# Supplementary material for: Immune exhaustion in ME/CFS and long COVID
Source: JCI Insight. 2024 Oct 22;9(20):e183810. doi: 10.1172/jci.insight.183810 (PMC11529985; doi:10.1172/jci.insight.183810)
Supplement: Supplemental data set 1 [file jciinsight-9-183810-s013.xlsx]

## Sheet: Normalised counts
Symbol	GeneID	Alias	Description	HC01	HC02	HC03	HC04	HC05	HC06	HC07	HC08	HC09	HC10	HC11	HC12	HC13	HC14	HC15	HC16	HC17	HC18	LC05	LC06	LC07	LC08	LC09	LC10	LC11	LC12	LC13	LC14	LC15	LC01	LC02	LC03	LC04	ME13	ME14	ME01	ME02	ME03	ME04	ME05	ME06	ME07	ME08	ME09	ME10	ME11
ACACA	31	ACAC|ACACAD|ACC|ACC1|ACCA	acetyl-CoA carboxylase alpha	5.0535	5.61759	5.84836	6.00166	4.67718	4.14264	4.90948	4.19412	4.28893	5.5854	5.5123	5.58881	5.0335	5.37179	5.64014	4.80949	5.53101	5.68766	5.8725	5.28672	6.08297	5.53131	4.71662	5.23602	4.86317	5.3669	5.45592	5.50941	5.45526	5.6475	5.32442	6.04548	4.98559	5.86455	5.50046	5.28848	5.03952	5.35503	4.48842	5.20055	5.49091	5.26539	5.6042	5.63161	5.93448	5.47195
ACADVL	37	ACAD6|LCACD|VLCAD	acyl-CoA dehydrogenase, very long chain	10.459	10.429	10.3221	10.4902	10.259	10.0006	10.1178	10.3145	10.0752	10.4642	10.1841	10.6024	10.392	10.4461	10.1518	10.0262	10.2034	10.1066	10.0177	10.6201	10.3284	10.4427	9.94544	10.1704	10.2625	10.2577	10.3313	10.3995	10.1875	10.0563	10.3736	10.0013	10.0902	10.0836	10.6973	10.4509	10.3145	10.2258	10.9201	10.654	10.3753	10.4451	10.408	10.295	10.7411	9.69435
ACAT2	39	-	acetyl-CoA acetyltransferase 2	8.14748	8.18665	8.15214	8.59021	8.02916	4.14264	8.34244	8.77908	8.27192	8.38733	8.44359	8.46922	8.42008	8.17612	8.13894	8.48192	8.8664	8.62135	8.66985	8.07521	8.507	8.63311	8.30158	8.0194	8.45166	8.30158	8.74197	8.33764	8.28415	8.47794	8.34001	8.53504	8.30507	8.54613	8.35369	8.38018	8.51899	8.03746	7.56765	7.62986	8.48208	8.19371	8.43584	8.35087	8.39755	8.57505
ACSL3	2181	ACS3|FACL3|PRO2194	acyl-CoA synthetase long-chain family member 3	6.52298	6.49895	6.49222	6.08532	5.82157	7.14264	5.73439	6.00148	5.49838	5.79691	7.05182	5.63187	6.52891	6.21507	6.17547	6.13142	6.50829	6.11392	7.06806	6.14921	6.76104	6.4616	6.30158	6.15029	6.06111	6.25767	6.19289	6.1801	6.19602	5.94123	6.45907	6.89633	7.3124	6.00715	6.18495	5.97778	6.13782	5.61029	6.30241	6.04489	6.32318	6.00823	6.17481	6.34015	6.40841	7.23277
ACSL4	2182	ACS4|FACL4|LACS4|MRX63|MRX68	acyl-CoA synthetase long-chain family member 4	8.58188	8.57668	8.65572	8.79356	8.89685	6.55767	8.48064	8.06625	9.02025	8.82532	8.69706	9.11427	9.08153	9.24288	8.95788	8.49599	8.5917	8.3279	9.43598	8.13107	8.67593	8.44363	8.49798	8.56901	8.09763	8.65846	8.89915	8.56713	9.04968	8.22858	9.05824	9.01126	9.14324	8.64488	9.07681	8.87044	8.87565	8.25259	8.74854	8.88832	8.00987	8.81055	8.87229	8.88139	9.5261	8.92895
ACSL6	23305	ACS2|FACL6|LACS 6|LACS2|LACS5	acyl-CoA synthetase long-chain family member 6	6.81249	7.72281	7.56261	7.42743	7.02916	4.14264	7.50812	8.47952	7.45885	7.86886	7.56985	7.24485	7.1855	6.54172	7.53724	7.90753	7.73068	8.19148	7.16624	7.03674	7.5684	8.01284	7.03855	7.66487	7.92545	7.3518	7.55377	7.67606	7.17312	7.81224	7.21024	7.6175	6.8645	8.20509	7.24769	8.01368	7.66401	7.81869	6.31558	6.02652	8.12204	7.87468	7.75012	7.86652	7.04068	7.29449
ADORA2A	135	A2aR|ADORA2|RDC8	adenosine A2a receptor	8.09453	7.73161	7.7791	7.64982	7.38345	8.08123	7.38753	7.45286	7.30015	7.66839	7.18407	6.82981	7.07789	6.87679	7.0862	7.96936	8.0388	7.96843	7.07818	7.9041	7.10682	7.80901	7.03855	7.52427	7.5766	7.00111	6.58881	6.92812	6.79979	7.96943	7.37071	7.18649	6.93584	7.75258	7.04478	7.38018	7.86786	7.53012	8.03407	7.31854	7.52567	6.71677	7.31231	7.74166	6.9041	7.08339
ADORA2B	136	ADORA2	adenosine A2b receptor	4.35306	4.49895	4.5488	4.32789	5.47364	4.14264	4.42405	3.70869	4.45885	4.92244	4.08604	5.18827	4.86358	4.60626	4.70154	4.61685	4.33836	4.49501	5.50327	4.63464	4.87652	4.50383	5.88655	4.12055	3.86317	4.24137	4.62303	4.64959	4.76192	3.6933	4.80085	3.82308	4.56238	4.55196	4.80858	4.01095	4.84158	4.72277	3.85615	4.98904	3.59279	4.8986	4.77888	5.02895	5.22398	4.10938
AHR	196	bHLHe76	aryl hydrocarbon receptor	10.1985	11.0054	10.7032	10.3576	11.0292	10.5002	10.4114	9.95472	11.383	10.8373	10.2722	11.0709	11.1855	10.8566	10.7471	10.0359	10.7978	9.87872	10.3777	10.519	10.6044	10.2181	10.4101	10.3235	9.93558	10.2352	11.1274	10.4454	11.2758	9.94715	11.1098	10.3923	11.2277	10.8187	10.5604	10.8988	10.5115	9.78022	10.9217	10.6138	9.97098	10.9447	11.0766	10.6685	11.3105	10.445
AIFM1	9131	AIF|CMT2D|CMTX4|COWCK|COXPD6|NADMR|NAMSD|PDCD8	apoptosis-inducing factor, mitochondrion-associated, 1	7.16041	7.04209	7.25775	7.37852	7.24943	6.46456	7.35763	7.46358	7.24312	7.19546	7.06332	7.27233	7.35142	7.30114	7.23897	7.52374	7.40137	7.26509	6.86082	6.97703	7.08297	7.13431	6.41706	7.07474	7.13326	7.27379	7.16219	7.22562	7.32627	7.16904	7.02967	7.12076	6.93584	7.02403	6.75199	6.8553	6.78754	7.19525	6.72405	7.02652	6.99134	7.12641	7.2634	7.30748	6.9143	6.75049
AK4	205	AK 4|AK3|AK3L1|AK3L2	adenylate kinase 4	6.0535	6.17702	6.52079	6.08532	6.10167	5.55767	5.20646	5.63469	5.74836	6.33748	6.19456	5.75387	6.07303	6.62418	6.3771	5.80949	6.55337	6.48207	6.22209	6.73418	6.93097	6.14324	6.88655	6.44247	5.7757	6.08572	6.20799	6.60895	6.13807	6.78076	6.37071	6.0961	6.11417	5.59776	5.6473	6.06459	5.53548	5.75839	6.23466	6.52247	5.34281	6.11011	6.06493	6.36152	6.46499	6.37528
AKT1	207	AKT|CWS6|PKB|PKB-ALPHA|PRKBA|RAC|RAC-ALPHA	v-akt murine thymoma viral oncogene homolog 1	8.10795	8.29745	8.16125	8.16439	8.34214	7.8796	8.34244	8.27551	8.38696	7.96683	8.35282	8.4573	7.95369	8.06897	8.19695	8.18453	7.97395	8.20336	8.20371	8.74615	8.30536	8.07951	8.73899	8.36213	7.98028	8.46142	8.28481	8.29131	8.28948	8.03315	8.12728	8.01291	8.18776	7.98578	8.46789	8.5402	8.09397	8.62484	8.63751	8.41354	8.38128	8.39551	8.14321	8.22243	8.24433	8.34277
AKT2	208	HIHGHH|PKBB|PKBBETA|PRKBB|RAC-BETA	v-akt murine thymoma viral oncogene homolog 2	10.2926	10.3462	10.2578	10.168	10.0067	11.3292	10.12	10.5479	10.1868	10.4116	10.2409	10.4117	10.3107	10.2106	10.3179	10.3736	10.3189	10.4698	10.0097	10.4926	10.4097	10.5831	10.126	10.2291	10.4105	10.3613	10.3846	10.4035	10.306	10.3693	9.97328	10.1644	9.76473	10.4911	10.4368	10.284	10.2991	10.1871	10.2604	10.182	10.606	10.2562	10.4136	10.3509	10.1739	10.0094
AKT3	10000	MPPH|MPPH2|PKB-GAMMA|PKBG|PRKBG|RAC-PK-gamma|RAC-gamma|STK-2	v-akt murine thymoma viral oncogene homolog 3	10.6408	11.0194	10.9185	10.6905	9.73986	11.3325	10.6312	11.0503	10.1853	11.1464	11.3046	10.6186	10.4095	10.3698	10.5671	10.5391	11.327	11.2604	11.4221	10.7858	11.1024	10.6753	10.5368	11.1749	10.5935	10.965	11.2066	11.0709	10.6952	11.4377	11.0746	11.0418	10.7468	11.078	10.9446	10.9896	10.9374	10.567	10.4891	10.1388	10.9455	11.0848	10.9999	11.2144	10.7793	11.5316
ALDH1A1	216	ALDC|ALDH-E1|ALDH1|ALDH11|HEL-9|HEL-S-53e|HEL12|PUMB1|RALDH1	aldehyde dehydrogenase 1 family, member A1	9.73244	9.2292	9.40678	8.9496	10.2653	11.1979	9.7503	8.3234	10.5321	9.75322	8.85753	10.6186	9.798	10.1965	9.85015	9.0479	9.35119	7.92128	8.95997	8.89875	9.09494	9.20427	10.0112	9.07474	8.34935	8.64613	9.59601	8.25664	10.0291	6.52619	10.05	9.62614	10.3889	8.66385	9.87301	9.4554	9.30101	8.96689	8.32539	9.24891	7.6956	9.6896	10.0215	9.5338	10.5369	9.53565
ALDH1B1	219	ALDH5|ALDHX	aldehyde dehydrogenase 1 family, member B1	6.21104	5.25231	5.80256	5.49016	4.51671	5.7276	5.73439	5.97173	5.61086	5.69503	5.40797	5.06797	5.40273	5.35042	5.48581	5.93878	5.5754	5.54564	4.72566	5.82728	5.76104	5.35798	6.03855	5.70551	5.50363	5.45437	5.26689	5.80159	5.16153	5.52619	5.04878	5.34664	4.77537	5.32568	5.06234	4.94383	4.48204	5.35503	4.92654	4.98904	5.22082	5.35112	5.35538	5.44398	4.71875	4.92652
ALDOA	226	ALDA|GSD12|HEL-S-87p	aldolase A, fructose-bisphosphate	11.1588	11.2431	10.9171	11.1876	11.5992	11.5549	11.672	11.1574	11.8247	11.3276	11.1801	11.4993	11.3918	11.4068	11.0649	11.3073	10.9945	11.0113	11.1265	11.0681	11.2136	11.1095	11.1842	11.2575	11.2855	10.7784	11.3347	10.9842	11.2721	10.6329	11.077	10.9511	11.1754	11.1695	11.4318	11.4582	11.4705	11.4629	11.0089	11.32	11.0604	11.0957	11.1225	11.2004	11.3172	10.7234
ALOX5	240	5-LO|5-LOX|5LPG|LOG5	arachidonate 5-lipoxygenase	10.2479	10.5755	10.32	10.3063	10.8918	11.4795	10.5795	9.29366	10.9911	10.9813	10.5018	11.2774	11.066	11.6158	10.8135	10.0018	9.86192	9.62724	11.3293	10.5518	10.5511	10.3022	10.9261	10.762	9.99971	10.4104	10.5329	10.5812	11.1767	9.74994	11.1323	10.5769	11.5827	10.2497	11.021	11.1607	11.4186	10.5907	10.7546	11.3759	9.50839	10.6265	11.0766	10.9509	11.6151	10.7778
ANAPC4	29945	APC4	anaphase promoting complex subunit 4	9.0184	9.35693	9.37192	9.37644	8.77355	7.20153	8.72857	8.91424	8.86636	9.54205	9.98992	9.44528	9.47091	9.44546	9.64275	8.69824	9.71836	9.62577	9.83269	9.31914	9.17043	9.36944	8.86637	9.14661	9.41233	9.15263	9.20987	9.58819	9.30405	9.56675	9.70323	9.66857	9.5134	9.36594	9.44576	8.97778	9.04414	8.80172	8.88958	9.03803	9.41876	9.56207	9.54497	9.61168	9.84936	9.80585
ANGPT1	284	AGP1|AGPT|ANG1	angiopoietin 1	6.16041	5.95463	5.37192	4.52054	4.2366	4.14264	4.86766	4.91033	5.09628	5.54693	5.70075	5.75387	5.67093	6.09169	5.23205	4.80949	5.17486	5.41558	5.77629	4.14921	6.26354	4.12532	6.62351	5.12055	3.86317	5.48238	5.32347	4.80159	4.98869	3.60019	5.88832	4.66439	4.7468	5.82658	5.01503	5.45841	5.96357	4.72277	4.17808	4.648	5.08755	5.45803	5.19392	3.9745	5.54591	4.88699
APH1A	51107	6530402N02Rik|APH-1|APH-1A|CGI-78	APH1A gamma secretase subunit	10.0041	10.2199	10.0748	10.2233	10.295	10.428	10.4491	10.5031	10.6154	10.2623	10.3052	10.5317	10.2321	10.1837	9.99104	10.2295	10.2349	10.2528	10.5284	10.4272	10.3807	10.3694	10.524	10.154	10.2756	10.1229	10.2723	10.1685	10.1314	10.0085	10.1791	10.157	10.0795	10.375	10.6055	10.3881	10.4252	10.6127	10.0965	10.1107	10.4508	10.1762	10.321	10.2867	10.2959	10.2898
AQP7	364	AQP7L|AQP9|AQPap|GLYCQTL	aquaporin 7	5.81249	4.76198	4.93583	3.93557	4.01421	4.55767	4.17252	4.8462	3.98937	5.6594	5.04023	3.54441	3.90797	3.60626	3.77954	4.71638	3.70093	4.21122	4.37774	5.47114	6.42401	4.75758	5.71662	4.9279	4.02363	4.5893	5.08246	4.64959	4.90777	5.42122	4.04878	3.04548	3.9103	3.99008	3.10814	3.21448	2.92404	4.86027	3.99366	4.44155	4.45528	4.65068	3.70088	4.36152	3.34951	4.10938
ARG1	383	-	arginase 1	2.93802	2.53959	2.84836	4.88977	3.2366	3.55767	3.58755	3.55669	2.28893	4.24437	3.54547	6.21684	2.67093	3.60626	4.4385	0.809493	2.53101	3.49501	4.91831	4.99721	4.346	5.32695	5.03855	5.23602	2.94563	2.78194	3.71049	5.1801	3.01469	5.18515	6.12278	3.23812	4.38835	2.91969	5.10814	3.49012	7.43711	3.72277	2.11919	3.06304	2.45528	4.69507	3.99038	3.44398	5.37926	2.88699
ASB4	51666	ASB-4	ankyrin repeat and SOCS box containing 4	5.0535	3.89323	4.43333	4.02304	3.75118	4.14264	4.17252	4.47423	4.45885	4.5074	4.671	4.24485	3.50743	3.80789	2.85354	4.26892	3.85294	3.59455	3.8252	5.07521	5.42401	4.05132	6.03855	4.9279	4.29927	3.95187	4.14659	4.06463	3.20733	4.21686	3.60821	2.40805	3.35087	3.68522	3.1956	2.96655	2.66101	5.10128	4.11919	4.20055	4.13335	3.73814	3.33831	4.27406	3.08648	3.80453
ATF4	468	CREB-2|CREB2|TAXREB67|TXREB	activating transcription factor 4	12.2219	12.8973	12.1629	12.4798	12.1833	12.5883	12.3715	13.0831	12.6021	12.5919	12.5998	12.8887	12.7592	12.4591	12.163	12.4619	12.6981	12.5644	12.7297	12.4165	13.1142	12.8505	12.6069	12.5786	12.7982	12.673	12.844	12.5449	12.73	12.7832	12.644	12.6901	12.5314	12.8651	12.969	12.7807	12.875	12.5304	12.5479	12.2222	12.8918	12.6981	12.5797	12.688	12.691	12.5653
ATM	472	AT1|ATA|ATC|ATD|ATDC|ATE|TEL1|TELO1	ATM serine/threonine kinase	12.7646	12.6693	12.5678	12.5304	12.2685	13.3488	12.0857	12.7729	12.1214	13.1137	13.036	12.7071	12.5908	12.2794	12.8357	12.3423	13.6503	13.0857	12.951	12.784	12.6355	13.5361	12.4865	12.6194	12.6163	12.6239	12.5475	12.7384	12.3533	13.054	12.8853	13.1148	12.4842	13.3189	12.7452	12.6207	12.9734	11.9205	11.8782	12.2385	12.8439	12.5532	12.9534	13.3737	12.9095	13.2483
ATP7A	538	DSMAX|MK|MNK|SMAX3	ATPase, Cu++ transporting, alpha polypeptide	6.35306	6.04209	6.30779	6.42743	5.51671	6.8056	5.73439	5.51605	5.61086	5.95219	6.65589	5.82981	6.28984	6.56973	6.24586	6.39446	6.38899	6.33151	6.63255	5.91475	6.22047	6.24633	6.03855	5.96185	5.7299	6.04873	6.17762	6.33764	6.28415	6.46149	6.40077	6.3674	6.13637	6.66385	5.92832	5.92075	6.22985	5.53012	5.87407	6.21685	5.59279	6.02572	6.6042	6.46388	6.36446	6.41751
ATR	545	FCTCS|FRP1|MEC1|SCKL|SCKL1	ATR serine/threonine kinase	8.94552	8.89519	8.91445	8.92142	8.10167	8.58004	7.89394	8.4848	8.22557	8.98853	9.80885	8.92379	9.08274	9.05252	9.07851	8.50298	9.56167	9.13887	9.80248	8.92004	8.89718	9.06078	8.36048	8.94073	8.61491	9.12401	9.20799	9.29984	9.04968	9.36041	9.46441	9.66229	9.60578	9.0303	8.94577	8.91638	8.8834	8.26502	9.23986	9.05626	8.90154	9.13852	9.12963	9.2542	9.4528	10.0845
B4GALT1	2683	B4GAL-T1|CDG2D|GGTB2|GT1|GTB|beta4Gal-T1	UDP-Gal:betaGlcNAc beta 1,4- galactosyltransferase, polypeptide 1	9.57706	9.96679	9.41822	9.71857	9.71696	10.8245	9.82186	9.88062	9.78078	9.88051	10.0431	9.88871	9.78913	9.5035	9.40043	9.76369	9.164	9.5855	10.1944	9.95399	10.1591	9.6567	10.1924	9.96813	9.71087	10.0499	9.82882	9.66454	9.61247	10.3099	9.51166	9.83244	9.40901	10.1174	10.3261	9.88393	9.90767	10.2941	10.4313	9.94935	10.2301	9.89028	9.74365	9.625	9.93322	9.79388
BAK1	578	BAK|BAK-LIKE|BCL2L7|CDN1	BCL2-antagonist/killer 1	8.53297	8.3781	8.56946	8.83644	8.71465	8.70742	8.32323	8.22597	8.4488	8.69062	8.26096	8.43923	8.40273	8.60626	8.57327	8.16704	8.19634	8.60652	8.62911	8.54153	8.64369	8.43275	8.71662	8.52994	8.39041	8.6523	8.49339	8.66949	8.14691	8.71844	8.38957	8.51424	8.32695	8.62567	8.62384	8.40742	8.5679	8.5956	8.81731	8.574	8.68794	8.76181	8.33401	8.49806	8.82795	8.32069
BATF	10538	B-ATF|BATF1|SFA-2|SFA2	basic leucine zipper transcription factor, ATF-like	6.96777	7.04209	7.71873	7.41939	7.07311	8.51187	7.31158	7.10101	7.03039	7.18297	6.19456	6.8112	6.85226	7.19122	7.33251	7.18453	7.17486	7.08854	6.4729	7.36644	6.87652	6.72225	5.71662	7.16494	6.75298	6.77062	6.65645	7.12352	6.61672	6.92212	6.98076	6.95922	6.66519	6.27019	6.36553	6.75446	6.80397	6.62966	6.75339	6.7298	6.34281	7.30889	6.88851	7.10695	6.71875	6.09211
BAX	581	BCL2L4	BCL2-associated X protein	9.70621	9.72722	9.86238	9.75096	9.75118	9.88859	9.89264	10.0958	9.96665	9.9485	9.45454	10.2791	9.79727	10.0459	10.0601	9.81792	9.50255	9.6592	9.65132	9.62818	9.64776	9.71028	9.70531	9.60436	9.96306	9.92021	10.0271	9.76661	9.76192	9.4763	9.74337	9.70267	9.49096	9.76392	9.88457	9.80182	9.85083	9.71599	9.36077	9.501	10.0312	9.85525	9.91466	9.68557	9.76877	9.50006
BCL2	596	Bcl-2|PPP1R50	B-cell CLL/lymphoma 2	9.60099	9.74579	9.94639	9.38679	9.76017	10.6972	9.0305	10.0161	9.34692	9.55422	10.4611	9.46625	9.20898	9.10611	9.57873	9.4677	10.6474	10.0264	9.73209	9.9821	10.2924	10.1817	9.79344	9.90409	10.2218	9.83722	10.1298	10.1331	9.64404	10.4144	9.90414	8.99468	9.09589	10.4557	9.27556	9.59773	9.93713	9.62484	9.58271	10.3438	10.3293	9.43695	9.50537	10.2895	9.30952	9.43987
BCL2L1	598	BCL-XL/S|BCL2L|BCLX|BCLXL|BCLXS|Bcl-X|PPP1R52|bcl-xL|bcl-xS	BCL2-like 1	8.46158	8.39757	8.06753	8.01239	7.68664	8.84308	8.30767	7.91815	7.85878	8.07894	7.9564	8.099	8.13737	8.29276	8.11657	7.91802	7.79779	8.11811	7.3277	8.60864	8.24217	7.89615	7.71662	8.12804	7.89983	8.11733	8.25965	8.70848	8.5975	8.28576	8.12278	7.63044	7.58676	7.86455	7.67038	7.79944	8.423	7.23373	7.59492	7.8072	7.87482	8.4993	7.82557	7.74166	7.64719	7.30952
BCL6	604	BCL5|BCL6A|LAZ3|ZBTB27|ZNF51	B-cell CLL/lymphoma 6	8.49261	9.22609	8.60991	8.78732	9.06224	9.00062	8.79979	7.92592	9.87764	8.9485	9.0547	9.60511	9.01205	9.9073	9.48435	7.90753	8.38899	7.77512	10.6205	9.60536	9.51147	8.33866	9.27121	9.85073	8.14203	8.89308	9.18718	8.86624	9.76384	9.00164	10.2957	9.12076	10.2915	8.96189	9.66752	9.83769	10.1898	8.47765	9.33836	9.501	7.75541	9.00382	9.37644	9.46141	9.9519	10.421
BID	637	FP497	BH3 interacting domain death agonist	9.73676	10.009	9.74318	9.88248	10.281	9.93271	10.1747	9.34677	10.7545	10.1368	9.41695	10.6529	10.306	10.5017	10.2146	9.46413	9.35756	9.55184	10.0591	9.38571	9.70746	9.81741	10.6054	9.94497	9.50192	9.86808	10.1109	9.59514	10.1564	9.08991	10.1092	9.55892	9.99093	9.96954	10.5175	10.3389	10.2465	10.1355	10.0371	9.9035	9.0221	10.0988	10.2051	9.82288	10.2554	9.47195
BLK	640	MODY11	BLK proto-oncogene, Src family tyrosine kinase	6.35306	7.19622	6.46307	7.73647	7.12969	7.36503	6.85701	7.23226	6.41821	7.6862	7.9564	7.65294	7.27297	7.37179	7.23897	5.97942	6.75983	6.99144	7.61875	6.91475	8.4049	7.13431	7.76102	7.36847	7.37562	7.3055	6.67831	8.12352	7.4119	7.68766	7.58876	7.19232	7.25269	6.99008	6.86303	6.98892	6.36145	6.20819	6.85615	6.7069	6.43714	6.9268	7.99311	8.08141	7.17394	7.68285
BPI	671	BPIFD1|rBPI	bactericidal/permeability-increasing protein	5.35306	5.47819	5.93583	7.19296	6.35999	7.08123	6.30376	4.47423	5.64648	6.38187	5.5123	6.71434	6.34739	6.82349	4.99104	4.50993	3.53101	4.77512	6.00577	5.99721	5.5684	5.82576	6.17605	5.9279	5.06111	5.91122	5.60031	6.14263	6.0777	4.55128	7.72567	5.97959	5.47799	5.70628	6.55108	4.35887	7.77371	5.35503	3.70415	4.8704	4.22082	6.30889	4.92327	5.48351	7.17394	5.76146
BRWD1	54014	C21orf107|N143|WDR9	bromodomain and WD repeat domain containing 1	9.7281	10.1946	9.89276	9.71857	9.11575	7.8796	8.96259	9.81303	9.25182	10.0327	10.6934	9.97277	9.75915	9.70218	9.86141	9.6487	10.4676	10.3024	10.8819	9.89606	10.2976	10.1849	9.85617	10.0294	9.8337	10.2383	10.0711	10.0368	10.0331	10.3701	10.2355	10.3993	10.4344	10.4147	10.3394	10.0007	9.96722	9.58075	10.1211	9.70545	10.1818	9.9556	9.92827	10.1794	10.444	10.771
BST2	684	CD317|TETHERIN	bone marrow stromal cell antigen 2	11.2689	11.3081	11.2704	11.2738	11.5841	10.1797	11.7456	11.4874	11.9605	11.7378	11.2179	11.3282	11.6233	11.7692	11.6414	11.3083	11.4091	11.2146	10.9027	11.08	11.0875	11.3618	11.2903	11.0324	11.2855	11.3589	11.2808	11.1193	11.3819	10.8738	11.5773	11.3076	11.7282	11.077	11.3403	11.2333	10.9669	11.0821	10.919	11.2229	11.0191	11.6803	11.6158	11.3675	11.6748	11.1083
BTK	695	AGMX1|AT|ATK|BPK|IMD1|PSCTK1|XLA	Bruton agammaglobulinemia tyrosine kinase	8.22342	8.37529	8.06753	8.85145	8.69604	9.15759	8.46319	7.45286	8.88512	8.72979	8.81396	9.08744	8.83942	9.27017	8.85579	7.94904	8.42582	7.46902	9.1399	7.54153	8.83429	8.13878	9.03855	8.04338	7.89465	8.31722	8.6537	8.39056	9.02111	7.51348	8.93785	8.92462	9.4305	8.06537	8.62384	8.6808	8.79304	8.1822	8.7191	8.68656	7.38128	8.46766	9.11967	8.72527	9.42276	8.93138
BTLA	151888	BTLA1|CD272	B and T lymphocyte associated	9.46158	9.14939	9.02827	9.61506	8.87633	10.3059	9.0656	9.08373	8.32785	10.0739	9.56784	9.11427	9.52446	9.73966	9.55536	9.37935	10.2017	9.41728	9.03205	9.14921	9.96724	9.45623	9.15957	9.15397	8.92545	8.91122	8.69449	9.77275	9.45763	10.0152	9.49782	9.46212	9.53444	9.2362	8.61989	9.28735	9.0209	8.00075	7.67888	7.76348	9.23402	9.01481	10.4553	10.0339	9.50939	10.1126
BTRC	8945	BETA-TRCP|FBW1A|FBXW1|FBXW1A|FWD1|bTrCP|bTrCP1|betaTrCP	beta-transducin repeat containing E3 ubiquitin protein ligase	7.71061	7.35835	7.5488	7.31928	7.28723	7.94999	7.18108	7.36405	7.18374	7.6594	7.80028	7.55564	7.53246	7.60174	7.77478	7.75201	7.87974	7.61247	7.51822	7.14921	7.61902	7.62357	7.80409	7.82099	7.33029	7.67676	7.52992	7.6826	7.62096	7.9173	7.73159	7.64326	7.42938	7.96408	7.63562	7.58126	7.79304	7.73176	7.06561	7.12482	7.85445	7.71137	7.92898	7.7739	7.8467	7.97445
CACNB4	785	CAB4|CACNLB4|EA5|EIG9|EJM|EJM4|EJM6	calcium channel, voltage-dependent, beta 4 subunit	4.67499	4.27656	3.43333	4.02304	3.75118	4.55767	3.58755	4.08721	4.19582	4.14483	5.13043	4.63187	3.99286	4.49378	4.77954	4.39446	3.99044	3.68766	4.8725	4.73418	4.346	3.50383	6.03855	3.99502	4.29927	3.78194	4.48101	4.06463	3.7309	2.86323	4.44471	3.56005	3.9103	3.18272	4.5344	3.66699	3.75412	4.10128	3.44111	4.38497	3.13335	3.35112	3.64643	4.27406	3.57191	4.41751
CALM1	801	CALML2|CAMI|CPVT4|DD132|LQT14|PHKD|caM	calmodulin 1 (phosphorylase kinase, delta)	13.3559	13.4228	13.3606	13.4002	12.9311	14.8437	13.3893	13.9756	13.2487	13.3508	13.3549	13.3714	13.2129	13.0992	13.1866	13.6239	13.5445	13.6002	13.2874	13.2941	13.5929	13.4442	13.2441	13.6	13.3179	13.6106	13.7566	13.5314	13.1395	13.6295	13.3094	13.5107	13.0311	13.6301	13.4782	13.3656	13.2771	13.2743	12.6601	12.3702	13.4146	13.6341	13.2215	13.4275	13.0824	13.3587
CAMK2D	817	CAMKD	calcium/calmodulin-dependent protein kinase II delta	9.79185	9.91753	9.79965	9.78888	9.7077	8.89752	9.12671	9.61558	9.75449	10.14	10.2991	9.98528	9.84229	9.98217	10.1987	9.47127	10.3686	10.0275	9.804	9.74316	10.3684	10.031	9.71662	9.95554	9.66749	9.87073	9.94496	10.1474	10.2193	10.4015	10.0512	10.2472	10.0381	10.0124	9.68557	9.73639	9.77787	9.60296	10.0773	10.0172	9.90484	10.0322	9.91753	10.1367	10.2362	10.568
CARD11	84433	BENTA|BIMP3|CARMA1|IMD11|PPBL	caspase recruitment domain family, member 11	9.98242	9.79907	9.72181	9.43143	9.79338	11.165	9.52503	10.0088	9.26907	9.87664	9.43033	9.15174	9.40661	9.37577	9.47852	9.81512	9.81641	10.1347	9.16861	10.2088	9.93763	9.92103	9.31654	9.81635	9.61963	9.69033	9.66195	10.1259	9.55606	10.3551	9.43203	9.57686	9.0973	9.77269	9.40391	9.34159	9.15393	9.71599	10.1915	9.73688	10.0582	9.81181	9.70671	9.57097	8.97401	9.5452
CARD16	114769	COP|COP1|PSEUDO-ICE	caspase recruitment domain family, member 16	6.90765	7.02072	7.40295	7.17398	7.34811	6.0171	6.65056	6.63469	6.91828	7.51739	7.89339	7.20262	7.66448	7.80789	7.73618	6.53741	7.85294	7.21122	7.92393	6.89337	6.98343	7.39585	7.41706	7.22208	6.75298	7.25767	7.25965	7.50203	7.54718	6.89297	7.99068	7.78887	8.35325	7.09761	7.33214	7.5288	7.07153	6.77588	6.90055	7.21685	6.64115	7.45803	7.32537	7.55018	8.44051	8.02995
CASP3	836	CPP32|CPP32B|SCA-1	caspase 3, apoptosis-related cysteine peptidase	9.61985	9.26751	9.49582	10.0597	9.0029	10.1123	9.04932	8.66289	9.067	9.72118	9.84426	9.52741	9.51642	9.72	9.5801	9.01406	9.33514	9.58852	10.507	9.4272	9.10089	9.44182	9.71662	9.33	9.16157	9.36878	9.35265	9.71488	9.40578	9.34076	10.02	9.64645	9.58777	9.78387	10.0374	9.5028	9.84621	9.5327	9.014	8.96028	9.36937	9.3231	9.64122	9.47618	9.86653	10.0899
CASP8	841	ALPS2B|CAP4|Casp-8|FLICE|MACH|MCH5	caspase 8, apoptosis-related cysteine peptidase	10.7814	11.1477	10.8982	11.145	10.6203	12.5449	10.659	10.6047	10.4513	11.1775	11.1893	11.2604	11.3171	11.2058	11.0063	10.5941	11.5161	11.4727	12.0249	10.7342	11.2846	11.0478	11.1801	11.3079	10.6968	11.2887	11.4888	11.2719	11.2276	11.1655	11.4996	11.5342	11.4246	11.0156	11.2397	11.128	11.2187	11.2835	11.0826	10.7018	11.3244	11.2562	11.0121	11.0918	11.1654	11.8262
CASP9	842	APAF-3|APAF3|ICE-LAP6|MCH6|PPP1R56	caspase 9, apoptosis-related cysteine peptidase	7.71061	7.92041	7.68125	7.41131	7.50606	7.8796	7.40955	7.55669	7.54632	7.5854	7.64828	7.91073	7.85793	7.73966	7.68136	7.82072	7.73068	7.45584	7.90699	7.74615	7.91755	7.81462	7.92608	7.69545	7.54389	7.75922	7.98497	7.63617	7.80352	7.70453	7.43021	7.5419	7.81031	7.95531	7.64341	7.63898	7.54202	7.4883	8.38909	7.79096	7.41876	7.7592	7.57535	7.63161	7.57191	7.59971
CBL	867	C-CBL|CBL2|FRA11B|NSLL|RNF55	Cbl proto-oncogene, E3 ubiquitin protein ligase	9.61515	9.74471	9.61985	9.68377	9.49534	9.06547	9.20436	9.20375	9.59727	9.86104	9.47835	9.54159	9.62679	9.89628	9.65185	9.64554	9.69591	9.76314	9.62221	9.43831	9.2095	9.78353	9.52398	9.58543	9.26555	9.40582	9.57577	9.53856	9.83942	9.62404	9.66813	9.54304	9.73048	9.74369	9.59397	9.65917	9.66026	8.69086	9.37657	9.32231	9.35252	9.44021	9.88336	9.81709	9.8144	9.40357
CBLB	868	Cbl-b|Nbla00127|RNF56	Cbl proto-oncogene B, E3 ubiquitin protein ligase	9.83688	9.67116	9.89549	9.65667	8.62401	9.51187	8.90173	9.38112	8.88138	9.9411	10.7335	9.77803	9.63093	9.45049	9.81354	9.36408	9.93615	10.1045	10.4487	9.66964	9.94426	9.80901	9.70531	10.067	9.57822	10.229	10.0701	10.3765	9.61778	10.5606	9.86425	10.5713	9.84019	10.3034	10.1729	9.65568	9.75482	9.59066	10.0724	9.74814	10.0297	10.1595	9.71748	9.87211	10.1276	10.7912
CCL2	6347	GDCF-2|HC11|HSMCR30|MCAF|MCP-1|MCP1|SCYA2|SMC-CF	chemokine (C-C motif) ligand 2	5.35306	4.8291	4.65572	4.2575	4.82157	7.08123	4.63818	4.08721	5.14691	5.19546	4.25596	4.71434	4.41816	4.37179	4.33897	4.61685	4.92332	3.27262	2.72566	4.14921	5.26354	2.61074	5.88655	3.99502	4.36067	3.8694	3.52992	3.59514	5.69919	2.6933	3.26029	2.40805	4.52921	4.35265	2.27806	2.96655	1.75412	3.9858	3.44111	4.32608	4.38128	5.07694	4.33831	3.9745	2.76455	3.62396
CCL5	6352	D17S136E|RANTES|SCYA5|SIS-delta|SISd|TCP228|eoCP	chemokine (C-C motif) ligand 5	12.675	13.0075	13.1849	13.4988	11.9631	14.3988	13.0897	14.0232	12.2018	12.8793	13.1367	12.8767	12.5102	12.645	12.7691	12.5933	12.6231	12.8635	12.5662	12.8462	13.6617	12.3223	12.4119	13.3231	12.6908	13.6819	13.7459	13.2695	11.8711	13.048	12.6154	13.7017	12.1298	12.7987	13.4484	12.7661	12.5025	13.3303	12.9724	11.9666	12.5848	13.5092	12.2979	12.7348	12.5369	12.9725
CCNA1	8900	CT146	cyclin A1	4.81249	3.95463	3.43333	3.2575	3.88868	3.55767	3.58755	2.97173	1.87389	3.5074	4.72989	4.35177	3.56401	4.03922	3.77954	3.39446	3.33836	3.27262	3.91831	4.52772	5.08297	3.50383	4.71662	4.53558	3.36067	3.5893	3.87096	3.8947	2.52926	3.6933	3.70774	3.63044	2.56238	3.68522	3.75199	4.28848	4.18038	4.30773	2.99366	3.54847	3.13335	2.9726	4.19392	3.27406	2.76455	3.88699
CCNB1	891	CCNB	cyclin B1	6.10795	6.12455	5.93583	7.03361	6.07311	6.14264	6.22314	6.19412	6.49838	6.46676	6.6096	6.63187	6.30652	6.58811	6.13152	5.89696	5.99044	5.89711	6.25816	6.41225	6.49801	6.10717	6.62351	6.09017	6.07949	5.75922	5.81285	6.4025	6.16153	5.11957	6.62103	5.91055	6.36033	6.2982	6.39354	5.89729	6.39074	5.79316	5.53422	5.74111	5.22082	6.04299	6.23139	6.27406	6.58473	6.30203
CCNB3	85417	-	cyclin B3	2.93802	3.95463	3.43333	3.2575	3.75118	4.55767	3.7802	4.19412	3.74836	3.14483	4.25596	4.93673	3.32301	3.45426	3.33897	3.80949	3.53101	3.93558	3.72566	4.41225	4.17608	2.80339	5.52398	3.70551	3.7757	4.10387	4.01535	4.14263	3.66676	3.39374	3.50129	2.56005	2.80339	3.76769	2.80858	3.35887	2.92404	4.4883	3.62169	3.06304	4.59279	3.65068	3.80397	3.27406	2.57191	3.71707
CCNC	892	CycC	cyclin C	8.74538	8.71174	8.58983	9.26873	8.67242	9.39056	9.02575	9.01612	8.78078	9.07219	9.18407	8.98736	8.94838	8.84275	8.77716	8.94904	9.29919	8.97306	9.70947	8.62818	8.63551	9.11854	8.88655	8.67513	8.74725	8.45083	8.64262	8.57418	8.49274	8.85569	9.21871	9.00465	8.87773	9.06537	9.01051	9.0659	9.08503	8.78886	7.65317	8.07203	8.73698	8.75134	8.94034	8.94648	9.043	9.12221
CCNT1	904	CCNT|CYCT1|HIVE1	cyclin T1	9.25995	9.95932	9.27463	9.31928	8.51671	8.96706	8.68106	9.68826	8.78478	9.62056	9.91734	9.66595	9.55619	9.3369	9.3818	9.63286	9.66029	9.95444	10.1733	9.0561	9.94095	9.64574	9.6939	9.87543	9.34176	10.2218	10.1919	9.72442	9.83213	10.21	9.53387	9.69242	9.35206	10.3493	10.379	9.85758	9.91462	9.43976	9.48113	9.14413	9.90154	9.67858	9.63512	9.65776	9.89126	10.0856
CCNT2	905	CYCT2	cyclin T2	9.82879	10.1162	9.93051	9.969	9.28412	9.81506	9.20436	10.0033	9.24312	10.2697	10.3978	10.0262	10.1067	10.0375	10.1454	9.69824	10.4982	10.2641	10.5051	9.76098	10.2395	10.2761	9.81465	10.0997	9.67959	10.1027	10.246	10.1673	10.2024	10.3488	10.398	10.2402	10.2277	10.1967	10.2277	10.0567	10.0343	9.30472	10.015	9.78687	10.0934	10.0654	10.1945	10.2881	10.4317	10.7015
CCR1	1230	CD191|CKR-1|CKR1|CMKBR1|HM145|MIP1aR|SCYAR1	chemokine (C-C motif) receptor 1	8.63846	8.53206	8.82564	9.1254	9.73075	8.28559	9.17037	7.16813	9.92192	8.8959	8.1735	9.37096	9.90455	9.63306	8.99513	7.78677	8.25893	7.87253	9.00577	8.52772	8.69178	8.09801	8.54951	8.18664	8.56034	8.68883	8.20046	8.76507	9.76575	7.39374	9.17806	8.10849	8.87278	9.0674	8.22448	8.78194	9.55906	8.24633	8.56213	9.81392	6.90154	9.71407	8.81943	9.18395	9.32488	7.77235
CCR2	729230	CC-CKR-2|CCR-2|CCR2A|CCR2B|CD192|CKR2|CKR2A|CKR2B|CMKBR2|MCP-1-R	chemokine (C-C motif) receptor 2	9.68398	9.18184	9.66214	9.95655	10.2007	10.4032	9.56156	7.50571	10.3948	10.1877	9.01085	9.01609	9.39398	10.4404	9.49451	9.60715	9.4409	9.1306	9.61875	9.01216	8.2846	8.44363	9.20848	9.30377	8.45518	8.38557	8.52992	9.01104	9.12022	8.67058	10.0512	9.18941	9.51021	8.65033	8.61196	9.44936	9.28257	8.55566	7.31558	9.56448	7.86128	9.41056	9.81172	9.85902	10.1856	8.24845
CCR5	1234	CC-CKR-5|CCCKR5|CCR-5|CD195|CKR-5|CKR5|CMKBR5|IDDM22	chemokine (C-C motif) receptor 5 (gene/pseudogene)	8.18595	8.01713	8.56946	9.20236	8.54299	10.58	8.66894	8.08025	8.01003	9.26229	7.64828	7.65294	8.57954	8.11405	8.66604	8.95415	8.07017	8.49823	7.35294	7.18484	8.15336	7.48287	8.17605	8.70049	7.72407	8.74772	7.92224	9.18932	7.79979	9.47466	8.34775	8.30421	7.85449	8.1174	7.95363	8.13898	7.08055	8.42874	7.44111	7.75234	7.52567	9.23939	8.55517	8.62721	8.22398	7.02085
CCR7	1236	BLR2|CC-CKR-7|CCR-7|CD197|CDw197|CMKBR7|EBI1	chemokine (C-C motif) receptor 7	8.66594	8.33545	8.23207	7.91285	7.95281	7.68696	7.97495	8.74432	7.43867	7.43551	9.01973	7.75387	7.22552	6.42388	7.52596	8.67368	8.88856	8.87501	8.51077	8.6217	8.41448	9.3092	8.38905	7.41823	9.05648	7.15698	7.01535	7.33764	7.1557	8.28202	7.35544	7.77728	6.7468	9.10951	8.01803	7.74463	8.91777	8.2712	7.48842	8.39933	9.71267	6.77996	8.1109	8.62279	7.40841	8.16001
CD101	9398	EWI-101|IGSF2|V7	CD101 molecule	7.81249	8.12455	7.88179	8.66009	8.48995	6.36503	7.70501	7.58644	8.47875	8.55664	7.41695	8.20975	8.08032	8.77418	8.53161	8.40195	8.45582	4.97306	7.9013	6.14921	7.53363	7.74003	7.5746	7.98679	7.63369	8.08115	7.81285	7.59514	8.26803	6.67058	7.38582	7.85283	8.41583	7.62567	8.31759	7.48619	7.1335	8.06617	7.84256	8.45879	7.07587	8.52104	8.33185	6.73349	8.82525	6.93623
CD14	929	-	CD14 molecule	10.9897	11.0775	11.1521	11.2152	12.3244	11.6714	11.6689	9.49005	12.5528	10.7877	11.144	11.3725	11.8136	11.7491	11.0547	10.7388	10.5069	10.0163	11.4724	10.6602	11.0935	10.503	11.4848	10.5538	11.0903	10.9674	11.291	10.0993	11.575	8.01523	11.4497	11.1108	11.844	10.8084	11.4416	11.3183	11.6293	11.6054	10.9957	12.1286	10.0744	11.0246	11.0871	11.3943	11.6894	10.7751
CD160	11126	BY55|NK1|NK28	CD160 molecule	8.7281	8.10776	7.61655	7.01239	6.85551	7.14264	7.70501	8.46358	6.85878	8.48213	7.61742	7.17377	8.09719	8.0258	8.05909	7.26892	7.40137	8.17951	7.15671	8.01711	7.08297	8.18277	7.24018	8.15764	7.48995	8.5731	8.49031	9.30409	7.6294	8.42801	8.04403	8.39041	6.36033	7.76267	8.40735	8.24268	6.93403	6.68624	6.44111	6.78551	7.45528	8.19371	8.38893	7.31845	7.61004	7.08339
CD163	9332	M130|MM130	CD163 molecule	8.39745	7.98069	8.17029	7.93557	8.88458	8.94999	8.02337	6.45286	8.98589	8.0099	7.70809	8.69416	8.49111	9.03922	8.67372	8.1932	7.50829	6.79618	7.69967	7.47114	8.11859	7.2546	8.54951	7.67513	7.73571	8.14388	8.26328	7.66288	8.55163	5.42122	8.26029	7.93161	8.38604	7.30512	8.13051	8.04604	7.93899	8.16902	6.81035	8.26468	6.88824	8.63367	8.69586	8.2048	9.11328	6.68285
CD180	4064	LY64|Ly78|RP105	CD180 molecule	7.82879	8.08391	7.43333	8.98542	8.31799	8.31256	7.95012	6.76181	8.09628	8.78042	7.57789	7.56678	8.25804	8.81181	8.56778	7.72836	7.98222	6.95444	7.7638	7.14921	7.904	7.07951	8.00202	7.38107	7.02363	6.71268	6.65645	7.91707	7.68307	7.66485	7.98076	7.89276	8.08594	6.33923	6.1956	7.48225	7.53875	5.9858	6.90055	7.07203	6.016	7.86985	9.3232	8.27968	8.06833	7.63593
CD19	930	B4|CVID3	CD19 molecule	7.52298	7.38648	6.80256	8.31061	7.27474	9.36503	7.35763	7.52632	6.39745	7.92993	8.36216	8.5102	8.04597	8.03588	7.47413	7.34865	7.56443	7.11392	7.9013	7.13107	9.11272	7.31118	8.54951	7.20801	7.93052	7.83179	7.46223	8.11387	8.11422	8.34435	8.03926	7.63044	7.97639	7.02403	7.13604	7.78354	7.4159	7.16902	6.84711	7.12482	7.74806	7.03438	8.78677	8.48351	8.21164	9.36452
CD200R1	131450	CD200R|HCRTR2|MOX2R|OX2R	CD200 receptor 1	8.66594	8.70282	9.27043	8.67028	8.24303	10.1426	8.57461	8.66289	8.55571	9.36262	8.36216	7.9538	8.90933	8.41361	8.37081	9.13142	9.50542	9.24033	8.35294	8.91475	7.95744	8.69213	7.41706	8.81635	8.29534	7.45437	7.50567	8.34591	8.65442	8.75939	9.07465	8.57128	8.74861	8.59776	7.42102	8.37382	8.25197	7.64877	6.85615	7.24891	7.94071	8.58731	9.09701	8.91791	8.16543	8.05246
CD22	933	SIGLEC-2|SIGLEC2	CD22 molecule	9.2838	9.29596	8.00823	9.43542	9.14693	11.265	9.27405	9.3175	7.90364	10.2216	10.0446	9.96648	9.51911	10.0706	9.39734	9.18887	9.589	8.7618	9.01634	8.85519	11.0648	9.36372	9.78271	9.32022	9.36629	9.6069	9.21174	9.87627	9.98377	10.2584	9.50649	9.36482	9.754	8.80233	9.01202	9.72811	9.12589	8.11508	8.40459	8.68069	9.33303	8.85525	10.6443	10.2122	9.7056	10.8256
CD226	10666	DNAM-1|DNAM1|PTA1|TLiSA1	CD226 molecule	9.21725	9.65969	9.42201	9.04671	8.44606	10.2512	8.55498	9.14832	8.30574	8.6862	10.2166	8.5331	8.7324	8.59721	9.00734	8.76949	9.61049	9.57183	9.56216	9.4272	9.3002	8.92751	8.38905	9.29381	8.69755	9.64767	9.35774	9.48154	8.5932	9.19514	9.64948	9.40679	8.9547	9.39218	8.69685	8.86893	9.19083	8.89269	9.39221	8.8704	9.01294	9.29993	8.45972	9.01553	8.24029	9.32624
CD244	51744	2B4|NAIL|NKR2B4|Nmrk|SLAMF4	CD244 molecule, natural killer cell receptor 2B4	9.472	9.2323	9.26199	9.29093	9.24303	10.7326	9.29983	9.11809	9.41046	9.70161	9.58588	9.39928	9.16164	9.36648	9.42491	8.57768	8.88415	8.89711	9.12532	9.78148	9.215	9.09801	9.22442	9.24294	8.39041	9.31722	9.27588	9.39654	9.16444	8.86323	9.90676	9.60226	9.66423	8.31544	9.11095	9.23918	8.32587	8.6723	9.4738	8.94813	7.94714	9.3071	9.10081	9.15976	8.96422	9.48359
CD27	939	S152|S152. LPFS2|T14|TNFRSF7|Tp55	CD27 molecule	11.0308	10.6223	10.4389	11.031	10.5547	12.4079	10.8978	11.2648	10.4374	10.8882	10.2622	10.2008	10.4925	10.1693	10.6004	11.5719	11.1521	11.1353	9.94898	10.6633	10.3156	11.4727	10.1089	10.4604	11.0801	9.93296	9.91765	10.5449	10.0661	10.9566	10.3477	10.4872	9.80772	11.2515	9.9323	10.5086	10.8737	10.174	8.68397	8.7607	11.0455	9.93839	11.0522	10.9016	10.0899	10.0702
CD274	29126	B7-H|B7H1|PD-L1|PDCD1L1|PDCD1LG1|PDL1	CD274 molecule	7.69291	7.7184	7.79088	7.86039	7.69604	8.46456	8.07482	7.97173	8.02364	7.66839	7.69337	7.83903	7.67736	7.52751	7.45642	7.71638	7.80713	7.75912	7.69967	7.58217	7.44287	7.90142	7.5746	7.7644	7.8364	7.5633	7.88042	7.83134	7.39716	7.40755	7.47328	7.78887	7.68415	7.68522	7.78056	7.82454	7.658	7.97827	7.65835	7.654	7.97256	7.70053	7.52719	7.66638	7.33441	7.62996
CD28	940	Tp44	CD28 molecule	10.6637	11.0614	10.8213	10.6186	10.4447	11.8751	10.5225	11.1869	10.6737	11.1688	11.0676	10.2026	10.3659	9.97695	10.5512	11.2923	11.3734	11.6538	11.2503	11.1022	10.845	11.0268	10.75	11.2473	11.1128	10.4058	10.5087	10.8518	10.7117	11.3898	10.885	10.9943	10.3384	11.8209	11.0972	11.3042	11.4288	10.9195	9.71413	10.3922	11.8698	10.5755	10.6559	11.0497	10.3948	11.0322
CD33	945	SIGLEC-3|SIGLEC3|p67	CD33 molecule	8.73676	8.79173	9.02827	8.90136	9.70304	10.1123	9.09761	7.66289	9.81836	9.62056	8.78648	9.24138	9.38124	9.85987	9.37239	8.62967	8.40137	7.88733	9.23572	8.72815	8.60234	8.39958	9.15957	8.24294	8.08404	8.45083	9.02604	8.30409	9.22135	5.84305	7.97578	9.08674	9.88922	7.90154	9.46459	9.08809	9.24497	8.62001	8.86514	9.56448	7.50839	8.96356	9.30574	9.15364	9.94695	8.60276
CD38	952	ADPRC 1|ADPRC1	CD38 molecule	8.45109	7.99538	7.98791	9.65496	7.89685	8.62376	8.0186	8.46892	8.05711	8.48213	8.24086	7.76358	8.62346	8.43915	8.24586	8.74023	7.87974	7.97768	7.64623	8.18484	8.05872	8.58147	7.88655	7.7644	8.59588	8.24137	7.71579	8.56713	7.99524	8.61514	7.8507	8.07417	7.79991	8.52554	8.43007	7.94669	7.80669	8.00075	8.55659	7.63593	8.12771	8.33367	8.13582	8.10695	8.06376	8.0435
CD3D	915	CD3-DELTA|IMD19|T3D	CD3d molecule, delta (CD3-TCR complex)	12.3303	12.2512	12.2783	12.6336	12.0268	13.3953	12.5051	13.2803	11.9684	12.4719	12.1804	12.0601	12.1746	11.9034	12.293	12.8736	12.9615	12.8749	12.0636	12.1322	12.2536	12.7814	11.9526	12.466	12.5329	12.5684	12.3439	12.2577	11.738	12.4699	12.1202	12.5472	11.6638	12.7901	12.1599	12.19	12.3417	12.1495	11.4968	10.7333	12.7575	12.4039	12.4082	12.5733	11.6529	12.1652
CD3E	916	IMD18|T3E|TCRE	CD3e molecule, epsilon (CD3-TCR complex)	11.7454	11.8229	11.804	11.8533	11.4229	12.0232	11.936	12.8065	11.4614	11.758	11.7856	11.4278	11.5117	11.1392	11.6934	12.3836	12.3363	12.3358	11.2819	11.4729	11.7469	12.1609	11.3605	12.0935	12.0165	11.96	11.6861	11.7503	11.3123	12.2159	11.3853	11.9401	11.0106	12.4735	11.7845	11.7805	11.8943	11.7312	10.6782	10.243	12.3966	11.6254	11.7439	12.0037	10.9837	11.5966
CD3G	917	CD3-GAMMA|IMD17|T3G	CD3g molecule, gamma (CD3-TCR complex)	9.70179	9.85046	10.048	10.1918	9.58407	10.0575	10.1789	10.8975	9.62208	9.6321	10.2647	9.30928	9.72544	9.52154	9.71772	10.2545	10.164	10.4316	9.91408	9.87985	9.93763	10.3723	9.41706	9.91279	10.1808	10.3317	10.0078	9.94591	9.38973	10.0487	9.67737	9.96944	9.6709	10.3154	9.5344	9.57573	9.81549	9.90268	8.82424	8.20055	10.5364	9.98159	9.91466	10.075	9.3626	10.2755
CD4	920	CD4mut	CD4 molecule	10.5795	10.9532	10.9751	10.5658	11.4384	11.9692	11.1487	11.0521	11.4582	11.0353	10.6804	10.6159	10.7902	11.0446	10.7628	11.0359	10.9719	10.6316	10.6931	10.858	10.8235	10.666	10.8407	10.9128	10.9172	10.6093	10.9495	10.3293	11.1359	10.0716	10.5296	10.5724	10.844	10.9997	10.9835	11.053	11.02	10.982	10.1672	10.717	11.0832	10.6668	11.11	10.8998	10.9922	10.1662
CD40	958	Bp50|CDW40|TNFRSF5|p50	CD40 molecule, TNF receptor superfamily member 5	6.77932	6.67345	6.91445	6.75575	7.29961	8.64514	6.72271	6.47423	7.12182	7.69503	7.64828	7.3773	6.74622	7.57435	6.87146	6.83186	7.23145	6.58247	7.14713	6.41225	8.2529	6.89085	7.52398	6.82099	7.19356	7.11286	6.93591	7.04445	7.49274	7.33716	7.11374	7.25493	7.90061	7.0407	7.14156	7.23802	7.30871	6.53012	6.26214	6.67185	6.80578	6.47086	7.49674	7.28529	7.02194	8.13069
CD40LG	959	CD154|CD40L|HIGM1|IGM|IMD3|T-BAM|TNFSF5|TRAP|gp39|hCD40L	CD40 ligand	9.0673	8.58156	9.16578	8.52429	8.32407	9.17238	8.42044	8.88661	8.36574	9.25336	8.69337	7.71434	8.29403	8.11405	8.55952	9.5134	9.82333	9.27262	8.6898	8.54838	8.66793	8.65201	8.20848	9.18304	8.69755	8.75348	8.49031	8.80759	8.66471	9.34076	8.84525	8.76364	8.10295	9.27019	8.47008	8.78833	8.74706	8.55566	6.60031	7.0079	9.4732	8.76181	8.99584	9.29087	8.04995	8.55627
CD48	962	BCM1|BLAST|BLAST1|MEM-102|SLAMF2|hCD48|mCD48	CD48 molecule	11.796	12.125	11.6565	11.8451	11.6514	12.2771	12.245	12.2747	11.8795	12.1908	12.3697	12.2976	11.9713	11.8601	11.7958	12.2146	12.3979	11.9314	12.3811	11.8003	11.6273	12.3998	12.0587	12.0868	12.088	11.7042	12.0853	11.593	11.7932	11.9356	12.1759	12.5251	12.6174	12.3233	12.1554	12.2482	12.2321	11.9356	11.251	11.4472	11.8887	12.1152	12.1564	12.2902	12.054	12.8123
CD5	921	LEU1|T1	CD5 molecule	10.0396	10.29	10.5119	10.2997	9.90092	10.7074	10.2559	11.2029	10.351	9.9318	9.70442	9.89314	9.61261	9.30253	9.67372	11.055	10.7849	10.8406	10.6782	10.187	10.5314	10.4616	10.5495	10.5607	10.3672	10.6345	10.299	9.90173	9.93185	10.3281	9.59364	10.1405	9.19306	11.0366	10.3819	10.307	10.6678	10.7239	9.50577	9.40645	11.3694	9.91512	9.93468	10.2312	9.3811	9.71988
CD6	923	TP120	CD6 molecule	9.73244	10.6837	9.07718	10.2473	9.64357	10.7671	9.74886	10.7199	9.5697	8.48722	10.2205	9.85047	9.15475	8.66587	8.5203	9.67677	9.36073	10.4567	9.8812	9.13107	10.6376	9.26487	9.93579	10.2115	10.7314	10.6313	9.87451	9.67934	9.33533	9.21686	9.79096	9.75874	7.89736	10.3635	8.67799	9.74791	8.85872	10.0137	10.1012	9.67333	10.788	8.77996	9.3297	9.70242	7.83064	8.42442
CD68	968	GP110|LAMP4|SCARD1	CD68 molecule	10.4272	10.7534	10.6765	10.5604	11.5081	11.8477	11.3769	9.61318	11.6029	10.3018	10.6397	10.6569	10.5038	10.6152	10.2595	10.3448	10.1549	9.50624	10.9218	10.2619	10.4522	9.99938	11.2402	10.1558	10.4366	9.94433	10.4215	9.76352	10.5572	8.22078	10.4465	10.3116	11.1562	9.74878	10.9307	10.6885	10.6113	11.2697	11.7403	11.6476	9.76817	10.3921	10.3628	10.7828	11.1292	9.8386
CD69	969	AIM|BL-AC/P26|CLEC2C|EA1|GP32/28|MLR-3	CD69 molecule	10.1923	11.93	10.1635	9.31928	10.0403	11.0171	10.6343	11.8906	10.6919	11.0713	11.7571	10.0059	10.6309	10.0165	9.61907	11.5047	11.323	11.1186	11.0327	11.3321	12.1083	12.0116	10.5993	11.2524	11.2331	11.6333	11.807	10.9729	10.8035	11.9965	11.53	10.9656	11.6093	12.3418	11.2946	11.0256	10.7681	10.6989	10.5909	9.9831	11.3795	11.3328	10.5519	11.579	10.5767	11.509
CD70	970	CD27L|CD27LG|TNFSF7	CD70 molecule	2.93802	3.36967	4.43333	4.93557	3.88868	5.36503	4.02813	5.24475	3.61086	4.42494	4.47835	4.00384	3.81777	4.32873	3.53161	3.97942	4.53101	4.21122	5.00577	4.73418	4.346	3.89085	5.03855	4.12055	4.36067	4.4258	4.94496	4.8947	3.37726	4.86323	3.70774	4.3674	4.38835	4.68522	4.43007	3.42599	3.21355	4.40084	4.53422	4.38497	3.94071	4.40556	4.07527	3.9745	3.08648	4.10938
CD72	971	CD72b|LYB2	CD72 molecule	6.63846	6.59849	6.40295	7.2117	6.49534	8.70742	6.71094	6.8625	5.93278	7.39276	7.1735	7.40239	6.94039	7.0258	6.5203	6.33305	6.81641	6.93558	6.08823	7.28672	7.91755	6.92233	7.30158	6.44247	6.86317	6.5633	6.63426	7.44929	6.93525	7.51348	6.88832	6.61316	6.87113	6.31201	6.25789	6.7931	6.31636	6.42321	6.13414	6.496	6.38128	6.52104	7.93751	7.55018	6.76455	7.31698
CD79B	974	AGM6|B29|IGB	CD79b molecule, immunoglobulin-associated beta	7.46158	7.58399	7.15214	8.262	7.41793	9.33903	8.20646	7.94901	7.76466	8.59957	8.86411	8.58333	7.94039	8.23562	7.54842	7.84292	8.0856	7.66494	8.39404	7.89337	9.14186	7.55158	8.78271	7.66487	8.12885	7.94181	7.31652	7.90032	8.18461	8.3263	8.01517	8.26603	8.33657	7.4865	7.48318	8.40742	8.33155	7.83547	7.30241	7.04489	7.65692	7.03438	8.76617	8.62279	8.43344	9.27357
CD80	941	B7|B7-1|B7.1|BB1|CD28LG|CD28LG1|LAB7	CD80 molecule	5.25995	5.04209	5.70634	5.55028	5.2366	4.8796	3.86766	5.47423	4.68124	5.38187	5.72989	5.67369	5.30652	5.7106	5.50889	4.61685	5.38899	4.44254	6.56216	5.2196	6.38553	4.84778	5.52398	5.39356	5.20197	5.8694	4.71049	5.72759	4.90777	4.94123	6.10463	5.80798	5.85783	5.08961	4.46569	4.8492	4.27768	5.10128	5.23466	5.32608	4.38128	5.20527	5.72735	5.48351	5.69529	5.67126
CD84	8832	LY9B|SLAMF5|hCD84|mCD84	CD84 molecule	8.37543	8.55454	8.41061	8.81516	7.62892	8.78649	7.92486	8.08721	8.08334	8.0654	8.69337	8.38362	8.15129	8.12668	8.5146	8.15822	8.4379	8.53315	8.86375	8.40471	8.57696	8.36181	8.71662	8.6124	8.33795	8.2082	8.16606	8.52406	8.21296	7.96476	8.82322	8.98295	8.41129	8.46504	8.16071	8.24268	8.26191	8.22739	8.04992	7.94079	8.2155	8.44834	8.56804	8.50768	8.22808	8.46861
CD86	942	B7-2|B7.2|B70|CD28LG2|LAB72	CD86 molecule	9.21725	9.50538	9.48499	9.59735	10.0067	10.0891	9.68408	8.23226	10.4475	9.75322	9.31966	10.2151	10.0815	10.3698	9.91747	8.81512	8.95307	8.37765	9.9817	9.00221	9.31563	8.99815	9.87649	8.99502	9.27356	9.22902	9.57286	9.09437	9.9233	7.11115	10.1964	9.4585	10.2971	9.16	10.1477	9.67305	9.5878	10.0356	9.4516	9.92227	8.06409	9.75789	9.84912	9.77191	10.0101	9.82035
CD8A	925	CD8|Leu2|MAL|p32	CD8a molecule	10.4926	10.1559	10.8356	11.2687	9.7444	11.8477	10.6099	11.5218	9.97893	9.91491	10.6047	11.011	10.2992	10.1867	10.4035	10.655	9.77656	11.0397	10.2221	10.5225	11.2846	11.0141	10.9015	10.7823	10.4132	10.9253	10.7658	10.7339	9.08078	10.7253	10.46	11.2954	10.3999	10.893	11.189	10.0467	10.2772	10.9027	11.9198	10.03	11.0106	11.843	10.2702	10.6094	10.145	10.836
CD8B	926	CD8B1|LEU2|LY3|LYT3|P37	CD8b molecule	8.64768	7.98805	8.47772	8.84547	8.11575	10.265	8.51829	9.25713	7.61086	7.6862	8.08039	8.68907	7.89148	7.72312	7.90665	8.97942	7.53101	9.45253	7.58364	8.2196	8.72297	9.78496	9.19236	8.22208	8.47614	8.47891	7.95395	8.44545	6.4265	8.76208	7.78954	8.84915	8.10576	8.85279	8.94734	7.99446	8.5711	8.60051	9.45606	7.52247	8.94393	8.73549	8.33616	8.75787	8.11328	8.06136
CD96	10225	TACTILE	CD96 molecule	10.9824	11.0744	10.9145	10.7834	9.93506	11.1123	10.4482	11.359	10.383	11.1877	11.6416	10.4825	10.8065	10.4889	11.0625	11.1133	11.509	11.4608	11.4536	10.8427	10.9558	11.4535	10.4309	11.3029	10.9918	11.2213	11.0013	11.1108	10.6871	11.5047	11.12	11.413	10.937	11.5035	10.9394	10.901	10.9596	10.5795	10.3008	10.231	11.3033	11.1325	10.9516	11.1582	10.6365	11.5256
CDC14B	8555	CDC14B3|Cdc14B1|Cdc14B2|hCDC14B	cell division cycle 14B	7.13442	8.34408	7.62972	7.84846	6.83864	7.0171	7.40955	7.73549	6.78078	7.35984	7.92524	7.62123	7.05833	7.40845	7.27308	7.01895	8.2792	7.54564	8.00046	7.16713	8.27411	7.52449	7.24018	7.70551	7.53059	8.04404	7.77278	7.53856	7.37224	7.16091	7.89361	7.70573	7.1957	7.72188	7.14156	7.35457	8.60743	7.1822	6.74368	6.62376	7.83379	7.66749	7.24061	7.68345	7.44403	7.53085
CDC16	8881	ANAPC6|APC6|CUT9	cell division cycle 16	9.13442	9.15267	9.06753	9.22329	9.02171	6.36503	8.76034	9.20055	8.91828	9.26525	9.14403	9.32577	9.28248	9.06241	9.47705	8.94392	9.40137	9.52055	9.04501	9.03674	8.91079	9.50036	8.84591	9.05128	9.4357	8.95687	8.78542	9.81207	9.19033	9.28202	9.24794	9.30286	9.22836	9.06537	9.22708	8.88691	9.42654	9.03746	9.10976	8.55169	9.68025	9.30352	9.59973	9.37997	9.58154	9.33912
CDC20	991	CDC20A|bA276H19.3|p55CDC	cell division cycle 20	4.81249	4.79593	4.17029	6.53549	4.67718	5.55767	4.68709	4.63469	4.28893	4.72979	3.78648	4.63187	5.0534	4.53226	4.05517	5.66747	4.23145	3.49501	4.24024	4.52772	5.76104	4.66137	5.03855	4.34294	4.98516	4.4258	4.57723	5.50941	4.25173	4.90276	5.41556	4.44757	3.68791	4.68522	4.6931	3.77391	4.509	5.30773	3.92654	3.82858	4.38128	4.45803	4.19392	4.66638	3.93448	4.24063
CDC42	998	CDC42Hs|G25K	cell division cycle 42	12.8242	13.0433	12.8578	12.9958	12.8328	13.6972	13.3017	13.3908	13.4072	13.2161	13.2981	13.3532	13.0445	13.0654	12.931	13.0777	13.2973	13.0683	13.5595	12.8064	13.1042	13.1652	13.2353	12.8779	12.8683	13.1064	13.195	12.8523	13.0097	12.7501	13.4054	13.3408	13.4259	13.2755	13.3729	13.1455	13.264	13.013	12.3842	12.5317	12.9028	12.976	13.1357	13.2617	13.4507	13.4672
CDH1	999	Arc-1|CD324|CDHE|ECAD|LCAM|UVO	cadherin 1, type 1	4.16041	4.89323	4.43333	3.63601	4.33614	5.7276	3.86766	3.55669	4.37639	4.03792	4.25596	3.86634	4.25589	4.37179	3.99104	4.50993	4.4379	4.00958	3.61875	4.91475	5.42401	4.32695	4.71662	4.53558	3.94563	4.10387	3.87096	4.35413	4.25173	3.78076	4.38582	4.32558	3.10295	5.08961	3.50046	4.52114	3.45456	5.10128	4.53422	3.82858	3.94071	3.8986	4.90019	3.73349	3.57191	3.71707
CDKN1C	1028	BWCR|BWS|KIP2|WBS|p57|p57Kip2	cyclin-dependent kinase inhibitor 1C (p57, Kip2)	4.67499	4.65507	5.65572	5.06486	4.01421	5.7276	4.82459	4.38677	5.37639	4.86104	4.89339	5.18827	4.44854	4.83892	4.74106	4.13142	4.4379	3.68766	4.50327	5.35085	4.87652	4.61074	5.88655	4.44247	4.36067	4.5893	4.87096	4.8947	4.56489	4.01523	4.80085	4.19232	5.25269	4.2982	4.50046	4.69447	3.84158	6.10128	6.76304	5.648	4.45528	4.69507	4.30354	3.73349	3.76455	4.36092
CDKN2C	1031	INK4C|p18|p18-INK4C	cyclin-dependent kinase inhibitor 2C (p18, inhibits CDK4)	7.16041	6.76198	6.70634	7.05452	7.10167	7.8796	7.26401	7.66289	7.54632	7.31476	7.5123	6.91945	6.95104	6.94254	6.77954	6.71638	7.00674	7.2499	7.78249	6.80456	7.17608	6.94294	6.71662	6.89314	7.02363	6.99139	6.79296	6.93909	7.05908	6.61216	7.45907	7.45729	6.9295	7.36594	7.58792	7.61041	7.45456	7.63924	6.62169	6.7964	7.6332	7.16638	6.92898	7.00198	7.51944	7.29449
CEACAM1	634	BGP|BGP1|BGPI	carcinoembryonic antigen-related cell adhesion molecule 1 (biliary glycoprotein)	5.81249	6.21516	6.27463	6.32789	5.33614	5.14264	5.42405	5.43116	5.45885	6.86104	5.75846	7.06797	6.2123	7.47909	6.29979	5.89696	6.02286	6.0627	7.67986	7.59547	6.46148	6.26282	6.80409	7.95344	5.47614	5.48238	5.55377	6.94998	7.02111	7.19315	8.23548	6.33615	6.85783	6.65304	7.3796	7.94097	9.30005	4.9244	5.89178	5.2957	5.17775	6.9453	6.6042	7.16888	6.87308	8.02995
CEACAM3	1084	CD66D|CEA|CGM1|W264|W282	carcinoembryonic antigen-related cell adhesion molecule 3	4.81249	5.3004	5.09629	4.02304	4.33614	4.14264	4.95012	3.97173	5.04381	4.98133	4.33397	5.00384	4.95104	6.41361	4.81701	3.80949	4.4379	4.07997	7.24024	6.58217	5.49801	3.71028	4.30158	7.74504	3.6826	4.82633	4.48101	6.16149	6.64196	5.94123	6.74337	5.42794	6.17976	5.24162	6.24769	7.06459	7.74564	5.15573	5.48842	4.38497	3.45528	5.53332	4.5607	5.85902	4.71875	7.84635
CEBPB	1051	C/EBP-beta|IL6DBP|NF-IL6|TCF5	CCAAT/enhancer binding protein (C/EBP), beta	10.029	10.749	10.566	10.4404	11.1061	12.3126	10.9095	10.1232	11.4607	10.7212	10.347	11.1057	10.7663	11.0587	10.5295	10.3073	9.93615	9.97768	11.1143	11.1333	10.6799	10.5279	11.4377	11.2728	10.4848	10.6737	11.0551	10.3745	11.3373	10.3542	10.9676	10.4801	10.9512	10.8628	11.5218	11.6129	11.4248	11.4391	11.3703	11.5039	10.413	10.9602	10.5149	10.5065	11.4805	10.821
CEBPD	1052	C/EBP-delta|CELF|CRP3|NF-IL6-beta	CCAAT/enhancer binding protein (C/EBP), delta	9.45635	9.24003	9.39526	9.25072	10.1555	10.1351	9.83277	8.30563	10.6018	9.47703	8.53725	9.91945	10.1685	9.89536	9.21811	9.36408	8.56993	8.64476	9.44579	9.42347	9.27411	9.47581	9.38905	9.17583	9.26956	9.56002	9.92453	9.47024	9.81003	8.33355	9.64006	8.89097	9.27787	9.3676	10.0876	9.67908	9.55825	9.95543	9.26893	9.9831	8.23664	9.97823	9.68493	9.56638	10.2654	8.11795
CFLAR	8837	CASH|CASP8AP1|CLARP|Casper|FLAME|FLAME-1|FLAME1|FLIP|I-FLICE|MRIT|c-FLIP|c-FLIPL|c-FLIPR|c-FLIPS	CASP8 and FADD-like apoptosis regulator	10.7475	10.6797	10.8385	10.7748	10.1297	11.2512	10.3386	10.5173	10.379	10.9912	10.4901	10.7744	10.8901	10.9246	10.7526	10.3448	10.7742	10.7524	10.664	10.6491	10.6639	10.6944	10.524	10.7859	10.5562	10.8243	11.0351	11.1367	10.6744	10.9394	10.7731	10.7782	10.6642	10.809	10.7238	10.6587	10.4769	10.3345	10.5854	10.5035	10.5459	10.9765	10.7424	10.7087	10.8731	10.5316
CHEK1	1111	CHK1	checkpoint kinase 1	5.81249	6.11113	6.09629	6.44337	5.6387	6.8796	6.00902	6.3175	5.53685	5.92244	5.75846	6.03626	5.88594	5.7106	5.55398	6.30135	6.17486	5.33151	5.50327	5.52772	6.73067	5.82576	6.17605	5.70551	5.75298	6.2082	6.44321	6.19848	5.9488	6.35151	5.99068	5.74592	5.62651	5.90154	5.92832	5.37595	5.22985	5.75839	6.00996	5.09867	5.68794	6.26539	5.76617	5.73349	5.93448	5.82559
CHUK	1147	IKBKA|IKK-alpha|IKK1|IKKA|NFKBIKA|TCF16	conserved helix-loop-helix ubiquitous kinase	7.82879	7.84134	7.95689	8.07513	7.44048	7.8056	7.69906	7.62517	7.77274	7.98853	8.16285	8.18827	8.17872	8.27302	8.11657	7.80949	8.35119	7.75912	8.61528	7.70993	7.73067	8.14768	7.10894	7.80237	7.46919	8.03461	8.11889	8.12352	7.91124	7.92692	8.31655	8.15996	8.15823	7.87388	8.00296	7.82454	7.91651	7.68624	7.89617	7.53553	7.48208	8.15847	8.17721	8.02895	8.36074	8.36452
CIITA	4261	C2TA|CIITAIV|MHC2TA|NLRA	class II, major histocompatibility complex, transactivator	8.49261	8.19303	8.07718	8.45521	8.79557	9.41565	7.75748	7.52632	8.02364	8.79691	8.53725	8.57232	8.24295	8.7085	8.29648	7.4677	8.16763	7.69328	8.1804	8.04645	9.23678	8.01284	8.86637	7.89314	7.95561	8.08572	8.30251	8.12832	8.54496	8.08132	8.00543	8.49315	8.92631	7.45574	8.07968	8.48028	7.41945	8.30171	8.49133	9.05626	7.68025	7.6896	8.62195	8.42381	8.62874	8.8151
CISH	1154	BACTS2|CIS|CIS-1|G18|SOCS	cytokine inducible SH2-containing protein	7.96777	6.93191	8.71255	8.58663	8.31189	9.04953	8.19805	7.38677	6.94714	8.69062	6.96868	7.02015	7.40273	7.81181	7.88916	7.40941	9.164	7.72108	6.20371	8.54838	6.5684	7.80339	7.10894	7.84847	8.03309	6.38185	6.83248	7.74019	6.85119	8.56982	8.00053	6.16886	6.36973	8.91064	5.59999	7.0803	7.77371	6.23373	5.70415	7.01724	6.92777	7.29453	7.79461	8.29087	7.19082	4.96499
CLCF1	23529	BSF-3|BSF3|CISS2|CLC|NNT-1|NNT1|NR6	cardiotrophin-like cytokine factor 1	6.30726	6.8291	6.65572	6.93557	5.85551	7.55767	6.02813	6.72662	5.96135	6.35984	7.44359	6.54441	6.23861	6.4442	5.7984	5.45335	5.81641	6.44254	6.88409	6.84965	7.4049	5.61074	7.10894	6.60167	6.59588	7.53683	7.15441	7.08452	6.60821	6.92212	6.56904	7.08987	6.32212	6.82658	6.94103	6.66699	6.18038	7.2712	7.91793	7.65998	6.94071	6.61646	6.1259	6.34015	6.06833	6.79388
CMKLR1	1240	CHEMERINR|ChemR23|DEZ|RVER1	chemerin chemokine-like receptor 1	7.84491	7.25231	8.00823	8.0597	7.59917	8.20153	7.70501	7.89456	6.66397	8.22622	7.28571	6.63187	7.83512	7.67665	7.5977	7.07628	7.4379	7.52055	6.99512	8.1582	7.5684	6.67375	7.03855	6.87543	7.06111	7.87997	8.00673	8.06463	7.38226	7.27826	6.32442	7.83431	6.9547	6.44325	7.09113	7.67736	6.27768	5.61029	7.98131	7.1505	5.65692	8.19371	7.56438	7.717	6.59744	6.84635
CNTF	1270	HCNTF	ciliary neurotrophic factor	6.99692	6.72722	6.62972	6.22098	5.07311	6.25811	5.17252	6.16813	5.64648	6.64126	6.99293	6.75387	6.43343	6.42388	6.70154	6.39446	6.68075	6.44254	7.14713	6.38187	7.61902	6.69821	6.30158	6.80237	6.11555	6.48238	6.72106	6.5812	6.74649	6.80183	6.48735	6.95922	7.05714	6.58644	6.82924	6.43416	6.45456	6.1822	7.23466	6.62376	6.22082	6.83059	6.4136	6.87397	7.13959	6.8151
CPA3	1359	MC-CPA	carboxypeptidase A3 (mast cell)	4.35306	3.53959	4.01829	3.39501	3.01421	2.55767	3.7802	2.38677	2.61086	4.24437	3.89339	4.79234	3.77047	4.67665	3.77954	3.39446	3.11597	4.54564	4.72566	4.41225	5.5684	3.97331	5.03855	3.85751	2.58306	3.3669	3.43039	4.28702	3.01469	3.01523	4.60821	3.40805	3.85783	4.50465	3.75199	3.96655	3.66101	3.9858	2.11919	3.32608	1.71832	3.55757	4.99038	4.08141	4.40841	3.96499
CR2	1380	C3DR|CD21|CR|CVID7|SLEB9	complement component (3d/Epstein Barr virus) receptor 2	5.87662	4.6916	4.65572	5.71693	4.95281	4.14264	4.95012	5.19412	4.68124	5.72979	5.78648	5.93673	5.1115	5.26161	4.66089	5.80949	4.99044	5.44254	4.61875	5.58217	6.60234	5.99321	5.30158	5.29047	5.29927	5.27379	4.26689	4.8489	4.82204	5.60019	4.80085	5.04548	4.98559	5.18272	5.21666	5.1163	5.38347	4.64877	4.53422	4.54847	4.77721	4.9726	6.01208	5.55946	5.22398	6.28692
CREB3L2	64764	BBF2H7	cAMP responsive element binding protein 3-like 2	8.40834	8.32095	8.05782	8.43143	7.8471	8.41565	7.89914	8.03782	7.85117	7.94481	8.27091	7.68396	8.16049	8.21507	8.00734	8.0479	8.11597	8.43585	8.04759	7.80456	8.18731	7.71628	8.00202	8.28378	8.08859	8.32883	8.3645	8.70527	8.25173	8.60918	8.04878	8.02602	8.0973	8.06128	8.21143	8.10098	7.76534	8.24633	8.38597	8.30336	8.00372	8.48673	8.17961	8.02895	7.61004	7.72269
CREB5	9586	CRE-BPA|CREB-5	cAMP responsive element binding protein 5	7.95297	7.90105	8.07718	7.84846	8.42925	8.2301	7.0186	6.16813	8.20182	8.35984	8.02855	8.3126	8.67575	9.27727	8.29316	6.87558	7.5754	6.75375	8.79483	7.78148	7.65181	7.57157	8.17605	8.62834	6.78693	7.68281	8.32693	7.37852	8.30009	7.05085	9.12953	8.34403	9.32574	7.65304	8.1498	8.3481	8.82021	7.93222	7.94361	8.58974	6.19944	8.07694	8.19154	8.54085	9.05917	8.33912
CREBBP	1387	CBP|KAT3A|RSTS	CREB binding protein	10.3275	10.4411	10.4182	10.07	9.97421	11.4125	9.57948	10.2432	9.88884	10.6286	10.4326	10.1883	10.2023	10.3771	10.2973	10.3232	10.4837	10.4062	10.5872	10.5905	10.6679	10.4391	10.3016	10.5593	10.2362	10.4058	10.3962	10.348	10.3347	10.7668	10.3745	10.4433	10.6474	10.6194	10.5313	10.5067	10.3614	9.99516	10.6551	10.5266	10.5008	10.3879	10.3895	10.4238	10.6341	10.7206
CRLF2	64109	CRL2|CRLF2Y|TSLPR	cytokine receptor-like factor 2	4.16041	3.45713	3.17029	3.2575	3.88868	4.14264	3.86766	4.19412	3.09628	3.5074	3.671	3.35177	3.32301	3.67665	2.99104	3.80949	4.11597	3.59455	3.24024	3.63464	4.49801	3.38835	5.03855	3.53558	3.94563	3.3669	3.43039	4.21663	3.20733	3.50066	3.26029	2.56005	3.7468	4.2982	3.01503	3.05402	3.45456	4.10128	3.99366	4.20055	3.83379	3.23564	3.85288	2.59599	3.67144	3.52442
CRTAM	56253	CD355	cytotoxic and regulatory T cell molecule	7.92291	7.02072	6.97765	8.2575	7.24943	8.28559	7.67502	7.00148	6.93278	7.25634	7.01677	7.66335	7.63836	7.38762	7.7984	7.86478	7.13092	7.91648	7.10813	6.78148	7.2846	8.20853	7.24018	7.24983	6.7757	7.3669	6.7829	7.53133	6.46472	7.7377	7.05824	7.78887	6.99776	7.45574	7.25789	6.73474	7.62448	7.01555	6.34158	6.74111	6.8476	7.43858	7.66024	7.30748	7.69529	7.18467
CSF1	1435	CSF-1|MCSF	colony stimulating factor 1 (macrophage)	5.81249	6.16408	6.24068	5.74293	5.6387	3.55767	6.08398	6.3175	5.53685	5.89207	5.75846	5.18827	5.33931	5.92819	4.99104	6.69214	6.33836	6.0627	5.20371	6.11269	5.26354	5.26282	5.52398	6.57998	5.63369	5.45437	5.90843	6.4025	5.69919	6.16904	5.58221	5.83803	5.96093	5.5285	4.94103	5.34159	4.98294	5.44523	5.26214	4.8704	5.38128	5.3786	5.6042	5.02895	3.22398	5.41751
CSF1R	1436	C-FMS|CD115|CSF-1R|CSFR|FIM2|FMS|HDLS|M-CSF-R	colony stimulating factor 1 receptor	10.4977	10.9607	11.3392	10.9807	11.3548	10.7768	11.1267	9.66056	11.9069	11.3873	9.86411	11.4301	11.446	11.5101	11.4631	10.5876	9.83707	9.67776	10.1459	10.4066	10.2368	10.4061	11.2363	10.2533	10.1583	10.509	11.0629	10.7101	11.5624	8.66772	10.5674	10.4068	10.9477	10.2106	10.8964	11.2655	10.5256	11.0265	11.4837	11.9545	9.60706	11.0659	11.2349	10.7263	11.4387	10.0243
CSF3R	1441	CD114|GCSFR	colony stimulating factor 3 receptor (granulocyte)	10.3188	10.8301	10.2428	10.4324	11.0767	10.8477	10.1959	8.81722	11.1913	10.9858	10.4469	11.5238	10.6425	11.9374	10.6953	9.81231	10.207	9.36185	12.1244	11.583	10.6996	10.0702	10.8915	11.6519	9.87374	10.0192	10.5501	10.1836	11.5875	10.444	11.9544	10.9035	12.1587	10.4503	11.3761	12.2383	11.6986	10.5645	11.1973	11.1345	8.8849	10.8193	10.8808	11.0105	11.745	11.6456
CTBP2	1488	-	C-terminal binding protein 2	7.84491	7.68708	7.46307	6.84247	7.22367	6.46456	7.23963	6.53651	7.33332	7.82933	7.58588	7.02015	7.16278	7.33418	7.2865	5.80949	6.87086	7.1306	7.1757	7.89337	7.87652	7.06078	6.88655	7.31694	6.98516	6.7008	7.02391	7.4104	7.33662	6.95069	7.9146	7.08987	7.61865	6.4804	6.88293	7.0803	7.02558	6.53012	7.68904	7.574	6.54275	7.11011	6.96836	7.2048	7.27235	6.92652
CTF1	1489	CT-1|CT1	cardiotrophin 1	4.93802	3.07011	4.01829	5.32789	4.42925	4.55767	2.10213	3.8462	3.28893	3.33748	4.47835	4.63187	3.32301	3.60626	3.53161	4.50993	3.99044	3.3881	3.61875	4.41225	4.17608	3.80339	5.52398	3.99502	3.23514	3.68883	4.48101	4.06463	3.20733	3.50066	3.60821	3.32558	2.56238	3.50465	3.10814	3.35887	2.33908	4.40084	4.23466	3.32608	2.94071	4.45803	3.19392	3.59599	1.76455	3.52442
CTLA4	1493	ALPS5|CD|CD152|CELIAC3|CTLA-4|GRD4|GSE|IDDM12	cytotoxic T-lymphocyte-associated protein 4	8.69291	9.56196	8.70011	8.37437	8.5114	8.04953	8.24372	10.0627	9.1438	8.8413	9.23832	8.21684	8.4672	8.61749	8.33574	9.07628	10.4808	9.08854	8.72566	9.15371	9.80179	9.38082	8.86637	8.78351	9.39776	8.8694	9.19478	8.82248	9.32627	8.77811	9.47328	9.37255	9.5134	9.50465	8.7006	8.76745	8.509	9.00817	8.55103	7.81793	9.58044	9.54246	7.81636	9.14442	8.1221	9.40706
CTSW	1521	LYPN	cathepsin W	11.8509	11.2234	10.8526	11.6045	9.98	12.2372	11.6765	11.3497	10.7738	11.127	11.5434	10.6711	11.2586	10.4097	9.40043	10.6281	10.5154	11.6624	10.5005	11.5813	10.936	10.9468	10.8613	11.374	11.0454	12.0402	11.7571	11.8616	10.8184	11.9052	11.0422	11.45	10.1871	11.4279	11.6882	11.1933	10.1772	11.6547	11.2528	10.3531	11.3937	11.7022	10.9446	11.3428	9.77997	10.773
CUL1	8454	-	cullin 1	9.98605	10.1254	9.85399	10.0283	9.69838	8.93271	9.89654	10.1383	9.93098	10.0257	10.1521	9.75387	10.0279	9.92909	9.89246	10.0692	10.5408	10.2365	9.81767	9.89606	10.1476	10.1554	9.54951	10.0113	9.94312	9.96185	9.87924	9.99405	9.87089	10.0552	10.2806	10.0591	10.0352	10.1921	9.91791	9.9193	9.71049	9.50413	9.42449	9.51919	10.1305	10.0926	10.1078	10.1734	9.87569	10.1641
CUL2	8453	-	cullin 2	9.42452	9.54334	9.41061	9.4689	9.39792	11.2442	9.16606	9.57412	9.23729	9.64354	10.046	9.55843	9.38714	9.37047	9.45642	9.36408	10.164	9.62429	10.5468	9.57883	9.9705	9.75467	9.45809	9.59628	9.39776	9.5909	9.63286	9.53314	9.38724	9.65909	9.94933	10.0268	9.92552	9.83855	9.71916	9.63189	9.68707	9.51197	9.47674	9.44502	9.76817	9.6351	9.62018	9.76591	10.0407	10.5476
CXCL11	6373	H174|I-TAC|IP-9|IP9|SCYB11|SCYB9B|b-R1	chemokine (C-X-C motif) ligand 11	4.93802	4.01352	4.30779	3.2575	4.01421	5.14264	4.02813	2.70869	3.28893	4.14483	4.6096	4.24485	2.86358	3.80789	3.92393	3.39446	3.33836	3.00958	2.91831	4.91475	4.98343	3.97331	6.30158	3.53558	3.09763	4.48238	4.26689	3.98216	3.11422	3.15273	3.50129	3.14501	3.9103	2.40512	3.35607	2.13648	2.21355	4.40084	3.23466	3.91104	4.22082	4.65068	3.11592	3.73349	3.67144	3.41751
CXCL8	3576	GCP-1|GCP1|IL8|LECT|LUCT|LYNAP|MDNCF|MONAP|NAF|NAP-1|NAP1	chemokine (C-X-C motif) ligand 8	7.2357	9.1145	5.89276	6.31061	7.58912	7.64514	8.93248	9.43389	8.08334	8.13189	5.44359	8.02015	11.8517	9.76006	4.77954	10.3113	9.24868	5.04521	6.65978	7.93581	12.5204	9.0394	6.71662	7.02744	7.5766	10.7303	11.3256	8.68586	10.0738	8.2745	7.98076	7.7179	9.31605	10.6558	6.17423	6.88542	6.76534	6.04469	8.91793	6.88066	6.73327	10.6855	8.50632	6.6491	5.25641	5.62396
CXCR3	2833	CD182|CD183|CKR-L2|CMKAR3|GPR9|IP10-R|Mig-R|MigR	chemokine (C-X-C motif) receptor 3	7.81249	7.47295	8.05782	8.16439	7.58912	9.28559	7.76888	7.69055	7.30015	7.7038	7.14132	6.63187	7.52179	7.31775	7.11657	8.4677	7.98222	7.8374	7.34457	7.27023	8.02157	7.36563	7.76102	7.74504	7.42676	7.3211	7.43039	7.45694	6.58237	7.72672	7.02967	7.15698	6.83766	7.65304	6.90255	7.3285	6.38347	8.1822	7.16358	6.83915	7.66474	7.77996	7.5717	6.96056	6.59744	6.84635
CXCR6	10663	BONZO|CD186|STRL33|TYMSTR	chemokine (C-X-C motif) receptor 6	7.33034	6.43576	6.87073	7.47473	7.11575	8.14264	7.10213	6.49529	6.79672	8.45642	7.8275	7.57783	7.74927	7.22685	8.05909	7.88631	7.25893	7.95444	8.67653	7.55521	6.84851	7.50383	7.84591	7.51286	6.63369	7.3055	6.62303	8.44929	5.9488	8.28202	7.37828	7.68106	6.62651	7.35265	7.71916	7.21922	6.69076	8.99703	5.62169	5.91104	6.99134	8.08113	8.16274	8.05542	8.195	7.13492
CYLD	1540	BRSS|CDMT|CYLD1|CYLDI|EAC|MFT|MFT1|SBS|TEM|USPL2	cylindromatosis (turban tumor syndrome)	10.5404	10.8306	10.7264	10.5558	10.0384	11.4157	10.1896	10.9895	10.3251	10.8482	10.7442	10.4942	10.3857	10.1738	10.4836	10.9388	11.3025	11.0697	10.9379	10.7727	10.892	11.1914	10.8094	10.9418	10.8084	10.7692	10.7433	10.4104	10.6487	11.167	10.9126	10.891	10.5536	11.4063	10.7876	10.8534	11.0507	10.2557	10.344	10.2976	10.9788	10.6056	10.6069	11.0323	10.7397	10.9069
CYP26A1	1592	CP26|CYP26|P450RAI|P450RAI1	cytochrome P450, family 26, subfamily A, polypeptide 1	4.67499	3.53959	3.65572	3.39501	4.33614	4.14264	3.58755	3.70869	2.61086	4.33748	4.78648	4.12937	3.1855	4.03922	3.4385	4.26892	4.33836	3.68766	3.61875	4.52772	5.42401	4.12532	4.71662	4.34294	3.7757	4.3669	4.08246	4.28702	3.66676	4.01523	3.38582	3.56005	2.42488	1.59776	2.91549	1.96655	2.66101	4.40084	3.70415	3.91104	3.83379	4.04299	2.26792	3.59599	2.34951	3.62396
CYP26C1	340665	FFDD4	cytochrome P450, family 26, subfamily C, polypeptide 1	4.35306	3.45713	4.01829	2.2575	3.01421	2.55767	2.7802	1.97173	2.28893	4.14483	4.25596	2.86634	3.1855	2.86929	3.33897	2.80949	3.99044	3.93558	3.24024	3.63464	4.76104	4.12532	3.71662	3.12055	3.23514	2.95187	3.71049	3.8947	3.7923	3.86323	3.88832	3.63044	3.96093	3.59776	3.1956	1.77391	2.66101	3.20819	4.17808	4.06304	3.71832	3.11011	3.26792	3.08141	1.76455	2.52442
DAPP1	27071	BAM32	dual adaptor of phosphotyrosine and 3-phosphoinositides	9.6614	10.1568	9.5932	9.87221	9.94889	10.2372	9.68408	8.86655	9.82615	9.93367	9.97782	10.0621	10.2288	10.568	9.93249	9.40941	10.2892	9.70028	10.7393	9.28672	10.0372	9.4291	9.85617	9.40286	9.22692	9.53516	9.35943	9.46075	9.87887	8.82258	10.2134	9.70674	10.2578	9.85986	9.59999	9.82997	10.5779	9.41486	8.5115	9.71266	9.0068	9.60196	10.2069	10.0636	10.5839	10.0513
DCTN6	10671	WS-3|WS3|p27	dynactin 6	8.80427	9.16408	8.69385	8.90424	8.42925	9.29914	8.51152	8.9941	8.86257	8.55664	9.24591	9.18104	8.90112	8.72935	8.76523	8.79249	8.94886	9.12437	9.97223	8.71603	9.38065	9.33672	9.31654	8.91062	9.17658	9.05806	9.13082	8.80759	8.91814	8.94833	9.23965	9.06626	9.00381	9.50765	9.73932	9.14522	9.37434	9.42043	9.11354	8.78277	9.40014	8.9407	8.86634	9.0256	9.19291	9.42615
DGKA	1606	DAGK|DAGK1|DGK-alpha	diacylglycerol kinase, alpha 80kDa	9.60099	9.40859	9.44455	9.10048	9.13315	10.1724	8.97495	9.60109	8.91828	9.40087	9.57388	8.98736	9.14666	8.64188	9.20227	9.58428	10.1178	10.0408	9.41416	9.90943	9.45685	9.82714	8.71662	9.42128	9.84448	8.90347	9.18527	9.35413	9.21015	9.76878	9.154	9.34926	8.89736	9.89926	8.71732	9.10483	9.38438	9.21462	8.55659	9.08984	10.3646	8.90098	9.30793	9.72321	8.70707	9.34642
DGKZ	8525	DAGK5|DAGK6|DGK-ZETA|hDGKzeta	diacylglycerol kinase, zeta	10.7281	10.678	10.7233	10.5026	10.6252	10.3969	10.5141	10.8936	10.48	10.6884	10.6329	10.5556	10.6243	10.5077	10.6845	10.6906	10.6238	10.8163	10.0945	10.892	10.721	10.7363	10.1513	10.6751	10.7729	10.7149	10.7842	10.7658	10.5594	10.6511	10.3961	10.5264	10.2425	10.7245	10.464	10.5159	10.383	10.6188	10.6493	10.5143	10.996	10.7546	10.6607	10.5652	10.0592	10.1579
DHRS3	9249	DD83.1|RDH17|Rsdr1|SDR1|SDR16C1|retSDR1	dehydrogenase/reductase (SDR family) member 3	9.03956	8.8043	8.73101	8.2575	8.71002	9.51187	8.71389	9.68368	8.65087	9.3431	9.39665	8.14432	8.52	8.00201	8.43549	9.00917	9.05457	9.36008	8.8812	9.59216	9.00897	9.13431	8.54951	8.81171	9.48995	9.16132	8.60887	8.8576	8.43855	9.37805	8.89889	8.73198	7.754	9.47274	9.06524	9.02184	9.34751	9.15573	8.46496	8.44847	9.82161	8.70596	8.46759	9.00538	8.35701	8.78584
DIABLO	56616	DFNA64|SMAC	diablo, IAP-binding mitochondrial protein	8.08098	8.13454	8.13377	8.09039	8.0803	10.0415	7.93502	8.20694	7.78877	8.13189	8.29549	7.79234	8.12332	8.00543	7.80773	7.89696	8.3639	8.03638	8.56936	8.09407	8.33595	8.25047	7.47151	8.0194	7.99487	8.08115	8.24874	8.13787	8.0307	8.20505	7.80648	8.0551	8.33896	8.01983	8.08828	7.90024	8.11387	8.08032	8.48551	8.08984	8.12771	8.16638	7.99856	8.04885	8.22808	8.26396
DLD	1738	DLDD|DLDH|E3|GCSL|LAD|PHE3	dihydrolipoamide dehydrogenase	9.80839	9.81261	9.82278	9.9468	9.70304	10.1724	9.87823	9.81722	9.89255	10.104	10.417	10.3388	10.2056	10.1524	10.0315	9.76369	10.2859	10.0186	10.8855	9.78729	9.74973	10.1795	9.93579	9.853	9.69457	9.95936	9.99263	9.9129	10.0923	9.85065	10.4564	10.2437	10.3167	10.2051	10.4662	10.1277	10.21	9.87048	9.79749	9.87168	9.7862	9.93954	10.0989	10.2107	10.6487	10.6734
DLL4	54567	hdelta2	delta-like 4 (Drosophila)	3.67499	3.61759	2.84836	3.84247	4.2366	4.8796	4.23963	2.38677	4.45885	4.33748	4.1735	4.24485	3.44854	3.80789	4.05517	3.39446	4.23145	2.85758	2.72566	4.14921	4.76104	4.12532	4.71662	3.53558	4.47614	3.3669	4.01535	3.80159	3.7309	3.78076	3.80085	2.69755	3.19041	3.40512	3.01503	3.72144	3.07605	3.86027	2.99366	3.54847	3.94071	3.55757	3.70088	3.73349	2.76455	3.52442
DNM1L	10059	DLP1|DRP1|DVLP|DYMPLE|EMPF|HDYNIV	dynamin 1-like	8.68398	8.73599	8.76723	8.67704	8.51671	8.48841	8.26804	8.41467	8.48368	8.97047	9.22046	8.51596	8.78987	8.81181	8.84902	8.39446	9.0388	8.81436	9.46713	8.62818	8.91755	8.7282	8.71662	8.79297	8.59907	8.73614	8.84462	8.84307	8.7923	8.92932	9.10463	9.12382	9.29401	8.7115	8.81377	8.57388	8.72134	8.55059	8.71164	8.74393	8.74438	8.84543	8.77413	8.89244	9.18029	9.42442
DNMT3A	1788	DNMT3A2|M.HsaIIIA|TBRS	DNA (cytosine-5-)-methyltransferase 3 alpha	9.21725	9.15103	8.80836	8.74936	8.88458	9.17238	8.50812	9.19734	8.36039	8.97047	9.00788	8.86634	8.77945	8.52988	9.00937	9.36791	9.26233	9.64476	8.09323	9.21099	9.12445	9.64731	8.78271	8.90191	9.28548	8.72445	8.69449	8.96616	8.84577	9.55903	8.45907	8.66857	8.12254	9.30857	8.72652	8.68765	8.84555	8.50413	8.88295	8.75792	9.55332	8.56357	9.12714	9.16888	8.20334	8.30203
DRAP1	10589	NC2-alpha	DR1-associated protein 1 (negative cofactor 2 alpha)	9.8727	9.95932	9.83136	9.95655	9.98576	11.1464	10.3106	10.2416	10.0882	9.6751	9.72266	9.84362	9.75612	9.75194	9.48581	9.86748	9.72822	9.996	9.49006	9.65701	9.85556	9.97831	9.83556	9.95765	9.98759	9.65538	9.8337	9.56536	9.69014	9.59115	9.75214	9.63686	9.75937	9.84687	9.8993	10.038	9.89047	10.068	9.95629	9.98548	9.70511	9.69097	9.64643	9.88693	9.33441	9.62996
DTX4	23220	RNF155	deltex 4, E3 ubiquitin ligase	4.35306	4.76198	4.5488	4.63601	5.38345	4.14264	4.53509	4.77908	4.53685	5.09236	5.44359	4.86634	4.22113	5.43408	4.95788	4.97942	3.85294	4.14709	5.77629	5.07521	5.87652	4.50383	5.71662	5.23602	4.29927	4.53683	4.57723	4.53856	5.49274	4.55128	5.15841	4.52352	5.10295	4.55196	5.51753	5.25196	5.18038	5.53012	4.85615	5.06304	5.04025	4.65068	4.99038	4.91791	4.89383	6.48525
DUSP1	1843	CL100|HVH1|MKP-1|MKP1|PTPN10	dual specificity phosphatase 1	11.7846	12.7979	11.7295	11.4174	12.0627	12.674	13.3535	12.782	12.5129	12.0059	12.0421	12.0156	14.0524	12.5647	11.3814	13.4502	11.9303	11.4674	12.1804	12.6487	13.6787	12.8313	11.6882	12.1425	12.817	13.8278	14.2046	13.0901	13.5552	13.0488	11.8706	11.8533	12.9441	13.1306	12.2526	11.6568	11.7337	12.2762	13.245	13.3335	12.5848	13.358	12.4447	11.7381	12.0791	11.5602
DVL1	1855	DRS2|DVL|DVL1L1|DVL1P1	dishevelled segment polarity protein 1	7.02548	6.70952	6.60325	6.53549	6.40653	6.25811	6.18959	7.30563	6.19582	6.29167	6.31486	6.56678	6.24728	6.33961	6.55398	7.03831	6.38899	6.92606	6.04759	6.78148	6.346	7.07018	6.96455	6.51286	6.57012	6.4258	6.66742	6.71488	6.44574	6.82258	6.59527	6.42794	5.89736	6.83617	6.65503	6.36743	6.54853	6.53012	5.97717	6.18406	6.95353	6.15847	6.5459	6.76591	6.04995	6.34642
E2F1	1869	E2F-1|RBAP1|RBBP3|RBP3	E2F transcription factor 1	5.25995	5.27656	4.65572	5.42743	5.01421	3.55767	4.90948	4.8462	4.87389	5.24437	5.33397	4.54441	5.69647	5.03922	4.4385	5.13142	4.85294	5.14709	5.50327	4.99721	5.5684	5.26282	5.30158	3.53558	5.33029	5.3669	5.55377	5.32097	4.76192	4.55128	5.38582	4.52352	4.5948	5.50465	5.25789	4.96655	5.29328	5.86027	5.89178	5.02652	5.41876	5.26539	4.50058	4.79762	4.80895	4.57505
E2F2	1870	E2F-2	E2F transcription factor 2	5.99692	5.99902	6.27463	7.1835	6.59917	8.08123	6.45262	5.51605	6.33332	6.0099	5.04023	6.56678	6.38714	6.5035	6.14632	6.56438	5.28589	5.54564	6.57652	6.25355	6.5684	5.26282	6.80409	5.70551	6.1851	6.08572	5.99807	6.68912	6.4265	5.15273	5.97078	5.80798	6.51234	5.62013	5.99078	5.79944	6.70248	6.12876	6.34158	6.37047	4.83379	6.30889	5.77888	6.13204	6.08648	5.52442
E2F5	1875	E2F-5	E2F transcription factor 5, p130-binding	6.16041	5.77906	5.09629	6.78106	4.95281	6.8056	6.27205	5.55669	5.19582	6.38187	6.64063	6.47515	6.1855	6.3067	5.88916	5.89696	6.50829	5.99144	6.22209	5.73418	6.87652	6.05132	6.41706	5.53558	6.57012	5.99139	6.01535	6.02398	5.89383	6.57594	6.06764	5.96604	5.7323	5.37912	5.35607	6.1163	5.97329	5.10128	4.66351	4.74111	5.65692	5.62796	7.17481	6.44398	5.59744	6.78315
ECHS1	1892	ECHS1D|SCEH	enoyl CoA hydratase, short chain, 1, mitochondrial	7.56251	7.76627	7.74318	7.81209	8.04396	7.94999	7.91975	7.8625	8.16544	7.99569	7.47835	7.71434	7.96686	7.87679	7.78428	7.88631	7.78839	7.66494	7.00577	7.56875	7.60234	7.79207	7.62351	7.29047	7.80913	7.5633	7.67831	7.56713	7.74261	7.63582	7.70172	7.37255	7.32212	7.43065	7.76992	7.56647	7.55178	7.60051	7.22771	7.44847	7.70321	7.7851	7.83473	7.50288	7.78692	6.91674
EFNA1	1942	B61|ECKLG|EFL1|EPLG1|LERK-1|LERK1|TNFAIP4	ephrin-A1	4.81249	4.22765	4.84836	3.84247	5.07311	5.14264	3.7802	4.63469	3.98937	3.92244	4.72989	4.4513	4.44854	4.28433	4.70154	5.45335	5.23145	4.14709	5.34457	3.82728	4.63551	3.97331	5.88655	3.34294	3.09763	4.68883	4.20799	4.28702	3.96222	4.39374	3.97078	4.59567	3.42488	5.08961	4.35607	3.87344	5.42654	4.9244	3.23466	3.98904	4.22082	4.17424	4.46955	4.08141	4.15687	3.41751
EGF	1950	HOMG4|URG	epidermal growth factor	4.52298	5.96958	4.17029	4.1835	3.01421	2.55767	4.48064	4.19412	3.74836	4.14483	5.57789	5.4513	4.67093	4.67665	4.11657	3.80949	5.38899	5.04521	6.22209	4.52772	5.93097	3.38835	5.52398	3.85751	4.58306	4.78194	4.79296	4.47966	3.52926	3.39374	4.88832	4.52352	4.14734	5.12132	4.35607	4.09584	5.85215	5.04469	2.53422	3.98904	4.59279	4.60487	4.07527	4.27406	5.08648	3.62396
EHHADH	1962	ECHD|FRTS3|L-PBE|LBFP|LBP|PBFE	enoyl-CoA, hydratase/3-hydroxyacyl CoA dehydrogenase	5.87662	4.8291	5.49222	5.69046	5.12969	3.55767	5.56156	4.8462	4.87389	5.72979	5.29549	5.49861	5.85226	5.28433	5.77954	5.05742	5.28589	5.5703	4.16624	5.52772	5.49801	5.38835	6.30158	5.34294	4.86317	4.82633	4.37792	5.25225	4.82204	4.6933	5.01031	4.79271	4.7468	4.80721	4.06234	4.69447	4.33908	4.9858	4.11919	4.32608	4.13335	5.11011	5.07527	5.22826	5.01248	4.30203
EIF4B	1975	EIF-4B|PRO1843	eukaryotic translation initiation factor 4B	12.5649	12.6506	12.5656	12.5501	12.496	12.9553	12.79	13.3278	12.7803	12.9579	12.6022	12.8159	12.5093	12.3866	12.3826	12.8722	12.8566	12.6806	12.5738	12.6614	12.6247	12.9117	12.5094	12.6942	12.694	12.4393	12.6736	12.4855	12.4307	12.7784	12.5117	12.7301	12.2555	13.1043	12.7791	12.7795	12.8105	12.5404	11.8788	11.8584	13.1864	12.386	12.7153	12.8351	12.6686	12.6424
ELOVL2	54898	SSC2	ELOVL fatty acid elongase 2	3.67499	3.61759	3.84836	3.39501	2.75118	4.14264	3.7802	3.8462	3.61086	3.79691	4.08604	3.54441	3.38714	3.45426	3.77954	3.97942	3.53101	3.59455	3.08823	3.99721	5.08297	3.12532	5.03855	3.70551	3.6826	4.24137	3.94496	4.35413	2.37726	4.01523	3.60821	3.99301	2.68791	3.68522	3.1956	2.77391	2.75412	4.20819	3.44111	2.32608	3.71832	4.11011	3.90019	3.44398	2.08648	2.88699
ELOVL3	83401	CIG-30|CIG30	ELOVL fatty acid elongase 3	5.25995	3.95463	4.30779	4.1055	4.88868	5.14264	3.68709	3.70869	3.98937	3.79691	4.99293	4.54441	4.22113	4.23853	3.99104	4.61685	2.85294	3.3881	3.61875	4.41225	4.63551	3.97331	5.52398	4.12055	4.16802	3.10387	4.14659	3.70206	4.2948	3.60019	4.26029	3.40805	3.85783	3.68522	4.15253	2.66699	3.27768	4.57076	3.92654	4.54847	2.94071	3.9726	3.64643	3.73349	3.76455	3.03899
ELOVL4	6785	ADMD|CT118|ISQMR|SCA34|STGD2|STGD3	ELOVL fatty acid elongase 4	6.0535	5.25231	5.60325	5.1055	5.2366	4.8796	4.90948	5.43116	4.09628	6.03792	6.27586	4.54441	5.79431	5.01225	5.76043	6.4242	5.17486	6.33151	6.37774	4.63464	5.63551	5.32695	4.71662	6.39356	5.39041	5.53683	5.48101	6.63617	5.20733	6.78076	5.50129	5.79271	4.7468	6.27019	5.03888	5.66699	5.21355	5.64877	4.53422	4.98904	5.52567	6.15847	5.72735	5.88877	4.76455	5.62396
ELOVL7	79993	-	ELOVL fatty acid elongase 7	7.71061	9.04562	6.80256	6.1055	6.07311	6.55767	6.08398	6.08721	6.33332	5.69503	7.92524	7.76358	7.33118	7.22097	6.54284	6.23576	8.2792	7.60055	9.12776	6.47114	8.14186	7.27912	7.47151	6.89314	7.08859	7.8747	7.05766	6.49461	6.45526	5.18515	8.39704	6.48605	6.37907	7.83617	7.44799	6.87944	9.09062	7.16902	4.89178	6.8072	7.02817	6.74871	6.27691	7.21657	8.17394	6.41751
ENTPD1	953	ATPDase|CD39|NTPDase-1|SPG64	ectonucleoside triphosphate diphosphohydrolase 1	9.78351	9.83625	9.61985	10.2129	10.3346	11.9923	9.73148	8.75745	10.5237	10.3375	10.0504	10.8006	10.411	10.7011	10.4981	9.31332	9.78367	8.85507	11.181	9.64746	10.0769	9.56992	10.5993	9.65452	9.33604	9.64148	9.96733	9.84307	10.643	9.16294	10.8267	10.1585	11.0931	9.36925	10.4323	10.2062	10.5334	9.88264	9.75218	10.4011	8.50404	10.0685	10.1832	10.3198	11.4125	10.9501
EOMES	8320	TBR2	eomesodermin	6.67499	5.67345	6.43333	6.92426	5.75118	7.36503	6.23963	6.14165	6.07029	7.10566	6.37144	6.03626	6.13036	6.23853	6.7984	5.45335	6.05457	6.22682	5.27586	6.97703	6.42401	5.63628	6.30158	6.85751	5.58306	6.4258	6.71049	7.56713	5.39716	6.57594	6.29271	7.29882	5.64211	5.5285	6.14156	5.82454	4.7314	6.74069	5.36711	5.35582	5.52567	7.09362	6.35538	5.82865	5.99337	6.33178
FADD	8772	GIG3|MORT1	Fas (TNFRSF6)-associated via death domain	7.41915	6.53959	7.3241	7.42743	7.26214	8.89752	7.18108	6.82971	7.00317	7.54693	7.27586	7.32577	7.0335	7.16085	7.25953	7.25244	7.32542	7.52686	7.65302	7.54153	7.10682	6.86948	7.30158	7.1355	7.21865	6.68883	6.7829	7.24343	6.78476	7.14451	7.05824	7.08361	6.33177	7.49863	7.60399	7.49012	7.97086	7.42321	5.99366	6.63593	7.49091	7.00823	7.53845	7.42381	7.3866	6.80453
FAS	355	ALPS1A|APO-1|APT1|CD95|FAS1|FASTM|TNFRSF6	Fas cell surface death receptor	8.44052	8.70058	9.28299	9.00704	8.81727	10.0495	8.86235	8.94901	8.90731	9.0957	8.40345	9.02823	8.88871	8.63306	8.73128	8.46054	8.84389	8.59154	8.81917	8.68527	8.60234	8.04179	8.86637	9.16858	8.37933	8.87997	8.91995	8.83721	9.02911	8.71289	9.54905	9.0551	8.98253	8.66654	8.69498	8.95382	8.58701	8.8229	8.13414	8.34103	8.65299	9.18984	8.49481	8.96406	8.86521	9.2029
FASLG	356	ALPS1B|APT1LG1|APTL|CD178|CD95-L|CD95L|FASL|TNFSF6	Fas ligand (TNF superfamily, member 6)	6.84491	5.34695	6.49222	6.50543	5.42925	6.64514	6.30376	5.59622	5.14691	6.46676	5.96868	5.63187	5.92966	6.05252	6.40198	5.45335	5.4852	6.16339	6.02683	5.68527	6.03406	5.19571	6.30158	5.82099	5.23514	6.3669	5.45592	6.97152	5.49274	6.11957	5.88832	6.32558	4.23223	5.84569	5.61593	5.93234	5.19706	6.15573	5.31558	5.496	5.45528	6.09362	6.06493	5.73349	5.83064	5.76146
FBXW4	6468	DAC|FBW4|FBWD4|SHFM3|SHSF3	F-box and WD repeat domain containing 4	8.80427	8.62706	8.80256	8.36184	7.94495	9.32586	8.48064	8.89059	8.12813	8.97047	8.65589	8.44528	8.37928	8.23853	8.49451	8.4242	8.93615	8.85507	8.57294	8.74615	8.83429	8.56161	8.88655	8.6124	8.62433	8.81811	8.69449	8.77428	8.27611	8.99708	8.3007	8.64113	8.13912	8.87388	8.69122	8.49012	8.33155	8.24004	8.29245	7.89593	8.88155	8.71946	8.62547	8.72114	8.35701	8.82035
FCAR	2204	CD89|CTB-61M7.2|FcalphaRI	Fc fragment of IgA receptor	7.35306	7.61284	7.34022	7.32789	8.26214	7.76713	7.11111	5.97173	8.10911	7.73836	7.23578	8.61587	8.77796	8.73966	7.34539	7.78677	7.88856	6.33151	8.86082	8.75802	9.17608	7.77493	7.30158	8.21506	7.41956	8.17426	8.74197	7.64959	8.71909	7.24789	9.06295	7.56455	9.34969	7.92868	8.5026	8.56647	9.17933	7.68624	8.44111	8.02652	5.65692	8.45481	7.69753	8.17493	9.02194	8.72549
FCER1G	2207	FCRG	Fc fragment of IgE, high affinity I, receptor for; gamma polypeptide	10.4746	10.2952	10.4795	10.316	10.6617	11.509	10.6351	9.15164	10.9137	10.109	10.3316	10.5331	10.6342	10.6697	10.381	9.6487	9.77418	9.52686	10.1069	9.84131	9.50251	9.66603	10.8356	9.69545	9.75442	10.0639	10.4701	10.2234	10.6714	8.46809	10.544	9.63151	10.2934	9.73219	10.3176	10.1912	10.286	10.2353	10.5594	11.081	9.32811	10.2129	10.2458	10.2642	10.05	9.068
FCER2	2208	BLAST-2|CD23|CD23A|CLEC4J|FCE2|IGEBF	Fc fragment of IgE, low affinity II, receptor for (CD23)	7.21104	7.59367	5.70634	7.2302	7.33614	8.36503	7.31936	7.42019	6.21966	8.14483	8.25094	8.47515	7.51821	8.17003	7.53724	7.39446	7.80713	6.76447	6.6732	7.35085	9.08897	7.12532	8.07417	7.24983	7.78693	7.83179	7.02391	7.63617	8.61247	8.06399	7.3631	7.33615	7.9103	7.28426	7.47008	8.28848	7.98294	6.1822	6.44111	5.96993	7.30328	6.69507	8.40132	8.32934	7.42276	8.0435
FCGR2B	2213	CD32|CD32B|FCG2|FCGR2|IGFR2	Fc fragment of IgG, low affinity IIb, receptor (CD32)	8.53297	7.98805	7.85959	8.47473	8.97228	9.29914	8.13775	7.76181	8.89255	8.7721	8.80714	9.22389	8.5002	8.86553	7.867	7.52374	8.10844	7.88241	9.30417	7.39714	9.38553	7.95314	8.47151	7.90191	7.74149	8.3744	7.73155	8.45694	8.14691	8.53879	8.80928	8.45971	8.95937	8.05719	7.79113	8.25657	7.90386	7.60051	7.00183	6.95057	7.17775	7.98159	9.27354	8.68345	8.84137	9.16828
FCRL2	79368	CD307b|FCRH2|IFGP4|IRTA4|SPAP1|SPAP1A|SPAP1B|SPAP1C	Fc receptor-like 2	8.25995	8.03145	7.17029	8.3991	7.77798	9.27192	7.66284	7.52632	7.00317	8.97772	9.46108	8.98736	8.48196	9.00372	8.2697	7.43885	8.62376	7.50144	8.64963	7.66017	9.99306	7.99815	8.80409	7.79297	8.10662	8.0534	7.81285	8.93909	8.37475	8.98562	9.02967	9.00465	8.93742	7.46812	7.98772	8.29971	7.81481	7.34335	7.2137	7.5093	7.86128	7.73283	9.6807	9.37472	8.86784	10.2983
FGF10	2255	-	fibroblast growth factor 10	5.25995	3.8291	5.5488	4.63601	4.75118	5.7276	5.20646	5.19412	4.81249	4.6594	5.6096	5.12937	3.67093	3.45426	4.23205	4.97942	4.99044	3.3881	4.08823	5.2196	5.49801	4.44724	6.62351	4.53558	4.29927	4.02987	4.37792	4.98216	3.7923	3.94123	4.26029	3.32558	3.42488	4.35265	3.75199	3.05402	3.56147	5.68624	4.81963	4.78551	4.71832	4.40556	3.70088	3.59599	3.76455	3.52442
FOS	2353	AP-1|C-FOS|p55	FBJ murine osteosarcoma viral oncogene homolog	8.41915	9.93952	8.37192	8.37852	9.72846	10.3906	10.9426	9.43661	9.34421	9.26229	7.34343	7.06797	11.957	9.7106	7.88034	11.0141	9.37021	6.78569	7.95173	9.21099	11.5673	9.4705	7.24018	8.20092	9.42316	11.3883	11.6329	10.145	10.7436	9.17913	8.03926	7.86383	9.47472	10.1154	7.91871	7.71139	7.92404	8.40084	10.4862	10.4011	9.22875	10.432	8.99856	7.56868	8.06833	7.30203
FOXO1	2308	FKH1|FKHR|FOXO1A	forkhead box O1	9.35868	9.39481	8.91983	8.82736	8.75568	9.0171	8.74598	9.55418	8.52255	8.53715	9.66158	8.8018	8.5761	8.253	8.56778	9.60391	9.66543	9.43585	8.94898	9.24935	9.62729	9.42544	8.98341	9.17944	9.35879	8.81261	8.92453	8.91707	8.83851	9.44652	8.50476	8.80036	8.63238	9.54027	8.91227	9.02048	8.93029	8.91654	8.99775	8.93094	9.51922	8.52412	8.84081	9.26274	7.97887	8.88949
FOXO3	2309	AF6q21|FKHRL1|FKHRL1P2|FOXO2|FOXO3A	forkhead box O3	9.52798	9.61759	9.35219	9.33645	9.18747	9.9923	9.10438	9.36405	9.11865	9.71902	9.09447	9.37413	9.38321	9.56742	9.46383	9.38314	9.2691	9.3724	9.26704	9.69147	9.73067	9.33672	9.25578	9.66744	9.09763	9.35748	9.65783	9.54755	9.61354	9.62994	9.43385	9.29882	9.42713	9.46349	9.68557	9.59682	9.35217	9.06617	9.79514	9.47413	9.0788	9.55305	9.40645	9.45148	9.3626	8.93623
FOXP3	50943	AIID|DIETER|IPEX|JM2|PIDX|XPID	forkhead box P3	6.0535	5.55949	5.89276	5.29313	5.18414	6.25811	5.48064	6.03062	5.93278	5.89207	5.64063	4.86634	5.13036	5.69372	5.55398	6.48192	6.33836	5.93558	5.9627	5.87168	5.63551	6.03221	6.17605	5.89314	5.65835	5.10387	5.62303	5.75268	6.13807	5.71567	5.88832	5.46694	6.26282	5.78758	5.01503	5.6808	5.63676	5.89269	4.53422	4.54847	4.99134	5.35112	5.21278	6.10695	4.34951	5.94588
FPR1	2357	FMLP|FPR	formyl peptide receptor 1	7.39745	8.35551	8.48499	8.32789	9.17408	6.46456	8.8081	7.3175	9.37374	8.33748	8.24086	8.79234	8.16964	8.16085	8.03146	7.74023	6.50829	6.87748	8.78559	8.16713	7.44287	7.64259	8.52398	8.11301	9.09085	8.73904	8.56261	6.98216	8.78665	6.60019	8.08162	7.23247	8.44057	8.87621	9.34415	9.1163	8.21764	8.55566	8.83114	8.81526	7.29323	8.6978	7.27242	9.22534	8.99817	6.14333
FUT4	2526	CD15|ELFT|FCT3A|FUC-TIV|FUTIV|LeX|SSEA-1	fucosyltransferase 4 (alpha (1,3) fucosyltransferase, myeloid-specific)	6.35306	6.26448	5.89276	6.00166	5.95281	6.64514	5.97002	5.38677	5.68124	5.79691	6.25596	6.15912	5.69647	5.58811	6.00734	5.76369	5.4852	5.41558	5.64623	6.41225	5.42401	5.44724	6.71662	5.39356	5.7299	5.99139	5.90843	5.82544	6.1262	5.50066	5.70774	5.5419	5.92313	5.70628	6.17423	5.62477	6.01151	6.15573	6.30241	6.496	5.26264	5.91746	5.67391	5.70032	5.67144	5.84635
FYN	2534	SLK|SYN|p59-FYN	FYN proto-oncogene, Src family tyrosine kinase	11.5379	11.5952	11.6016	11.4184	11.2988	12.8408	11.4983	11.9769	11.6232	11.5043	11.5884	11.5605	11.4427	11.2058	11.4609	11.6177	11.675	11.7433	12.0041	11.6618	11.6789	11.6761	11.3748	11.6506	11.5701	11.8088	11.8437	11.8511	11.4591	11.6727	11.3664	11.7736	11.3941	11.875	11.8437	11.6174	11.5396	12.0969	11.4833	11.3949	11.8719	11.8042	11.5731	11.6272	11.5967	11.8553
FZD2	2535	Fz2|fz-2|fzE2|hFz2	frizzled class receptor 2	4.16041	4.45713	4.93583	4.88977	4.75118	2.55767	4.02813	3.19412	4.37639	2.92244	4.47835	4.24485	4.32301	4.45426	4.38959	3.97942	4.77893	4.14709	3.50327	4.41225	4.63551	3.38835	4.30158	3.85751	3.09763	3.24137	3.71049	3.8947	3.66676	3.60019	3.70774	3.63044	4.5948	3.2982	3.50046	3.28848	3.509	4.20819	4.53422	4.78551	4.13335	4.04299	3.85288	4.36152	4.22398	3.30203
FZD7	8324	FzE3	frizzled class receptor 7	4.81249	3.36967	4.5488	2.2575	4.2366	4.55767	3.23963	3.70869	2.61086	3.6594	4.671	3.12937	3.56401	2.28433	3.23205	4.50993	3.70093	3.59455	2.72566	5.07521	4.87652	3.80339	5.30158	3.70551	3.09763	4.17426	3.43039	4.35413	3.7309	4.08562	3.70774	2.40805	3.10295	3.99008	2.43007	3.21448	2.45456	4.64877	3.34158	3.20055	3.59279	4.17424	2.85288	3.44398	2.34951	2.52442
GADD45A	1647	DDIT1|GADD45	growth arrest and DNA-damage-inducible, alpha	6.63846	7.34695	6.57628	6.29313	5.9211	4.8796	6.52166	7.19412	6.88884	6.446	7.48692	7.41478	7.16736	6.86176	6.16097	7.13142	7.27247	6.97306	7.55493	6.41225	8.03406	7.06078	7.5746	7.02744	7.34556	7.69483	7.3645	6.99273	6.79979	7.18515	7.25207	6.79271	7.04546	8.61178	7.87963	7.40535	7.49895	7.40084	7.06561	6.5093	7.62521	6.99053	6.25887	6.91791	6.78692	7.24845
GATA3	2625	HDR|HDRS	GATA binding protein 3	9.88833	9.7338	10.2299	9.59379	8.94889	10.506	9.61151	10.1763	9.36307	9.78042	9.69706	8.68396	9.02722	8.81181	9.17366	9.95415	9.84616	9.81048	8.94898	9.95914	9.76854	9.36372	9.03855	10.0591	9.59588	9.59412	9.74067	9.92812	9.46354	10.092	9.34195	9.52352	9.35916	9.66385	9.06234	9.32521	8.36883	9.48032	9.27232	8.82858	9.6841	9.57845	9.22212	9.13204	8.1177	8.87188
GATA6	2627	-	GATA binding protein 6	3.35306	4.07011	5.30779	5.45914	3.75118	4.14264	5.42405	5.29366	4.28893	4.42494	5.04023	4.35177	4.84086	3.98477	4.23205	4.50993	4.61847	4.77512	3.37774	4.91475	5.5684	3.89085	5.30158	4.62305	3.86317	5.68883	5.08246	4.75268	4.33662	5.84305	3.60821	5.14501	3.7468	4.72704	4.59999	4.77391	3.70831	5.4883	5.08881	4.54847	4.45528	5.23564	3.46955	4.27406	3.93448	4.36092
GBP2	2634	-	guanylate binding protein 2, interferon-inducible	10.7497	10.8839	10.9411	10.8847	10.7846	12.0595	11.0204	11.2602	11.1059	11.4558	10.9307	11.0738	11.4239	11.2655	11.0139	11.1878	11.3238	11.3811	11.0895	10.9081	10.6679	11.2391	10.9834	11.3021	10.9184	11.0857	11.2276	11.3168	10.9891	11.2055	11.2746	11.3371	11.0813	11.2838	11.1481	11.4724	11.1539	10.8847	10.6355	11.0636	11.1523	11.1173	11.009	11.114	11.2028	11.2764
GBP3	2635	-	guanylate binding protein 3	8.0673	8.4677	8.03819	8.56857	7.99149	9.73758	8.17252	8.19412	7.32235	8.68177	8.45236	8.58881	8.8762	8.60851	8.714	8.48897	9.0779	8.51102	9.23798	7.97703	8.19845	8.33087	8.33133	8.89314	8.39041	8.49619	8.46223	8.13787	8.64196	8.84812	9.03208	8.89455	8.39757	8.91743	8.63952	8.4664	8.51401	8.37812	8.18886	8.08541	8.43256	8.55154	7.98216	8.66638	9.09098	9.10293
GK	2710	GK1|GKD	glycerol kinase	6.96777	7.4677	7.13377	7.15474	7.60916	7.68696	6.95012	6.72662	7.84352	7.5074	7.56177	8.15912	7.89424	8.43154	7.83995	7.01895	7.44987	6.95444	9.55855	7.94623	7.49801	7.29524	7.76102	8.49559	6.83099	7.15698	7.5714	7.36231	7.90777	7.30063	8.59527	8.0063	8.93584	7.59211	8.05065	8.90024	8.8229	7.43426	7.17085	8.054	6.62521	7.43858	7.63249	7.9883	8.80895	9.29449
GLS	2744	AAD20|GAC|GAM|GLS1|KGA	glutaminase	11.1295	11.1875	11.022	11.1692	10.3481	11.5407	10.7438	11.1425	10.3292	11.5205	11.8016	10.9107	11.1171	10.9856	11.17	11.0311	12.0373	11.4583	11.6581	11.3201	11.3092	11.2927	10.5368	11.3194	10.8091	11.2546	11.2759	11.2572	11.121	11.754	11.574	11.5755	11.3805	11.5263	10.9315	10.9683	11.0009	10.4976	10.9626	10.3984	11.0766	11.3926	11.3022	11.495	11.1553	11.8763
GLS2	27165	GA|GLS|LGA|hLGA	glutaminase 2 (liver, mitochondrial)	5.67499	5.07011	5.09629	4.84247	4.95281	5.55767	5.33479	6.21966	4.45885	5.38187	5.89339	4.63187	4.50743	5.01225	4.77954	5.33305	5.4852	5.5703	4.44187	5.47114	5.5684	5.01284	5.71662	5.12055	6.07949	5.27379	4.83248	5.44929	5.20733	5.44819	4.19317	5.0961	4.56238	4.91969	4.01503	4.79944	5.00204	5.4883	4.78215	4.8704	5.55962	4.65068	5.15544	5.66638	3.46499	4.24063
GNLY	10578	D2S69E|LAG-2|LAG2|NKG5|TLA519	granulysin	12.9497	12.2057	12.2636	13.4269	11.6129	12.0615	12.5271	12.7688	12.17	12.3137	12.8729	11.098	12.1009	11.7216	11.6631	11.4398	10.7196	12.4538	11.6906	13.0208	11.7843	12.301	11.0386	11.1604	11.5823	13.5664	12.9092	12.9552	10.8184	12.2159	11.7713	11.771	10.8608	11.6051	12.4968	11.965	11.1472	11.791	12.9737	12.2504	11.7754	12.6978	11.0364	11.6475	11.2945	12.3771
GOT2	2806	KAT4|KATIV|mitAAT	glutamic-oxaloacetic transaminase 2, mitochondrial	7.81249	7.60807	7.5488	7.969	7.76017	5.36503	7.79143	8.01612	7.78078	8.17037	7.29549	7.5331	7.74316	7.68947	7.85804	8.10411	7.77893	7.75375	7.01634	7.36644	7.79079	7.96326	7.36048	7.91929	8.06572	7.50986	7.54784	7.70848	7.60394	8.07268	7.60175	7.57351	7.20623	7.98146	7.67799	7.69107	7.7054	7.90863	6.79161	6.61148	7.89491	7.84543	8.04139	7.78976	7.2644	7.1765
GRAP2	9402	GADS|GRAP-2|GRB2L|GRBLG|GRID|GRPL|GrbX|Grf40|Mona|P38	GRB2-related adaptor protein 2	9.82066	10.0359	9.57968	9.55763	8.76017	10.223	9.0186	9.3234	8.65961	9.30326	9.54956	9.4781	9.27932	9.20914	9.46087	9.53401	10.0798	10.0186	9.26925	9.61519	9.79813	9.80761	9.51104	9.68024	9.39776	9.74484	9.36786	9.55826	9.0777	9.76744	9.31261	9.31627	8.2348	10.005	9.21143	8.99722	9.97812	9.24319	8.94361	8.91354	9.94553	9.44672	9.36384	9.61835	9.18872	8.88949
GRB10	2887	GRB-IR|Grb-10|IRBP|MEG1|RSS	growth factor receptor-bound protein 10	4.93802	4.27656	4.65572	4.1835	4.75118	4.14264	3.7802	4.70869	4.19582	3.6594	4.40797	4.79234	4.56401	4.80789	4.74106	4.71638	4.61847	4.14709	4.72566	4.99721	5.346	4.44724	5.03855	4.78351	4.63369	4.02987	4.32347	4.28702	3.90777	4.08562	4.80085	3.93856	3.68791	4.40512	4.01503	3.35887	5.24597	4.20819	3.78215	4.54847	4.71832	4.93608	4.75335	4.85902	4.67144	3.62396
GRB2	2885	ASH|EGFRBP-GRB2|Grb3-3|MST084|MSTP084|NCKAP2	growth factor receptor-bound protein 2	11.4862	11.7324	11.494	11.633	11.8124	12.9933	11.8324	11.6228	12.0776	11.8363	11.5526	12.0408	11.9961	12.131	11.8193	11.6257	11.5047	11.4463	11.8841	11.3091	11.8869	11.6059	11.7988	11.6545	11.4705	11.7542	11.8561	11.5053	11.9819	11.2895	11.642	11.7001	11.9679	11.6343	11.9681	11.9142	11.9043	11.644	11.4092	11.7011	11.3416	11.7415	11.9165	11.7299	12.1016	11.69
GREM2	64388	CKTSF1B2|DAND3|PRDC	gremlin 2, DAN family BMP antagonist	3.93802	4.41406	4.30779	3.63601	3.59917	4.55767	3.36516	3.55669	3.09628	3.79691	4.1735	3.86634	2.67093	3.28433	3.77954	4.50993	4.70093	3.59455	4.37774	5.07521	3.76104	4.05132	5.71662	4.12055	4.47614	4.53683	4.20799	4.41826	3.66676	3.6933	4.12278	2.69755	3.19041	3.59776	3.27806	4.63898	3.39797	5.10128	3.62169	3.74111	4.38128	4.40556	3.26792	3.85902	1.76455	3.62396
GSK3B	2932	-	glycogen synthase kinase 3 beta	8.46158	8.40584	8.29131	8.29313	8.10873	8.48841	8.04698	8.14832	8.10271	7.85318	9.19195	8.30596	8.1397	8.24723	8.28315	8.14041	8.42582	8.47556	8.30201	8.40471	8.51593	8.15212	8.17605	8.59087	8.12885	8.5731	8.60602	8.45694	8.55163	8.46809	8.60499	8.57351	8.70843	8.30512	8.10249	8.16623	8.09619	8.19525	8.7191	8.3595	8.29323	8.38877	8.04139	8.49806	7.99337	8.77776
GYS2	2998	-	glycogen synthase 2 (liver)	5.16041	3.89323	4.43333	3.74293	3.75118	2.55767	3.48064	3.97173	3.45885	4.98133	4.25596	4.63187	3.1855	3.45426	3.4385	3.80949	4.77893	4.27262	3.24024	4.52772	5.17608	3.80339	4.71662	3.12055	3.23514	4.17426	3.94496	3.59514	4.11422	4.01523	4.19317	3.32558	3.00984	3.50465	2.6931	3.05402	3.45456	3.57076	2.85615	3.648	3.94071	2.8206	3.19392	3.44398	3.46499	3.62396
GZMA	3001	CTLA3|HFSP	granzyme A (granzyme 1, cytotoxic T-lymphocyte-associated serine esterase 3)	11.9352	11.3173	12.1453	11.888	10.6712	12.858	12.076	12.5667	11.1585	11.9476	12.0955	10.9946	11.5209	11.5263	11.734	11.4605	11.3287	11.5642	10.5201	11.9312	11.5457	11.4973	10.9598	11.6834	11.1814	12.1268	11.9809	12.1688	10.8494	12.0987	11.7002	12.0961	10.8699	11.2175	11.6373	11.3476	10.2967	11.4183	11.5022	10.5323	11.1027	12.3974	11.2172	11.3754	10.7411	11.2615
GZMB	3002	CCPI|CGL-1|CGL1|CSP-B|CSPB|CTLA1|CTSGL1|HLP|SECT	granzyme B (granzyme 2, cytotoxic T-lymphocyte-associated serine esterase 1)	11.8844	11.3665	11.9352	11.4665	10.3834	11.7622	11.9445	12.5432	10.9868	11.6142	11.3328	11.6044	11.321	11.1844	11.0384	10.2524	10.821	11.7052	11.1241	12.409	11.3322	11.4589	11.2284	10.5593	11.5314	12.22	11.9885	11.954	10.9768	11.5294	11.6246	11.6438	10.2309	11.8039	12.1865	11.3042	10.8436	11.2463	11.9239	10.5858	11.0213	11.8159	10.9372	11.4633	11.0154	11.4407
GZMH	2999	CCP-X|CGL-2|CSP-C|CTLA1|CTSGL2	granzyme H (cathepsin G-like 2, protein h-CCPX)	10.6315	10.0873	11.6533	12.2436	9.60667	12.8523	11.0691	12.5215	9.65306	10.2534	10.4158	11.5563	10.0797	11.0054	11.0566	9.50646	10.8973	10.1735	9.6782	10.9707	11.8307	10.1185	10.6882	11.2584	11.039	12.3482	12.004	11.0149	9.418	9.20505	10.4768	12.1299	9.67375	10.5322	11.3626	9.71139	8.26785	10.5845	11.4527	9.45192	10.5374	12.176	9.28473	11.0611	10.4493	11.2577
GZMK	3003	TRYP2	granzyme K (granzyme 3; tryptase II)	9.48749	10.1867	10.2037	10.2035	9.77798	11.3618	10.6241	10.9969	10.5835	10.8223	11.6719	9.32905	10.3408	9.9813	10.239	10.7608	9.86863	10.361	10.0424	10.4328	10.08	10.3751	9.83556	11.2273	10.311	10.134	10.3243	10.9398	9.4788	11.4407	10.7521	11.0816	10.3586	10.5248	10.5349	10.823	9.26686	11.4001	9.58271	9.45536	10.0327	11.0895	10.5196	10.2881	10.0255	10.1918
GZMM	3004	LMET1|MET1	granzyme M (lymphocyte met-ase 1)	8.48234	7.95463	7.97765	8.00166	8.21715	7.08123	8.42044	9.03782	7.82809	7.76374	8.6252	8.12184	7.92697	7.41361	7.88916	8.33305	8.40137	8.46573	7.1757	8.41225	8.29502	8.5978	8.36048	8.41823	8.51041	8.6523	8.32693	8.42218	7.17312	8.47466	7.62103	7.83058	6.94844	8.21615	8.14431	7.83383	7.50231	8.94	8.50864	7.92599	8.35252	8.31956	7.83777	7.88139	6.97401	7.78315
HADHB	3032	ECHB|MSTP029|MTPB|TP-BETA	hydroxyacyl-CoA dehydrogenase/3-ketoacyl-CoA thiolase/enoyl-CoA hydratase (trifunctional protein), beta subunit	9.21725	9.32532	9.27882	9.50163	9.54038	9.63449	9.55004	9.15495	9.61311	9.45901	10.0227	9.97068	9.69805	9.69372	9.40505	9.33305	9.60247	9.28198	9.98709	9.2196	9.29502	9.34835	9.38905	9.27368	9.19777	9.24751	9.35435	9.37448	9.50654	9.13832	9.82322	9.56792	9.96713	9.50315	9.60599	9.62119	9.67149	9.43426	9.26893	9.4605	9.19944	9.65349	9.73634	9.66638	9.97401	9.81904
HAVCR2	84868	CD366|HAVcr-2|KIM-3|TIM3|TIMD-3|TIMD3|Tim-3	hepatitis A virus cellular receptor 2	8.2357	7.85348	8.31597	7.29313	7.90498	7.68696	7.94007	7.73549	8.36039	8.3431	8.52898	8.14432	8.37533	8.32051	8.01945	7.26892	7.80713	7.98228	9.27586	8.22816	7.38553	8.11173	8.07417	7.33	7.78133	8.07656	8.05348	8.31255	8.32108	8.02869	8.3007	8.35446	8.62455	8.13692	8.35844	8.2817	8.31445	8.0302	8.2991	8.44155	7.71832	8.1142	7.85888	8.09424	9.2075	8.64484
HCST	10870	DAP10|KAP10|PIK3AP	hematopoietic cell signal transducer	11.2704	11.0903	11.0044	11.1871	10.8722	11.2087	11.3271	11.5199	11.2719	10.802	11.0726	10.728	10.6042	10.4962	10.5125	11.0092	10.9976	11.175	10.4671	10.8839	10.873	10.9764	10.8356	10.6402	11.0489	11.0673	10.9894	10.8438	10.5399	10.9317	10.8493	11.0435	10.3918	10.9465	11.0572	10.8381	10.697	11.1423	10.7726	10.5306	10.9702	10.911	10.7761	10.9675	10.4414	10.4653
HDAC7	51564	HD7|HD7A|HDAC7A	histone deacetylase 7	8.51293	8.51177	8.26622	8.26649	8.64842	9.50019	8.39858	8.69965	8.43359	8.22622	8.12496	8.04426	8.2299	8.38236	8.4415	8.61039	8.44987	8.5611	7.9627	8.87168	8.27411	8.54822	7.88655	8.62305	8.68859	7.9266	8.16606	8.30833	8.38226	8.69048	8.38957	8.18649	8.06005	8.38566	7.86636	8.36743	8.54528	8.22739	8.36077	8.34103	8.68025	7.83059	8.35326	8.37735	7.74183	8.17239
HDAC9	9734	HD7|HD7b|HD9|HDAC|HDAC7|HDAC7B|HDAC9B|HDAC9FL|HDRP|MITR	histone deacetylase 9	6.96777	7.04209	6.52079	7.5722	6.82157	7.76713	6.62569	6.29366	6.76466	7.30326	7.0049	7.90196	7.82358	7.96733	7.6349	6.33305	7.11597	6.82721	7.44187	6.28672	7.71524	7.20427	7.62351	6.83936	6.57012	7.06734	7.71049	7.60895	7.66266	6.90276	7.52195	7.54646	7.28286	6.64215	7.53859	7.46241	7.18038	6.74069	7.06561	6.68363	6.15572	7.29453	8.2566	7.74979	8.10885	7.51148
HDC	3067	-	histidine decarboxylase	6.71061	6.93952	6.57628	7.65667	3.88868	6.14264	2.95012	4.55669	2.61086	6.48722	6.08604	9.49861	6.61846	9.01565	7.7984	4.80949	5.5754	7.16339	8.52933	7.07521	7.4049	7.57818	6.52398	6.60167	4.09763	6.57636	5.75231	6.37043	6.2948	4.08562	8.02002	6.98631	8.16634	8.06944	8.08255	8.21211	8.82424	5.57076	3.44111	3.44155	3.83379	6.6619	8.86783	7.1567	8.07289	7.56881
HEY1	23462	BHLHb31|CHF2|HERP2|HESR1|HRT-1|OAF1|hHRT1	hes-related family bHLH transcription factor with YRPW motif 1	2.93802	3.17702	3.43333	3.2575	2.01421	2.55767	3.36516	3.19412	2.61086	2.6594	2.89339	3.54441	3.32301	4.14231	2.99104	3.13142	1.53101	3.00958	4.37774	4.52772	4.98343	2.97331	2.71662	3.53558	2.09763	3.78194	3.52992	3.35413	3.2948	3.6933	3.97078	1.82308	3.68791	2.76769	3.80858	3.55152	3.75412	2.72277	3.44111	3.54847	3.13335	3.35112	3.46955	2.59599	2.57191	4.80453
HGF	3082	DFNB39|F-TCF|HGFB|HPTA|SF	hepatocyte growth factor (hepapoietin A; scatter factor)	7.41915	6.96212	7.25775	7.31061	7.93704	9.45249	7.14652	6.16813	7.83582	7.80508	6.98086	7.66335	8.0385	8.39547	8.21811	6.45335	6.72083	6.07997	8.14713	6.35085	7.42401	6.5978	7.80409	6.74504	6.40506	6.7008	7.33728	7.04445	8.05596	5.52619	8.22712	6.97959	8.10576	6.40512	7.10814	7.31085	7.18457	7.05905	6.90926	7.54847	5.65692	7.50866	8.13828	7.70869	8.83601	6.84635
HIPK1	204851	Myak|Nbak2	homeodomain interacting protein kinase 1	10.4245	10.6637	10.4258	10.4473	10.3042	11.6662	10.0737	10.4339	10.125	10.2414	10.4676	10.3678	10.4806	10.3212	10.3911	10.6201	10.6078	10.6891	10.4152	10.3528	10.4049	10.5474	10.2402	10.4136	10.4428	10.3192	10.3364	10.3745	10.3379	10.5567	10.7182	10.5555	10.4785	10.7727	10.55	10.4105	10.7343	9.90466	10.344	10.1621	10.4854	10.4875	10.4666	10.5513	10.5855	10.4711
HLA-DPA1	3113	DP(W3)|DP(W4)|HLA-DP1A|HLADP|HLASB|PLT1	major histocompatibility complex, class II, DP alpha 1	10.8609	10.977	11.3778	11.6971	12.3644	12.0415	11.914	11.3569	12.6218	11.8433	11.6841	12.1453	11.7235	11.8749	11.0144	10.8332	11.1235	10.5433	12.2292	11.0859	11.985	11.3007	11.9406	11.0001	10.9387	11.1106	11.7816	10.6538	11.3885	10.2536	11.7931	11.8609	12.3568	11.0577	11.4483	12.15	11.2984	11.541	11.8034	12.1682	10.8527	11.4475	11.7562	11.3475	12.1692	12.3457
HLA-DPB1	3115	DPB1|HLA-DP|HLA-DP1B|HLA-DPB	major histocompatibility complex, class II, DP beta 1	12.4252	12.5105	12.8835	13.4574	13.6501	13.4817	13.2736	12.7796	13.8988	13.4515	12.7384	13.6771	13.2655	13.4162	12.4887	12.5017	12.3128	12.0627	12.9379	12.2504	13.421	12.6097	13.5151	12.4544	12.6068	13.147	13.369	12.5847	13.0565	12.1904	12.5834	13.0396	13.2129	12.7246	12.8582	13.4319	12.6678	13.0021	12.8538	13.111	12.453	12.9382	13.2688	12.6599	13.1115	13.1142
HLA-DQA1	3117	CD|CELIAC1|DQ-A1|GSE|HLA-DQA	major histocompatibility complex, class II, DQ alpha 1	10.6659	9.78857	11.2015	10.3171	11.8323	11.3586	3.23963	9.95662	12.0608	2.33748	11.5316	11.5689	2.56401	11.2519	10.2873	10.3869	11.1585	10.8374	2.50327	3.82728	3.17608	11.0519	5.03855	2.53558	1.7757	3.10387	10.5982	3.06463	11.3713	9.55749	10.3497	1.82308	11.5404	2.76769	2.6931	10.5854	2.07605	10.0873	2.99366	10.5597	3.30328	9.85769	11.3485	11.3198	0.764552	2.52442
HLA-DQB1	3119	CELIAC1|HLA-DQB|IDDM1	major histocompatibility complex, class II, DQ beta 1	10.3865	8.32386	9.64926	8.90136	11.6098	7.94999	2.36516	8.07327	11.8149	1.92244	10.4524	9.6967	1.67093	10.6452	8.76283	9.71036	10.2158	9.78173	2.24024	3.41225	3.49801	9.51247	4.71662	1.53558	3.23514	2.95187	8.97838	3.35413	11.0984	7.6475	8.46263	-0.76188	10.6426	2.59776	2.27806	10.3058	1.75412	9.81447	1.53422	10.3841	3.30328	9.8528	10.4095	10.9483	0.764552	2.03899
HLA-DQB2	3120	HLA-DQB1|HLA-DXB	major histocompatibility complex, class II, DQ beta 2	10.0219	9.903	9.97765	10.8949	11.5815	11.0334	10.4286	11.1624	11.1996	12.1168	10.5352	12.2111	10.2596	10.6247	11.5674	11.2082	9.56718	8.91166	10.2966	10.6538	11.2622	8.44001	11.8562	9.15397	11.526	10.9581	11.1627	10.6055	9.00012	9.23827	9.52366	10.0358	10.1657	10.4338	11.2639	9.8787	9.90957	9.46423	10.7887	12.0412	10.971	10.458	9.90309	9.56408	11.9664	9.87441
HLA-DRA	3122	HLA-DRA1|MLRW	major histocompatibility complex, class II, DR alpha	12.1262	12.5451	12.4413	12.9638	13.2779	13.3794	13.1909	12.3769	13.8192	13.373	12.7263	13.6207	12.888	13.1693	12.9474	12.3198	12.3994	11.8986	13.3628	12.1379	13.1877	12.5345	13.3943	12.2142	12.2663	12.4526	13.0348	11.9418	12.9798	11.5559	13.2962	12.7724	13.2259	12.4827	13.1084	13.3176	12.8717	12.6726	12.2872	12.9209	11.9941	12.753	13.3623	12.8396	13.4806	13.2019
HLA-E	3133	EA1.2|EA2.1|HLA-6.2|MHC|QA1	major histocompatibility complex, class I, E	13.4736	13.8384	13.6882	13.6651	13.5521	14.5281	13.8201	14.0832	13.8115	13.5715	13.8868	13.6811	13.5581	13.5303	13.2767	13.752	13.6841	13.8627	13.7675	13.7925	13.7892	13.8951	13.6903	13.9362	13.9136	13.8353	13.8281	13.7115	13.399	13.6832	13.5016	13.7225	13.4251	14.0153	13.977	13.9045	13.7903	13.9632	13.8461	13.661	14.2638	13.6229	13.5126	13.6156	13.2391	13.6916
HMGB1	3146	HMG-1|HMG1|HMG3|SBP-1	high mobility group box 1	9.97511	10.2885	9.70634	9.87662	9.43206	10.5407	9.68558	10.027	9.38432	9.24737	11.2198	9.72183	9.872	9.46921	9.27644	9.64238	10.116	9.98572	9.86521	10.1311	10.1733	9.84231	9.73899	9.63098	10.0319	10.0511	10.0175	10.1295	9.76671	9.71011	9.87366	9.5544	9.46818	10.0459	10.0113	9.6765	9.56228	10.1953	9.69283	9.40823	10.2102	9.59466	9.62723	10.0054	8.8144	9.87188
HRAS	3265	C-BAS/HAS|C-H-RAS|C-HA-RAS1|CTLO|H-RASIDX|HAMSV|HRAS1|RASH1|p21ras	Harvey rat sarcoma viral oncogene homolog	6.63846	6.20256	6.57628	6.36184	6.42925	7.08123	5.92994	6.45286	5.98937	6.19546	6.04023	6.18827	6.1397	6.16697	5.95788	6.74023	6.33836	6.44254	6.16624	6.60864	6.30536	6.17843	6.71662	6.17944	6.40506	6.3055	6.17762	6.37043	6.18461	6.16904	5.80085	5.86748	5.80339	6.15235	5.80858	6.01095	5.76534	5.9244	6.26214	6.11615	6.06409	6.09362	5.99038	5.94648	5.59744	5.84635
ICAM1	3383	BB2|CD54|P3.58	intercellular adhesion molecule 1	6.93802	8.15103	7.41822	7.3702	8.16396	9.0171	7.86766	7.12823	8.17157	7.98853	7.75846	8.13687	8.08758	8.19722	7.91099	7.80949	7.41365	7.00054	8.44579	7.73418	8.39525	7.46872	8.80409	8.09783	7.71234	7.78194	8.4464	7.47213	8.18461	7.51348	7.71374	7.79271	8.60876	8.0856	8.70619	8.54964	8.46664	8.24004	8.66608	8.8444	7.51706	8.03438	7.81636	7.51246	8.53934	7.65958
ICOS	29851	AILIM|CD278|CVID1	inducible T-cell co-stimulator	8.52298	9.06837	8.73711	8.29313	8.2366	9.8338	8.30767	9.24475	8.34421	9.11226	8.90302	8.4086	8.5932	8.0949	8.67116	9.15379	9.91902	9.20138	9.18743	9.12649	9.61487	8.95314	8.62351	9.14661	8.77852	8.58284	8.54784	8.36231	8.56708	9.08347	9.09547	9.14651	8.9103	10.1272	8.48318	9.02048	9.08503	8.12876	7.63751	7.96993	9.3931	8.57252	8.46366	9.07819	8.42633	9.19685
ICOSLG	23308	B7-H2|B7H2|B7RP-1|B7RP1|CD275|GL50|ICOS-L|ICOSL|LICOS	inducible T-cell co-stimulator ligand	6.74538	7.19622	6.24068	6.32789	6.65807	7.0171	6.62569	6.81303	6.24312	7.27999	7.67849	7.32577	7.05833	7.37709	5.941	7.03831	6.81641	6.16339	8.05273	6.49971	8.57696	6.79207	7.84591	6.2635	6.70644	7.67068	7.81285	6.82544	7.36215	7.58812	6.85614	6.95237	8.10576	6.63118	7.61989	7.37595	6.66701	7.16902	7.45904	7.53553	7.22082	6.81055	6.75977	6.87397	7.00296	8.42097
ID2	3398	GIG8|ID2A|ID2H|bHLHb26	inhibitor of DNA binding 2, dominant negative helix-loop-helix protein	11.6534	11.5943	11.4173	11.4027	10.937	11.5378	11.6249	12.0885	12.3607	11.2749	12.0413	11.7459	11.5144	11.2476	10.8558	11.4561	11.4852	11.5584	11.7433	11.562	11.9234	12.2112	11.7555	11.8152	11.7142	12.2215	12.2469	11.6115	11.334	11.8657	11.9372	12.1497	11.7549	12.1564	12.2873	11.9052	11.3543	11.8334	11.6483	11.5085	11.8321	12.3326	11.1506	11.5432	11.9006	11.9192
IDO1	3620	IDO|IDO-1|INDO	indoleamine 2,3-dioxygenase 1	4.67499	4.27656	4.65572	5.95794	5.51671	4.14264	4.98965	3.97173	5.04381	5.6594	5.37144	5.4513	5.1855	5.01225	5.81701	4.61685	4.70093	4.73205	4.37774	5.35085	5.26354	4.32695	5.52398	4.53558	3.7757	5.45437	5.35095	5.06463	4.90777	3.27826	5.22712	3.93856	4.85783	4.59776	4.15253	3.82454	3.39797	5.10128	4.81963	4.8704	3.59279	5.23564	5.6042	3.9745	4.71875	4.76146
IFIT1	3434	C56|G10P1|IFI-56|IFI-56K|IFI56|IFIT-1|IFNAI1|ISG56|P56|RNM561	interferon-induced protein with tetratricopeptide repeats 1	6.39745	6.63645	6.49222	6.69046	7.01421	9.04953	7.57461	6.05919	7.17157	8.03792	6.13043	6.35177	7.19	7.37709	7.15366	6.36408	6.66029	7.04521	5.9627	6.38187	7.19845	6.7459	7.62351	6.20801	7.3226	7.13949	6.11488	5.75268	7.16153	6.16904	7.13177	5.77728	8.39297	6.25597	5.79464	6.45037	6.33155	6.01555	5.92654	6.96028	5.77721	8.40222	7.87968	7.08141	7.19082	6.38949
IFIT3	3437	CIG-49|GARG-49|IFI60|IFIT4|IRG2|ISG60|P60|RIG-G|cig41	interferon-induced protein with tetratricopeptide repeats 3	6.39745	6.40309	5.49222	6.29313	6.26214	7.7276	6.87823	5.97173	6.74836	7.48722	6.04023	6.32577	7.0385	7.21507	6.60843	4.97942	6.68075	6.31701	5.84905	6.11269	6.81994	6.22965	7.47151	6.02744	7.19356	6.87997	6.13082	6.02398	6.75423	5.47466	6.41556	5.93856	8.00683	6.08961	6.1956	6.33288	5.87306	5.95543	5.94361	6.7298	5.68794	7.62796	7.07011	6.38258	6.67144	6.12646
IFNA5	3442	IFN-alpha-5|IFN-alphaG|INA5|INFA5|leIF G	interferon, alpha 5	5.52298	4.32386	4.84836	4.1055	3.59917	2.55767	3.10213	4.19412	3.61086	4.79691	4.89339	4.00384	3.67093	3.19122	3.85354	4.50993	4.11597	4.07997	4.77629	4.63464	5.76104	3.61074	5.03855	3.99502	4.23514	3.48238	3.32347	4.14263	3.52926	3.86323	3.97078	3.99301	3.62651	3.2982	3.35607	3.77391	3.39797	4.40084	3.70415	4.06304	3.71832	3.73814	3.58985	3.9745	3.34951	4.52442
IFNA6	3443	IFN-alphaK	interferon, alpha 6	6.71061	6.24003	5.70634	2.52054	5.01421	4.14264	3.23963	4.63469	3.28893	7.31476	6.01677	4.00384	3.0335	3.45426	4.17547	4.39446	4.53101	5.00958	3.91831	6.55521	7.44287	5.89085	5.03855	5.39356	4.47614	3.8694	4.32347	4.53856	3.66676	5.75939	4.50129	2.56005	3.42488	4.12132	2.6931	2.13648	1.56147	4.9244	3.44111	4.20055	4.45528	4.35112	3.40542	3.27406	4.01248	4.10938
IFNG	3458	IFG|IFI	interferon, gamma	6.0535	5.89323	6.34022	6.92426	5.07311	5.7276	5.90948	8.04498	5.04381	5.95219	5.57789	5.86634	5.60504	6.03922	6.0862	6.20181	7.62904	5.00958	3.61875	5.63464	7.10682	5.26282	5.52398	6.41823	5.53059	6.62743	7.28124	5.98216	5.96222	4.6933	5.15841	6.24935	5.89736	5.35265	5.13051	4.72144	4.509	4.4883	6.3544	4.13343	5.04025	7.56357	5.33831	5.66638	4.51944	5.33178
IGHA1	3493	IgA1	immunoglobulin heavy constant alpha 1	11.4849	9.39203	9.81991	14.2578	11.6825	11.5717	11.4522	11.4448	10.7788	10.4629	8.42589	11.4964	12.6099	10.9	10.0996	12.7321	10.1216	8.5703	10.0334	10.7521	11.1775	10.5782	11.389	10.6713	12.1904	10.8029	10.4312	12.5041	10.4618	11.0596	10.3821	9.91496	9.89574	11.9531	10.9086	9.81126	10.6715	12.5126	9.01198	7.8704	10.6764	11.4661	9.75977	11.2261	10.8533	10.4009
IGHD	3495	-	immunoglobulin heavy constant delta	8.52298	8.20572	6.73101	8.27097	7.10167	9.11226	8.35385	8.25095	7.07029	8.18923	9.68595	9.22741	8.30859	8.52274	7.91531	8.11327	8.26572	7.68766	7.7638	7.98716	10.0403	7.97831	8.96455	7.72541	8.968	8.34418	7.8422	8.60895	9.06376	8.63288	8.11374	7.98966	8.34612	7.98146	8.09966	8.58494	8.49727	7.88465	7.06561	7.03573	8.62921	7.37178	9.14811	8.79762	8.16543	9.51635
IGHG1	3500	-	immunoglobulin heavy constant gamma 1 (G1m marker)	11.5649	9.65507	10.0057	16.6119	11.3864	11.8706	11.1239	11.1274	10.1123	10.4395	9.06903	10.8194	11.5047	11.9268	11.1185	12.2867	10.3591	9.32609	10.129	8.87168	12.4667	10.8368	11.3016	8.96185	11.0801	10.7097	10.5133	12.205	9.76671	11.0936	10.3497	10.5304	9.86948	11.2838	10.8622	9.631	11.1725	11.2408	9.356	8.49934	10.9583	11.1609	10.2308	10.6061	10.8672	10.1826
IGHG2	3501	-	immunoglobulin heavy constant gamma 2 (G2m marker)	10.9305	8.0243	8.66854	14.2893	10.646	9.63449	9.23963	10.6011	9.43613	9.46676	8.16285	9.96437	10.5409	10.7616	9.7532	11.0055	10.2521	8.85256	9.45164	8.77565	11.0341	9.51247	10.5045	8.00319	11.0039	9.3499	9.30778	10.4271	9.09608	10.5858	9.35927	10.148	10.1897	10.0334	9.48426	8.33506	9.07717	10.4602	8.68904	7.34844	9.69369	10.8281	8.65852	9.9269	9.39026	9.21691
IGHG3	3502	IgG3	immunoglobulin heavy constant gamma 3 (G3m marker)	12.2433	9.68028	10.2407	15.8115	12.2024	12.0334	10.9249	11.8876	10.9146	10.3445	9.76199	11.2274	11.8555	11.943	11.0434	12.4744	11.6065	10.1327	10.9851	9.84131	12.6039	11.0519	11.7473	9.2669	12.175	10.747	10.5939	11.9267	10.3741	11.8951	10.5142	11.3126	11.3656	11.3709	11.051	9.66959	10.6402	11.8967	10.0509	9.07203	11.2588	11.8795	10.0447	11.2719	10.6502	10.7429
IGHG4	3503	-	immunoglobulin heavy constant gamma 4 (G4m marker)	10.2017	7.77055	8.38752	14.0163	10.1808	9.5689	8.91462	9.93173	8.85878	8.95586	7.78648	9.2993	10.0583	10.2305	9.07851	10.4352	9.51115	8.31701	9.03984	8.13107	10.7516	9.19571	9.87649	7.52427	10.3322	8.79037	8.69985	9.99273	8.4119	10.0016	8.68044	9.50608	9.56647	9.62567	9.27806	7.90613	8.8975	9.8208	7.76784	6.92102	9.40715	10.1713	8.26114	9.29087	8.95931	8.88197
IGHM	3507	AGM1|MU|VH	immunoglobulin heavy constant mu	12.3754	11.8139	10.4333	12.4222	12.4201	14.2069	12.1615	12.186	12.6756	12.7263	12.6495	12.3828	12.1336	12.6331	11.6554	12.8806	12.0393	11.3859	11.6736	11.2969	13.773	12.4685	12.0318	11.8331	12.5808	11.6862	11.5549	12.3296	12.2717	12.7938	12.3762	12.3386	12.3785	12.5581	12.2741	12.6273	12.6555	11.4197	10.7016	10.574	12.592	11.5364	13.3296	12.6733	12.5919	12.8873
IGHV4-59	28392	IGHV459|VH	immunoglobulin heavy variable 4-59	7.84491	6.85348	6.09629	10.162	7.15717	7.31256	6.60038	7.07327	7.10911	7.27999	7.09726	8.46922	8.49293	7.37709	7.2251	7.43885	6.5971	6.28757	6.10813	6.07521	8.4707	7.12532	7.47151	6.74504	7.63989	7.11286	6.61171	7.9554	7.58671	7.74858	6.74337	6.93856	6.54589	7.29125	6.6931	6.53641	6.98294	7.74957	5.23466	5.2957	7.14458	6.39214	7.94317	7.14442	6.74183	7.59971
IGKC	3514	HCAK1|IGKCD|Km	immunoglobulin kappa constant	13.6962	11.8785	11.5915	16.4791	13.6434	15.1786	13.0982	13.6056	13.0154	12.9092	11.7765	13.2263	13.8355	13.3654	12.5191	14.655	12.7981	11.9615	12.1408	12.4516	13.9372	12.8622	13.1554	12.4451	14.1163	12.5177	12.1471	13.872	12.7144	13.4568	12.8546	12.5349	12.582	13.7653	13.1122	12.5458	12.8261	13.7548	10.6985	10.002	12.8807	13.5055	13.0038	13.2886	13.2412	12.6707
IGLC1	3537	IGLC	immunoglobulin lambda constant 1 (Mcg marker)	12.9851	10.9457	11.0082	15.9077	12.8665	12.0171	12.4243	12.6305	12.4898	12.2224	11.5521	12.6798	13.6593	12.8158	11.704	13.3143	12.2048	10.5642	11.9246	11.6922	13.4388	11.9356	12.7988	11.8687	13.227	11.9776	11.974	13.5271	11.7302	12.5894	12.0863	12.3893	12.3484	13.0668	12.0892	11.726	12.3525	13.0445	10.1853	9.51755	12.164	12.7355	12.1057	12.5391	12.4519	13.214
IKZF1	10320	Hs.54452|IK1|IKAROS|LYF1|LyF-1|PPP1R92|PRO0758|ZNFN1A1	IKAROS family zinc finger 1 (Ikaros)	11.9361	11.9312	11.9595	11.6996	11.572	12.8488	11.4974	12.1929	11.5069	11.9646	12.215	11.5702	11.5909	11.4527	11.7748	11.836	12.4491	12.2014	11.7587	12.2588	12.1061	12.3022	11.3855	11.9139	11.8878	11.6676	11.8575	11.9914	11.6611	12.0845	11.8065	11.8478	11.5155	12.2216	11.7748	11.8062	11.9306	11.4541	11.4942	11.335	12.0894	11.7553	11.885	11.8363	11.4912	11.9186
IL10	3586	CSIF|GVHDS|IL-10|IL10A|TGIF	interleukin 10	4.67499	2.95463	4.17029	3.52054	3.75118	2.55767	4.10213	4.77908	4.61086	3.92244	4.33397	4.4513	4.35543	3.86929	3.92393	5.26892	3.53101	3.3881	3.91831	3.82728	6.346	3.50383	5.71662	3.53558	4.29927	5.97176	4.90843	4.64959	4.37726	3.60019	3.80085	3.32558	3.00984	4.35265	3.6317	2.96655	4.14643	4.30773	3.62169	4.06304	4.38128	5.11011	3.99038	3.85902	4.34951	3.96499
IL10RA	3587	CD210|CD210a|CDW210A|HIL-10R|IL-10R1|IL10R	interleukin 10 receptor, alpha	11.5503	11.5669	11.9178	11.7075	11.4509	12.0988	11.6413	11.7443	11.8772	11.459	11.5854	11.5799	11.5375	11.5212	11.1669	11.3496	11.3796	11.682	11.5698	11.5561	11.8262	11.0566	11.6023	11.7408	11.5306	11.7696	11.8892	11.6529	11.6487	11.3277	11.4541	11.7315	11.6438	11.701	12.002	11.8608	11.3393	12.1151	11.8838	11.8522	11.7504	11.8698	11.2928	11.5824	11.4268	11.3757
IL10RB	3588	CDW210B|CRF2-4|CRFB4|D21S58|D21S66|IL-10R2	interleukin 10 receptor, beta	8.82879	7.98805	8.19709	8.16439	8.47364	9.67661	7.96011	7.61558	8.27192	7.83732	8.27586	8.08357	7.536	7.78816	7.82623	8.06688	8.04671	7.61839	8.04759	8.8662	8.30536	7.7459	9.0204	8.14291	7.92545	7.60212	7.57723	7.97685	7.78476	7.90276	7.69567	7.26049	7.9103	7.33923	7.49616	7.63898	7.68485	8.45069	8.88516	8.73829	7.90814	7.61068	7.42577	8.06196	7.64107	7.56256
IL11RA	3590	CRSDA	interleukin 11 receptor, alpha	8.51293	8.37529	8.49941	7.9412	8.15717	7.98394	7.72857	8.42568	7.4886	7.71252	8.27091	7.00384	7.45229	7.17915	7.5203	7.87558	8.61316	8.39502	7.77006	9.03186	8.29502	8.34255	8.20848	8.33	8.66749	7.46844	7.77278	8.19848	7.84758	8.56058	7.65884	7.78887	7.46489	8.24522	7.45687	7.90319	7.94887	8.59066	8.58679	8.77729	9.15572	7.52719	7.38893	8.23406	7.02194	7.61793
IL12A	3592	CLMF|IL-12A|NFSK|NKSF1|P35	interleukin 12A	4.93802	4.89323	4.30779	5.45914	4.12969	3.55767	4.73439	5.38677	4.68124	4.79691	5.64063	5.58881	4.92966	4.64188	4.53161	4.97942	5.17486	4.27262	4.37774	5.14921	6.22047	4.93267	6.30158	5.23602	5.16802	5.5893	5.90843	4.8947	4.6336	4.78076	4.70774	4.63044	5.03368	5.15235	4.80858	4.66699	4.30871	5.75839	5.53422	5.06304	5.13335	5.11011	4.03345	4.08141	4.89383	5.38949
IL12RB1	3594	CD212|IL-12R-BETA1|IL12RB|IMD30	interleukin 12 receptor, beta 1	8.42987	7.99902	8.31597	7.99627	7.8471	8.0171	8.33479	8.65355	7.97543	8.3764	7.94402	7.55564	7.95369	7.63306	7.83539	8.13142	8.00674	8.39502	7.44187	8.52077	8.04644	8.17843	7.84591	8.27705	8.27156	8.25767	8.00241	8.37043	7.60821	8.17712	7.89889	8.0551	7.54174	8.08961	7.94103	7.65655	7.7314	8.20819	8.38597	8.06304	8.39074	8.40556	7.87673	7.81322	7.57191	7.62996
IL13RA1	3597	CD213A1|CT19|IL-13Ra|NR4	interleukin 13 receptor, alpha 1	8.56251	8.32677	8.09629	8.57943	9.12622	8.7276	8.8081	7.3175	9.55337	8.27999	8.42589	9.33883	9.38026	9.47662	9.10336	8.21888	8.22449	7.65344	9.28025	7.52772	8.48896	8.15654	8.82515	7.81171	8.07949	8.37065	8.9427	8.40645	9.17312	6.18515	8.83703	8.41803	9.02181	8.03239	9.35844	8.87044	8.70394	8.66763	7.86961	8.59909	7.48208	8.9198	9.45478	8.50768	9.8467	8.26396
IL15	3600	IL-15	interleukin 15	7.02548	7.25231	7.41822	7.62208	8.04396	7.7276	7.57461	7.03062	7.87389	7.98853	8.31966	8.43923	8.42772	8.14542	8.35498	6.87558	8.13834	7.12228	8.65978	6.82728	7.51593	7.55158	7.80409	7.60167	6.76439	7.63369	8.29899	7.75268	8.12321	6.95069	8.56573	8.35965	8.5988	7.24162	7.8993	8.01368	7.74847	7.70462	8.22072	8.30336	6.76271	8.04728	7.75335	7.78185	8.70413	8.6537
IL16	3603	LCF|NIL16|PRIL16|prIL-16	interleukin 16	11.9229	11.5458	11.6074	11.7373	11.4278	12.3953	11.6008	11.8579	11.3057	12.0196	11.9405	11.6004	11.6031	11.4026	11.6001	12.0568	12.0682	12.1396	12.1736	11.8145	11.6314	11.9311	11.3202	11.6879	11.6568	11.3322	11.1612	11.3866	11.3047	11.9003	11.6831	12.0268	11.7464	11.88	11.6035	11.8132	11.8959	11.4995	10.5895	11.2158	12.0331	11.416	11.8914	11.9999	11.7307	12.1831
IL18	3606	IGIF|IL-18|IL-1g|IL1F4	interleukin 18	7.67499	7.33545	7.40295	7.2575	8.12969	4.55767	7.76319	6.47423	8.45885	7.72118	7.40797	8.20975	7.8551	8.17612	7.80307	6.99932	7.28589	6.63017	7.8312	7.44199	7.346	7.21278	8.38905	6.94497	6.71822	7.25767	7.21549	7.05457	8.21015	6.08562	8.01517	7.63044	8.00381	7.41154	7.72285	7.73474	7.423	7.44523	7.78689	7.48258	6.40014	7.70053	7.82863	7.38258	8.37558	7.44499
IL1B	3553	IL-1|IL1-BETA|IL1F2	interleukin 1, beta	6.93802	8.85348	6.60325	7.75575	8.98767	9.20153	7.42405	8.07327	8.18374	7.95953	5.99293	8.32577	10.5906	7.98824	6.5203	8.89164	8.98633	6.8374	7.30201	7.25355	11.4216	8.22965	6.52398	6.7644	7.33795	9.35937	9.39617	8.06463	9.60072	6.43477	7.39331	8.20966	9.07593	10.2088	7.11376	7.45037	7.4336	6.95543	9.30571	9.03113	6.60909	10.6408	7.85888	6.54085	7.97401	6.33178
IL1R1	3554	CD121A|D2S1473|IL-1R-alpha|IL1R|IL1RA|P80	interleukin 1 receptor, type I	5.25995	3.36967	3.43333	3.39501	4.42925	2.55767	3.7802	3.55669	4.19582	3.6594	3.89339	4.63187	3.67093	4.14231	3.99104	3.39446	3.11597	3.3881	4.31063	3.99721	4.87652	3.38835	5.52398	3.70551	3.86317	3.5893	3.62303	2.8947	4.11422	3.94123	3.88832	3.56005	4.35087	3.91969	3.6931	4.39282	3.84158	4.57076	3.34158	4.496	2.45528	3.9726	4.30354	3.85902	4.08648	4.52442
IL1R2	7850	CD121b|CDw121b|IL-1R-2|IL-1RT-2|IL-1RT2|IL1R2c|IL1RB	interleukin 1 receptor, type II	5.44052	5.65507	5.01829	4.57943	5.18414	4.55767	4.58755	4.55669	6.68124	5.62288	4.89339	7.06797	5.35543	7.56046	4.61907	4.97942	5.05457	5.00958	7.85495	7.07521	6.26354	4.93267	4.71662	8.0194	3.86317	4.3669	5.88982	5.14263	6.2948	6.3798	8.29671	5.56005	7.64984	6.36594	7.47446	8.3285	8.06246	5.35503	4.05779	4.82858	3.83379	5.86013	5.75335	6.70032	7.1044	8.1765
IL1RL1	9173	DER4|FIT-1|IL33R|ST2|ST2L|ST2V|T1	interleukin 1 receptor-like 1	4.16041	2.95463	3.65572	2.52054	4.01421	4.8796	2.7802	3.8462	1.87389	4.03792	4.72989	5.2993	3.50743	4.98477	4.05517	4.39446	4.77893	3.27262	3.72566	4.14921	3.76104	4.32695	4.30158	3.85751	3.7757	4.63992	3.87096	4.14263	2.66676	3.94123	4.32442	2.82308	3.56238	4.45574	3.6317	3.42599	3.45456	4.10128	4.05779	3.44155	3.94071	3.8206	4.19392	4.08141	2.57191	3.71707
IL1RN	3557	DIRA|ICIL-1RA|IL-1RN|IL-1ra|IL-1ra3|IL1F3|IL1RA|IRAP|MVCD4	interleukin 1 receptor antagonist	5.74538	5.34695	5.60325	5.76846	6.53777	6.36503	5.82459	3.97173	6.21966	5.76374	4.78648	6.40239	5.72156	6.21507	5.576	4.61685	5.05457	4.44254	5.37774	4.52772	5.346	5.08879	5.71662	6.02744	5.36067	5.61483	5.85185	4.8947	6.05282	4.27826	5.63374	5.04548	6.42488	4.76769	5.61593	5.76097	5.90386	5.61029	5.02608	5.96993	4.13335	5.67304	5.70088	5.73349	5.87308	4.24063
IL21R	50615	CD360|NILR	interleukin 21 receptor	8.53297	8.19303	8.46307	8.65325	7.79557	9.61296	8.2478	8.55167	7.90364	8.10566	8.06903	7.56678	7.61177	7.91369	7.88476	8.61685	8.61847	8.54564	8.14713	8.35085	8.33595	8.2546	7.84591	8.15764	8.22692	8.09935	7.80791	8.23455	7.79979	8.72121	7.62103	8.21253	7.37907	8.43065	8.14706	8.21448	8.05333	8.4936	8.33836	8.08984	8.51706	7.97711	7.85888	8.19887	7.2644	7.73943
IL27RA	9466	CRL1|IL-27RA|IL27R|TCCR|WSX1|zcytor1	interleukin 27 receptor, alpha	9.52798	9.2292	9.42956	9.29752	9.46542	10.6766	9.55663	9.39799	9.09628	9.23229	9.02268	8.82981	9.20454	9.1852	9.07851	9.75494	9.3765	9.30604	8.69639	9.61192	9.10682	9.43092	8.78271	9.30377	9.2575	8.97916	8.8757	9.2784	8.88153	9.45319	8.79521	9.01126	8.90223	9.14079	8.89114	8.82298	9.03489	9.06617	8.9916	9.06754	9.0221	9.01481	9.24863	9.19292	8.99337	8.52442
IL2RA	3559	CD25|IDDM10|IL2R|TCGFR|p55	interleukin 2 receptor, alpha	6.71061	7.35835	7.99811	7.09545	6.67718	5.14264	7.38753	7.97922	7.60181	7.90733	7.50389	6.75387	6.9877	7.31775	7.10904	7.67986	8.45582	7.64185	7.79483	7.31914	7.346	7.04179	7.47151	8.24983	7.87899	7.07656	7.60602	8.03425	8.0622	8.10693	8.27253	7.27154	7.84104	8.15235	7.00901	7.90024	7.90132	6.9244	5.89178	6.496	7.40014	7.15052	7.49289	8.04224	7.14826	7.58743
IL31RA	133396	CRL|CRL3|GLM-R|GLMR|GPL|IL-31RA|PLCA2|PRO21384|hGLM-R	interleukin 31 receptor A	3.67499	3.36967	5.17029	3.2575	4.33614	5.14264	3.7802	2.38677	4.19582	3.92244	3.78648	4.35177	3.95104	3.19122	3.85354	2.80949	2.85294	3.00958	5.00577	4.28672	4.76104	2.97331	4.30158	2.85751	2.58306	2.95187	3.43039	3.06463	3.52926	3.50066	4.26029	4.56005	4.42488	2.18272	2.91549	3.35887	4.03952	3.40084	4.92654	4.496	3.94071	4.04299	2.94599	3.44398	4.57191	3.62396
IL6	3569	BSF2|HGF|HSF|IFNB2|IL-6	interleukin 6	4.67499	4.27656	5.24068	4.39501	4.51671	6.46456	4.42405	4.63469	3.61086	4.6594	4.99293	5.49861	4.22113	4.64188	4.38959	5.13142	3.99044	4.21122	3.24024	4.91475	6.22047	5.4181	5.71662	4.44247	3.7757	5.63992	5.40439	4.59514	4.69919	4.55128	4.70774	4.59567	4.56238	4.40512	4.50046	4.35887	2.75412	5.10128	4.05779	4.13343	4.13335	4.50866	4.94599	4.52199	4.71875	5.76146
IL6R	3570	CD126|IL-6R-1|IL-6RA|IL6Q|IL6RA|IL6RQ|gp80	interleukin 6 receptor	8.27192	8.24003	8.26622	8.35764	8.54299	6.64514	8.18534	7.87862	8.07683	7.67733	8.11394	8.05221	7.94572	7.96029	7.96206	8.08562	8.19634	7.996	7.91831	8.25355	7.60234	7.9833	7.62351	7.79297	8.06572	7.3211	7.44321	7.72759	8.05282	7.68199	7.77813	7.43288	7.94215	7.87388	7.51753	7.65655	7.73711	7.74069	7.86514	8.22895	8.12204	7.58141	8.00127	8.1567	7.40118	7.36812
IL6ST	3572	CD130|CDW130|GP130|IL-6RB	interleukin 6 signal transducer	11.4913	11.8038	11.2725	11.1186	10.9131	10.1426	10.621	11.7427	10.9937	11.6107	11.8191	11.7068	11.2917	11.0071	11.4542	11.4214	12.7625	11.8544	11.7066	11.6086	11.8109	12.5782	11.0565	11.1875	11.9784	11.0731	11.336	11.0013	11.3047	11.5571	11.8173	11.8572	11.3336	12.4835	11.5472	11.1311	12.023	10.7137	10.5779	11.288	12.1263	11.0915	11.8732	12.0218	12.1871	12.0039
IL7	3574	IL-7	interleukin 7	5.25995	5.04209	5.60325	5.608	4.51671	4.55767	4.63818	4.70869	3.98937	5.86104	5.04023	5.35177	5.27297	5.64188	5.0862	3.61685	4.92332	5.04521	5.64623	4.14921	6.49801	4.38835	3.71662	5.48978	4.58306	5.45437	5.6454	5.8489	4.82204	5.05085	5.82322	5.50491	5.21147	4.76769	5.01503	4.63898	4.56147	4.30773	4.62169	4.44155	4.77721	5.67304	6.06493	4.73349	5.59744	5.62396
IL7R	3575	CD127|CDW127|IL-7R-alpha|IL7RA|ILRA	interleukin 7 receptor	13.4684	13.4618	13.6371	13.0866	12.6784	14.2869	12.8638	13.6907	13.332	13.7446	13.7119	12.9811	13.1719	12.4172	13.5467	13.7404	13.8677	14.214	13.9638	13.7663	12.9476	14.1992	13.0829	14.0309	13.7376	13.1243	13.2568	13.6596	13.1018	13.944	13.3497	13.7423	12.7378	14.4317	13.5027	13.6841	13.7818	13.8481	11.8926	12.7673	14.0563	13.7158	14.0419	14.0673	13.6028	13.7139
IL9R	3581	CD129|IL-9R	interleukin 9 receptor	5.87662	4.45713	5.24068	4.39501	4.01421	5.14264	4.02813	4.38677	4.19582	4.42494	5.04023	2.86634	3.99286	3.53226	3.92393	5.33305	3.99044	4.85758	4.77629	6.03674	5.42401	4.05132	6.17605	5.17944	4.47614	4.3669	4.01535	4.80159	4.45526	4.7377	4.88832	3.32558	4.3124	4.40512	3.6931	3.13648	3.6121	4.30773	4.34158	4.54847	3.94071	3.65068	3.19392	3.73349	3.93448	4.1765
INPP5D	3635	SHIP|SHIP-1|SHIP1|SIP-145|hp51CN|p150Ship	inositol polyphosphate-5-phosphatase D	11.7887	11.7178	11.7056	11.6745	11.425	12.7188	11.4114	11.5561	11.488	11.7469	11.6521	11.6724	11.7665	11.7762	11.8493	11.5229	11.5931	11.7149	12.0392	11.7916	11.7326	11.7525	11.54	11.8244	11.5843	11.9902	11.9464	11.9898	11.7899	11.9793	11.7699	11.9787	11.8438	11.6819	11.8632	11.6683	11.5198	11.4507	11.8309	11.5517	11.7098	11.9166	11.762	11.7614	11.8154	11.9338
INPPL1	3636	OPSMD|SHIP2	inositol polyphosphate phosphatase-like 1	10.2509	10.1535	10.1725	10.2473	10.6141	10.9839	10.0198	10.0143	10.15	10.2017	9.85753	10.2621	10.481	10.5382	10.257	10.0407	10.0546	9.98572	10.4662	10.0752	10.1873	10.1163	10.1089	10.192	9.82827	10.1903	10.3139	10.1813	10.457	9.80965	10.2664	10.2893	10.5603	9.98578	10.1081	10.1087	10.1529	10.2178	10.7382	10.657	9.91307	10.1132	10.0791	10.1613	10.6171	10.1381
IRAK3	11213	ASRT5|IRAKM	interleukin-1 receptor-associated kinase 3	7.69291	7.98438	8.2234	7.76212	8.1908	8.14264	7.40225	6.19412	8.17157	7.76374	9.05758	8.78282	8.8706	8.76006	8.49161	7.26892	8.17486	6.76447	9.63598	8.1582	7.60234	7.86408	8.14289	7.54681	7.55706	7.44015	8.26328	8.15209	8.67698	5.90276	9.04641	8.43779	9.78331	7.58075	8.82924	8.23334	8.19913	8.12194	8.87852	8.90853	6.24188	8.11828	8.12341	8.29643	9.55245	8.90442
IRAK4	51135	IPD1|IRAK-4|NY-REN-64|REN64	interleukin-1 receptor-associated kinase 4	9.45109	9.44648	9.29131	9.3909	8.83013	8.68696	9.05399	9.40357	8.93998	9.67287	10.0959	9.37096	9.44948	9.32599	9.50028	9.25658	9.90605	9.73478	10.1507	9.69765	9.4707	9.60429	9.25578	9.33971	9.39225	9.31527	9.3729	9.56004	9.32238	9.4812	9.72418	9.88107	9.92153	9.60899	9.38543	9.51248	9.54935	9.00817	9.22945	9.16318	9.35252	9.44021	9.59255	9.5385	9.95808	10.1559
IRF2	3660	IRF-2	interferon regulatory factor 2	9.06042	8.80846	8.98279	9.11797	9.09103	10.1797	8.98477	8.85029	8.95071	9.11884	8.57388	8.63187	8.88038	9.00543	8.75078	8.85934	8.93615	9.05398	7.8252	9.0561	8.93097	8.97831	8.30158	9.10923	8.73281	8.40765	8.50873	8.8547	8.7923	9.04645	8.7463	8.65175	8.52711	8.65033	8.32731	8.84461	8.67298	8.44523	8.17085	8.5126	8.52567	8.76702	8.77254	9.11641	8.39755	8.18467
IRF4	3662	LSIRF|MUM1|NF-EM5|SHEP8	interferon regulatory factor 4	8.2838	8.32677	8.24068	10.1401	8.76017	8.93271	7.72857	8.69055	8.12813	8.74262	8.02268	8.40239	8.56575	8.57435	8.40505	8.48192	8.84389	7.97306	7.78249	8.40471	9.55112	8.53131	8.54951	7.66487	9.27356	8.95936	8.86858	8.78648	8.55163	8.35151	8.60175	8.13597	8.57055	8.90837	8.55522	7.96655	7.7199	8.62001	8.20665	7.64198	8.84416	8.6841	8.78834	8.70451	8.07743	8.13069
IRF8	3394	H-ICSBP|ICSBP|ICSBP1|IMD32A|IMD32B|IRF-8	interferon regulatory factor 8	9.27787	10.0736	8.93051	9.4844	9.72157	8.28559	9.71536	8.69511	9.74631	10.309	9.71357	10.064	10.1168	10.2822	9.78546	9.07628	9.42885	9.31883	10.0424	9.1173	10.2314	9.64574	10.2789	9.20801	9.49167	9.32883	9.94383	9.63279	9.88857	9.209	9.79096	9.61316	10.1501	9.75384	10.0022	9.50474	9.31731	8.92047	9.56627	9.20464	9.1832	9.34938	10.5068	9.95002	10.4458	10.0435
IRS1	3667	HIRS-1	insulin receptor substrate 1	6.77932	6.09759	5.75525	5.39501	5.51671	5.8796	5.80257	5.91033	5.57433	5.38187	5.75846	6.03626	5.49293	5.35042	5.0862	5.76369	6.25893	5.27262	6.39404	6.44199	6.84851	7.21278	6.41706	5.12055	6.04249	5.61483	5.14659	5.02398	5.9488	5.96009	5.88832	5.44757	5.19041	5.82658	5.46569	5.44229	5.77649	5.79316	5.05779	5.8704	5.86128	5.17424	5.79148	5.36152	5.43698	5.82559
ITCH	83737	ADMFD|AIF4|AIP4|NAPP1	itchy E3 ubiquitin protein ligase	10.8166	10.6916	10.8113	10.8395	10.3042	10.8245	10.2231	10.5679	10.3456	10.7711	11.2949	10.7935	10.747	10.8074	10.9631	10.3093	10.9017	10.8879	11.2582	10.6184	10.6898	10.5765	10.5558	10.5454	10.356	10.9144	10.827	11.0962	10.7309	11.2603	10.9651	11.1506	10.9883	10.7115	10.7999	10.7093	10.6218	10.4163	11.1613	10.68	10.4474	11.1091	10.9499	10.9089	10.9867	11.3532
ITGA10	8515	PRO827	integrin, alpha 10	4.93802	4.41406	4.84836	4.52054	4.51671	4.8796	3.86766	3.97173	4.09628	4.14483	4.54547	4.35177	4.07303	4.28433	3.4385	4.39446	4.85294	4.73205	2.72566	4.82728	4.98343	4.32695	6.62351	4.70551	3.7757	3.8694	4.08246	5.14263	4.06531	5.08562	4.19317	3.32558	4.05714	4.35265	4.01503	3.35887	3.14643	4.40084	4.66351	4.54847	4.59279	4.23564	4.30354	4.59599	3.76455	4.52442
ITGA6	3655	CD49f|ITGA6B|VLA-6	integrin, alpha 6	9.67047	9.75121	9.42956	9.07	9.09813	10.5689	9.18321	10.3825	9.26047	9.56389	9.93935	9.61587	9.33525	8.80397	9.60976	10.1997	10.3156	10.2866	9.73369	10.0097	10.0949	10.6676	9.00202	9.74504	9.97783	9.35937	9.44001	9.43966	9.13511	10.166	9.36881	9.70062	8.89085	10.6408	9.46129	9.68423	10.5227	9.03383	8.09264	8.77178	10.5116	9.29273	9.88851	10.1038	9.64107	9.56725
ITGAE	3682	CD103|HUMINAE	integrin, alpha E (antigen CD103, human mucosal lymphocyte antigen 1; alpha polypeptide)	4.35306	4.53959	5.09629	4.88977	4.82157	4.55767	4.48064	4.47423	4.81249	5.29167	4.33397	4.93673	4.41816	4.45426	5.05517	5.33305	4.11597	4.59455	5.04759	5.2196	3.17608	4.26282	4.71662	4.23602	4.47614	5.3055	4.01535	4.8947	4.45526	4.6475	5.01031	4.0961	4.49526	5.15235	4.23742	4.05402	3.75412	4.57076	3.92654	4.44155	4.45528	4.40556	4.80397	4.36152	4.28811	3.88699
ITGAL	3683	CD11A|LFA-1|LFA1A	integrin, alpha L (antigen CD11A (p180), lymphocyte function-associated antigen 1; alpha polypeptide)	11.6659	11.6211	11.8084	11.712	11.3703	12.0694	11.5984	11.9293	11.2847	11.8193	11.5769	11.6092	11.6629	11.8625	12.0157	11.6463	11.5699	11.6936	11.2759	11.6594	11.6447	11.5624	11.4648	11.8788	11.6961	12.0928	12.0162	12.1328	11.5599	11.8022	11.427	12.0443	11.5822	11.4743	11.7409	11.3933	11.11	11.6005	12.2698	11.5748	11.7586	12.157	11.6664	11.5309	11.6041	11.7335
ITGAV	3685	CD51|MSK8|VNRA|VTNR	integrin, alpha V	7.10795	6.4677	6.75525	6.47473	6.73303	7.98394	5.92994	6.00148	6.21966	6.87664	7.82075	6.54441	6.50743	6.83123	6.84449	5.85389	7.63953	6.74294	8.12776	7.13107	6.93097	6.61074	6.96455	6.87543	5.98516	6.62743	6.93591	6.92812	6.7309	7.02422	7.61464	7.62182	8.29524	6.25597	6.33696	6.31528	6.39797	6.42321	7.50001	7.09867	6.19944	6.90806	6.58262	6.63161	7.36446	8.01627
ITGAX	3687	CD11C|SLEB6	integrin, alpha X (complement component 3 receptor 4 subunit)	9.43521	9.7349	9.62972	9.69879	9.88252	9.64514	9.10887	8.63469	9.44375	10.0924	9.75315	10.3225	9.96883	10.4772	10.2207	9.00917	8.94886	8.72932	10.7401	9.49971	9.27937	9.14768	9.81465	10.0902	9.11109	9.67372	9.96288	9.61409	10.1652	9.47466	10.3468	9.63686	10.5695	9.0135	10.1648	10.2328	10.251	9.46153	10.6512	10.3503	8.60503	9.68272	9.94881	9.88693	10.5695	9.97916
ITGB3	3690	BDPLT16|BDPLT2|CD61|GP3A|GPIIIa|GT	integrin, beta 3 (platelet glycoprotein IIIa, antigen CD61)	8.56251	10.7349	8.59656	7.62906	7.95281	7.55767	9.0186	7.89456	8.27761	7.02398	8.94091	9.5102	9.29298	9.72935	7.92393	7.69214	9.38588	7.996	10.7425	8.60864	10.0557	8.87217	8.62351	8.79768	8.73281	10.4754	9.25421	8.36638	8.89908	7.45485	10.2166	8.25214	8.22448	9.00715	7.70433	8.06722	11.7502	9.35794	7.26893	8.17157	9.53637	8.46766	7.80086	7.99516	9.55897	7.46526
ITGB8	3696	-	integrin, beta 8	5.35306	3.95463	4.01829	4.1835	3.59917	3.55767	3.48064	4.38677	3.87389	4.03792	4.78648	5.67369	3.72156	5.16697	4.48581	4.13142	3.70093	4.27262	5.12776	5.2196	5.17608	4.55828	5.30158	5.23602	2.7757	3.95187	4.48101	4.75268	3.52926	4.33716	4.04878	4.28251	4.10295	5.70628	4.75199	5.01095	4.86264	3.9858	4.05779	2.54847	4.45528	3.8986	5.57535	3.85902	4.46499	4.92652
ITPR1	3708	ACV|CLA4|INSP3R1|IP3R|IP3R1|PPP1R94|SCA15|SCA16|SCA29	inositol 1,4,5-trisphosphate receptor, type 1	9.24788	9.06141	9.04804	8.93557	8.73303	9.45249	8.33862	8.8462	8.63322	9.04828	9.78648	9.29596	9.16164	9.29416	9.28817	8.66124	9.56718	9.17951	9.45164	8.7521	9.88344	9.08648	9.05647	8.83479	8.85252	9.27379	9.15051	9.33764	9.45882	9.29507	9.26846	9.59127	9.64984	9.20509	9.03147	9.03936	9.03952	8.46153	9.25532	9.21887	9.16126	9.09569	9.41563	9.43897	9.43698	10.1433
ITPR2	3709	ANHD|CFAP48|INSP3R2|IP3R2	inositol 1,4,5-trisphosphate receptor, type 2	9.45635	9.24618	9.48499	9.17637	8.89685	8.89752	8.12449	8.74432	8.58814	9.5711	9.63486	9.48399	9.55793	9.5755	9.9207	8.67368	9.71092	9.32971	9.94621	8.83851	9.59393	9.40702	9.19236	9.61507	8.84717	9.54349	9.53891	9.74176	9.58888	9.7887	9.73454	9.84453	9.84104	9.65575	9.33214	9.34376	9.38711	8.67696	9.64797	9.69676	9.2497	9.77609	9.75737	9.45148	9.98008	10.1211
JAG1	182	AGS|AHD|AWS|CD339|HJ1|JAGL1	jagged 1	5.35306	4.89323	5.09629	5.14503	5.59917	3.55767	4.68709	4.08721	5.33332	4.79691	5.37144	5.63187	5.23861	5.49378	4.95788	4.80949	4.11597	3.85758	5.84905	4.91475	5.17608	3.50383	5.30158	4.70551	4.86317	5.3055	5.60031	4.80159	5.04022	4.39374	4.93014	4.32558	4.98559	4.80721	5.23742	4.89729	5.42654	5.4883	4.70415	5.574	4.38128	4.77996	5.09574	5.18095	5.78692	4.80453
JAK1	3716	JAK1A|JAK1B|JTK3	Janus kinase 1	10.9172	10.9981	10.8777	10.7534	10.2155	10.7074	10.5492	11.0706	10.4713	11.0764	11.0234	10.7342	10.7637	10.6046	10.8513	10.7593	10.9853	11.129	10.9169	11.1022	11.2475	11.0847	10.8251	10.9878	10.8744	11.1273	11.0717	11.0438	10.8317	11.2627	10.925	10.9993	10.6595	11.2475	11.0689	10.9917	10.7653	10.6176	10.7016	10.354	11.0846	11.0441	11.046	10.9788	10.7702	10.9167
JAK2	3717	JTK10|THCYT3	Janus kinase 2	8.70179	8.92426	8.88728	9.00704	8.90903	8.8056	8.72857	8.16813	9.05048	9.17037	9.35048	9.41786	9.55095	9.91004	9.70529	8.46054	9.48811	8.6735	9.41216	8.2785	8.78341	8.7282	9.07417	8.97853	8.22279	9.13949	9.16606	9.22786	9.42287	8.4942	9.79379	9.33352	9.81203	8.95311	8.98312	9.16623	9.15819	8.43426	9.13785	9.47921	7.97256	9.3786	9.57079	9.07172	10.0042	9.46526
JAK3	3718	JAK-3|JAK3_HUMAN|JAKL|L-JAK|LJAK	Janus kinase 3	10.9038	10.471	10.8763	10.4414	10.5378	11.7865	10.3949	11.0116	10.321	10.733	10.5638	10.306	10.2661	10.1508	10.3653	10.9245	10.9383	10.9098	10.277	10.9371	10.9607	11.1952	10.4309	10.9503	10.9864	10.3911	10.4926	10.5698	10.2435	10.9501	10.2674	10.5396	10.0292	10.7102	10.1367	10.5627	10.8943	10.491	10.3375	10.3668	11.1121	10.4189	10.3982	10.5196	10.145	10.2367
JARID2	3720	JMJ	jumonji, AT rich interactive domain 2	6.81249	7.39757	7.03819	6.74293	7.31189	7.68696	6.54838	6.8625	6.84352	6.95219	7.1735	7.3899	7.16278	7.35579	6.97455	6.89696	7.02286	6.78569	7.80705	7.36644	8.00897	7.27912	6.96455	6.94497	7.03309	7.12179	7.23774	7.18932	7.31586	7.11957	7.60821	7.37255	7.79294	7.30512	7.5344	7.41364	7.56469	7.37812	8.0695	7.74674	7.27291	7.22053	6.95162	7.22826	7.70119	7.98385
JUN	3725	AP-1|AP1|c-Jun	jun proto-oncogene	6.48234	8.61284	6.09629	6.42743	6.28723	7.46456	8.66284	9.27551	6.94714	7.05172	7.35282	6.52169	8.09959	6.36115	5.85354	9.10411	6.72083	6.07997	8.13748	7.23668	9.71136	6.81462	7.88655	7.20801	8.63369	8.81811	9.03877	8.01882	8.43615	8.89543	6.06764	6.68106	7.82062	7.85515	6.43906	6.8492	6.97812	7.04469	9.04795	9.41531	8.51273	7.33016	6.91753	6.6491	5.99337	7.48525
JUNB	3726	AP-1	jun B proto-oncogene	9.30143	10.852	9.35616	9.13525	10.1724	10.0655	11.2695	11.0636	10.5685	9.7511	11.0747	9.9915	11.1875	10.2652	9.06299	11.5237	9.60515	9.8027	10.4271	10.3469	11.5971	10.1163	10.324	10.8485	10.9698	11.308	11.508	10.6184	11.0235	10.6912	10.1307	10.1879	10.6856	11.2166	10.8112	10.8791	10.3087	10.6653	10.7351	10.9029	11.2062	10.7566	9.84005	9.79566	9.24635	10.6763
JUND	3727	AP-1	jun D proto-oncogene	10.3865	11.3749	10.494	10.2898	10.6191	11.5378	11.2468	11.9495	10.9445	10.5174	11.1119	10.8344	10.8065	10.5778	10.3566	11.3003	10.7872	10.5923	11.4241	10.8074	11.7657	10.7155	11.0386	11.0093	11.4	11.4343	11.6736	10.952	11.1586	11.4767	10.617	10.8711	11.3541	11.2394	11.0165	10.963	11.0519	11.0017	11.7088	11.4762	11.5396	10.6696	10.5078	10.5502	10.1504	11.3528
KDM3A	55818	JHDM2A|JHMD2A|JMJD1|JMJD1A|TSGA	lysine (K)-specific demethylase 3A	8.01127	8.50922	8.29131	8.07	8.04396	8.44032	7.96507	8.74432	7.92555	8.10566	9.34107	8.37096	8.13737	7.97782	8.15732	8.05742	8.92332	8.6331	9.12532	8.61519	8.74594	8.33087	8.10894	8.55239	8.60225	8.55012	8.45592	8.32515	8.35199	8.73222	8.65884	8.84175	8.6671	8.93538	8.7006	8.51152	8.6685	8.43426	9.07144	8.73264	8.75906	8.29092	8.34687	8.67066	8.34198	9.33912
KLF2	10365	LKLF	Kruppel-like factor 2	11.9229	11.89	12.101	12.0013	11.5312	12.7865	11.9306	12.4659	11.9529	11.9453	11.8653	11.778	11.4299	11.5138	11.8285	12.0856	12.0269	12.1972	11.2879	12.0705	12.2361	12.3109	11.6054	12.0449	12.3175	11.6963	11.9718	11.9868	11.8253	12.0141	11.8128	11.9947	11.4372	12.596	12.0081	12.1047	11.7269	11.7845	11.5783	11.1052	12.7251	12.148	11.9338	12.1293	11.3434	11.9103
KLRB1	3820	CD161|CLEC5B|NKR|NKR-P1|NKR-P1A|NKRP1A|hNKR-P1A	killer cell lectin-like receptor subfamily B, member 1	12.0474	11.399	11.1464	11.0681	10.5482	11.5378	12.0522	11.897	11.0703	12.6444	12.6288	10.5915	11.2979	10.7006	11.0063	12.1007	11.5083	12.2224	12.1474	11.9884	11.1929	11.7685	11.2789	11.6297	11.2418	11.2238	11.1234	11.9967	10.9056	12.6495	11.8783	11.8583	11.0473	12.0745	11.9804	11.6683	10.6557	11.6464	10.0321	10.16	11.2028	11.079	11.7426	11.7467	11.5923	11.6789
KLRC1	3821	CD159A|NKG2|NKG2A	killer cell lectin-like receptor subfamily C, member 1	9.66594	7.61759	7.09629	7.76846	6.9991	7.31256	7.55498	7.82971	7.39745	8.4616	8.45236	7.92812	8.82792	9.13295	7.96624	7.14934	7.76941	8.60354	7.93512	8.39714	7.22047	8.31118	7.71662	7.33	7.55706	8.11733	8.29899	8.49089	7.02111	9.17106	8.99561	7.9558	7.12531	8.60619	8.15526	6.87344	6.8834	8.12194	8.50864	7.8072	7.33303	7.42546	7.96558	7.63161	8.68639	8.38595
KLRD1	3824	CD94	killer cell lectin-like receptor subfamily D, member 1	10.8022	10.2308	10.5695	10.9064	9.28723	10.2087	10.5787	11.1591	9.65743	10.0396	10.5769	10.0816	10.5178	10.5287	10.1071	9.74023	10.0546	10.3592	9.66146	10.1694	10.3028	9.91583	9.24018	10.4515	10.2795	11.1844	11.31	11.5614	9.87533	10.6395	10.4821	10.7128	8.47581	10.3282	10.8751	9.96303	9.06473	10.5531	10.4767	9.75094	9.8181	10.8187	10.0951	10.1444	9.39573	10.2898
KLRG1	10219	2F1|CLEC15A|MAFA|MAFA-2F1|MAFA-L|MAFA-LIKE	killer cell lectin-like receptor subfamily G, member 1	10.2509	10.3231	10.4464	10.4224	9.46817	10.4464	10.1267	10.4966	8.52733	10.9318	10.3898	9.66853	10.5765	10.0401	10.3454	10.0995	10.0388	10.9863	9.34667	10.341	10.7383	9.82991	9.84591	10.7242	9.58788	11.1027	10.5292	11.6546	9.74843	11.2465	10.3998	11.0957	9.87609	9.84569	10.0918	9.65568	9.50399	10.144	9.97094	9.58503	9.76089	11.3196	10.3161	10.1274	9.39209	10.2983
KLRK1	22914	CD314|D12S2489E|KLR|NKG2-D|NKG2D	killer cell lectin-like receptor subfamily K, member 1	12.1054	11.3986	11.5999	12.0926	10.4307	11.0212	11.4987	11.862	10.712	11.5298	11.7536	11.8356	11.6537	11.6729	11.8439	11.3013	11.0856	11.998	10.7038	11.2939	11.6569	11.9184	11.2597	11.742	11.2666	12.0991	12.0899	11.9442	10.7368	12.1637	11.4644	12.1223	10.8872	11.3655	11.8161	11.1087	10.93	11.1013	11.3464	10.3777	11.1941	12.1393	11.5986	11.7211	11.1997	11.7584
KRAS	3845	C-K-RAS|CFC2|K-RAS2A|K-RAS2B|K-RAS4A|K-RAS4B|KI-RAS|KRAS1|KRAS2|NS|NS3|RALD|RASK2	Kirsten rat sarcoma viral oncogene homolog	8.50281	8.78963	8.52784	8.86039	8.48453	8.68696	8.53842	8.90247	8.65961	8.83732	8.72628	8.97068	8.78393	8.77819	8.87146	8.65498	8.81178	8.845	9.31491	8.49262	8.75351	8.70727	8.86637	8.86201	8.5766	8.91637	8.86858	8.74019	8.87799	8.82516	8.81487	8.93856	8.67849	9.10357	8.92991	8.76097	9.27866	8.55566	8.81035	8.76625	8.82335	8.92447	8.83473	8.84391	8.94695	8.96736
LAG3	3902	CD223	lymphocyte-activation gene 3	6.84491	6.9471	7.24068	7.79976	6.53777	7.64514	7.51491	7.91815	5.87389	7.10566	7.26595	7.54441	7.25159	6.79213	7.12407	7.01895	7.05457	7.30237	5.72566	6.87168	6.98343	6.4616	6.52398	7.33	7.31486	8.17855	7.46852	7.64289	6.50195	7.48772	6.12278	7.65175	6.12531	6.77767	6.92832	6.6808	5.46836	7.30773	7.53422	6.35582	7.15572	7.59904	6.71418	7.11955	6.1221	6.30203
LAIR1	3903	CD305|LAIR-1	leukocyte-associated immunoglobulin-like receptor 1	8.29557	8.10776	7.99811	8.35764	8.32407	9.12753	8.35385	8.12148	8.28328	8.40894	8.49118	7.93673	8.35142	8.39024	8.52879	8.2771	7.92332	7.97306	8.14231	8.20232	7.99626	8.32302	7.80409	8.16494	8.20197	8.2082	8.26689	8.49833	8.17312	8.07701	8.3007	8.03254	7.84441	7.85043	7.71177	7.94383	8.22579	7.73176	7.70415	7.94568	7.75541	7.79023	8.40952	8.02225	8.44051	7.78315
LAMP1	3916	CD107a|LAMPA|LGP120	lysosomal-associated membrane protein 1	10.8369	11.1926	11.1175	11.0197	10.9953	12.1576	11.2314	11.2929	11.3804	11.1416	10.9633	10.9474	11.0528	10.9563	11.0225	11.0995	10.9863	11.0762	10.9682	11.2346	11.092	11.1817	10.9163	10.9671	11.1404	11.0387	11.1699	11.0678	11.0516	10.9311	10.9048	11.0619	10.9539	11.0796	11.2189	11.0874	11.0485	11.0608	11.1003	10.8626	11.1334	11.158	11.2125	11.0422	11.1612	10.7601
LAMTOR3	8649	MAP2K1IP1|MAPBP|MAPKSP1|MP1|PRO0633|Ragulator3	late endosomal/lysosomal adaptor, MAPK and MTOR activator 3	9.06042	9.13454	9.24924	9.30844	9.22367	9.44032	9.18747	8.98668	9.23729	9.53223	9.20498	9.39616	9.46349	9.56162	9.28483	8.94392	9.53663	8.95912	9.8282	9.00719	9.35101	9.15433	9.19236	8.71549	8.82555	8.90606	8.9651	8.67934	9.16734	8.68766	9.67737	9.22538	9.26029	9.14272	9.29673	9.23685	9.51899	8.91654	8.22771	8.76902	9.00063	9.18595	9.52153	9.35087	9.59744	9.58897
LCK	3932	IMD22|LSK|YT16|p56lck|pp58lck	LCK proto-oncogene, Src family tyrosine kinase	11.3573	11.1035	11.2975	11.2163	10.6665	12.0575	11.1757	11.7812	10.6432	11.2586	10.9362	10.9432	10.8569	10.5938	11.0542	11.6612	11.5183	11.7187	10.4536	11.3091	11.0587	11.5815	10.346	11.1549	11.3129	11.229	11.1003	11.1391	10.6554	11.4897	10.7831	11.0926	10.1603	11.4623	10.7766	10.7887	10.9259	10.7964	10.1182	9.83783	11.6096	11.2038	11.2713	11.1651	10.2423	10.509
LCP2	3937	SLP-76|SLP76	lymphocyte cytosolic protein 2 (SH2 domain containing leukocyte protein of 76kDa)	11.5927	11.5913	11.5322	11.4757	11.3309	9.47654	11.3227	11.6096	11.1492	11.7835	11.0561	11.3836	11.5191	11.4331	11.6804	11.6039	11.6959	11.7877	10.774	11.5407	11.3372	11.6891	11.0475	11.5559	11.4051	11.4654	11.5794	11.6273	11.3659	11.7867	11.271	11.3193	11.1432	11.7689	11.2091	11.3301	11.2959	10.8355	11.1074	11.1611	11.707	11.6678	11.5692	11.478	11.2738	10.7311
LDHA	3939	GSD11|HEL-S-133P|LDHM|PIG19	lactate dehydrogenase A	10.5698	10.6683	10.5949	10.9419	10.7846	11.4157	11.0868	11.0521	11.0678	10.3585	11.1291	10.8787	10.879	10.6136	10.4051	10.7608	10.9594	10.7731	11.3705	10.4837	10.7816	10.7208	10.6414	10.599	10.9431	10.876	10.9511	10.6412	10.6508	10.3781	10.9733	10.824	10.9159	10.8397	10.8647	10.7235	10.8108	11.2369	10.6571	10.7098	10.9065	10.7188	10.5566	10.7108	10.811	10.8489
LDHAL6A	160287	LDH6A	lactate dehydrogenase A-like 6A	4.81249	4.01352	4.17029	5.71693	4.51671	2.55767	4.02813	4.29366	3.74836	4.03792	4.78648	4.79234	4.35543	4.37179	3.77954	3.61685	3.85294	3.49501	3.50327	4.63464	4.346	4.32695	5.30158	4.62305	4.53059	4.3055	4.79296	5.02398	3.66676	4.44819	3.26029	4.14501	3.62651	4.64215	3.35607	3.35887	3.79851	4.72277	4.05779	3.74111	3.45528	4.29453	3.46955	3.44398	3.67144	4.30203
LEF1	51176	LEF-1|TCF10|TCF1ALPHA|TCF7L3	lymphoid enhancer-binding factor 1	11.2599	11.3837	10.9905	10.9412	10.4461	12.2477	10.7893	11.7919	10.5904	11.0534	10.7053	10.8333	10.6527	9.79806	10.7227	11.7513	11.9393	11.962	10.6161	11.0404	11.2807	12.2189	10.4513	10.9214	11.7566	10.3631	10.5823	10.2042	10.3953	11.4664	10.468	11.0563	10.1977	12.1853	11.0933	11.1118	11.8847	10.3767	8.37343	9.60375	12.0861	10.2855	11.3197	11.5397	10.8205	10.6522
LEPR	3953	CD295|LEP-R|LEPRD|OB-R|OBR	leptin receptor	6.35306	7.08391	6.75525	6.90136	5.42925	5.36503	5.75748	6.43116	6.09628	6.31476	6.8674	6.73424	6.536	6.4442	6.14632	5.71638	7.28589	6.49501	7.4652	6.52772	6.53363	6.4181	6.52398	6.78351	6.43392	6.4258	6.51785	5.77734	6.04022	5.88313	7.46619	6.64751	6.45168	6.58644	6.25789	5.87344	6.63063	6.12876	6.04202	5.89086	6.22082	6.54549	6.43784	6.22826	7.13087	7.12646
LGALS9	3965	HUAT|LGALS9A	lectin, galactoside-binding, soluble, 9	8.9153	9.11618	8.52784	8.37852	9.5688	9.6557	9.40042	8.50051	9.46385	9.27117	9.54547	9.06011	9.20008	9.61301	9.06494	8.62327	8.42582	8.48532	9.21522	8.34298	8.91079	8.7459	9.31654	8.74015	9.46745	8.87997	9.10886	8.42218	9.64509	7.92692	8.81208	8.97621	9.50383	8.79005	9.03147	9.18572	8.87953	9.43976	8.89178	9.68948	8.65692	9.14453	9.23601	8.44398	9.42276	8.65664
LILRA1	11024	CD85I|LIR-6|LIR6	leukocyte immunoglobulin-like receptor, subfamily A (with TM domain), member 1	8.13442	8.88537	9.10575	8.96348	9.32103	10.1501	8.88872	7.50571	9.18071	9.14805	8.89339	8.82518	9.12214	9.42899	9.14264	8.06688	8.18206	7.61839	8.79789	8.6217	8.55978	8.43638	8.80409	8.25668	8.37933	8.09935	8.70784	7.96616	9.22414	6.91247	8.71673	8.79654	9.65658	7.95531	9.00296	8.93666	8.54528	8.53526	9.41227	9.40645	7.48208	8.8256	8.91466	8.75384	9.81848	8.58125
LILRA3	11026	CD85E|HM31|HM43|ILT-6|ILT6|LIR-4|LIR4	leukocyte immunoglobulin-like receptor, subfamily A (without TM domain), member 3	7.21104	8.72722	8.64926	7.2302	8.48453	9.50019	8.96507	6.47423	8.92555	8.27411	8.25596	3.35177	8.32505	9.23416	8.05125	7.05742	6.68075	6.92606	7.70621	8.20232	8.52481	7.93267	9.36048	8.31694	7.51717	3.24137	8.37122	6.21663	8.35708	6.21686	7.81208	8.51889	9.37791	7.88778	8.40046	8.15885	7.51567	7.15573	9.39221	8.18406	7.06409	6.83059	7.30354	8.18695	8.99096	6.89697
LILRA4	23547	CD85g|ILT7	leukocyte immunoglobulin-like receptor, subfamily A (with TM domain), member 4	6.10795	7.59849	6.97765	6.969	7.12969	6.36503	7.25593	6.36405	7.18374	8.05858	7.02855	6.71434	7.09239	7.24433	6.87146	7.13142	5.95727	7.0627	7.3277	6.55521	7.60234	7.05132	7.84591	6.72541	7.2835	5.50986	6.97176	6.33764	6.53825	5.82258	6.9506	6.92462	6.85114	7.79252	6.99688	6.87344	6.18875	6.44523	6.30241	6.90098	6.64115	6.54549	7.97941	6.90342	8.09098	6.88699
LILRB1	10859	CD85J|ILT-2|ILT2|LIR-1|LIR1|MIR-7|MIR7	leukocyte immunoglobulin-like receptor, subfamily B (with TM and ITIM domains), member 1	9.48234	9.93477	10.143	10.2721	10.3688	11.3715	10.0586	9.26941	10.2033	10.1205	9.56177	10.2044	10.5043	10.6927	10.7508	9.1087	9.18564	8.804	9.89272	9.97703	10.1817	9.40702	9.99275	9.59628	9.58628	9.87866	10.1525	9.57418	10.2545	8.45817	9.68197	10.0406	10.3976	9.06128	10.0587	10.0225	9.8026	9.74069	10.934	10.578	8.79157	10.2422	10.0843	9.96755	10.8096	9.53405
LILRB2	10288	CD85D|ILT-4|ILT4|LIR-2|LIR2|MIR-10|MIR10	leukocyte immunoglobulin-like receptor, subfamily B (with TM and ITIM domains), member 2	9.37543	9.91076	10.2103	9.71365	10.3893	10.6451	9.91334	8.18118	10.4298	10.3247	9.34813	10.8809	10.5267	10.627	10.4242	9.1087	9.04276	8.89467	9.9586	9.87168	9.58547	9.47581	10.3961	9.53276	9.53226	9.85474	9.95619	9.32515	10.2994	7.88313	9.88964	9.80322	10.9055	9.32568	10.0689	9.79072	10.0355	10.0026	10.7993	11.1526	8.50839	10.308	9.88484	10.0206	10.761	9.52764
LILRB3	11025	CD85A|HL9|ILT-5|ILT5|LILRA6|LIR-3|LIR3|PIRB	leukocyte immunoglobulin-like receptor, subfamily B (with TM and ITIM domains), member 3	9.21104	9.14281	9.03819	9.40928	10.0273	10.0575	9.75461	7.93366	9.86068	9.19546	8.6252	9.27573	9.65637	9.50954	9.58282	8.40941	8.74046	7.89223	9.6931	9.14921	8.83429	9.1003	9.14289	9.18304	8.44104	8.09482	8.8227	8.78648	9.51908	7.55749	9.34968	8.69139	9.68791	8.33247	9.17692	9.20615	9.62756	9.40084	9.85051	9.68948	7.8476	8.69507	9.01343	9.41872	10.2514	8.71707
LILRB4	11006	CD85K|ILT-3|ILT3|LIR-5|LIR5	leukocyte immunoglobulin-like receptor, subfamily B (with TM and ITIM domains), member 4	7.21104	7.53959	7.74318	8.2575	8.44048	9.09683	8.15524	6.38677	8.63766	7.90733	6.71539	7.67369	8.6218	8.27868	7.74106	7.11327	7.00674	6.68766	7.84905	7.16713	7.77599	7.23802	8.30158	7.4304	7.7587	7.26576	7.74197	7.00322	8.00499	5.57594	7.17589	7.56005	8.17976	7.39866	7.84285	7.61761	8.04874	7.78454	8.05779	8.34103	6.60909	7.72749	8.30354	7.88139	8.78414	6.78315
LPAR1	1902	EDG2|GPR26|Gpcr26|LPA1|Mrec1.3|VZG1|edg-2|rec.1.3|vzg-1	lysophosphatidic acid receptor 1	6.63846	5.45713	5.80256	6.2575	6.61907	6.0171	6.02813	5.34096	6.81249	5.62288	5.81396	6.77323	6.2123	6.47416	6.55398	6.13142	5.4379	4.54564	5.69967	5.63464	5.98343	4.93267	6.71662	5.85751	5.44813	5.2082	5.81285	5.72759	6.60821	4.21686	6.63374	4.99301	6.84441	5.18272	6.03888	5.77391	5.7428	6.15573	5.48842	6.92102	4.38128	6.47086	6.31231	5.40334	6.70707	5.82559
LPL	4023	HDLCQ11|LIPD	lipoprotein lipase	4.35306	3.45713	4.17029	3.63601	3.75118	4.8796	5.0656	3.38677	3.61086	3.5074	3.25596	4.54441	3.90797	3.28433	5.4385	4.50993	3.85294	3.27262	1.91831	4.28672	3.17608	3.97331	4.71662	4.34294	3.47614	3.95187	3.20799	5.25225	4.37726	2.01523	3.12278	3.14501	3.62651	4.05719	2.80858	2.13648	2.92404	3.40084	5.39221	3.20055	3.45528	2.9726	3.11592	2.59599	2.93448	3.1765
LRP6	4040	ADCAD2	low density lipoprotein receptor-related protein 6	5.60099	5.12455	5.37192	4.39501	5.38345	4.8796	5.17252	5.38677	4.74836	6.03792	6.01677	5.54441	4.32301	4.32873	5.2865	5.39446	6.70093	6.14709	5.08823	5.14921	5.17608	5.44724	6.03855	5.53558	5.29927	4.5893	5.48101	5.87198	5.13807	5.50066	5.38582	4.88198	4.35087	6.86455	4.83606	3.42599	5.38347	4.79316	5.41687	5.46903	6.32318	4.40556	4.87673	5.31845	4.01248	5.10938
LRRK2	120892	AURA17|DARDARIN|PARK8|RIPK7|ROCO2	leucine-rich repeat kinase 2	9.69291	9.98346	9.62315	9.93698	9.8784	10.0006	9.00661	7.69965	9.92917	10.2262	9.86411	10.766	10.6535	10.9141	10.3849	9.01406	9.8141	8.36714	10.2526	9.19361	9.52481	9.54317	9.67082	9.63098	8.7299	9.38557	10.0451	9.55291	10.7319	8.05525	10.7032	10.2479	11.246	9.18835	10.1518	9.92075	9.72278	8.9858	9.52999	10.0821	7.71832	9.85525	10.0013	10.0798	10.9716	10.3235
LTBP1	4052	-	latent transforming growth factor beta binding protein 1	5.52298	6.89323	5.43333	4.93557	4.88868	4.14264	5.66284	4.47423	5.28893	4.5854	5.94402	6.32577	5.84086	6.25012	5.05517	5.05742	5.85294	4.54564	7.05786	5.28672	6.53363	5.38835	4.30158	5.53558	5.75298	6.63992	5.79296	5.44929	5.27342	3.78076	6.54232	4.69755	4.77537	5.50465	5.01503	4.96655	7.6937	6.10128	4.74368	4.95057	5.55962	5.45803	4.85288	5.36152	6.37926	4.92652
LYN	4067	JTK8|p53Lyn|p56Lyn	LYN proto-oncogene, Src family tyrosine kinase	10.7603	11.4425	11.0419	11.0891	11.3444	11.866	11.4326	10.4596	12.0496	11.5384	11.2672	11.9915	11.6818	11.9761	11.667	10.6503	10.5617	10.3351	11.8439	10.6004	11.5369	10.9021	11.78	10.9397	10.9063	11.3809	11.6146	11.2467	11.8342	10.266	11.5715	11.1348	11.9518	11.0956	11.7992	11.6683	11.5986	11.3831	12.119	11.9539	10.3008	11.4796	11.5359	11.3924	12.1052	11.6807
MALT1	10892	IMD12|MLT|MLT1	MALT1 paracaspase	10.7128	10.87	10.6541	10.6541	10.1724	10.8198	10.368	10.8615	10.4066	10.9948	11.1332	10.8436	10.6507	10.6063	10.6164	10.7447	11.3671	10.9397	11.0988	10.8758	11.0247	10.9975	10.524	10.8035	10.4951	10.6077	10.7879	10.7503	10.7914	10.9489	11.0553	11.1367	11.1246	11.075	10.8948	10.8828	10.6554	10.0429	10.2824	10.0137	10.6725	10.5954	11.0164	11.048	10.7107	11.3573
MAML3	55534	CAGH3|ERDA3|GDN|MAM-2|MAM2|TNRC3	mastermind-like transcriptional coactivator 3	7.18595	7.37529	6.91445	6.75575	7.33614	6.25811	6.48064	6.19412	7.14691	7.32616	7.05182	7.52169	7.51821	7.96733	7.59231	6.69214	6.55337	6.88733	7.31063	6.78148	7.17608	7.20427	7.76102	6.96185	6.59588	6.74772	7.43039	6.8489	7.41679	6.67058	7.40818	7.24935	7.80685	7.2631	7.48318	7.50959	7.36514	6.9244	7.3544	7.42761	6.5763	7.06007	7.59704	7.38258	7.97401	7.11795
MAP2K2	5605	CFC4|MAPKK2|MEK2|MKK2|PRKMK2	mitogen-activated protein kinase kinase 2	8.41915	8.34695	8.46307	8.31061	8.45716	8.84308	8.70204	8.79191	8.63766	8.5854	8.14132	8.26551	8.23208	8.14852	8.12033	8.71036	8.3765	8.37765	7.68649	8.08467	8.2095	8.42177	8.41706	8.53558	8.55049	8.39297	8.4336	8.2784	8.16444	8.39721	8.12278	8.15996	7.99169	8.49258	8.50474	8.53831	8.29328	8.51978	8.30571	8.19644	8.58868	8.35804	8.33401	8.25705	7.99817	7.82559
MAP3K8	1326	AURA2|COT|EST|ESTF|MEKK8|TPL2|Tpl-2|c-COT	mitogen-activated protein kinase kinase kinase 8	9.51293	10.0447	9.47041	9.17875	8.98767	8.20153	9.38753	9.98854	9.86447	9.87081	10.8334	10.1536	9.99736	10.2202	9.70903	9.28927	9.36073	9.70864	10.0857	9.54153	10.7685	10.4995	10.2558	9.7692	9.80223	10.8474	11.1184	10.3856	10.0497	10.0118	10.503	10.3974	10.1791	10.565	11.2435	10.2281	9.54772	10.2957	10.7135	10.1356	9.89491	10.358	9.79148	9.97969	10.6218	10.5228
MAPK1	5594	ERK|ERK-2|ERK2|ERT1|MAPK2|P42MAPK|PRKM1|PRKM2|p38|p40|p41|p41mapk|p42-MAPK	mitogen-activated protein kinase 1	10.7582	10.6382	10.7627	10.7693	10.5879	11.9174	10.6186	10.6768	10.6973	10.8473	10.5207	10.7672	10.7485	10.7575	10.7386	10.5186	10.7331	10.7824	10.6326	10.4512	10.7723	10.7155	10.8915	10.7353	10.4268	10.7097	10.8129	10.7948	10.7092	10.7547	10.8642	10.832	10.6122	10.7925	10.8837	10.8749	10.8141	10.4615	10.7425	10.5897	10.3872	10.8124	10.7261	10.8171	10.9432	10.6441
MAPK11	5600	P38B|P38BETA2|PRKM11|SAPK2|SAPK2B|p38-2|p38Beta	mitogen-activated protein kinase 11	5.67499	5.61759	6.20591	5.49016	5.28723	5.8796	5.30376	6.19412	5.41821	5.24437	5.8674	5.75387	5.47829	5.01225	5.02346	5.89696	5.95727	5.52055	5.34457	5.91475	5.63551	5.38835	5.52398	5.34294	6.09763	5.84803	5.35095	5.70206	5.7309	5.67058	5.41556	5.28251	4.83087	5.64215	5.27806	5.15638	5.48204	5.4883	5.02608	5.54847	5.65692	5.3786	5.07527	4.85902	4.40841	4.88699
MAPK13	5603	MAPK 13|MAPK-13|PRKM13|SAPK4|p38delta	mitogen-activated protein kinase 13	8.70179	8.74035	8.5488	8.91285	8.2366	9.29914	8.77738	9.16484	8.11548	8.73408	8.36681	8.72929	8.4672	8.63085	8.62437	8.79249	8.99044	8.91648	8.33194	8.9821	8.84142	8.96074	8.17605	9.07862	8.6826	8.78476	8.72894	8.94455	8.45763	9.17913	8.50129	8.52583	8.20361	8.87156	8.74838	8.86742	9.03605	8.38383	7.92224	7.85486	9.06999	8.61068	8.83777	8.83248	8.20334	8.15586
MAPK14	1432	CSBP|CSBP1|CSBP2|CSPB1|EXIP|Mxi2|PRKM14|PRKM15|RK|SAPK2A|p38|p38ALPHA	mitogen-activated protein kinase 14	10.8844	10.6843	10.7821	10.8113	10.7546	12.013	10.5047	10.1417	10.5357	10.9224	10.7108	10.8708	11.1631	11.3215	11.0962	10.5082	10.9996	10.7456	11.5014	10.7669	10.6579	10.6099	10.324	10.8047	10.101	10.6623	10.6695	10.915	10.973	10.7854	11.0422	11.0726	11.1983	10.609	10.8572	10.7819	11.2184	10.1985	10.5496	10.6374	10.2957	10.8386	11.0733	10.9926	11.4736	10.9944
MAPK3	5595	ERK-1|ERK1|ERT2|HS44KDAP|HUMKER1A|P44ERK1|P44MAPK|PRKM3|p44-ERK1|p44-MAPK	mitogen-activated protein kinase 3	9.53793	9.58884	9.39139	9.58303	9.62647	10.7817	9.76177	9.70418	9.82226	9.83732	9.23324	9.67884	9.3674	9.58125	9.38023	9.85389	9.51969	9.68201	9.00046	9.13107	9.39525	9.5499	9.68241	9.48395	9.48651	9.17211	9.33039	9.28487	9.45289	9.37278	9.39518	9.30555	9.03221	9.43539	9.6531	9.73143	9.79578	9.54295	8.7388	9.21482	9.72954	9.11011	9.40235	9.66423	9.51274	8.73109
MAPK8	5599	JNK|JNK-46|JNK1|JNK1A2|JNK21B1/2|PRKM8|SAPK1|SAPK1c	mitogen-activated protein kinase 8	8.65684	8.08391	8.41822	8.41131	8.23015	9.79608	8.28402	8.36976	8.26047	8.55664	8.32444	8.4086	8.45977	8.34232	8.04731	8.30135	8.67567	8.62429	9.27806	8.26191	8.59393	8.66757	8.76102	8.11301	8.06572	8.2082	8.22294	8.41434	8.17312	8.32266	8.82044	8.62182	8.2425	8.67991	8.59799	8.49988	8.87565	8.42874	7.95208	8.2725	8.43714	8.54246	8.58985	8.45397	8.71292	8.73109
MAPK9	5601	JNK-55|JNK2|JNK2A|JNK2ALPHA|JNK2B|JNK2BETA|PRKM9|SAPK|SAPK1a|p54a|p54aSAPK	mitogen-activated protein kinase 9	9.56251	9.64928	9.49222	9.70045	9.38345	11.0929	9.64902	9.81093	9.71309	9.87664	10.0329	9.71934	9.67736	9.57665	9.6839	9.69824	10.0088	9.82721	10.2999	9.60207	9.91417	9.7778	9.84591	9.81403	9.59748	9.89046	9.90959	9.81654	9.65648	9.8942	9.84114	9.97874	9.64017	9.97171	10.0696	9.75446	9.752	9.58323	9.43358	9.28801	9.58457	9.83679	9.8271	9.75384	9.97766	10.2484
MBD3	53615	-	methyl-CpG binding domain protein 3	4.81249	4.27656	4.5488	4.1835	5.51671	4.8796	4.58755	3.97173	4.53685	2.6594	5.13043	4.35177	3.44854	4.19122	4.11657	3.13142	4.61847	3.77512	4.8725	5.07521	5.49801	4.05132	4.71662	3.34294	4.29927	3.95187	4.52992	4.21663	3.66676	4.08562	4.84525	5.14501	5.00984	3.76769	3.56757	3.61041	3.79851	5.44523	5.46496	5.46903	4.83379	4.11011	3.90019	3.44398	4.34951	5.38949
MCL1	4170	BCL2L3|EAT|MCL1-ES|MCL1L|MCL1S|Mcl-1|TM|bcl2-L-3|mcl1/EAT	myeloid cell leukemia 1	10.4926	11.1391	10.5592	10.6027	11.0329	10.6662	10.5141	10.7542	10.8095	10.9392	10.417	10.9925	11.3667	11.0135	10.7712	10.5843	10.749	10.6221	10.8659	11.2441	10.9802	10.8762	10.498	11.1576	10.9456	10.8338	11.3879	11.1042	11.4416	11.042	10.9126	10.5946	11.1215	11.1719	11.2394	11.1524	11.253	10.6115	10.961	11.1237	11.0803	10.9063	10.9343	10.7376	10.749	10.9405
MCM5	4174	CDC46|P1-CDC46	minichromosome maintenance complex component 5	7.60099	7.76198	7.69385	7.70376	7.81295	9.00062	7.78582	7.73549	7.78078	7.89207	7.58588	7.94529	7.81194	7.95676	7.76523	7.88631	7.62904	7.46902	7.60481	7.59547	8.16476	7.84231	7.41706	7.81171	7.88945	7.69483	7.81779	7.76507	7.81466	7.83796	7.74922	7.7734	7.68791	7.65304	7.79464	7.75772	7.68485	7.78454	7.68904	7.71839	7.71832	7.72214	7.88263	7.65776	7.99817	8.00708
MCM7	4176	CDC47|MCM2|P1.1-MCM3|P1CDC47|P85MCM|PNAS146|PPP1R104	minichromosome maintenance complex component 7	10.2539	9.98805	10.2212	10.2451	9.88663	10.6921	9.86766	10.5083	9.72147	10.3105	10.0705	10.2204	10.1611	10.025	10.2093	10.2018	10.2809	10.5054	10.3234	10.187	10.5489	10.4264	9.94544	10.0513	10.6282	10.018	10.0753	10.3449	10.0777	10.2754	10.044	10.2486	9.97946	10.3857	10.2592	10.1736	10.3367	10.4425	9.92224	10.0184	10.5659	9.98047	10.2707	10.4402	10.4916	10.4365
MIF	4282	GIF|GLIF|MMIF	macrophage migration inhibitory factor (glycosylation-inhibiting factor)	9.42452	9.44915	9.18375	9.45521	9.01421	10.6291	9.73294	9.66289	9.25759	9.13514	9.68781	9.10283	8.99928	8.87866	8.81701	9.64554	9.39519	9.52843	9.1106	9.33904	9.20399	9.38835	8.94544	9.31037	9.69903	9.21865	9.10079	9.06963	9.05908	9.29693	8.97578	9.06943	8.6954	9.33585	9.20222	9.38335	9.43007	9.22421	8.06561	8.37774	9.52782	8.96809	9.23601	9.30473	8.4788	9.05469
MMP14	4323	MMP-14|MMP-X1|MT-MMP|MT-MMP 1|MT1-MMP|MT1MMP|MTMMP1|WNCHRS	matrix metallopeptidase 14 (membrane-inserted)	4.67499	4.53959	4.65572	3.93557	5.01421	4.14264	4.36516	4.29366	5.53685	4.24437	4.84093	5.18827	4.90797	5.55112	4.576	4.26892	4.77893	4.3881	4.61875	4.99721	4.76104	3.97331	5.30158	4.53558	4.09763	4.5893	5.17762	4.28702	5.04022	3.86323	4.12278	4.56005	4.62651	4.18272	4.31759	4.52114	4.48204	4.86027	4.39221	4.38497	4.30328	3.55757	5.05452	4.91791	4.97401	3.71707
MMP9	4318	CLG4B|GELB|MANDP2|MMP-9	matrix metallopeptidase 9	6.60099	5.04209	5.97765	5.29313	5.12969	6.14264	5.23963	4.47423	5.37639	6.24437	5.5123	6.93673	5.63176	7.1852	5.14632	5.45335	5.92332	5.5703	7.04759	7.98716	7.98343	5.32695	6.17605	8.06697	4.58306	5.02987	5.55377	5.87198	5.69919	6.84305	8.06764	6.01948	6.83766	6.08961	7.62777	7.02184	9.02324	6.55059	4.81963	5.46903	4.88824	6.25059	5.24977	6.08141	7.23216	6.87694
MRAS	22808	M-RAs|R-RAS3|RRAS3	muscle RAS oncogene homolog	5.99692	5.99902	6.27463	5.81822	6.04396	6.36503	5.61309	5.43116	6.07029	5.38187	5.08604	5.75387	5.47829	6.28433	6.41425	5.33305	5.17486	4.89711	5.61875	5.28672	5.98343	5.55828	6.80409	3.99502	5.02363	5.17426	6.20799	5.96079	5.2948	4.15273	5.26029	4.72997	5.94844	4.91969	5.80858	5.78673	5.18038	5.86027	6.36711	6.5866	4.94071	5.53332	6.13582	5.66638	6.51944	4.47195
MS4A1	931	B1|Bp35|CD20|CVID5|LEU-16|MS4A2|S7	membrane-spanning 4-domains, subfamily A, member 1	10.2079	9.74035	9.15214	10.553	9.33914	9.87056	9.4789	9.59622	8.8242	11.1798	11.0249	11.4521	10.4755	10.6659	9.99309	9.36791	10.1476	9.61839	10.9545	9.51728	11.745	10.186	11.0565	9.95765	10.0772	10.4667	10.0566	10.6429	10.3978	10.7486	10.8857	10.696	10.7084	9.51513	9.89114	10.7405	10.1486	8.80598	8.57862	9.06304	9.64511	9.59904	11.4815	11.1719	10.8374	11.848
MS4A2	2206	APY|ATOPY|FCER1B|FCERI|IGEL|IGER|IGHER|MS4A1	membrane-spanning 4-domains, subfamily A, member 2	4.16041	3.53959	2.84836	3.2575	2.42925	2.55767	2.7802	2.38677	1.28893	2.33748	3.671	5.79234	3.25589	4.83892	3.70154	3.13142	2.53101	2.85758	3.61875	3.14921	3.49801	3.80339	4.30158	3.85751	2.58306	2.78194	3.08246	3.35413	2.52926	1.6933	4.32442	3.23812	4.10295	3.84569	3.35607	3.92075	4.30871	3.57076	2.11919	2.91104	2.13335	3.11011	5.07527	3.85902	2.57191	3.41751
MS4A4A	51338	4SPAN1|CD20-L1|CD20L1|HDCME31P|MS4A4|MS4A7	membrane-spanning 4-domains, subfamily A, member 4A	6.81249	7.04915	6.93583	6.31061	7.5688	8.62376	7.40955	6.03062	8.31683	7.35984	7.07472	7.33883	7.9107	7.81181	7.40198	6.53741	6.61847	5.5703	7.75751	7.11269	7.346	6.78067	8.20848	5.96185	7.37562	7.15698	7.35095	6.59514	7.55163	4.39374	7.71972	7.0063	8.87938	6.57504	6.31759	7.4664	7.36883	7.04469	7.90055	8.20055	6.22082	7.3786	7.51964	7.53145	8.31914	6.48525
MX1	4599	IFI-78K|IFI78|MX|MxA	MX dynamin-like GTPase 1	9.56251	10.1035	8.85959	9.15232	9.15376	11.2159	10.0621	9.82348	9.97893	10.4421	10.0747	9.55564	10.3758	10.0409	9.89793	8.94904	9.25893	10.023	10.1495	8.96684	10.3207	9.78353	10.1678	9.20801	10.6871	10.7178	9.78668	9.31044	10.1557	9.579	9.55741	9.82871	11.2235	9.35432	9.57166	9.33069	9.92904	9.75839	9.356	9.3242	9.65496	10.9866	10.3749	10.149	10.1418	10.2455
MX2	4600	MXB	MX dynamin-like GTPase 2	7.82879	7.90494	7.68125	7.67028	7.69604	9.03341	7.97002	7.54664	7.83582	8.5273	7.80028	8.12937	8.14435	8.04588	8.10904	7.69214	7.82563	7.96843	7.89559	7.7221	7.84851	8.02739	8.10894	7.56901	8.38673	8.04873	7.69985	7.80759	8.2297	7.62994	7.55574	7.66439	8.4605	7.88778	7.68934	7.99722	8.07153	7.57076	7.60031	7.89593	7.77721	8.60487	7.96558	8.26274	8.22398	7.67126
MYSM1	114803	2A-DUB|2ADUB	Myb-like, SWIRM and MPN domains 1	9.8727	9.8893	9.82278	10.0402	9.44048	10.2924	9.2539	9.79403	9.25759	9.85515	10.2446	9.96015	10.0297	9.92729	10.1628	9.57104	10.4469	10.2239	10.6964	9.7038	10.1676	9.96326	9.71662	10.0572	9.63679	10.0834	10.0303	10.2053	10.1225	10.1872	10.0978	10.2777	10.0615	10.1883	10.0703	9.84384	9.96661	9.51718	9.65705	9.69531	9.85787	10.1791	10.0753	10.1258	10.3542	10.4836
NAA50	80218	MAK3|NAT13|NAT13P|NAT5|NAT5P|SAN	N(alpha)-acetyltransferase 50, NatE catalytic subunit	10.6034	10.6666	10.8652	11.0023	10.4363	10.6972	10.6667	10.9142	10.7596	10.9411	10.8674	11.0252	10.9573	11.0216	10.773	10.6297	10.7047	10.8105	11.1112	10.3876	11.0875	10.6489	10.9787	10.8152	10.4985	11.2516	11.1622	10.9254	10.9173	10.8309	10.8797	11.0507	10.5234	11.0124	11.2588	10.924	10.8721	10.8745	10.826	10.5027	10.6282	11.185	10.9829	10.9358	11.0718	10.959
NCF4	4689	NCF|P40PHOX|SH3PXD4	neutrophil cytosolic factor 4, 40kDa	8.29557	8.79383	8.89821	8.77793	9.18079	7.76713	8.99209	7.58644	9.5321	8.72118	8.75137	9.4513	9.25052	9.74376	9.02146	8.1932	8.46174	8.0627	9.57652	9.2153	8.95087	8.26282	8.71662	9.50137	8.45518	8.4294	8.90148	8.62602	9.40086	8.26316	9.92627	8.94029	10.0046	8.28426	9.24385	9.80103	9.76534	8.92832	8.75339	9.17991	7.60096	8.8281	9.01477	9.16888	9.1265	9.58743
NCR1	9437	CD335|LY94|NK-p46|NKP46	natural cytotoxicity triggering receptor 1	9.715	8.68255	9.10575	8.75256	7.61907	9.62376	9.06097	9.33805	8.13442	9.08567	9.25346	8.21684	8.37928	8.59267	8.88255	8.08562	8.0856	9.06703	8.71272	9.90943	8.10682	8.8935	8.30158	8.46632	8.57984	9.16564	8.94946	9.72759	8.47178	9.46314	9.14958	8.97959	7.77183	8.72704	9.24641	8.93378	7.94641	8.76278	8.76545	8.39575	8.13898	8.58141	8.32537	8.64038	8.28025	8.84635
NCR3	259197	1C7|CD337|LY117|MALS|NKp30	natural cytotoxicity triggering receptor 3	8.25995	7.43036	7.61655	7.60091	6.9211	7.51187	8.12005	8.07327	7.03039	7.80508	8.34343	6.97068	7.74622	6.86176	7.29979	7.77528	6.63953	7.996	6.68649	8.20232	7.61902	7.18709	7.41706	7.27705	7.56361	8.30158	7.61738	8.34591	6.62519	8.73496	7.32442	7.56455	6.68038	7.21247	7.47446	7.6068	6.83093	8.14231	7.76784	6.88066	7.34281	7.48988	7.6568	7.85149	6.2075	6.83601
NFAT5	10725	NF-AT5|NFATL1|NFATZ|OREBP|TONEBP	nuclear factor of activated T-cells 5, tonicity-responsive	8.09453	8.06315	8.00823	7.79356	6.87219	6.55767	6.85701	7.21966	6.90364	8.18297	8.62907	7.68396	7.76142	7.92819	8.04336	7.96936	8.4379	8.23455	8.56216	8.09407	8.00897	7.70426	7.88655	8.05915	7.39776	7.94181	7.72632	8.06463	7.98212	8.2745	8.45549	8.47413	8.28037	8.07349	7.78056	7.68423	7.6214	6.75839	7.94361	7.89086	7.60096	8.04728	7.95162	8.13824	8.37188	8.32809
NFATC1	4772	NF-ATC|NF-ATc1.2|NFAT2|NFATc	nuclear factor of activated T-cells, cytoplasmic, calcineurin-dependent 1	8.18595	8.16408	8.08677	7.84247	7.7868	8.14264	8.01382	8.45286	7.85878	8.00281	8.3575	7.82981	7.93235	7.64188	8.14264	8.11327	8.30579	8.3279	7.97359	8.18484	8.2095	8.32302	7.62351	8.23602	8.15074	7.94181	7.93137	8.23009	8.14102	8.31535	7.77813	7.90346	7.84104	8.31886	7.84961	7.87944	7.99252	8.20819	8.18528	8.28415	8.63718	7.71677	8.14811	8.11326	7.37926	7.89199
NFATC2	4773	NFAT1|NFATP	nuclear factor of activated T-cells, cytoplasmic, calcineurin-dependent 2	10.6152	10.3569	10.5471	10.262	9.42925	9.97553	10.0965	10.4901	9.59499	10.4961	10.3807	9.80651	10.2348	10.0575	10.1334	10.3428	10.3874	10.6771	9.85495	10.5654	10.5336	10.4014	9.7719	10.5285	10.0715	10.7549	10.5582	10.882	10.3106	10.8726	10.2334	10.6132	9.83427	10.4067	10.0411	10.1699	9.63063	9.81023	10.4069	9.70112	9.98041	10.6078	9.99856	10.0862	9.62719	10.2139
NFATC3	4775	NFAT4|NFATX	nuclear factor of activated T-cells, cytoplasmic, calcineurin-dependent 3	10.0184	9.94993	9.86517	9.92142	9.07311	9.33903	9.56156	10.0715	9.36307	9.9577	10.3737	10.0323	9.94905	9.93538	10.0571	10.0739	10.2589	10.1512	9.77162	9.76686	10.08	9.92492	9.62351	10.0434	9.76581	10.2738	10.1525	10.3633	9.85029	10.4796	9.88566	10.3847	9.84946	10.3094	9.95598	9.8492	9.74493	9.20497	9.74854	9.24096	10.0372	10.2515	10.0228	10.1289	9.77997	10.3039
NFATC4	4776	NF-AT3|NF-ATC4|NFAT3	nuclear factor of activated T-cells, cytoplasmic, calcineurin-dependent 4	4.52298	3.07011	4.65572	4.02304	4.12969	4.14264	4.30376	4.55669	3.74836	3.92244	4.54547	4.24485	3.44854	3.74376	3.4385	4.50993	3.99044	3.59455	3.50327	3.41225	4.98343	3.26282	6.62351	4.34294	4.09763	3.5893	4.48101	4.59514	3.66676	4.27826	4.12278	3.82308	3.10295	4.12132	3.10814	2.42599	2.66101	4.40084	4.17808	4.32608	4.38128	4.77996	3.58985	4.18095	2.57191	4.03899
NFE2L2	4780	HEBP1|NRF2	nuclear factor, erythroid 2-like 2	9.56251	9.45182	9.5137	9.48824	9.28723	9.97553	9.0186	9.48216	9.14691	9.60192	10.2063	9.77803	9.54832	9.56742	9.49016	9.17144	9.7931	9.77246	10.5801	9.37032	9.76479	9.57653	9.71662	9.44247	9.31292	9.74049	9.4575	9.29344	9.4881	9.50066	9.94424	9.88288	9.86284	10.3231	10.4463	10.0666	10.332	9.70005	9.39065	9.75374	9.96149	9.47564	9.6967	9.85902	10.2684	10.3114
NFIL3	4783	E4BP4|IL3BP1|NF-IL3A|NFIL3A	nuclear factor, interleukin 3 regulated	8.10795	9.53959	8.44828	8.42341	8.71927	9.8056	8.95762	9.16155	9.71309	8.6321	8.65589	9.17377	9.94772	9.10611	8.27308	9.31729	8.67567	8.01857	8.86959	8.86071	10.2123	9.61396	9.07417	8.97021	8.79251	10.1129	10.1288	9.29558	9.58454	8.7887	9.26438	8.5419	9.46818	9.85515	9.50581	9.0041	8.71412	8.60541	10.1489	8.89846	7.97884	9.86378	8.45379	8.636	9.04995	8.56569
NFKB1	4790	EBP-1|KBF1|NF-kB1|NF-kappa-B|NF-kappaB|NFKB-p105|NFKB-p50|NFkappaB|p105|p50	nuclear factor of kappa light polypeptide gene enhancer in B-cells 1	8.24788	8.26448	8.33218	8.32359	7.93704	7.8796	8.23553	7.98668	8.06371	8.26821	8.77952	8.33231	8.57093	8.47662	8.56778	8.43154	9.17125	8.76714	8.64963	8.39714	8.38553	8.81182	8.14289	8.37479	8.52725	8.19133	8.39452	8.5812	8.44812	8.754	8.41924	8.24935	8.29277	8.64488	8.20617	8.21211	8.42654	7.89269	7.7774	7.84964	8.48208	8.28367	8.51964	8.53615	8.52278	8.57193
NFKB2	4791	CVID10|H2TF1|LYT-10|LYT10|NF-kB2|p100|p52	nuclear factor of kappa light polypeptide gene enhancer in B-cells 2 (p49/p100)	8.68398	9.15757	8.63627	8.50543	9.281	9.68696	8.52503	8.96419	8.52733	9.24437	8.82075	9.09131	9.10794	9.32873	8.88696	9.17144	9.07404	8.81951	9.4261	8.9041	9.5424	9.07718	8.86637	9.16858	8.9381	9.03933	9.36786	8.92261	9.17744	9.19514	8.9198	9.07259	9.53653	9.19208	9.03592	9.30418	9.24497	9.08734	9.54964	9.52247	8.9851	9.15847	9.07913	8.89611	9.2075	9.52603
NFKBIA	4792	IKBA|MAD-3|NFKBI	nuclear factor of kappa light polypeptide gene enhancer in B-cells inhibitor, alpha	10.8409	12.683	11.0308	10.6472	11.5266	12.0334	11.8246	12.6011	12.4014	11.1213	12.1008	12.0125	11.9846	11.6355	10.6909	11.7498	11.6461	10.9817	11.8222	11.1682	12.9213	12.4859	12.1616	11.7668	12.0988	12.3844	13.0957	11.4698	12.068	11.3154	11.6785	11.7932	12.3664	12.0796	12.4738	11.7314	11.4918	11.9612	12.091	11.7415	12.127	12.3091	11.3884	11.159	12.0059	11.9353
NFKBIB	4793	IKBB|TRIP9	nuclear factor of kappa light polypeptide gene enhancer in B-cells inhibitor, beta	6.48234	6.67345	6.17029	6.41131	6.579	7.76713	6.58755	6.92592	6.45885	5.86104	6.6096	6.4513	5.99286	6.14231	6.07077	6.20181	6.5754	6.31701	6.31063	6.87168	6.93097	6.4616	6.52398	6.29047	6.69457	6.3669	6.68912	6.5812	6.35708	6.56367	6.32442	5.89633	6.33177	6.2982	6.73019	6.45037	6.2855	6.86027	7.5115	6.81793	6.50839	6.17424	6.31231	6.31845	5.97401	6.10938
NFKBIE	4794	IKBE	nuclear factor of kappa light polypeptide gene enhancer in B-cells inhibitor, epsilon	8.53297	9.42088	8.29131	8.62906	8.79994	9.39056	8.20646	8.43661	8.88512	8.78042	9.09166	9.14432	8.8776	9.38105	8.5896	8.34865	8.27247	8.0627	9.22665	8.53464	9.36096	8.82576	9.30158	8.60705	8.58628	8.97916	9.73155	8.44545	9.30668	8.01973	8.53895	8.6955	9.22059	8.76518	9.40735	9.05799	9.20223	9.13555	9.044	9.53553	8.45077	8.99275	8.75173	8.49806	8.91684	8.83081
NKG7	4818	GIG1|GMP-17|p15-TIA-1	natural killer cell granule protein 7	13.7289	13.2002	13.6729	14.0044	12.4835	14.357	13.8739	14.5532	12.8091	13.4339	13.3389	13.1026	13.0401	13.0981	13.3213	12.6906	12.7377	13.3291	12.2405	13.4962	13.5078	12.9615	12.6664	13.1378	13.4157	14.0046	13.8258	14.0401	12.8231	13.5212	13.0477	13.6379	11.8066	13.1818	13.7209	13.0687	12.117	13.4215	13.9473	12.5911	12.9057	13.7868	12.7531	13.0235	12.4312	12.8812
NOTCH2	4853	AGS2|HJCYS|hN2	notch 2	10.2569	10.5118	10.646	10.5121	11.0142	11.3225	10.3903	9.73991	10.9868	10.9804	10.3528	10.684	10.8828	11.1931	10.8914	10.415	10.3671	9.96378	10.7536	10.115	10.2449	10.2669	10.3961	10.4167	9.84045	10.2536	10.6209	10.2434	10.8762	9.89665	10.7507	10.5212	11.0049	10.3248	10.6945	10.8226	10.765	10.4079	10.6512	10.9573	9.72581	10.5606	10.9442	10.6491	11.2101	10.4753
NPRL3	8131	C16orf35|CGTHBA|HS-40|MARE|NPR3|RMD11	NPR3-like, GATOR1 complex subunit	8.46158	8.52954	8.02827	7.99086	8.38925	7.46456	8.27605	8.64415	7.88138	8.35428	8.19456	8.33231	8.19225	7.92819	8.03544	8.37174	8.02286	8.61247	7.77629	8.41225	8.63551	8.66137	7.80409	8.1938	8.4587	8.19133	8.57723	8.73705	8.13511	8.43477	8.05352	8.43534	7.82062	8.58075	8.20354	8.27262	8.10063	7.90068	8.12294	8.27639	8.41876	8.08113	8.35326	8.27968	8.15687	8.2367
NR4A1	3164	GFRP1|HMR|N10|NAK-1|NGFIB|NP10|NUR77|TR3	nuclear receptor subfamily 4, group A, member 1	6.0535	6.68255	6.34022	5.81822	6.33614	6.8056	6.23963	6.36405	6.51775	5.46676	6.56177	6.2993	6.98252	6.05252	5.72144	6.97942	4.77893	5.52055	5.31063	6.07521	7.77599	6.10717	7.62351	5.44247	6.11555	8.10387	7.13082	6.66288	7.08998	5.6475	5.29271	5.34664	6.56238	7.18272	6.36553	6.05402	5.509	7.22102	8.22771	7.99378	6.22082	6.04299	5.30354	5.44398	4.85201	5.67126
NRAS	4893	ALPS4|CMNS|N-ras|NCMS|NRAS1|NS6	neuroblastoma RAS viral (v-ras) oncogene homolog	9.41915	9.6916	9.17928	9.6652	9.4236	9.81506	9.74165	9.99779	9.83582	9.76164	9.73709	9.89756	9.83368	9.75092	9.44749	9.68601	9.83479	9.44254	10.129	9.26608	9.99626	9.66292	9.87649	9.39977	9.51717	9.88129	9.82148	9.52223	9.7523	9.44149	9.76375	9.7975	9.88676	9.88547	10.0381	9.76016	9.81549	9.62966	9.56213	9.32608	9.69178	9.85158	9.75977	9.50768	10.043	10.0231
NRL	4901	D14S46E|NRL-MAF|RP27	neural retina leucine zipper	5.67499	4.72722	4.84836	4.93557	4.2366	2.55767	4.10213	4.29366	3.98937	5.09236	4.25596	4.63187	4.44854	4.28433	4.61907	4.80949	4.53101	4.97306	4.77629	5.07521	5.5684	5.16094	6.03855	4.62305	4.02363	4.63992	4.01535	4.93909	3.66676	5.24789	4.19317	4.04548	4.14734	5.02403	4.8895	3.96655	4.14643	5.10128	4.48842	4.82858	5.04025	4.35112	5.19392	4.73349	4.28811	4.80453
NT5E	4907	CALJA|CD73|E5NT|NT|NT5|NTE|eN|eNT	5'-nucleotidase, ecto (CD73)	5.81249	5.20256	5.60325	5.52054	5.12969	6.25811	5.36516	5.43116	5.81249	5.5854	5.6096	5.79234	5.61846	5.82349	5.68136	6.01895	5.77893	5.85758	5.16624	5.07521	6.17608	6.03221	7.24018	5.62305	6.02363	6.01076	5.14659	5.47966	5.11422	6.18515	5.41556	5.40805	5.25269	5.05719	4.86303	4.96655	5.45456	5.95543	4.17808	4.78551	5.80578	5.60487	6.00127	6.08141	5.51944	6.1928
NUP54	53371	-	nucleoporin 54kDa	8.39745	8.10776	8.38752	8.39501	8.21715	5.55767	8.58433	8.19412	8.14691	8.83333	8.56582	8.5102	8.29403	8.34773	8.18266	8.24412	8.86192	8.51738	9.13505	8.51379	8.04644	8.41441	8.54951	8.09017	8.09763	7.88523	7.88982	8.28702	8.15862	8.24405	8.68655	8.50491	8.33896	8.32908	8.45687	8.35672	8.5695	8.25882	7.13414	7.78003	8.45528	8.29814	8.57352	8.74166	8.74469	8.58434
OAS1	4938	IFI-4|OIAS|OIASI	2'-5'-oligoadenylate synthetase 1, 40/46kDa	9.37543	9.56934	9.53836	10.0992	9.79119	12.0535	10.573	9.13496	10.2504	10.2902	8.67475	9.8112	10.4282	10.3922	10.3277	9.09026	8.91471	9.39846	8.8282	9.41225	9.76479	9.64102	9.94544	9.12804	9.67052	9.5731	9.63565	9.24564	9.80259	8.56675	9.55908	9.31894	10.491	9.06944	9.54485	9.48815	9.31349	9.12876	9.83572	9.74111	8.25748	10.3169	10.1536	9.86652	10.2871	8.95786
OAS2	4939	-	2'-5'-oligoadenylate synthetase 2, 69/71kDa	9.55763	9.38089	9.503	9.59913	9.35109	10.1275	9.84224	9.38958	9.29174	10.1057	9.09726	9.3192	9.798	9.76613	9.71525	9.49249	9.62904	9.71418	8.7638	9.07046	9.40008	9.51935	9.31654	9.38421	9.86051	9.48064	9.30778	9.42803	9.37224	9.59115	9.32442	9.45244	9.90466	9.47734	9.02849	9.30306	9.38074	8.8271	8.80335	8.9985	9.07587	10.3249	10.0778	9.65344	9.48736	8.99552
OAS3	4940	p100|p100OAS	2'-5'-oligoadenylate synthetase 3, 100kDa	7.7281	8.21202	7.92518	7.92426	8.29961	9.64514	8.12005	7.78765	8.40267	9.08567	7.671	7.68396	7.96686	8.35311	8.38959	7.96936	8.23145	8.15933	7.06806	7.47114	7.86258	8.24218	8.71662	7.97853	8.97783	8.62429	8.35095	7.63617	8.54496	7.81224	7.81766	7.86017	9.24633	7.55776	7.61593	8.02995	7.90132	7.86844	8.24503	8.50599	8.05222	9.28185	8.70088	7.9883	8.28811	7.58125
OAT	4942	GACR|HOGA|OATASE|OKT	ornithine aminotransferase	8.18595	8.27053	8.13377	8.34072	8.05861	8.14264	8.41319	8.45286	8.43359	8.22622	7.89339	8.68907	8.18325	8.36914	7.93675	8.53059	8.31237	8.11392	8.19908	7.98716	8.4707	8.31118	8.38905	8.05128	8.25144	8.37065	7.99807	7.96616	8.09608	8.03315	8.4411	8.14801	8.00079	8.5432	8.51965	8.26117	8.49727	8.19525	7.81035	7.73547	7.78441	7.89385	8.12092	8.48838	8.32297	7.86172
ORC2	4999	ORC2L	origin recognition complex, subunit 2	9.40291	9.2323	9.11515	9.13279	8.7691	8.60207	8.71978	8.85844	8.42848	9.24737	9.52067	8.94955	9.28248	9.16697	9.31297	9.01406	9.91471	9.48045	9.60656	9.36644	8.9705	9.28317	8.73899	9.24294	8.9381	9.03933	9.02391	9.4759	9.23662	9.64313	9.23131	9.45729	9.10857	9.34763	8.85633	8.94812	9.09285	8.58075	8.44412	8.76348	9.14738	9.16045	9.44085	9.31298	9.30177	9.53724
ORC4	5000	ORC4L|ORC4P	origin recognition complex, subunit 4	9.27787	9.13951	9.07718	9.10048	8.67718	9.5911	8.93248	9.30563	8.8164	9.39547	9.74425	9.17377	9.10198	9.0492	9.0862	9.00425	9.67056	9.51738	9.26704	9.16713	9.19845	9.47581	9.00202	9.10923	9.08859	8.93676	9.01749	9.02913	9.07461	9.21294	9.61624	9.48842	9.34493	9.13109	9.23355	9.13146	8.9961	8.75399	8.17447	8.21685	9.19944	8.99497	9.25205	9.66638	9.09994	9.58589
OSM	5008	-	oncostatin M	5.0535	6.12455	4.84836	3.93557	4.95281	4.14264	5.39491	5.8462	5.09628	5.38187	6.13043	5.58881	6.44854	5.62418	4.11657	6.69214	5.23145	5.41558	4.56216	6.11269	7.68387	5.29524	5.03855	6.09017	5.41956	6.95187	7.10685	5.44929	6.11422	6.36573	5.12278	4.72997	4.85783	7.36594	5.37493	6.12643	5.53548	5.30773	6.19244	4.648	6.15572	6.14253	4.85288	5.66638	4.08648	5.14333
PBX1	5087	-	pre-B-cell leukemia homeobox 1	3.67499	5.67345	4.17029	4.2575	4.33614	4.55767	3.23963	3.97173	4.61086	3.33748	5.47835	5.2993	4.28984	4.23853	4.23205	2.80949	4.92332	4.27262	5.20371	4.41225	5.26354	4.50383	4.71662	4.62305	4.16802	5.17426	4.71049	3.70206	4.16153	3.01523	5.12278	3.93856	3.7468	4.68522	4.5344	4.01095	5.35403	4.86027	2.85615	4.06304	4.13335	4.17424	3.85288	3.85902	4.71875	3.80453
PBX3	5090	-	pre-B-cell leukemia homeobox 3	8.16041	8.13122	7.88179	7.75575	8.13661	6.46456	7.88349	8.05919	8.01685	8.11226	8.36216	8.35177	8.24512	8.36648	8.23205	7.84292	8.74046	8.38462	8.46905	8.04645	8.38553	8.54486	8.10894	8.34936	8.2145	8.12179	8.46223	8.11387	8.39963	8.40755	8.46974	8.47653	8.14187	8.48346	8.16071	8.22158	8.29908	7.9858	7.72898	8.25681	8.24188	8.1545	8.38893	8.67066	8.24433	8.58434
PCTP	58488	PC-TP|STARD2	phosphatidylcholine transfer protein	7.2838	7.72281	7.89276	7.99627	8.12969	8.78649	8.04698	6.97173	8.44375	7.86104	7.76552	8.3773	8.24295	8.18218	8.22858	7.52374	7.77893	7.40876	8.08823	7.88257	7.60234	7.51075	8.17605	7.53558	7.07949	7.67676	7.76258	7.58819	8.14985	6.63582	8.17154	7.80036	8.4627	7.55776	8.14431	8.04604	8.22376	7.50936	7.69913	7.81258	6.79157	7.90806	7.90599	7.717	8.59744	8.03899
PDCD1	5133	CD279|PD-1|PD1|SLEB2|hPD-1|hPD-l|hSLE1	programmed cell death 1	4.35306	3.53959	4.43333	4.57943	4.01421	6.14264	4.23963	4.63469	3.45885	2.92244	4.54547	3.86634	3.25589	3.67665	3.61907	4.50993	4.11597	3.27262	4.24024	3.99721	5.26354	3.71028	5.88655	4.53558	4.23514	4.3669	4.20799	4.53856	4.01469	3.01523	3.26029	3.32558	3.42488	4.40512	3.91549	3.55152	2.66101	4.64877	3.62169	3.91104	4.71832	4.8206	3.90019	3.85902	3.22398	3.71707
PDCD1LG2	80380	B7DC|Btdc|CD273|PD-L2|PDCD1L2|PDL2|bA574F11.2	programmed cell death 1 ligand 2	4.35306	2.36967	3.65572	3.2575	2.42925	4.14264	3.7802	3.8462	3.61086	3.79691	3.78648	3.35177	3.72156	4.19122	4.05517	4.39446	4.11597	3.49501	3.24024	3.99721	4.63551	3.50383	4.71662	3.85751	3.94563	4.73614	4.43039	4.35413	3.45526	3.01523	3.50129	3.56005	3.68791	4.05719	3.50046	3.21448	3.27768	3.72277	3.23466	3.54847	3.83379	3.35112	3.58985	3.85902	3.67144	3.80453
PDGFD	80310	IEGF|MSTP036|SCDGF-B|SCDGFB	platelet derived growth factor D	7.93802	7.035	7.58983	7.11548	5.6387	7.25811	6.75748	7.73549	6.43867	7.13189	7.68595	7.14432	7.14435	7.07875	6.77954	6.59085	6.77893	7.10551	6.71272	7.79307	7.79079	6.92233	6.62351	7.30377	6.86317	7.78194	7.79296	8.03425	6.60821	7.62404	6.9198	8.142	6.3124	6.85515	7.59999	6.98892	6.11167	7.16902	7.47674	6.68363	6.87482	7.77996	7.04928	6.66638	6.69529	7.63593
PDGFRA	5156	CD140A|PDGFR-2|PDGFR2|RHEPDGFRA	platelet-derived growth factor receptor, alpha polypeptide	4.35306	5.04209	3.65572	3.52054	3.2366	4.55767	2.36516	4.19412	2.87389	4.5074	4.40797	3.86634	4.1115	4.19122	2.85354	3.39446	4.92332	4.49501	3.8252	4.14921	5.69964	3.80339	3.71662	3.99502	3.09763	3.8694	3.43039	3.8947	3.11422	3.60019	4.93014	3.69755	3.42488	4.45574	4.10814	3.42599	3.96357	4.20819	2.99366	3.54847	3.83379	3.11011	2.94599	4.18095	3.85201	4.1765
PDGFRB	5159	CD140B|IBGC4|IMF1|JTK12|PDGFR|PDGFR-1|PDGFR1	platelet-derived growth factor receptor, beta polypeptide	5.81249	5.51941	6.13377	5.88977	4.33614	5.8796	6.04698	6.14165	4.53685	4.72979	5.1735	5.75387	5.74622	5.55112	5.66089	4.50993	4.85294	5.11392	4.37774	6.52772	5.69964	5.61074	5.30158	5.12055	6.04249	5.97176	5.50567	5.8489	4.93525	5.21686	5.50129	5.04548	4.00984	4.55196	5.17423	4.8492	4.14643	4.86027	6.67378	4.13343	5.26264	5.55757	4.07527	5.13204	3.22398	5.38949
PDHB	5162	PDHBD|PDHE1-B|PHE1B	pyruvate dehydrogenase (lipoamide) beta	9.53297	8.977	9.34821	9.57763	9.36589	5.14264	9.58755	9.45823	9.44375	9.57827	9.18143	9.55843	9.63671	9.38236	9.31133	9.49949	9.71092	9.66494	9.5145	9.1173	9.26354	9.49862	9.14289	9.28713	9.05415	9.09709	9.14659	9.29558	9.32757	9.30433	9.6066	9.42671	9.11417	9.49561	9.33455	9.47137	9.50984	9.25882	8.57314	8.77178	9.13053	9.43695	9.69167	9.69612	9.61004	9.30203
PDK4	5166	-	pyruvate dehydrogenase kinase, isozyme 4	7.71061	6.78752	7.35616	6.1835	8.27474	8.25811	7.57461	6.34096	6.68124	7.74687	7.02855	8.4513	8.8551	7.89904	7.21109	6.20181	6.28589	5.04521	7.69967	5.87168	7.60234	7.52449	8.07417	6.48978	6.48995	4.95187	6.60031	7.22562	7.25718	4.9787	8.45191	5.64751	7.84441	5.57504	8.46129	9.42394	7.75693	8.35503	9.16358	8.574	5.86128	8.46446	8.81327	6.85902	8.74469	7.01169
PECAM1	5175	CD31|CD31/EndoCAM|GPIIA'|PECA1|PECAM-1|endoCAM	platelet/endothelial cell adhesion molecule 1	11.4733	11.7606	11.6993	11.5252	12.0668	12.6531	11.9369	11.0405	12.4812	11.8906	11.4225	12.2213	12.265	12.3469	12.0372	11.5867	11.0047	11.169	12.0405	11.0513	11.458	11.6465	11.7555	11.2609	11.3517	11.5796	11.7923	11.4546	12.0046	10.5071	11.9645	11.7247	12.4799	11.5155	12.0908	12.1533	12.0205	11.7373	12.1098	12.295	10.8321	11.9675	12.0163	11.7823	12.4903	11.6149
PHC3	80012	EDR3|HPH3	polyhomeotic homolog 3 (Drosophila)	9.45635	9.34408	9.01829	9.09039	8.64842	9.75735	8.54507	9.42843	8.52255	9.5124	9.30762	9.11427	9.07546	8.93897	9.14264	9.2061	9.7134	9.62135	9.35502	9.41974	9.5684	9.57323	9.05647	9.29381	9.37562	9.23315	9.28659	9.20076	9.13066	9.75535	9.1996	9.48367	9.22577	9.62843	9.22318	9.22512	9.39346	8.74957	9.22945	9.09646	9.63519	9.08113	9.28473	9.44649	9.37188	9.47695
PIAS1	8554	DDXBP1|GBP|GU/RH-II|ZMIZ3	protein inhibitor of activated STAT, 1	9.61985	9.7338	9.5137	9.64982	9.38635	9.04953	9.36516	9.69283	9.57895	9.92244	9.78301	9.89093	9.6243	9.88796	9.58689	9.58757	10.1084	9.84879	10.0242	9.58884	9.79447	9.84642	9.61144	9.9806	9.65069	9.7112	9.82148	9.67113	9.90604	9.75804	9.94806	9.99801	10.0959	9.95861	9.76813	9.88542	9.85937	9.31073	9.43207	9.47921	9.81283	9.9453	9.84232	10.075	10.1418	10.1029
PIAS2	9063	ARIP3|DIP|MIZ|MIZ1|PIASX|PIASX-ALPHA|PIASX-BETA|SIZ2|ZMIZ4	protein inhibitor of activated STAT, 2	7.76245	7.41952	7.3241	7.27542	6.75118	7.08123	6.86766	7.3175	6.81249	7.446	7.11946	7.06797	6.84086	6.484	6.70154	7.11327	7.72083	7.81178	7.56216	7.69765	7.68387	7.63628	7.30158	6.96185	7.11555	6.98161	7.07424	6.98216	6.96888	7.55749	7.10463	7.53733	7.06295	7.5285	7.31271	6.72811	6.90386	6.94	7.57862	7.31097	7.33303	7.09362	7.1259	7.64038	7.53274	7.47195
PIK3AP1	118788	BCAP	phosphoinositide-3-kinase adaptor protein 1	10.2569	10.173	10.3016	10.4825	10.2318	9.60207	10.3764	9.68368	10.7977	10.865	10.069	10.7106	10.8562	11.1927	10.8974	9.87558	9.71092	9.6331	10.1579	9.63464	10.3904	10.0466	10.5808	10.0767	9.6871	10.4667	10.5874	10.5313	10.7309	9.82387	10.422	10.3156	10.5842	9.9487	10.6766	10.5144	10.2624	9.94966	10.5841	10.4614	9.34037	10.6165	10.9279	10.4823	10.8427	10.1233
PIK3CA	5290	CLOVE|CWS5|MCAP|MCM|MCMTC|PI3K|p110-alpha	phosphatidylinositol-4,5-bisphosphate 3-kinase, catalytic subunit alpha	8.89995	8.903	8.80836	8.71365	8.28723	8.86145	8.16822	8.80462	8.34962	8.96319	9.72085	9.13687	8.84799	8.7252	8.88476	8.50993	9.4167	9.25941	9.90415	8.8662	9.31051	8.97582	9.25578	9.00726	8.62119	8.8747	9.01105	8.96616	8.90082	9.18515	9.37828	9.45729	9.28534	9.36925	9.16748	9.10866	9.28062	8.59066	8.75823	8.5093	9.19405	8.84543	9.00127	9.25705	9.1265	9.95188
PIK3CB	5291	P110BETA|PI3K|PI3KBETA|PIK3C1	phosphatidylinositol-4,5-bisphosphate 3-kinase, catalytic subunit beta	7.48234	7.90883	7.50657	7.33645	7.33614	7.20153	7.02813	7.10101	7.4886	7.5273	8.27586	7.56678	7.58467	7.53226	7.68136	7.50993	7.90605	7.49501	8.34457	7.63464	7.76104	7.48989	7.67082	7.66487	7.20197	7.45437	7.66195	7.60206	7.89383	7.42122	7.98076	8.02602	8.32695	7.91064	7.68557	7.72811	7.91146	7.60051	7.87852	7.78551	7.4732	7.8795	7.69082	7.59599	8.11328	8.00708
PIK3CD	5293	APDS|IMD14|P110DELTA|PI3K|p110D	phosphatidylinositol-4,5-bisphosphate 3-kinase, catalytic subunit delta	11.3851	11.2777	11.2234	11.1074	11.2049	12.1294	11.0644	11.3868	10.9319	11.2048	11.1629	11.0836	11.188	11.2114	11.226	11.4951	11.4266	11.6154	11.0585	11.2857	11.3079	11.5562	10.9015	11.422	11.3197	11.1635	11.2009	11.2654	11.1048	11.6926	10.8763	11.288	11.0535	11.5428	11.1218	11.3279	11.4786	11.1082	11.1595	11.2057	11.8714	11.0884	11.2637	11.522	10.9746	11.1354
PIK3R1	5295	AGM7|GRB1|IMD36|p85|p85-ALPHA	phosphoinositide-3-kinase, regulatory subunit 1 (alpha)	10.3361	11.0341	10.7776	10.3796	9.90903	11.0851	10.3386	11.2686	10.9246	10.6605	11.8283	11.0232	10.6853	10.2128	10.2915	10.556	11.1758	11.1522	12.3044	11.2142	11.3721	11.0037	11.2903	11.4522	10.9506	11.8301	11.7296	11.0065	10.9263	11.0926	11.4443	11.9575	11.1408	11.9736	12.2068	11.9206	11.3306	11.9535	11.0705	10.9813	11.836	11.1821	10.6782	11.1006	11.3962	12.254
PIK3R2	5296	MPPH|MPPH1|P85B|p85|p85-BETA	phosphoinositide-3-kinase, regulatory subunit 2 (beta)	6.96777	6.3004	6.57628	5.95794	5.95281	2.55767	6.00902	6.16813	6.14691	6.446	5.78648	6.099	6.19449	6.33961	6.4385	5.80949	6.25893	6.4019	5.31063	6.47114	6.22047	6.38835	6.30158	5.57998	6.07949	6.3669	6.17762	6.38655	6.18461	6.08562	5.88832	5.99301	6.05714	6.21247	5.75199	5.79944	5.509	6.04469	5.76304	5.74111	6.26264	6.45803	6.86485	6.1567	6.1221	5.59971
PIK3R3	8503	p55|p55-GAMMA|p55PIK	phosphoinositide-3-kinase, regulatory subunit 3 (gamma)	4.93802	3.89323	5.43333	5.608	4.59917	3.55767	4.7802	5.24475	4.61086	5.29167	4.89339	4.86634	4.81777	5.19122	5.05517	4.13142	5.11597	4.44254	4.56216	4.52772	4.98343	4.44724	4.30158	4.99502	4.02363	5.45437	4.94496	5.8489	4.6336	4.9787	5.63374	4.79271	3.49526	4.45574	4.01503	4.05402	3.45456	5.25882	4.85615	3.648	3.59279	5.23564	4.46955	4.18095	4.46499	4.76146
PKN2	5586	PAK2|PRK2|PRKCL2|PRO2042|Pak-2|STK7	protein kinase N2	9.39198	9.35693	9.2535	9.25299	8.73303	9.55767	8.40955	9.15495	8.76466	9.5396	10.2622	9.71183	9.51821	9.65393	9.57873	9.06216	10.0506	9.55802	10.4967	9.40471	9.67593	9.54822	9.5746	9.48687	9.11555	9.49619	9.70518	9.54216	9.74455	9.63728	10.0018	9.75283	10.0015	9.7154	9.75829	9.53451	9.70977	9.03383	9.61504	9.55329	9.61111	9.6841	9.72899	9.81709	10.058	10.1918
PLCG1	5335	NCKAP3|PLC-II|PLC1|PLC148|PLCgamma1	phospholipase C, gamma 1	10.8389	10.6318	10.6844	10.6194	10.382	9.51187	10.2054	10.9172	9.75041	10.8353	10.3921	10.3372	10.6527	10.1532	10.7078	11.0751	11.1253	11.349	9.88841	10.8427	10.5511	11.193	10.1429	10.8496	10.9686	10.5133	10.5758	10.8518	10.3146	11.5059	10.2438	10.5802	9.93029	11.1345	10.1776	10.4085	10.6663	10.1116	10.1416	10.127	11.3628	10.5425	10.7437	10.8553	10.2654	10.1918
PLCG2	5336	APLAID|FCAS3|PLC-IV|PLC-gamma-2	phospholipase C, gamma 2 (phosphatidylinositol-specific)	9.39198	9.0243	9.03324	9.39501	9.01421	6.25811	8.80534	8.53142	8.88884	9.67955	9.59779	9.46328	9.43153	9.72831	9.32927	8.30135	8.8753	8.64476	9.88697	9.23668	9.69964	8.96578	9.65914	9.094	8.82555	9.2082	9.20046	9.58644	9.56379	9.4763	9.69567	9.59567	9.66137	8.72962	9.43344	9.32191	9.29328	8.64401	9.5552	9.39754	8.29826	9.33543	9.55609	9.38519	9.76596	10.0186
PLSCR1	5359	MMTRA1B	phospholipid scramblase 1	9.88054	10.16	10.0108	10.003	10.4094	10.3192	10.2211	9.52119	10.9445	10.975	10.6203	10.5833	10.7538	10.6637	10.2689	9.40568	10.0447	9.77909	11.3844	10.0022	10.1215	10.2494	10.739	9.95344	10.0576	10.3537	10.5859	9.77734	10.6414	9.43814	10.8582	10.6607	11.6709	9.97714	10.9462	10.901	10.7264	10.3271	10.2638	10.8665	9.43942	10.7066	10.4373	10.6866	11.6552	11.0491
PML	5371	MYL|PP8675|RNF71|TRIM19	promyelocytic leukemia	6.21104	6.38089	6.17029	6.2575	6.07311	6.46456	6.25593	6.19412	6.14691	6.87664	6.31486	6.15912	6.2982	6.78418	6.64014	6.30135	6.20343	6.49501	6.18509	6.63464	6.42401	6.44724	6.80409	6.82099	6.7299	6.5893	6.52992	6.67606	6.39716	6.46149	6.41556	6.16886	6.66519	6.43065	6.42102	6.54398	6.64894	6.23373	6.61104	6.77454	6.30328	6.81055	6.91178	6.2048	6.53274	6.28692
PNOC	5368	N/OFQ|OFQ|PPNOC|ppN/OFQ	prepronociceptin	6.0535	5.89323	5.09629	7.0441	5.95281	7.0171	6.10213	5.87862	5.09628	6.81321	6.75846	6.71434	6.39496	6.3067	5.941	6.23576	5.81641	5.41558	5.94068	5.78148	7.00897	5.86948	6.71662	5.9279	6.11555	5.99139	5.68912	6.53856	6.43615	6.27826	6.04878	6.16886	6.05714	5.86455	5.58387	6.18572	5.82021	5.64877	5.5115	4.82858	5.80578	5.48357	6.81636	6.717	6.45105	6.67126
PPARG	5468	CIMT1|GLM1|NR1C3|PPARG1|PPARG2|PPARgamma	peroxisome proliferator-activated receptor gamma	4.67499	4.27656	4.5488	4.84247	4.01421	5.36503	4.48064	4.55669	5.14691	4.42494	4.72989	4.63187	4.72156	4.92819	3.99104	4.50993	4.53101	4.44254	4.08823	4.91475	5.346	4.44724	5.52398	4.9279	4.41956	4.91122	5.14659	4.35413	4.7923	4.6475	4.38582	4.66439	4.42488	4.64215	3.91549	4.17601	4.45456	4.79316	4.70415	4.32608	4.52567	4.65068	4.75335	4.36152	5.15687	4.30203
PPARGC1A	10891	LEM6|PGC-1(alpha)|PGC-1v|PGC1|PGC1A|PPARGC1	peroxisome proliferator-activated receptor gamma, coactivator 1 alpha	4.93802	4.32386	4.30779	3.1055	5.38345	4.55767	3.86766	2.97173	4.37639	4.03792	3.99293	4.00384	3.61846	3.98477	3.92393	3.97942	4.4379	2.49501	3.72566	4.82728	5.26354	2.97331	5.30158	4.44247	3.23514	3.5893	3.52992	4.80159	4.41679	2.50066	3.80085	2.23812	2.27287	3.59776	4.06234	3.13648	2.45456	4.10128	3.70415	3.20055	3.59279	4.35112	2.85288	4.08141	3.76455	3.96499
PPM1A	5494	PP2C-ALPHA|PP2CA|PP2Calpha	protein phosphatase, Mg2+/Mn2+ dependent, 1A	9.27192	9.80534	9.27882	9.26425	9.02916	9.14264	9.14433	9.27246	9.15311	9.5518	9.72989	9.63981	9.39982	9.51074	9.35338	9.16704	9.64214	9.44754	9.94898	9.36256	9.76479	9.40702	9.43087	9.36847	9.13984	9.77629	9.68912	9.55826	9.6606	9.69048	9.63533	9.65492	9.70193	9.60058	9.68934	9.50377	9.68781	9.19525	9.71289	9.21076	9.38128	9.6619	9.31777	9.41617	9.61786	9.8032
PPM1F	9647	CAMKP|CaMKPase|FEM-2|POPX2|hFEM-2	protein phosphatase, Mg2+/Mn2+ dependent, 1F	8.64768	8.73599	8.65572	8.57582	8.54819	8.78649	8.32323	8.0521	8.77677	8.4719	8.40797	9.11047	8.53777	8.90272	8.68896	8.41682	8.23145	8.08854	8.4652	8.2785	8.41448	8.29524	9.27121	8.2635	8.12885	8.34036	8.81779	8.50203	8.89558	7.80704	8.45191	8.23812	8.66519	8.34595	8.95833	8.66352	8.47863	8.78454	9.09837	9.15686	8.03422	8.52412	8.53845	8.70869	8.37558	7.82559
PPP1CB	5500	HEL-S-80p|PP-1B|PP1B|PP1beta|PPP1CD	protein phosphatase 1, catalytic subunit, beta isozyme	10.5625	10.8799	10.6765	10.4294	10.6314	10.4585	10.4068	10.671	10.6694	10.6851	10.8434	10.8965	10.6088	10.7101	10.6124	10.5134	10.7742	10.5229	10.9288	10.5888	11.0106	10.6402	10.4848	10.881	10.4718	10.7592	11.0855	10.5122	10.771	10.8129	10.8669	10.6722	10.9756	11.0151	10.9466	11.014	10.9703	10.9244	10.9484	10.6084	10.9543	10.8244	10.6268	10.6717	10.4589	10.7992
PPP2CA	5515	PP2Ac|PP2CA|PP2Calpha|RP-C	protein phosphatase 2, catalytic subunit, alpha isozyme	10.8864	10.4398	10.6412	10.9121	10.8301	10.4646	10.9526	10.4663	10.8502	10.8363	10.4303	10.7106	10.9464	10.9367	10.7532	10.7432	10.951	10.6771	11.343	10.453	10.2205	10.5994	10.5931	10.3478	10.2514	10.2718	10.2786	10.6437	10.5555	10.3963	11.006	10.7641	10.6874	10.565	10.6184	10.6932	10.9754	10.6285	9.73512	10.1726	10.1263	10.657	10.9129	10.9323	11.0683	10.6785
PPP2CB	5516	PP2Abeta|PP2CB	protein phosphatase 2, catalytic subunit, beta isozyme	9.35306	9.32967	9.40678	9.38059	9.14006	10.9152	9.28799	9.34677	9.23729	9.58777	9.24086	9.53025	9.33016	9.37312	9.28483	9.39821	9.65513	9.19347	9.3571	9.07046	9.00897	9.38459	9.05647	9.1355	8.99487	9.03933	9.20987	9.09682	9.13215	9.23052	9.45191	9.22538	9.19306	9.00927	9.01953	9.16623	9.28062	8.83963	8.63489	8.97473	8.65299	9.42875	9.50058	9.45645	9.65177	9.0254
PPP2R1A	5518	MRD36|PP2A-Aalpha|PP2AAALPHA|PR65A	protein phosphatase 2, regulatory subunit A, alpha	10.4299	10.4093	10.2535	10.5196	10.3406	10.3586	10.6863	10.6071	10.6607	10.6286	10.328	10.6942	10.6017	10.5824	10.5581	10.5793	10.314	10.5386	10.1627	10.2346	10.5292	10.449	10.5368	10.5057	10.4917	10.6021	10.6223	10.6454	10.5797	10.5262	10.2816	10.4372	10.1302	10.6625	10.595	10.5435	10.5277	10.3594	9.63094	9.85094	10.6272	10.5402	10.6959	10.4263	10.4281	10.2059
PPP2R1B	5519	PP2A-Abeta|PR65B	protein phosphatase 2, regulatory subunit A, beta	9.0184	8.74905	8.85959	8.97723	8.38345	10.0006	8.42405	8.83385	8.56039	8.96319	8.76552	8.66335	8.65311	8.81766	9.01744	8.56438	9.10465	9.0627	8.8725	8.7521	8.85556	8.89615	8.86637	8.85751	8.6856	8.73614	8.73937	9.13787	8.79605	8.92452	9.08857	8.74195	8.44057	8.84569	8.67989	8.61581	8.61054	8.33158	8.23119	8.53228	8.93425	8.80042	8.80553	9.06196	8.77578	8.80718
PPP2R5A	5525	B56A|PR61A	protein phosphatase 2, regulatory subunit B', alpha	10.1507	9.95932	10.2385	9.9827	9.60417	10.5911	10.1714	10.2982	10.1218	10.3585	9.55974	10.0699	10.3514	10.1662	10.1343	10.1359	9.98839	9.93321	9.68484	9.24091	10.1098	10.0322	9.93579	10.0473	9.43748	9.59732	9.85785	9.93636	9.92758	10.1558	10.2313	9.72496	10.0374	10.0926	9.9984	10.0777	10.1693	9.68393	9.45309	9.44155	9.2471	10.2809	10.17	10.1367	10.1676	10.0197
PPP2R5B	5526	B56B|PR61B	protein phosphatase 2, regulatory subunit B', beta	8.10795	8.13122	8.18821	7.90136	8.14349	8.82446	7.70501	7.8462	7.79672	7.91491	7.49543	7.82981	8.05833	8.11722	7.89355	7.72836	7.90605	7.6592	7.29335	7.99721	8.14186	7.84231	8.07417	7.94497	7.88423	8.16564	8.15831	7.80759	7.95217	8.04203	7.72567	7.73797	7.80339	7.49863	7.63562	7.78992	7.35774	7.61029	8.41687	7.7964	7.71832	7.6896	7.90889	7.78185	7.2075	7.36812
PPP2R5C	5527	B56G|PR61G	protein phosphatase 2, regulatory subunit B', gamma	11.8737	11.682	11.8378	12.0451	11.2277	12.7683	11.7304	12.1324	11.5026	11.9614	11.6296	11.9058	11.8017	11.6325	11.6829	11.7373	12.0128	12.025	12.0976	11.6249	11.9343	11.8009	11.6023	11.8821	11.5923	12.0886	12.0427	11.9298	11.7129	11.8232	11.935	12.0242	11.3136	11.914	12.016	11.8126	11.7606	11.7926	11.7169	11.0625	11.7314	12.147	11.808	11.9952	11.7166	11.9032
PPP2R5E	5529	-	protein phosphatase 2, regulatory subunit B', epsilon isoform	9.56251	9.74579	9.57968	9.56311	9.09459	9.8338	9.44908	9.94327	9.5697	9.80304	10.5279	9.86182	9.64739	9.6969	9.56916	9.71337	10.1946	9.87995	10.0693	9.33111	9.95416	9.79633	9.81465	9.74747	9.73571	9.8694	9.9165	9.81058	9.66471	9.86573	10.2261	10.2893	10.2387	9.96189	9.94419	9.74052	9.57669	9.39236	9.26893	8.88322	9.91635	9.81307	9.75012	9.97796	9.83869	10.6043
PPP3CA	5530	CALN|CALNA|CALNA1|CCN1|CNA1|PPP2B	protein phosphatase 3, catalytic subunit, alpha isozyme	9.55273	9.51941	9.62315	9.5392	9.48453	10.0891	9.53007	9.45554	9.85117	9.88437	9.96715	9.70428	9.51013	9.73554	9.39734	9.47483	9.53382	9.43417	10.2002	9.30707	9.80544	9.42727	9.61144	9.55239	9.27953	9.6069	9.74327	9.65791	9.62413	9.58052	9.94041	9.94807	9.98559	9.7128	9.94024	9.8884	9.79029	9.47498	9.20134	9.44329	9.46203	9.66888	9.69586	9.7759	10.0569	10.3309
PPP3CC	5533	CALNA3|CNA3|PP2Bgamma	protein phosphatase 3, catalytic subunit, gamma isozyme	8.52298	8.82294	8.17928	8.63601	7.96063	4.14264	8.34625	9.14165	8.26621	8.82532	8.77952	9.66595	9.40273	9.25156	9.46235	8.40941	8.96564	8.97998	8.36952	8.23668	9.14762	8.8202	8.33133	8.88873	8.82827	9.74628	9.80542	9.82692	9.42044	9.07701	8.73454	9.06943	8.6671	8.97063	8.33455	8.50571	8.20327	8.02289	8.43509	7.86005	9.06705	9.83183	9.6688	8.85902	8.21576	9.08993
PPP3R1	5534	CALNB1|CNB|CNB1	protein phosphatase 3, regulatory subunit B, alpha	10.8825	11.1379	10.8982	10.9179	10.8691	12.3666	11	11.1657	11.1163	11.2902	10.9197	11.2943	10.9741	10.9826	10.8405	10.9681	11.0118	11.1368	11.2863	10.8566	11.2081	11.1822	11.034	11.0304	10.9537	10.9298	11.0972	10.9212	11.0984	11.0005	10.8956	10.9316	10.6813	11.3316	11.3038	11.3773	11.5057	11.0429	10.4642	10.6374	11.1453	10.9641	11.0916	11.0603	11.194	10.8776
PPT1	5538	CLN1|INCL|PPT	palmitoyl-protein thioesterase 1	11.5317	11.651	11.1384	11.4997	12.2418	10.7376	11.936	11.2385	12.2991	12.059	11.2243	12.0811	12.0788	12.474	11.8037	11.5021	11.4281	11.1955	11.9978	10.9783	11.5048	11.4696	11.3605	11.4136	11.4508	11.5226	11.8135	11.2876	12.15	10.4532	11.987	11.6036	12.0754	11.5106	11.8782	11.8921	11.6514	11.6146	10.7321	11.7259	11.0926	11.9496	12.2543	11.9274	12.6395	11.4894
PRDM1	639	BLIMP1|PRDI-BF1	PR domain containing 1, with ZNF domain	9.30143	9.39065	9.55917	9.92851	8.14349	9.96706	8.71094	9.42568	9.6086	8.99925	9.78821	9.25522	9.06815	8.95499	9.16097	8.74613	9.1272	9.63456	8.96543	9.79018	9.48896	9.54148	8.80409	10.0513	9.47788	10.0452	10.3243	10.43	9.16734	10.1206	9.79662	9.43779	9.10295	10.2069	10.1803	9.26232	8.51401	9.74069	9.17447	8.3595	9.3501	10.2691	9.08937	9.42126	9.05226	9.53245
PRF1	5551	FLH2|HPLH2|P1|PFN1|PFP	perforin 1 (pore forming protein)	11.4471	10.8183	11.3914	11.159	9.98	12.1483	11.5039	11.5378	10.6651	11.2697	11.3458	10.7923	11.1452	10.6702	11.1076	10.4334	10.2175	11.3293	10.4241	11.842	10.9376	11.1264	10.5368	10.6662	11.2218	11.9506	11.7018	12.1096	10.6724	11.6133	11.0553	11.2243	9.68132	10.8814	11.4783	10.9848	10.3168	11.2353	11.3078	10.2087	10.4832	11.8281	10.8487	10.9089	10.6997	10.6262
PRKAA1	5562	AMPK|AMPKa1	protein kinase, AMP-activated, alpha 1 catalytic subunit	10.3073	10.3969	10.2556	10.1787	9.75792	10.5464	10.0702	10.2982	10.0083	10.4036	10.6511	10.2808	10.3669	10.2638	10.2823	10.2189	10.5917	10.6028	10.9239	10.3684	10.2502	10.2962	9.95503	10.4619	10.1712	10.4641	10.5284	10.5213	10.4259	10.5843	10.4329	10.6675	10.4232	10.5578	10.2686	10.2623	10.4688	9.9858	9.99775	9.81123	10.3954	10.518	10.4934	10.3878	10.559	10.8098
PRKCB	5579	PKC-beta|PKCB|PRKCB1|PRKCB2	protein kinase C, beta	10.1828	10.6631	10.32	10.6036	10.4654	11.1797	10.2107	10.8214	10.621	10.4973	10.7655	10.9303	10.7412	10.7074	10.4727	10.2628	10.4953	10.3881	11.3854	10.339	10.7834	10.4598	10.5368	10.6802	10.5911	10.5047	10.865	10.6587	10.4325	10.2811	10.6242	10.8352	10.9227	10.4307	11.0094	10.6354	10.9051	10.62	10.7928	10.5249	10.5289	10.5164	10.407	10.6993	10.9251	11.3582
PRKCZ	5590	PKC-ZETA|PKC2	protein kinase C, zeta	6.81249	6.52954	6.60325	6.29313	6.35999	5.36503	6.35005	6.59622	5.87389	6.11884	6.93153	5.90196	6.13036	5.97083	6.18982	6.85389	6.85294	6.44254	5.61875	6.87168	6.904	6.14324	6.03855	6.85751	6.41956	6.45437	6.0493	6.96079	6.17312	6.96009	5.99068	6.12076	5.98559	6.60899	5.82238	6.27033	6.00204	7.04469	6.50001	6.92102	6.71832	6.18984	6.27691	6.57784	5.31914	6.34642
PRKDC	5591	DNA-PKcs|DNAPK|DNPK1|HYRC|HYRC1|IMD26|XRCC7|p350	protein kinase, DNA-activated, catalytic polypeptide	10.3014	10.2668	10.2015	10.2047	9.5688	10.2856	9.16174	9.79616	9.6086	10.4872	10.5144	10.1237	10.3199	10.3383	10.4181	10.2524	10.7837	10.602	10.521	10.1936	10.4311	10.4678	10.0386	10.2378	9.8364	10.2887	10.32	10.6046	10.3603	10.7641	10.4137	10.5293	10.3051	10.5248	10.2016	10.0958	10.0732	9.40084	10.3098	10.1085	10.2458	10.4701	10.5286	10.3708	10.6287	10.6559
PSMA1	5682	HC2|HEL-S-275|NU|PROS30	proteasome subunit alpha 1	10.7772	10.9603	10.6412	10.9384	10.6843	10.9327	11.0096	11.0907	11.1139	10.975	11.14	11.2561	11.1796	11.0384	10.7789	10.7073	11.164	10.9123	11.2874	10.6362	11.0495	11.1089	10.9598	10.8643	10.8391	10.9581	11.1857	10.8912	10.9944	10.8607	11.2751	11.0439	11.0188	11.1605	11.305	11.0675	11.0825	10.8633	10.3488	10.2832	11.0648	11.0769	10.9958	11.079	11.0718	11.323
PSMA6	5687	IOTA|PROS27|p27K	proteasome subunit alpha 6	10.4746	10.6464	10.4594	10.7251	10.7181	11.6947	10.9242	10.8349	11.043	11.0857	10.8029	11.0462	10.8738	10.9046	10.4851	10.576	10.8797	10.6954	11.1775	10.6459	10.6719	10.8668	10.8613	10.5028	10.5726	10.6646	10.8355	10.4862	10.6719	10.2041	11.2448	10.769	10.8715	10.6332	10.9896	10.8354	10.8705	10.7137	10.0008	10.3622	10.373	10.671	10.7497	10.8684	11.2054	10.8611
PSMB10	5699	LMP10|MECL1|beta2i	proteasome subunit beta 10	10.0776	10.0008	10.1544	10.0904	10.1589	11.3521	10.5673	10.4036	10.2182	9.79896	10.1695	10.1701	10.0297	9.97083	9.91207	10.0739	10.0368	10.0714	9.88265	9.95399	9.84851	10.0561	10.2004	9.97853	10.1702	9.92787	10.0514	10.0304	9.88153	9.7281	10.044	9.94289	9.90223	9.9728	10.079	10.1308	9.86003	10.3666	10.0859	10.0438	9.92615	9.97035	9.8271	10.0974	9.67144	9.79388
PSMB9	5698	LMP2|PSMB6i|RING12|beta1i	proteasome subunit beta 9	10.381	10.3355	10.422	10.5848	10.408	10.1199	10.975	10.7177	10.6596	11.094	10.4314	10.6332	10.5294	11.002	10.6434	10.7119	10.7646	10.7135	10.165	10.6298	10.5182	10.6691	10.1842	10.6044	10.4525	10.6585	10.677	10.5899	10.2476	10.2811	10.5448	10.6017	10.4322	10.6699	10.3626	10.6709	10.1767	10.2479	10.0993	10.3401	10.3574	10.7703	10.8271	10.4477	10.5085	10.5657
PSMC6	5706	CADP44|HEL-S-73|P44|SUG2|p42	proteasome 26S subunit, ATPase 6	10.4002	10.3011	10.4704	10.6238	10.5508	12.1313	10.3736	10.0662	10.1155	10.8542	10.5899	10.5528	10.6293	10.6108	10.6091	10.3331	10.9843	10.5672	10.9709	10.713	10.1303	10.6551	10.0917	10.4274	10.0343	9.84534	10.1048	10.4493	10.3217	10.4623	10.9133	10.6411	10.5968	10.3426	10.3115	10.3818	10.6421	10.0978	9.84142	10.1716	10.3658	10.3606	10.7493	10.605	10.8507	10.6691
PSMD6	9861	Rpn7|S10|SGA-113M|p42A|p44S10	proteasome 26S subunit, non-ATPase 6	10.1828	10.4263	10.2299	10.4404	10.222	11.7841	10.3357	10.6652	10.4972	10.3626	10.8756	10.543	10.4438	10.3705	10.2346	10.3774	10.8325	10.4608	11.1471	10.301	10.6396	10.6002	10.2323	10.4898	10.1946	10.4437	10.4802	10.3083	10.3418	10.4153	10.8514	10.7884	10.9143	10.5999	10.6179	10.4926	10.5211	10.3594	10.0499	10.0403	10.548	10.3641	10.3926	10.5915	10.7952	11.0932
PSME2	5721	PA28B|PA28beta|REGbeta	proteasome activator subunit 2	10.5601	10.3591	10.3542	10.4123	10.725	11.0929	10.9172	10.7344	10.8635	10.6252	10.354	10.55	10.7393	10.7514	10.5372	10.5391	10.538	10.3976	10.4555	10.2409	10.346	10.7012	10.2865	10.5412	10.5497	10.497	10.5486	10.455	10.2613	10.2536	10.6082	10.5572	10.8653	10.5381	10.4935	10.5255	10.21	10.5758	10.3456	10.4784	10.5257	10.65	10.5426	10.295	10.4779	10.6763
PTAFR	5724	PAFR	platelet-activating factor receptor	9.3246	9.45315	9.24924	8.97997	10.0731	10.8975	9.67502	7.63469	10.0168	9.46418	8.81055	9.65032	9.81923	10.1196	9.42794	8.79818	8.82563	7.97768	9.2014	9.29896	8.88344	8.91973	8.98341	9.02342	8.38303	8.23727	9.37792	8.8489	9.72893	7.33716	9.52195	9.17623	9.92791	8.71929	9.11937	9.81204	9.6595	8.57576	9.32049	9.52411	7.55962	9.46125	9.81404	9.38258	9.68342	8.74773
PTGER4	5734	EP4|EP4R	prostaglandin E receptor 4 (subtype EP4)	9.01127	9.48731	9.1567	8.97449	9.09103	9.77684	8.90173	9.81513	9.05048	8.74262	8.99593	8.2993	9.0385	8.77618	8.69148	9.66747	9.11221	9.27824	8.73209	9.07046	9.94426	9.06313	8.67082	8.9236	9.15292	9.04168	9.32347	9.22786	8.9488	9.10269	8.7724	9.15251	9.17709	9.61735	9.32973	9.19537	8.81481	9.28348	9.69031	9.16528	9.38838	9.29814	8.78519	8.76991	8.42633	8.79388
PTGR1	22949	LTB4DH|PGR1|ZADH3	prostaglandin reductase 1	5.44052	4.27656	4.65572	3.84247	4.42925	4.55767	4.53509	4.63469	4.61086	3.5074	4.72989	4.24485	3.95104	4.14231	4.53161	4.61685	4.23145	3.77512	3.50327	4.52772	5.87652	4.19571	6.52398	4.9279	3.94563	4.10387	4.75231	4.06463	3.59965	3.86323	4.12278	3.69755	3.80339	4.45574	3.6317	4.21448	3.8834	5.57076	5.14893	4.54847	4.52567	4.17424	4.19392	3.73349	4.34951	3.80453
PTGS2	5743	COX-2|COX2|GRIPGHS|PGG/HS|PGHS-2|PHS-2|hCox-2	prostaglandin-endoperoxide synthase 2 (prostaglandin G/H synthase and cyclooxygenase)	6.44052	6.99902	5.30779	6.50543	6.87219	6.25811	6.20646	6.36405	6.37639	6.89207	5.5123	5.97068	9.30237	7.76006	4.2865	8.49599	7.29919	5.27262	5.41016	6.58217	9.4661	6.89085	6.03855	6.46632	5.92545	8.04404	7.80294	6.33764	7.9722	7.03315	6.19317	6.0063	6.81031	8.45885	5.37493	5.8492	6.16351	6.42321	7.70415	6.16738	6.19944	8.31245	6.19392	4.79762	5.15687	4.62396
PTK2B	2185	CADTK|CAKB|FADK2|FAK2|PKB|PTK|PYK2|RAFTK	protein tyrosine kinase 2 beta	11.5003	11.3191	11.402	11.5215	11.1409	6.8796	11.1061	11.1467	11.0388	11.3914	11.144	11.4588	11.4856	11.4165	11.5712	11.3321	11.4114	11.3396	10.8535	11.2816	11.4346	11.4038	11.0873	11.2694	11.0982	11.2264	11.2844	11.6115	11.4125	11.6823	11.2654	11.1996	11.1357	11.1552	11.34	11.1884	11.0533	10.8867	11.3396	11.3805	11.2555	11.3563	11.4018	11.5214	11.333	10.9697
PTPN11	5781	BPTP3|CFC|JMML|METCDS|NS1|PTP-1D|PTP2C|SH-PTP2|SH-PTP3|SHP2	protein tyrosine phosphatase, non-receptor type 11	9.67499	9.38508	9.42201	9.513	9.20733	10.6291	9.40042	9.59378	9.40267	9.49482	9.72809	9.55843	9.62263	9.57895	9.46087	9.62648	9.81872	9.64185	9.76849	9.36256	9.57696	9.58475	9.25578	9.52427	9.34746	9.62114	9.57723	9.46075	9.57147	9.57288	9.59364	9.69242	9.53026	9.64625	9.68651	9.5307	9.44673	9.1985	9.29578	9.26663	9.35977	9.5195	9.62459	9.55483	9.75891	9.76419
PTPN18	26469	BDP1|PTP-HSCF	protein tyrosine phosphatase, non-receptor type 18 (brain-derived)	5.74538	6.26448	6.34022	5.52054	6.75118	7.76713	5.42405	5.34096	5.98937	6.11884	6.25596	5.71434	5.74622	6.1547	6.18982	5.33305	5.81641	5.27262	5.8252	6.28672	5.98343	5.32695	5.88655	5.96185	5.20197	5.33653	5.85185	6.59514	5.97552	5.6933	6.06764	5.71385	6.60279	5.37912	6.10814	6.07508	6.03024	6.46693	7.27569	6.96993	5.04025	5.67304	5.72735	5.91791	6.13959	5.76146
PTPN2	5771	PTN2|PTPT|TC-PTP|TCELLPTP|TCPTP	protein tyrosine phosphatase, non-receptor type 2	9.34174	9.40859	9.27882	9.29093	9.10167	9.64514	9.28997	9.35543	9.49105	9.85908	9.53931	9.66076	9.59744	9.53818	9.49451	9.26892	9.70843	9.44254	9.80857	9.2196	9.17043	9.5364	9.30158	9.28378	9.15074	9.36126	9.40439	9.50757	9.37098	9.55284	9.86963	9.53733	9.58374	9.43381	9.60699	9.5173	9.33438	9.05189	9.05779	9.04489	9.0788	9.61502	9.68998	9.59824	9.87308	9.67417
PTPN22	26191	LYP|LYP1|LYP2|PEP|PTPN8	protein tyrosine phosphatase, non-receptor type 22 (lymphoid)	9.92671	9.56565	10.0915	10.0467	9.07671	8.58004	9.44908	9.9201	9.25182	10.0603	10.0504	9.84133	9.82068	9.80102	9.85241	9.42788	9.88195	9.86258	10.5828	9.74913	9.85556	9.58639	9.56211	9.762	9.31874	10.2858	9.78794	10.098	9.53713	10.1006	10.0523	10.624	9.89167	9.99008	9.97155	9.5674	9.85412	9.72051	9.65705	9.054	9.46427	10.0706	9.65594	10.0037	10.036	10.5139
PTPN6	5777	HCP|HCPH|HPTP1C|PTP-1C|SH-PTP1|SHP-1|SHP-1L|SHP1	protein tyrosine phosphatase, non-receptor type 6	11.772	11.8281	11.6749	11.9485	12.0591	13.0585	12.0598	11.4756	12.1558	12.1636	11.545	12.0064	12.1893	12.3683	12.1518	11.7104	11.6699	11.6305	11.1495	11.7061	11.4661	11.8044	11.8304	11.6545	11.5871	11.4975	11.7368	12.023	12.1093	11.5482	11.7788	11.5844	11.782	11.4693	11.6319	11.7751	11.6006	11.5048	11.83	12.0306	11.4095	11.8546	12.2451	11.8966	11.8945	11.3086
PTPN7	5778	BPTP-4|HEPTP|LC-PTP|LPTP|PTPNI	protein tyrosine phosphatase, non-receptor type 7	8.89995	8.66888	8.68125	8.75575	8.22367	9.40316	8.50812	8.85844	8.32785	8.5663	8.06332	8.20262	8.19897	8.21211	8.25271	8.80385	8.67567	8.75912	7.92954	9.08467	8.75351	8.47935	8.20848	8.62305	8.58306	8.74194	8.25603	8.77428	8.08692	8.79659	8.36691	8.12076	7.90708	8.61735	8.16342	8.38441	8.11167	8.75839	9.04992	8.2725	8.72581	8.66749	8.39101	8.19887	7.79797	7.89199
PTPRC	5788	B220|CD45|CD45R|GP180|L-CA|LCA|LY5|T200	protein tyrosine phosphatase, receptor type, C	11.8166	11.8725	11.7598	11.8342	11.846	12.265	11.672	11.9098	11.7473	12.0218	12.448	12.1462	12.0383	11.9609	12.0369	11.6883	12.4732	12.048	12.4957	11.8371	11.9167	12.1112	11.8278	11.9117	11.6572	11.8819	11.9994	11.9486	12.0032	11.9197	12.4985	12.4918	12.3956	12.1705	11.9189	11.9881	12.066	11.5993	11.8115	11.7828	11.8591	11.961	11.9509	12.3475	12.2634	12.7104
PTPRJ	5795	CD148|DEP1|HPTPeta|R-PTP-ETA|SCC1	protein tyrosine phosphatase, receptor type, J	9.74538	10.0018	9.79381	9.69046	9.44606	9.62376	9.52671	9.76398	10.1107	9.91679	10.1854	10.0894	9.8755	10.3039	10.1024	9.49249	9.5944	9.59154	9.9586	9.73418	10.009	9.66448	9.61144	9.91929	9.7386	10.0546	10.1048	9.99405	9.95636	9.6562	10.0018	10.0137	10.0651	9.70628	9.95911	9.86893	9.99312	9.66763	10.1145	9.92475	9.57837	10.1674	9.84987	9.80739	10.1088	9.93138
PTPRK	5796	R-PTP-kappa	protein tyrosine phosphatase, receptor type, K	5.93802	4.49895	4.5488	4.69046	3.42925	4.55767	3.68709	3.8462	3.98937	5.42494	5.33397	5.58881	4.77047	3.67665	4.66089	4.80949	4.33836	5.95444	4.00577	4.99721	5.346	5.66137	6.03855	4.9279	4.23514	4.24137	4.32347	4.75268	3.59965	5.55128	3.97078	3.63044	3.9103	4.88316	4.39354	4.17601	4.24597	3.20819	3.85615	3.98904	5.49091	4.50866	4.72735	4.73349	4.89383	5.47195
PTPRS	5802	PTPSIGMA	protein tyrosine phosphatase, receptor type, S	7.21104	8.19303	6.70634	6.52054	7.39503	7.41565	6.7802	6.63469	5.74836	7.6594	6.25596	6.73424	6.72156	7.05252	6.53161	6.61685	6.5971	7.08854	7.52564	6.31914	8.0709	7.62994	8.00202	6.46632	7.36067	6.3669	7.16219	6.25225	5.52926	6.79133	6.27659	6.47653	7.08023	8.10159	7.08542	6.69447	6.58067	6.50936	6.56765	7.06304	7.21017	6.56954	7.85288	6.74979	7.17394	6.27165
PVRIG	79037	C7orf15	poliovirus receptor related immunoglobulin domain containing	10.1311	9.75984	9.90365	9.65325	9.80429	10.3521	9.52839	9.83591	9.4886	9.59957	10.1548	9.60781	9.41816	9.24143	9.61243	9.69214	10.0128	10.1034	9.49006	10.5822	10.0372	9.77924	9.67082	9.81171	9.99366	9.86009	9.73417	10.2566	9.26397	10.3089	9.32049	9.36482	8.69166	9.79866	9.63464	9.30194	9.30101	10.4856	10.5827	10.4809	10.2869	9.77738	9.58443	9.8609	8.94197	9.42959
PYCR1	5831	ARCL2B|ARCL3B|P5C|P5CR|PIG45|PP222|PRO3|PYCR	pyrroline-5-carboxylate reductase 1	4.52298	2.95463	3.84836	5.1835	4.51671	5.55767	4.17252	5.03062	4.19582	2.92244	3.99293	4.24485	3.81777	3.86929	4.4385	4.80949	4.53101	3.59455	4.00577	4.91475	3.49801	4.32695	6.41706	4.62305	4.47614	4.17426	4.20799	4.21663	3.85119	3.60019	3.97078	2.40805	3.10295	3.50465	2.91549	3.05402	3.00204	4.20819	2.85615	4.20055	3.94071	4.04299	4.03345	3.59599	3.67144	3.71707
PYCR2	29920	HLD10|P5CR2	pyrroline-5-carboxylate reductase family, member 2	6.35306	5.92426	5.75525	5.84247	5.95281	6.8796	6.27205	5.77908	5.64648	5.5074	6.40797	5.71434	5.94039	5.67665	5.576	6.0949	5.74046	6.27262	5.56216	6.07521	6.08297	5.95314	6.71662	5.85751	6.21865	5.99139	5.66742	6.02398	5.52926	6.27826	5.41556	5.30421	4.68791	6.13692	5.5344	5.62477	5.7314	6.28348	5.17808	5.648	6.4732	5.45803	5.86485	5.9745	4.89383	4.88699
RAC1	5879	MIG5|Rac-1|TC-25|p21-Rac1	ras-related C3 botulinum toxin substrate 1 (rho family, small GTP binding protein Rac1)	11.3131	11.3819	11.368	11.193	11.5942	12.0435	11.9939	11.2149	12.2219	11.468	11.0754	11.6705	11.5373	11.7471	11.431	11.4057	11.0711	11.0242	11.5051	11.2142	11.481	11.1795	11.5272	11.3259	11.3494	11.2917	11.5374	11.0858	11.6362	10.724	11.3007	11.2574	11.5652	11.4139	11.7361	11.7097	11.5951	11.479	11.0271	11.5392	11.081	11.4418	11.3884	11.3475	11.877	10.9253
RAG1	5896	RAG-1|RNF74	recombination activating gene 1	4.16041	4.07011	4.43333	3.84247	3.88868	3.55767	3.58755	3.70869	4.09628	4.03792	4.25596	3.12937	3.0335	2.86929	3.85354	3.80949	3.53101	4.07997	3.37774	4.41225	3.98343	3.50383	5.52398	4.53558	3.23514	4.10387	3.87096	4.06463	3.66676	3.94123	3.70774	3.40805	3.00984	3.50465	2.56757	2.77391	3.33908	4.30773	3.53422	3.06304	3.83379	4.23564	3.64643	3.85902	3.34951	3.52442
RARA	5914	NR1B1|RAR	retinoic acid receptor, alpha	8.95297	9.24618	9.30779	9.01239	9.65084	10.9839	9.3018	8.83385	9.52255	9.24136	8.50389	9.43316	9.4838	9.7085	9.43549	8.93361	8.64475	8.73478	9.2014	9.70687	9.10682	8.85051	9.56211	9.44247	8.9381	8.88785	9.25603	9.11145	9.54161	8.7567	9.33418	8.90346	9.65658	9.0029	9.36553	9.81048	9.5719	9.10128	9.72528	9.70978	8.55962	9.35112	9.24634	9.15364	9.41201	9.27931
RARB	5915	HAP|MCOPS12|NR1B2|RRB2	retinoic acid receptor, beta	5.25995	2.95463	4.01829	2.74293	4.01421	4.14264	3.95012	5.29366	4.68124	3.5074	4.40797	4.86634	3.0335	2.86929	3.61907	4.71638	3.85294	3.00958	3.37774	4.14921	5.17608	3.26282	5.88655	4.9279	3.94563	2.78194	3.71049	3.98216	3.20733	3.50066	3.60821	3.32558	3.00984	3.68522	2.43007	1.77391	2.33908	5.53012	4.74368	4.95057	4.30328	3.55757	3.03345	3.85902	2.08648	3.80453
RASGRP1	10125	CALDAG-GEFI|CALDAG-GEFII|RASGRP|V|hRasGRP1	RAS guanyl releasing protein 1 (calcium and DAG-regulated)	10.5527	10.3598	10.7141	10.5429	9.8784	11.1797	10.1122	10.8906	9.78678	10.674	10.3955	9.91292	10.0827	9.82446	10.2612	10.768	10.8731	10.9971	10.2391	10.5138	10.4429	10.7605	9.7719	10.6649	10.7087	10.5965	10.3986	10.4241	9.96805	10.8862	10.2177	10.6847	9.83681	11.0381	10.2566	10.3733	10.6474	10.3271	9.96258	9.73688	10.9015	10.5402	10.2947	10.648	9.96668	10.2898
RASGRP3	25780	GRP3	RAS guanyl releasing protein 3 (calcium and DAG-regulated)	7.58188	7.44113	6.87073	8.62208	6.83864	7.41565	6.69906	7.11469	6.49838	7.79691	7.78648	7.93673	7.67736	8.0492	7.4445	7.13142	7.97395	7.04521	7.38591	7.16713	8.67593	7.35798	7.76102	7.15029	7.62745	7.90088	6.94496	7.74019	7.69919	7.93171	7.883	7.36224	8.22448	7.20509	7.51328	7.70126	7.3725	6.81023	6.78215	6.34103	7.50839	7.12641	8.21745	7.82865	7.65937	8.29449
RBL2	5934	P130|Rb2	retinoblastoma-like 2	11.7292	11.3788	11.6346	11.3945	10.8825	11.1761	11.1991	11.7769	10.8879	11.7716	11.5648	11.3686	11.5187	10.8451	11.1759	11.9844	11.9271	12.0017	11.8334	11.2764	11.2675	11.4454	11.096	11.7541	11.026	11.6508	11.3325	11.1621	11.2948	11.9862	11.4591	11.939	11.6924	11.8221	11.3501	11.397	11.2071	10.7012	10.8691	10.5339	11.7046	11.5591	12.0391	11.9943	11.638	11.7845
RBX1	9978	BA554C12.1|RNF75|ROC1	ring-box 1, E3 ubiquitin protein ligase	9.7582	10.1502	9.75525	9.99492	9.7444	8.36503	10.1234	10.1044	10.1218	10.2771	10.4136	10.2309	10.0044	10.0216	9.77597	9.88631	10.3528	10.2249	10.3971	10.0122	10.086	10.0818	10.0829	9.90627	10.0296	9.88654	9.88513	9.75889	9.82664	9.60319	10.3783	10.0447	10.148	10.1475	10.0782	10.1195	10.2324	10.0155	9.46939	9.59754	9.8476	10.0333	10.0341	10.1628	10.3682	10.1999
RELA	5970	NFKB3|p65	v-rel avian reticuloendotheliosis viral oncogene homolog A	8.62918	8.55454	8.41061	8.513	8.45162	9.32586	8.5013	8.84209	8.46385	8.78042	8.22046	8.61587	8.44289	8.36914	8.44749	8.71036	8.5971	8.72383	8.44969	8.49262	8.77599	8.68297	8.67082	8.46632	8.7299	8.62429	8.72632	8.56713	8.45526	8.80444	8.25207	8.29069	7.79991	8.76518	8.73567	8.70802	8.49221	8.62484	8.39531	8.2725	8.87482	8.46446	8.36384	8.51246	8.18662	8.16415
RGS16	6004	A28-RGS14|A28-RGS14P|RGS-R	regulator of G-protein signaling 16	5.25995	4.12455	4.75525	5.02304	4.2366	4.8796	4.02813	4.70869	4.53685	3.5074	4.84093	4.63187	4.64493	4.28433	4.4385	4.89696	4.70093	4.07997	4.24024	3.41225	5.98343	4.19571	6.71662	4.70551	4.58306	4.95187	4.83248	5.02398	4.25173	4.55128	4.32442	3.99301	3.68791	5.12132	3.6931	3.87344	3.33908	4.20819	2.85615	4.44155	4.22082	4.29453	3.85288	4.66638	3.08648	3.62396
RGS2	5997	G0S8	regulator of G-protein signaling 2	11.3474	11.8201	11.3933	11.9895	12.318	12.4063	12.4234	11.6329	12.381	12.0218	10.7026	12.3396	13.8249	12.5735	11.8982	12.6152	11.5373	10.6813	11.8248	10.6037	13.0282	11.8244	11.3569	11.2036	11.5327	12.695	13.0396	11.757	12.5693	10.1902	12.5026	11.1276	12.1276	12.0991	12.108	12.4262	11.9262	11.7346	11.7786	11.6172	10.9551	12.7225	12.1084	11.9952	12.9071	11.4335
RHEB	6009	RHEB2	Ras homolog enriched in brain	10.0077	9.96865	9.85399	9.93134	9.99149	11.1161	10.0908	9.96608	10.1562	10.2771	9.80371	9.98736	10.102	10.2217	9.97663	9.63922	9.96564	9.98457	10.2548	9.58884	10.0058	9.76339	9.61144	9.95344	9.75155	9.86542	9.8227	9.92122	9.91814	9.74179	10.0357	9.93509	9.80425	9.97389	10.0007	9.93666	10.0453	9.57327	9.19422	9.57242	9.55962	10.1644	10.1975	10.0138	10.2664	9.71283
RICTOR	253260	AVO3|PIA|hAVO3	RPTOR independent companion of MTOR, complex 2	9.30726	9.24925	9.07718	9.46305	8.55853	8.70742	8.4667	8.85437	8.52733	9.50238	9.33397	9.35177	9.13504	9.26447	9.32277	9.08562	9.80713	9.45749	10.572	8.92532	9.2095	9.31712	9.31654	9.18664	8.74437	8.99869	9.07011	9.20304	8.9488	9.46314	9.43203	9.45365	9.22836	9.83497	9.76813	9.50474	9.99312	9.11508	8.5704	8.8704	9.28056	9.06642	9.50345	9.45893	9.93448	9.88323
ROCK1	6093	P160ROCK|ROCK-I	Rho-associated, coiled-coil containing protein kinase 1	10.6454	10.8069	10.7156	10.7904	10.4194	11.0089	10.1212	10.3825	10.2719	11.0865	11.5839	10.9696	10.9424	11.1208	10.8831	10.5306	11.3488	10.8701	11.8082	10.8046	10.9705	10.8722	10.7934	10.8876	10.3644	10.9298	10.9645	10.9274	11.0287	10.9275	11.5843	11.3296	11.568	10.9443	10.9642	10.8226	11.0006	10.265	10.819	10.5436	10.53	11.0219	11.006	11.1281	11.5265	11.7939
RORA	6095	NR1F1|ROR1|ROR2|ROR3|RZR-ALPHA|RZRA	RAR-related orphan receptor A	8.90765	9.04739	8.84836	8.87515	7.87219	7.31256	8.13334	9.17467	8.05048	9.14483	9.54547	8.80651	8.61512	8.32325	8.70154	8.76949	9.0856	9.56877	9.61354	9.02204	9.30536	8.91713	8.82515	9.67257	8.76439	9.76778	9.65645	9.50757	8.87267	9.53879	9.02967	9.63793	8.75579	9.70236	9.43794	9.30083	8.90894	9.01922	9.05582	8.8444	9.36937	9.53179	8.64816	9.08463	8.90154	9.76691
RRAGC	64121	GTR2|RAGC|TIB929	Ras-related GTP binding C	8.16041	8.41952	8.43333	8.27097	8.48995	8.84308	8.72271	8.58152	8.80463	8.66839	8.58588	8.37096	8.50382	8.45426	8.25271	8.48897	8.29256	8.40876	8.76693	8.60864	8.5684	8.3921	8.33133	8.4781	8.27156	8.3055	8.29546	8.4025	8.32108	8.24405	8.64948	8.61099	8.86117	8.43065	8.40735	8.51538	8.44935	8.24633	8.19244	8.22895	8.12204	8.33718	8.71418	8.48838	8.62253	8.82559
RRAS	6237	-	related RAS viral (r-ras) oncogene homolog	6.48234	6.98438	7.17029	6.88977	7.05861	9.0171	6.88872	6.21966	6.61086	6.5663	6.80028	6.54441	6.81194	7.47909	6.54284	6.97942	6.63953	6.34587	6.18509	6.18484	6.38553	6.37324	7.03855	6.91062	6.62119	6.24137	7.06597	6.46456	6.47412	5.6933	6.12278	6.35706	6.79643	5.95531	6.49184	6.86742	7.29328	7.07326	6.79161	7.31097	6.24188	6.9453	7.07011	6.52199	6.15687	6.1928
RSAD2	91543	2510004L01Rik|cig33|cig5|vig1	radical S-adenosyl methionine domain containing 2	7.37543	7.34695	7.15214	7.1835	7.02916	9.50019	7.53509	6.65355	7.17157	8.3431	6.94402	6.86634	7.89148	7.81571	7.53724	6.20181	7.58629	7.8014	6.84905	6.91475	7.44287	7.66757	7.03855	6.80237	7.86846	7.96682	7.14659	7.22562	7.4265	7.25554	7.29271	6.95237	9.12809	6.94649	6.7006	7.18572	6.80397	6.42321	6.54545	6.89086	6.94071	8.98607	7.98216	7.30748	7.73034	7.44499
S100A12	6283	CAAF1|CAGC|CGRP|ENRAGE|MRP-6|MRP6|p6	S100 calcium binding protein A12	11.1426	11.5867	11.2201	11.4567	12.9171	12.6662	12.2138	10.1215	12.585	12.0262	11.125	12.9493	13.1427	12.8447	12.0245	11.6998	11.2708	10.2547	12.0779	11.4197	11.7181	11.8372	12.1408	11.4597	11.5074	11.9122	12.1564	10.8254	12.2517	9.17913	12.8346	11.2633	12.6626	10.7639	12.3689	12.0447	13.0534	11.8323	10.5122	11.6041	10.4474	11.3262	11.8617	12.6239	13.0031	11.5264
S1PR1	1901	CD363|CHEDG1|D1S3362|ECGF1|EDG-1|EDG1|S1P1	sphingosine-1-phosphate receptor 1	9.8727	9.79173	10.0892	9.83039	9.21061	11.1539	9.53007	10.6652	9.44121	9.70598	10.0417	9.08357	9.11032	8.85798	9.19517	10.3945	10.5478	10.1825	10.4938	9.97194	10.7816	9.83406	9.99275	9.95975	10.1222	9.2597	9.20611	9.23678	9.00012	9.66915	9.45549	10.1652	9.30752	10.4674	9.48209	10.0965	10.1518	10.2743	9.29411	9.52083	10.8502	9.58437	9.38582	9.90524	9.29788	10.2678
SCP2	6342	NLTP|NSL-TP|SCP-2|SCP-CHI|SCP-X|SCPX	sterol carrier protein 2	10.4668	10.3661	10.5401	10.6308	10.2888	10.8151	10.6482	10.7098	10.6365	10.6862	10.4303	10.8298	10.6889	10.667	10.4204	10.5255	10.4823	10.4019	10.4142	10.3371	10.6314	10.4472	10.761	10.3365	10.3032	10.6345	10.5903	10.3704	10.4229	10.1538	10.9327	10.5752	10.33	10.4941	10.6598	10.5468	10.4636	10.2881	9.59897	9.84046	10.1092	10.7566	10.6189	10.6294	10.7361	10.4253
SEL1L	6400	PRO1063|SEL1-LIKE|SEL1L1	sel-1 suppressor of lin-12-like (C. elegans)	9.2897	8.98254	9.04312	9.494	9.02544	9.71754	8.85166	8.73549	9.08659	9.1672	9.22559	9.48105	9.4037	9.46921	9.34539	8.87019	9.26233	9.14093	9.84905	8.69765	9.02157	8.92492	9.07417	9.00319	8.65222	9.14169	9.30602	9.4025	9.34176	8.91489	9.39331	9.40554	9.49312	9.2631	9.3525	9.21092	9.28159	9.08734	9.04992	9.14626	8.86467	9.34416	9.35007	9.26274	9.85201	9.73387
SELL	6402	CD62L|LAM1|LECAM1|LEU8|LNHR|LSEL|LYAM1|PLNHR|TQ1	selectin L	11.987	12.2093	11.9517	12.0558	12.293	11.8477	12.4996	12.567	12.6201	12.3247	12.3517	12.3101	12.2796	12.1848	12.34	12.6217	12.6359	12.4253	12.275	12.2153	12.5743	12.8351	11.7473	11.9571	12.4613	11.6963	11.9833	11.8427	11.9301	12.1527	12.3143	12.1896	12.0779	12.7214	12.2463	12.3891	12.8545	12.3459	11.3868	11.5569	12.3907	11.7572	12.5544	12.7966	12.4535	12.2567
SEMA4D	10507	C9orf164|CD100|M-sema-G|SEMAJ|coll-4	sema domain, immunoglobulin domain (Ig), transmembrane domain (TM) and short cytoplasmic domain, (semaphorin) 4D	11.081	11.2519	10.9225	10.9922	10.6166	11.3682	10.9095	11.5077	10.9454	11.0696	11.2339	10.9842	11.2029	10.9004	10.9579	11.4452	11.4167	11.5468	10.9729	11.1185	11.0709	11.6398	10.9114	11.1364	11.4895	11.1351	10.8951	11.3526	10.8453	11.5786	10.7781	10.851	10.789	11.5432	11.2768	11.193	11.2507	11.2611	11.1313	10.8112	11.6471	10.9911	11.3926	11.2362	10.9988	10.7939
SESN1	27244	PA26|SEST1	sestrin 1	8.38648	7.88537	8.07718	7.95794	7.5688	7.8796	8.19383	8.23226	7.81249	8.90353	9.29793	8.16646	8.02345	7.97782	8.4445	8.2607	8.66543	8.53315	8.8252	8.20232	7.91755	8.8062	7.47151	8.1938	8.14203	7.69483	7.81285	8.35822	7.88681	8.53879	8.42656	8.11464	7.72866	8.2524	8.28306	7.84307	8.09619	8.39519	7.19244	7.42059	8.40014	8.22053	8.99584	8.29087	9.1633	8.41751
SESN2	83667	HI95|SES2|SEST2	sestrin 2	5.44052	4.49895	4.75525	4.79356	4.2366	2.55767	4.68709	4.77908	3.98937	4.6594	3.671	4.93673	4.47829	4.53226	4.61907	4.39446	4.33836	4.77512	4.08823	5.41225	5.17608	3.50383	5.88655	4.53558	3.94563	4.99139	5.11488	4.70206	4.25173	4.94123	4.26029	4.59567	4.19041	4.72704	4.56757	4.32411	5.12916	4.9244	5.23466	3.82858	4.13335	5.3786	4.23139	4.73349	4.57191	4.36092
SESN3	143686	SEST3	sestrin 3	9.74538	10.4558	10.2407	10.2163	9.33914	9.68696	9.50301	10.3825	9.59499	10.7212	11.098	10.5723	9.99864	10.2039	10.54	10.0503	11.2401	10.6549	11.8938	10.022	10.5812	10.2892	10.2635	10.1668	10.5272	10.1251	10.5699	10.1893	10.7965	10.7267	10.8065	10.4585	10.5675	11.0546	10.4205	10.7496	11.0732	10.0626	9.41992	9.81659	11.2334	9.86135	10.2452	11.0045	10.7093	11.3492
SF3B1	23451	Hsh155|MDS|PRP10|PRPF10|SAP155|SF3b155	splicing factor 3b, subunit 1, 155kDa	11.4151	11.7401	11.534	11.592	11.0123	11.4464	10.9909	11.6716	11.1523	11.9078	12.2301	12.0252	11.7283	11.6446	11.5557	11.3477	12.1897	11.9017	12.3718	11.6736	11.9818	11.9904	11.7665	11.7776	11.5677	11.8376	11.862	11.5956	11.7084	11.7212	12.1718	12.1108	12.0786	12.0329	12.0229	11.9045	11.9008	11.2186	11.2036	11.2219	11.9208	11.6401	11.8256	11.9797	12.0372	12.3906
SFN	2810	YWHAS	stratifin	4.35306	3.95463	4.5488	4.74293	2.75118	2.55767	3.68709	4.29366	3.74836	4.5854	3.99293	4.79234	4.41816	4.77618	4.17547	4.50993	4.53101	4.27262	4.61875	4.14921	5.49801	4.26282	4.30158	4.53558	4.02363	4.17426	4.14659	3.70206	4.41679	5.18515	4.75505	4.04548	4.3124	4.45574	5.03888	4.82454	4.509	4.20819	5.17808	4.69531	4.65692	4.8986	4.30354	4.66638	2.93448	4.92652
SH2D1A	4068	DSHP|EBVS|IMD5|LYP|MTCP1|SAP|SAP/SH2D1A|XLP|XLPD|XLPD1	SH2 domain containing 1A	9.88833	9.4611	9.66535	9.68041	8.71465	11.2477	9.58916	9.85437	9.05048	9.96319	9.5638	9.25866	9.32505	9.1188	9.51032	9.83186	9.78604	9.83867	10.0385	9.77565	9.13608	9.56992	8.90645	9.48103	9.04015	9.36502	9.12686	9.81654	8.81836	9.99251	9.40633	10.0742	9.00532	9.63668	9.0374	9.44532	9.6043	9.36084	8.32213	8.31476	9.06999	9.79406	9.61488	9.47128	9.61161	9.55627
SIGLEC1	6614	CD169|SIGLEC-1|SN|dJ1009E24.1	sialic acid binding Ig-like lectin 1, sialoadhesin	6.21104	6.76198	5.60325	5.32789	6.40653	8.44032	6.15524	4.77908	6.41821	7.17037	6.10841	5.82981	6.41816	7.36115	6.16097	5.26892	5.70093	6.02751	5.50327	5.52772	6.79079	6.37324	8.07417	5.39356	7.71822	7.4258	6.6454	5.70206	7.17312	4.27826	5.22712	5.93856	8.77183	4.91969	6.01503	5.74791	5.56147	5.79316	5.90926	7.15897	5.91471	8.6841	7.31668	6.29643	7.2644	6.12646
SIGLEC5	8778	CD170|CD33L2|OB-BP2|OBBP2|SIGLEC-5	sialic acid binding Ig-like lectin 5	6.90765	6.25231	6.40295	6.16439	6.9991	8.17238	6.76888	5.47423	7.08334	6.42494	6.8674	6.82981	6.67736	7.16697	6.16097	6.64238	6.28589	5.5703	6.65978	7.16713	6.60234	6.31118	6.96455	7.55795	6.21865	5.89046	6.01535	6.32097	6.62519	6.06834	7.50821	6.64751	7.1528	5.5285	6.96612	6.96091	7.69076	6.64877	6.70415	7.38497	5.52567	6.28003	6.07527	7.19292	6.59744	6.12646
SIGLEC6	946	CD327|CD33L|CD33L1|CD33L2|CDW327|OBBP1	sialic acid binding Ig-like lectin 6	5.81249	6.35835	5.37192	6.80594	5.51671	8.25811	6.30376	6.77908	6.07029	6.38187	6.23578	6.56678	6.70907	6.65937	5.92393	5.56438	5.77893	6.16339	6.04759	5.78148	7.05872	6.68603	6.62351	5.96185	6.09763	5.84803	5.11488	6.59514	5.41679	6.24789	5.29271	6.0583	5.78945	6.24162	6.027	5.69447	5.27768	6.01555	6.24847	5.8704	5.52567	6.11011	7.12092	6.08141	6.75324	6.49843
SLAMF6	114836	CD352|KALI|KALIb|Ly108|NTB-A|NTBA|SF2000	SLAM family member 6	10.6929	10.2615	10.7627	11.0487	9.86804	11.5206	10.6343	11.0261	9.98937	10.7574	10.7787	10.1086	10.6367	10.5221	10.595	10.6721	11.0477	10.8368	9.98574	10.5888	10.852	10.7245	9.59927	10.8586	10.5717	10.6538	10.5611	11.0438	10.4033	11.0667	10.736	11.2416	10.5407	10.5151	9.99536	10.4886	9.84291	9.95543	9.56489	9.06304	10.2523	11.0843	10.7789	10.7629	10.3495	10.8889
SLC2A12	154091	GLUT12|GLUT8	solute carrier family 2 (facilitated glucose transporter), member 12	3.93802	4.36967	4.65572	2.93557	3.2366	5.36503	2.58755	2.38677	3.74836	3.79691	4.72989	3.54441	3.38714	3.60626	2.70154	2.80949	3.53101	2.27262	3.72566	3.82728	5.87652	3.89085	5.30158	4.12055	2.7757	2.5893	3.43039	3.06463	2.37726	2.6933	3.88832	2.23812	3.62651	3.05719	3.01503	3.28848	3.07605	3.72277	2.70415	3.06304	3.30328	3.8206	3.53095	2.85902	3.46499	2.88699
SLC2A6	11182	GLUT6|GLUT9|HSA011372	solute carrier family 2 (facilitated glucose transporter), member 6	7.76245	7.88142	7.76723	7.57943	8.0513	8.39056	7.53509	6.8625	7.79672	7.65036	8.21532	8.14432	7.45603	7.7106	7.71649	7.16704	7.38899	7.07997	8.24474	7.70993	7.42401	7.5381	8.62351	7.30377	7.38303	7.17426	7.74197	7.56004	7.85119	6.40755	7.76086	8.13294	8.6709	7.04897	7.77702	7.64603	7.54202	8.10128	9.38285	9.10086	7.13335	7.33718	7.18916	7.67494	8.2075	8.26781
SLC7A5	8140	4F2LC|CD98|D16S469E|E16|LAT1|MPE16|hLAT1	solute carrier family 7 (amino acid transporter light chain, L system), member 5	7.0535	7.7833	7.20591	7.77478	6.9991	8.41565	7.10213	7.75309	7.34421	7.13189	7.99293	7.57783	7.44854	7.484	7.13894	7.83186	7.10086	7.62429	9.51263	7.09407	8.27411	8.02256	8.38905	7.51286	8.12885	8.34799	8.33039	7.96079	7.14985	7.92692	7.13177	7.6852	7.13085	9.0303	9.32852	8.18814	7.84158	9.36662	8.68397	7.496	8.42798	8.13046	7.16031	7.29643	7.67144	7.94588
SLC8A1	6546	NCX1	solute carrier family 8 (sodium/calcium exchanger), member 1	8.77091	9.41952	9.39911	9.04932	9.89277	10.552	9.17037	7.98668	10.0338	9.5518	9.67288	10.2655	9.79874	10.4883	10.0414	8.31729	9.33836	7.72108	10.4291	9.19361	9.13028	9.05369	9.61144	9.42737	8.31874	9.3055	9.76386	9.14973	9.84396	7.89297	10.0547	9.69447	10.5777	8.79988	9.61097	9.92075	9.71195	9.12535	9.9383	10.2558	7.49968	9.69507	9.8656	9.67707	10.854	9.81114
SMAD2	4087	JV18|JV18-1|MADH2|MADR2|hMAD-2|hSMAD2	SMAD family member 2	11.1572	11.1847	10.9686	11.0487	10.9341	11.9327	11.0621	11.2914	11.0727	11.227	10.9221	11.3899	11.2559	11.2257	11.1541	11.3698	11.3804	11.4207	11.2357	10.963	11.0754	11.2942	11.0204	11.1558	10.9839	11.2455	11.3565	11.2621	11.2013	11.3154	11.2801	11.2849	10.9613	11.4831	11.3558	11.2236	11.3665	10.8407	10.763	10.8206	11.1941	11.2005	11.3172	11.313	11.4857	11.1892
SMAD3	4088	HSPC193|HsT17436|JV15-2|LDS1C|LDS3|MADH3	SMAD family member 3	8.61045	8.82705	8.67491	8.55396	7.85551	8.76713	7.92994	8.68139	8.00317	8.44076	9.09166	8.16646	7.97471	7.89536	8.19339	8.67986	8.71092	8.39846	8.47673	9.06569	9.04027	8.3921	9.03855	8.65452	8.43392	8.78194	8.6454	9.09192	8.48113	8.89787	8.03926	8.41554	8.32212	8.39542	8.29301	7.92945	7.45456	8.56071	9.10976	8.648	8.63718	8.8405	8.20809	8.66208	7.83064	8.44499
SMAD4	4089	DPC4|JIP|MADH4|MYHRS	SMAD family member 4	10.0255	9.80325	10.0082	9.84846	9.79994	11.2788	9.68257	9.94327	9.73808	9.99211	10.3387	9.97277	9.81194	9.84753	10.0285	10.0042	10.5239	10.222	10.7708	9.86071	10.0495	9.91061	9.81465	10.0454	9.94438	9.75779	9.85785	10.0734	9.90343	10.1027	9.97203	10.2304	10.1022	10.247	9.94024	9.87119	10.1614	10.0211	9.83915	10.1872	10.2248	9.87829	10.1309	10.1429	10.4857	10.8425
SMARCA4	6597	BAF190|BAF190A|BRG1|MRD16|RTPS2|SNF2|SNF2L4|SNF2LB|SWI2|hSNF2b	SWI/SNF related, matrix associated, actin dependent regulator of chromatin, subfamily a, member 4	8.84491	8.6961	8.87073	8.51678	8.32407	7.98394	8.44553	8.80883	8.24893	8.86104	8.64828	8.74408	8.85934	8.84275	8.96624	8.80385	8.68075	8.82976	8.29769	8.67278	8.59393	8.91452	8.47151	8.8665	8.78413	8.92405	8.80045	9.07958	8.86018	9.04645	8.48735	8.72797	8.52921	8.9061	8.39816	8.57018	8.54202	8.5455	8.69913	8.574	9.0788	8.86257	8.8841	8.63161	8.55571	8.52764
SMC3	9126	BAM|BMH|CDLS3|CSPG6|HCAP|SMC3L1	structural maintenance of chromosomes 3	9.57223	9.61641	9.52784	9.75096	9.27474	10.9196	9.41501	9.73106	9.37108	10.0534	9.93779	9.69923	9.66851	9.70007	9.7374	9.8263	10.2975	9.90076	10.3404	9.77273	9.86608	9.79491	9.59927	9.56072	9.59109	9.64148	9.64123	9.56713	9.60928	9.78606	10.0735	9.95922	9.69447	10.1046	9.79726	9.76016	9.91651	9.38668	9.16904	9.20872	9.84932	9.70053	9.8929	9.91791	9.97887	10.1641
SOCS1	8651	CIS1|CISH1|JAB|SOCS-1|SSI-1|SSI1|TIP3	suppressor of cytokine signaling 1	7.65684	7.56934	7.40295	7.06486	6.9991	6.55767	6.56156	7.74432	6.64648	6.09236	7.53725	7.5102	7.28984	7.14231	6.90665	7.92843	7.69088	7.44254	7.50327	7.38187	8.53363	8.32695	7.62351	7.45445	7.91013	7.5633	7.41093	7.64959	6.9488	8.17712	7.67737	7.01948	6.79643	8.65033	7.35607	7.55152	7.71122	7.43426	7.22771	7.01724	7.87482	7.54549	7.58985	7.76591	7.16543	6.71707
SOCS2	8835	CIS2|Cish2|SOCS-2|SSI-2|SSI2|STATI2	suppressor of cytokine signaling 2	7.81249	7.67345	7.92518	7.70376	7.75118	8.7276	7.68106	7.90247	7.10911	8.05172	7.80714	7.56678	7.49657	7.63748	7.91099	7.43885	8.44987	8.11392	7.58364	8.22816	7.81994	8.22965	6.71662	7.97021	8.08859	7.83179	7.88513	7.53856	7.39221	8.68482	8.11827	7.58685	7.20098	9.20879	7.13051	8.3285	8.98654	6.59066	6.45309	6.7964	7.79869	7.59319	8.12341	8.2107	7.70707	7.22486
SOCS3	9021	ATOD4|CIS3|Cish3|SOCS-3|SSI-3|SSI3	suppressor of cytokine signaling 3	4.67499	6.54958	5.24068	4.88977	6.26214	5.7276	6.17252	6.63469	6.47875	5.5074	6.5123	5.18827	6.28143	5.76006	5.17547	7.34865	5.28589	5.85758	6.20371	6.73418	7.46148	5.86948	6.30158	7.4781	7.07033	7.07656	7.26689	6.50941	7.01469	6.80183	6.15841	6.69755	6.97946	7.2631	6.41192	7.29747	6.70831	6.42321	7.01804	6.59909	7.07587	6.23564	5.35538	5.79762	5.80895	6.79388
SOS1	6654	GF1|GGF1|GINGF|HGF|NS4	son of sevenless homolog 1 (Drosophila)	9.2357	9.40447	9.70011	9.60446	9.15376	10.0734	9.01382	9.41743	8.91098	9.67063	9.79167	9.07189	9.53157	9.53226	9.47266	9.36024	10.1291	9.62429	9.94345	9.49262	9.35101	9.38459	8.62351	9.74747	9.08177	9.47543	9.52842	9.76507	9.43254	9.90762	10.0805	9.98463	10.0888	9.31544	8.70805	9.20496	9.06246	8.23373	9.37343	9.42059	8.94393	9.59026	9.58533	9.62279	9.49077	10.039
SP100	6672	lysp100b	SP100 nuclear antigen	10.4191	10.4072	10.3362	10.3311	10.1452	12.2975	10.3203	10.5454	10.125	10.1814	10.899	10.208	10.4186	10.2751	10.1673	10.2648	10.7718	10.6184	10.6631	10.6759	10.6273	10.4925	9.88655	10.544	10.7248	10.5715	10.44	10.6579	10.3922	10.6092	10.5993	10.4561	10.7745	10.3816	10.2522	10.3632	10.2187	10.2789	10.4275	10.4346	10.547	10.5141	10.3442	10.6283	10.1739	10.8864
SPAG9	9043	CT89|HLC-6|HLC4|HLC6|JIP-4|JIP4|JLP|PHET|PIG6	sperm associated antigen 9	7.796	8.04209	8.14298	8.02304	7.90498	8.68696	7.35005	7.56668	7.71519	7.46676	8.87067	8.21684	7.98252	8.16391	7.88034	7.71638	8.28589	8.03195	8.80095	8.04645	8.11859	7.67375	7.76102	7.84847	7.7757	7.95187	8.12686	8.34591	8.24351	8.16498	8.47328	8.36998	8.61272	8.14079	8.26801	7.99169	8.1335	7.81023	8.4738	8.49266	8.05222	8.017	7.78834	8.25134	7.97887	8.73109
SPIB	6689	SPI-B	Spi-B transcription factor (Spi-1/PU.1 related)	6.21104	6.28853	5.17029	6.32789	5.7868	4.14264	6.04698	5.74432	5.28893	6.54693	6.90622	6.2993	5.90797	6.07875	5.4385	5.89696	5.77893	5.81694	5.61875	5.73418	7.15336	5.44724	6.17605	5.62305	6.43392	6.01076	5.66742	6.14263	5.56489	6.39374	5.84525	5.91055	5.87113	5.91969	5.13051	5.76097	4.79851	5.4883	5.44111	5.41354	5.49091	5.48357	6.79774	6.46388	5.40841	6.16001
ST3GAL6	10402	SIAT10|ST3GALVI	ST3 beta-galactoside alpha-2,3-sialyltransferase 6	7.48234	7.34695	7.29131	7.77478	7.9211	7.46456	7.13775	5.74432	7.71519	7.95953	7.75137	7.8018	7.8692	8.59948	7.94946	6.66747	7.47352	6.61839	8.40615	6.63464	7.4049	6.86948	7.80409	7.23602	6.31486	6.95187	7.28124	7.13311	7.87976	5.42122	8.82322	7.7695	8.725	6.50465	7.54277	7.49794	7.6214	6.59066	6.3544	7.97952	6.13335	7.30889	7.92041	8.08784	8.65634	8.13492
STAG2	10735	SA-2|SA2|SCC3B|bA517O1.1	stromal antigen 2	9.84891	9.78224	9.78794	9.88102	9.66526	9.53495	9.69309	9.96041	9.72147	10.164	10.3552	10.4377	10.0515	10.0467	10.062	9.88898	10.4558	10.1337	10.5229	9.67278	10.1157	10.1763	9.82515	10.0032	9.74005	10.0429	10.0957	9.91012	9.9378	9.88683	10.617	10.346	10.3697	10.2613	10.033	10.2357	10.1459	9.45341	9.57998	9.48089	9.93587	10.0926	10.0932	10.2122	10.2106	10.685
STAT1	6772	CANDF7|IMD31A|IMD31B|IMD31C|ISGF-3|STAT91	signal transducer and activator of transcription 1, 91kDa	10.6907	10.8927	10.4868	10.583	10.5325	11.2753	11.0806	10.8595	10.7878	10.8776	11.216	10.6608	11.5097	11.0488	10.905	10.7651	11.5111	11.375	10.8032	10.2023	10.4592	11.3479	10.346	10.8788	10.9299	10.9228	11.0763	11.1795	10.8412	10.4465	10.8669	11.2233	11.3414	11.1287	10.7085	11	10.4888	10.6115	10.6871	11.198	11.1846	11.1629	10.8704	10.6534	10.6842	11.4627
STAT3	6774	ADMIO|APRF|HIES	signal transducer and activator of transcription 3 (acute-phase response factor)	10.6408	10.8484	10.7295	10.7502	10.907	11.7913	10.8841	11.0485	11.0645	11.0739	11.0042	10.8077	10.9481	11.0228	10.8297	10.8305	10.9126	10.8657	11.4853	10.8812	11.0042	10.9938	10.7719	11.1205	10.7848	10.9908	10.9806	10.8641	10.8687	10.8469	10.982	11.1759	11.3788	10.9646	11.0485	11.1711	11.2344	10.7791	10.6057	10.7291	10.9245	10.9239	10.8156	10.8267	11.2886	11.3202
STAT4	6775	SLEB11	signal transducer and activator of transcription 4	8.9153	8.75121	9.11983	8.59021	8.33614	8.46456	8.28402	8.98668	8.30574	9.22317	9.59977	8.23091	8.54306	8.19722	8.78428	8.53059	9.7233	9.20729	9.79021	9.16713	9.08297	9.06783	8.54951	9.15397	9.00212	9.13509	9.05766	9.10171	8.4265	9.59115	9.09318	9.51657	8.71582	9.30684	8.80858	8.81204	8.96965	9.04469	9.18168	8.85225	9.24449	9.1142	8.74689	8.95354	8.99577	9.71142
STAT5A	6776	MGF|STAT5	signal transducer and activator of transcription 5A	9.88833	9.94521	9.79673	9.99627	9.87219	10.6557	9.79561	10.1747	9.92192	10.0517	9.62907	9.81821	10.0657	10.0673	9.9463	10.1178	10.1999	10.1715	9.88697	9.99219	9.93763	10.0667	10.0742	9.9723	10.0189	9.69183	9.75746	9.88622	9.89646	9.9554	9.72715	9.85007	9.78243	9.95091	10.0961	10.0082	10.1389	9.97259	9.87073	9.97473	10.2353	9.83679	10.1296	9.90159	9.97766	9.57193
STAT5B	6777	STAT5	signal transducer and activator of transcription 5B	10.1245	10.2369	10.262	10.214	9.80211	8.94999	9.83548	10.4649	9.81053	10.3612	10.1372	10.1086	10.2893	10.1601	10.2663	10.3448	10.5168	10.5324	10.277	9.87441	10.1244	10.3032	9.84591	10.4121	10.3578	10.3269	10.4191	10.3115	10.2269	10.4448	9.94424	10.3282	9.89736	10.4487	10.1249	10.2663	10.3082	10.0045	9.68016	9.86523	10.5224	10.3502	10.472	10.2978	9.97887	9.97681
STIM1	6786	D11S4896E|GOK|IMD10|STRMK|TAM|TAM1	stromal interaction molecule 1	9.16041	8.71396	8.89276	8.73324	8.2558	7.20153	8.56156	9.04854	8.59727	8.7038	8.89339	8.82981	8.35743	8.4442	8.65314	9.04311	8.98222	8.87253	8.3571	9.17601	9.10089	8.88554	9.00202	8.8665	8.99002	9.01076	8.75489	8.90313	8.5802	8.9671	8.51166	8.54873	8.29277	8.76267	8.60599	8.36316	8.35217	8.66293	9.19422	8.6748	9.15849	8.81055	8.55517	8.73349	8.43344	8.45516
SUMO1	7341	DAP1|GMP1|OFC10|PIC1|SENP2|SMT3|SMT3C|SMT3H3|UBL1	small ubiquitin-like modifier 1	7.77932	8.05266	7.52079	7.42743	7.38345	8.39056	7.79143	8.21331	7.75653	7.96683	8.47405	8.15174	7.81777	7.72727	7.32603	7.91802	8.12346	7.78569	8.48055	7.67278	8.2095	8.04179	8.33133	7.89314	7.43392	8.01556	8.16219	7.6956	7.95217	7.81224	8.1407	8.0583	8.27537	8.16381	8.20617	7.83692	7.8229	7.78454	7.7339	7.2725	7.68794	7.88908	7.67391	7.86652	8.26838	8.44158
SYK	6850	p72-Syk	spleen tyrosine kinase	9.63846	9.90202	9.46675	9.92426	10.2637	10.4943	9.96259	8.4848	10.6187	9.88244	9.40345	10.0581	10.0663	10.3771	9.99309	9.31332	9.22101	9.15933	9.92954	9.17158	10.089	9.21278	10.1842	9.43343	9.39776	9.64458	9.84583	9.61409	10.1572	9.01973	9.96702	9.63365	9.94294	9.38076	10.0797	9.98753	9.84687	9.8292	9.93297	10.3732	8.58457	9.70867	10.1134	9.84581	10.0887	9.71283
TAB2	23118	CHTD2|MAP3K7IP2|TAB-2	TGF-beta activated kinase 1/MAP3K7 binding protein 2	9.44582	10.0081	9.79673	9.65838	9.37176	9.55767	9.65364	10.2165	9.75041	9.65715	10.0931	9.88203	9.57007	9.64188	9.61509	9.88631	10.3335	10.1034	9.85347	9.7521	9.84496	10.0853	9.5368	10.1558	10.1914	9.87205	10.1377	9.788	9.85479	10.0118	9.83703	9.81366	9.65562	10.2878	9.80075	9.97988	10.1577	9.66763	9.23119	9.61148	10.3848	9.73149	9.69251	10.0273	9.48051	9.84892
TAF6L	10629	PAF65A	TAF6-like RNA polymerase II, p300/CBP-associated factor (PCAF)-associated factor, 65kDa	6.10795	5.90883	6.27463	6.16439	6.33614	3.55767	6.15524	6.38677	6.21966	6.40357	6.56177	5.90196	6.20343	6.12982	5.88916	6.0949	6.50829	6.19545	5.69967	6.35085	6.346	6.22965	6.62351	5.66487	6.16802	5.95187	5.81285	6.4025	6.26262	5.99708	5.86694	6.19232	5.7323	6.28426	6.05065	5.76097	5.76534	6.42321	6.07338	6.5093	6.40014	5.95446	6.44584	6.05542	5.99337	6.05692
TAPBP	6892	NGS17|TAPA|TPN|TPSN	TAP binding protein (tapasin)	9.53793	9.72502	9.68757	9.2047	10.0622	9.63449	10.1917	9.93751	9.75245	9.27117	10.1854	8.8798	8.95104	9.40068	9.64014	10.0598	9.64995	9.60354	9.70621	9.69765	9.71911	9.53471	8.96455	9.65193	10.3293	9.84668	10.1995	9.94998	9.39716	9.56212	9.13401	9.84267	9.45499	9.59917	9.09824	9.79548	9.40427	9.98392	9.91577	9.37411	10.0145	9.42051	8.84837	9.84201	8.80073	9.50334
TAX1BP1	8887	CALCOCO3|T6BP|TXBP151	Tax1 (human T-cell leukemia virus type I) binding protein 1	11.528	11.8424	11.5349	11.4849	11.0955	11.1084	11.3652	11.6311	11.4732	11.8142	12.0086	11.7816	11.7517	11.674	11.4847	11.4641	12.1512	11.7968	12.2692	11.6078	11.8379	11.8188	11.6205	11.7644	11.285	11.706	11.9553	11.6311	11.7569	11.7768	12.2357	11.9764	12.0502	11.8829	11.9339	11.7871	11.6694	11.2017	11.5535	11.1918	11.3765	11.8115	11.6641	11.922	11.9025	12.2276
TBK1	29110	NAK|T2K	TANK-binding kinase 1	8.44052	8.25841	8.41061	8.57943	8.34214	10.1501	8.08398	7.91033	8.18374	8.76793	8.45672	8.66335	8.53069	8.80003	8.47413	8.12238	8.5971	8.36714	9.32345	8.33508	8.31563	8.23384	8.33133	8.50713	7.78133	8.42219	8.49031	8.64289	8.39716	8.13209	9.01517	8.73597	8.91352	7.82176	8.53231	8.50377	8.27768	8.34335	8.39221	8.18406	7.49968	8.57549	8.5025	8.54085	8.97157	8.96736
TBL1XR1	79718	C21|DC42|IRA1|TBLR1	transducin (beta)-like 1 X-linked receptor 1	10.5305	10.7668	10.5831	10.7445	10.3674	10.7175	10.2519	10.4769	10.5297	10.7959	11.2358	10.772	10.7987	10.8356	10.7251	10.5594	11.2332	11.0135	11.4638	10.4765	10.7459	10.9442	10.4848	10.7716	10.449	10.6227	10.6911	10.7956	10.7748	10.7594	11.144	11.2805	11.0633	11.0664	10.7407	10.7679	10.9134	10.3608	10.344	10.3966	10.6735	10.7729	10.9941	11.0088	11.0632	11.4736
TBX21	30009	T-PET|T-bet|TBET|TBLYM	T-box 21	10.4952	9.67801	10.3281	10.5839	9.03288	11.0734	10.4096	10.6837	8.90731	9.92244	9.66724	9.77323	9.99736	9.88796	10.0094	9.34087	9.24525	10.144	8.62567	10.3231	10.2872	9.25047	8.98341	10.0093	9.63369	11.2045	10.5322	10.9254	9.44095	10.3172	9.55741	10.1981	8.36269	9.83736	10.1152	9.59864	8.50733	9.96308	10.1526	8.93094	9.5385	10.6937	9.42375	9.54085	8.78692	9.20088
TCF7	6932	TCF-1	transcription factor 7 (T-cell specific, HMG-box)	11.8942	12.0328	11.7118	11.4052	11.0794	11.2753	11.457	12.4129	11.1951	11.8248	11.8772	11.4759	11.3235	10.6852	11.5217	12.2786	12.3099	12.4361	11.1904	12.1407	11.8271	12.5658	11.2284	11.9079	12.1986	11.4419	11.4837	11.4839	11.4814	12.2634	11.2292	11.7712	10.9902	12.4563	11.4185	11.7656	11.9918	11.1674	10.3679	10.6337	12.5851	11.1565	11.761	11.7986	10.8367	11.7532
TCL1A	8115	TCL1	T-cell leukemia/lymphoma 1A	8.82879	8.99172	7.79088	9.02833	7.85551	10.0812	9.09987	8.82971	7.03039	9.71902	9.5081	10.0161	8.95369	9.83892	8.51175	8.87019	9.58086	8.5611	7.72566	8.4272	10.7779	8.70426	9.59927	8.69545	9.41414	8.83179	8.74197	9.04445	9.85029	9.56212	8.99807	8.96093	9.44613	8.77518	8.04478	9.6808	9.44586	7.68624	6.05779	6.75234	8.76998	8.16638	10.2297	9.97796	9.06605	10.1137
TELO2	9894	CLK2|TEL2	telomere maintenance 2	7.63846	7.35835	7.41822	6.91285	7.75118	8.94999	7.07482	7.47423	7.15929	7.03792	7.29549	7.11427	6.9877	6.98477	7.19695	7.18453	7.3765	7.44254	6.51822	8.14017	7.83429	7.52449	7.71662	7.24983	8.0378	7.02034	7.23036	7.26102	7.30009	7.4812	6.89889	6.9176	6.98559	7.12914	6.99078	7.01095	6.7314	7.80172	8.61903	8.32608	7.79157	6.93608	7.25887	6.88877	6.96422	7.04798
TGFB1	7040	CED|DPD1|LAP|TGFB|TGFbeta	transforming growth factor, beta 1	11.0431	11.4899	11.2975	11.0623	11.0476	11.772	11.4018	11.4669	11.4355	11.3105	11.8093	11.208	11.1625	11.3651	11.1956	11.1482	11.1457	11.0778	12.0901	11.5138	11.4969	11.1941	11.275	11.3502	11.1333	11.4983	11.4787	11.3459	11.2734	11.1466	11.2827	11.5267	11.7364	11.3017	11.6042	11.3334	11.4485	11.4554	11.7333	11.3114	11.3519	11.45	11.2125	10.9509	11.5443	11.8376
TGFB2	7042	LDS4|TGF-beta2	transforming growth factor, beta 2	4.35306	3.07011	4.93583	3.2575	3.42925	2.55767	3.95012	4.47423	4.09628	3.79691	4.84093	4.35177	3.1855	3.45426	3.70154	4.61685	3.33836	2.68766	4.16624	4.41225	4.63551	3.61074	5.71662	3.99502	3.94563	3.95187	4.20799	3.80159	3.45526	2.6933	3.88832	2.82308	3.7468	3.40512	2.80858	3.72144	3.45456	4.79316	2.99366	4.26468	4.13335	4.17424	3.70088	3.9745	2.34951	3.80453
TICAM1	148022	IIAE6|MyD88-3|PRVTIRB|TICAM-1|TRIF	toll-like receptor adaptor molecule 1	7.82879	7.72722	7.57628	7.84846	7.61907	8.25811	7.71094	7.23226	7.62878	7.57588	7.18407	7.099	7.63176	7.45426	7.49161	7.80949	7.10086	7.17147	7.37774	7.25355	7.38553	7.04179	8.00202	7.23602	7.26756	7.33653	7.38458	7.26974	7.52475	7.29321	6.85614	6.79271	7.38835	7.56354	7.15253	7.24732	7.63676	7.05905	7.66351	7.97473	6.83379	7.30173	7.57535	7.35087	7.40118	6.09211
TIGIT	201633	VSIG9|VSTM3|WUCAM	T cell immunoreceptor with Ig and ITIM domains	8.13442	7.89714	8.72488	8.54291	7.29961	8.41565	8.35385	8.36405	8.01003	8.02398	8.38982	8.02823	7.69012	8.1852	8.32277	7.71638	8.31237	8.52055	7.92393	8.59547	8.15336	7.85867	8.03855	8.42433	7.96553	8.61799	8.7829	8.96348	8.0179	8.43139	8.19746	8.92986	8.50169	8.37912	8.10249	8.39282	7.29715	8.56575	7.61104	7.96512	7.50839	8.43204	7.65335	8.30748	7.61004	8.48856
TIMP1	7076	CLGI|EPA|EPO|HCI|TIMP	TIMP metallopeptidase inhibitor 1	9.8409	10.1187	10.1927	9.92993	10.2716	10.613	10.4213	9.99779	11.3543	10.2829	9.69891	10.0952	10.1368	10.3157	9.93994	9.66436	9.56167	9.56571	10.3685	9.82446	10.1591	9.50729	10.1513	9.84847	9.84583	9.98895	10.1699	9.48902	10.2442	9.12793	10.0735	9.64007	10.1239	10.0725	10.3477	10.534	10.5775	10.5002	10.3774	10.394	9.5385	10.0516	9.71995	10.0455	10.5219	9.24845
TLE4	7091	BCE-1|BCE1|E(spI)|ESG|ESG4|GRG4|Grg-4	transducin-like enhancer of split 4	8.78769	8.95463	8.83136	8.56128	8.44606	9.67661	8.44198	8.62994	8.68981	8.87275	8.36681	8.5331	8.64821	8.59721	8.65314	8.70431	8.54223	8.96145	8.2626	8.81028	8.8127	8.90142	8.52398	8.82099	8.54058	8.52677	8.63705	8.74957	8.91642	8.90762	8.43748	8.53733	8.55622	8.89697	8.73019	8.81986	8.63217	8.2712	8.62962	8.56448	8.64905	8.84297	8.65162	8.78185	8.67445	8.31698
TLR1	7096	CD281|TIL|TIL. LPRS5|rsc786	toll-like receptor 1	9.48749	9.47558	9.67491	9.76688	9.8471	9.84308	9.21065	9.12823	9.96488	10.3543	9.75492	10.2327	10.0373	10.5605	9.94312	8.90753	9.87752	9.47882	10.8275	9.55521	9.69964	9.42727	9.63549	9.59087	9.06572	9.06503	9.29899	9.42022	9.92758	9.03538	10.7616	9.70164	10.2965	9.60338	10.0285	10.3019	10.4842	9.52754	9.37815	10.1861	8.91799	9.72749	10.2051	10.002	10.8938	10.0082
TLR10	81793	CD290	toll-like receptor 10	7.02548	6.93952	6.05782	7.71693	6.82157	9.00062	7.0186	7.01612	6.43867	8.25634	7.53725	7.33883	7.41432	7.76411	6.7984	6.85389	7.40137	6.71002	7.00577	6.87168	7.87652	7.07951	7.17605	6.74504	6.43392	6.72445	6.35095	7.24343	7.03388	7.60619	7.67737	7.56904	7.52501	6.2982	5.84961	6.70802	5.79851	5.79316	5.66351	6.23297	6.32318	6.69507	8.24749	8.08141	7.47191	7.67126
TLR2	7097	CD282|TIL4	toll-like receptor 2	9.04655	9.17863	8.97765	9.5392	9.83013	8.39056	9.0305	7.36405	10.0637	9.65489	9.12496	10.4483	9.97797	10.568	10.2049	8.48897	8.3765	8.37065	10.7345	8.86071	9.13608	9.23593	9.72785	9.31366	7.99487	8.99869	9.51481	9.33349	9.8982	7.63582	10.5904	9.31894	10.3837	8.85043	9.79113	9.52402	10.0499	8.83963	9.05582	9.85616	7.68794	9.72348	10.24	9.67066	11.3277	9.6134
TLR7	51284	TLR7-like	toll-like receptor 7	7.39745	7.12455	6.91445	7.29313	7.75118	8.31256	7.28799	6.11469	7.96135	7.83732	7.48692	7.48693	7.20343	7.77618	7.83995	6.85389	7.42582	6.36008	7.86082	6.38187	7.24217	6.50383	8.07417	6.53558	6.39041	6.74772	6.72106	6.41826	7.42165	6.05085	8.37828	6.86017	7.58676	6.75763	6.50046	6.83074	7.40158	5.72277	6.66351	7.20872	5.83379	7.3231	8.02548	7.1567	7.92442	7.49843
TMED2	10959	P24A|RNP24|p24	transmembrane p24 trafficking protein 2	11.499	11.5095	11.4389	11.8383	11.4321	10.8706	11.672	11.9288	11.8616	11.8076	11.8037	11.7293	11.6394	11.6801	11.4423	11.5933	11.6934	11.5964	11.9908	11.4263	11.6345	11.5749	11.6996	11.5186	11.4609	11.553	11.7491	11.6068	11.4913	11.4602	11.7945	11.7707	11.6984	11.7056	12.0165	11.721	11.7016	11.6949	11.0879	11.1627	11.5974	11.6089	11.7274	11.5915	11.991	11.8713
TNF	7124	DIF|TNF-alpha|TNFA|TNFSF2	tumor necrosis factor	6.44052	7.61284	7.37192	7.08532	7.34811	6.25811	7.85701	7.37545	8.08334	7.29167	7.06332	7.74408	7.20343	7.25012	6.99104	6.87558	6.66029	6.91648	7.45747	6.84965	7.66793	6.22965	8.00202	7.73526	6.79807	7.38927	7.40439	6.83721	7.91469	6.88313	7.2438	7.03902	7.64598	7.7167	7.2009	7.26576	7.53548	7.12876	7.58407	7.82858	7.08755	7.65068	6.77254	7.11955	6.79797	6.96499
TNFAIP3	7128	A20|OTUD7C|TNFA1P2	tumor necrosis factor, alpha-induced protein 3	10.7856	12.2276	11.1233	9.74936	10.2779	9.88859	10.4366	12.5651	11.1139	10.7212	11.8152	11.1415	11.3474	10.6085	10.0473	11.5867	11.538	11.48	12.2846	11.0306	12.7307	12.8389	11.75	12.0364	11.9092	12.5331	13.064	11.5395	11.3769	11.9968	11.1959	11.758	11.7585	12.6677	12.6057	11.9797	11.469	12.2054	12.1036	10.8909	12.4425	12.5116	10.7666	11.0164	11.3292	12.3006
TNFRSF10A	8797	APO2|CD261|DR4|TRAILR-1|TRAILR1	tumor necrosis factor receptor superfamily, member 10a	6.67499	6.61759	6.99811	6.39501	6.49534	7.20153	6.12005	6.40913	6.26621	6.71252	6.56177	5.93673	6.63836	6.09169	5.88916	6.91802	7.05457	6.58247	6.59073	6.60864	6.87652	6.72225	6.80409	6.83936	6.87374	6.12179	6.16219	6.47966	6.3672	6.91247	6.17589	6.38787	6.21147	6.96408	6.27806	6.27944	6.59961	6.30773	6.16358	6.20055	6.81986	5.8206	6.45379	6.50288	5.78692	6.73943
TNFRSF14	8764	ATAR|CD270|HVEA|HVEM|LIGHTR|TR2	tumor necrosis factor receptor superfamily, member 14	8.10795	7.85348	8.07718	7.76846	7.79557	8.6662	8.01382	8.35255	7.78877	7.88437	7.93779	7.91945	7.77646	7.86929	7.88034	8.17582	8.13834	7.94504	7.43401	8.29489	7.98343	7.89085	7.62351	8.69545	8.16372	7.64613	7.90843	8.14263	7.78853	7.77545	7.50821	7.50022	7.63433	7.73731	7.57981	7.73143	7.49895	8.34335	8.88737	8.54524	8.29826	7.83059	7.68746	8.00198	7.47191	7.70575
TNFRSF17	608	BCM|BCMA|CD269|TNFRSF13A	tumor necrosis factor receptor superfamily, member 17	7.71061	5.74471	5.60325	10.6325	7.71465	6.64514	6.96011	7.38677	7.52733	7.26821	4.99293	6.71434	8.3891	7.79213	6.69148	8.11327	7.00674	5.46902	6.02683	6.47114	7.69964	6.96326	7.36048	6.2635	8.06111	6.4113	5.90843	8.27408	6.59104	7.10269	7.06764	6.97283	6.83087	7.76267	6.84285	6.41777	7.20533	8.33158	5.02608	5.06304	6.60909	7.59904	7.28138	7.00198	7.68342	6.93623
TNFRSF18	8784	AITR|CD357|GITR|GITR-D	tumor necrosis factor receptor superfamily, member 18	6.25995	5.79593	6.43333	4.57943	5.55853	6.14264	6.28799	5.59622	6.09628	5.95219	6.64063	5.54441	5.14898	5.14231	4.2865	5.66747	5.88856	5.61839	5.9844	5.95657	5.346	5.95314	5.88655	5.70551	5.70644	6.3055	5.6454	5.56713	4.98869	6.42122	5.86694	4.72997	4.65754	6.0407	5.31759	4.05402	5.36883	6.23373	5.44111	6.11615	6.49091	5.07694	4.90019	5.36152	4.28811	5.38949
TNFRSF1A	7132	CD120a|FPF|MS5|TBP1|TNF-R|TNF-R-I|TNF-R55|TNFAR|TNFR1|TNFR1-d2|TNFR55|TNFR60|p55|p55-R|p60	tumor necrosis factor receptor superfamily, member 1A	9.95297	9.52701	9.64602	9.72348	10.2637	11.4585	9.94887	9.05919	9.79275	9.99747	9.27833	9.65032	10.1542	10.3109	9.89684	9.44974	9.51685	9.53628	10.1253	9.79307	9.29502	9.25047	9.09166	9.4781	9.0378	9.18708	9.29369	9.71008	9.643	9.34973	9.60175	9.58906	9.82661	9.25061	9.3667	9.77793	9.96904	9.6723	9.17266	9.90225	9.1192	9.77996	10.074	9.717	10.1665	9.17855
TNFRSF1B	7133	CD120b|TBPII|TNF-R-II|TNF-R75|TNFBR|TNFR1B|TNFR2|TNFR80|p75|p75TNFR	tumor necrosis factor receptor superfamily, member 1B	10.2203	10.6027	10.7583	10.4805	11.2865	10.9327	10.8496	10.1044	11.3711	10.5566	10.7227	11.1369	10.8101	11.1761	10.8417	10.2483	9.98839	9.86008	11.4594	10.796	10.4001	10.3464	11.1596	10.8541	10.2756	10.6737	10.8476	10.6064	10.9907	9.79396	10.8936	10.8146	11.4434	10.4283	11.359	11.2231	11.0427	11.3434	11.6094	11.4733	10.251	10.7315	10.5667	10.6437	11.1824	11.2523
TNFRSF4	7293	ACT35|CD134|IMD16|OX40|TXGP1L	tumor necrosis factor receptor superfamily, member 4	5.93802	6.20256	7.07718	6.08532	6.07311	6.14264	6.0656	6.69055	6.71519	6.90733	6.64063	5.00384	5.41816	5.45426	5.33897	6.69214	6.33836	6.4019	6.84905	6.73418	5.17608	5.80339	6.62351	7.10544	6.41956	6.01076	6.13082	6.4025	5.87976	6.55128	6.62103	5.69755	5.6728	7.01561	5.6473	5.99998	5.95379	6.28348	5.62169	5.69531	6.94071	5.3786	5.5459	5.9745	4.93448	6.05692
TNFRSF9	3604	4-1BB|CD137|CDw137|ILA	tumor necrosis factor receptor superfamily, member 9	3.35306	4.36967	4.84836	4.1055	3.42925	5.36503	4.58755	4.29366	3.98937	4.5854	4.33397	4.24485	3.81777	4.56973	4.33897	3.61685	3.53101	3.49501	3.91831	4.73418	4.346	4.44724	4.30158	4.34294	4.02363	3.48238	4.14659	4.80159	4.11422	3.6933	5.01031	4.19232	4.52921	3.59776	4.59999	4.45841	3.45456	4.72277	3.70415	3.91104	3.13335	3.65068	3.90019	4.27406	3.76455	4.36092
TNFSF10	8743	APO2L|Apo-2L|CD253|TL2|TRAIL	tumor necrosis factor (ligand) superfamily, member 10	9.54782	9.04915	9.70945	9.513	10.0217	10.4219	9.61625	8.32928	9.7606	10.1577	8.74782	9.32905	9.98899	10.3698	10.0688	9.21888	9.53944	8.91648	9.66818	9.44934	8.47986	9.13654	8.96455	9.08248	9.02126	8.66152	8.92224	9.27408	9.33533	8.64167	9.9645	9.24795	10.2335	8.9597	9.02849	9.47929	9.49643	8.89269	8.07338	9.38497	8.06409	9.94185	10.182	9.18095	10.1803	9.07901
TNFSF4	7292	CD134L|CD252|GP34|OX-40L|OX4OL|TXGP1	tumor necrosis factor (ligand) superfamily, member 4	7.30726	8.22142	6.70634	6.37852	6.26214	6.64514	6.43841	6.29366	6.09628	6.71252	7.84093	7.47515	7.1397	7.05252	6.35179	6.26892	7.78839	7.58852	7.72566	6.38187	7.60234	7.03221	7.41706	7.01132	6.7299	7.82633	7.09064	6.98216	6.52926	6.36573	7.72567	6.24935	6.42488	7.7115	7.23226	6.77391	7.98774	7.04469	6.05779	6.35582	6.40014	6.44509	6.48515	7.25134	7.2644	6.84635
TNFSF9	8744	4-1BB-L|CD137L	tumor necrosis factor (ligand) superfamily, member 9	4.93802	4.79593	5.09629	4.88977	4.42925	6.14264	5.48064	5.67217	5.90364	5.19546	6.38982	5.97068	5.44854	5.47416	4.4385	5.39446	4.92332	4.89711	5.08823	5.28672	6.69964	4.84778	6.30158	5.17944	5.16802	6.5893	6.6454	5.28702	5.11422	5.24789	5.65884	5.80798	5.65754	6.25597	6.36553	5.49012	4.14643	6.04469	6.37971	5.44155	5.49091	5.99053	4.61842	5.08141	4.67144	6.22486
TOX	9760	TOX1	thymocyte selection-associated high mobility group box	8.37543	7.83319	8.24924	8.3492	7.12969	5.8796	7.61309	8.27551	7.42848	7.7038	8.04604	8.15912	7.56401	7.83892	8.10904	7.79818	7.67056	8.07997	7.56936	8.11269	8.73832	7.67991	8.44454	8.03543	7.8201	8.88785	8.42393	8.44159	7.68307	8.40755	7.95567	8.6852	7.66519	8.2982	8.481	7.83074	6.75412	8.09433	8.04202	7.2957	7.6332	8.44509	7.83473	7.89611	7.83601	8.49185
TOX2	84969	C20orf100|GCX-1|GCX1|dJ1108D11.2|dJ495O3.1	TOX high mobility group box family member 2	5.0535	3.27656	3.17029	4.2575	3.42925	2.55767	3.23963	3.70869	3.74836	3.6594	3.89339	3.35177	4.07303	3.45426	3.33897	4.26892	3.99044	4.00958	2.91831	3.82728	4.76104	3.26282	4.71662	2.12055	3.94563	3.95187	3.52992	3.06463	3.01469	4.21686	1.80085	2.56005	3.10295	4.24162	2.10814	2.77391	2.07605	4.57076	3.53422	2.74111	4.71832	4.04299	3.40542	3.08141	2.34951	3.30203
TOX4	9878	C14orf92|KIAA0737|LCP1|MIG7	TOX high mobility group box family member 4	9.37543	9.64812	9.39526	9.33004	9.14693	10.0655	9.43304	9.59622	9.40787	9.72979	9.64828	9.42093	9.40467	9.36648	9.19339	9.5974	9.66029	9.52843	9.51636	9.69147	9.59393	9.77493	8.88655	9.64933	9.48995	9.44905	9.46381	9.36027	9.41435	9.67772	9.3516	9.4896	9.60379	9.5196	9.47446	9.60408	9.48459	9.0768	9.57725	9.30717	9.47543	9.55456	9.57808	9.44398	9.49417	9.4935
TPP2	7174	TPP-2	tripeptidyl peptidase II	10.6862	10.8235	10.5831	10.7542	10.0236	10.8431	9.88086	10.525	9.9201	10.7616	11.1682	10.8042	10.8681	10.6063	10.7562	10.5958	11.1531	11.1285	11.2813	10.1582	11.0247	11.0183	10.5808	10.8394	10.6841	11.047	11.0691	10.8612	10.9147	11.1584	10.9314	11.1744	10.9837	11.3497	11.0052	10.7927	10.8953	10.1406	10.7881	10.5428	11.0825	10.9004	10.8771	11.0113	11.0546	11.4066
TRAC	28755	IMD7|TCRA|TRA|TRCA	T cell receptor alpha constant	12.5819	12.7194	12.8221	12.5445	12.4798	13.3682	12.7621	13.4817	12.6117	12.79	12.6554	11.7268	11.8722	11.6879	12.1527	13.1975	13.151	13.1017	11.6471	12.73	12.5871	12.7569	11.8587	12.8079	12.9093	12.2113	12.2338	12.3694	12.0432	12.8552	12.2409	12.683	11.8925	13.0951	12.2256	12.5106	12.4565	12.4267	11.6969	11.7687	13.3927	12.5129	12.4068	12.8475	11.1412	12.0639
TRAF2	7186	MGC:45012|TRAP|TRAP3	TNF receptor-associated factor 2	7.76245	7.51433	7.3241	7.39501	7.11575	8.53495	7.15524	7.51605	6.79672	7.46676	7.22559	6.67369	7.16278	6.98477	7.33897	7.60391	7.87086	7.76447	6.69967	7.56875	7.42401	7.54486	7.41706	7.52427	7.48306	7.08572	7.29546	7.55291	7.02111	7.80704	7.11374	6.99967	6.71028	7.13692	6.98466	7.02725	6.94394	7.3197	7.43509	7.12482	7.55121	7.15847	7.27242	7.26274	6.57191	6.83601
TRAT1	50852	HSPC062|TCRIM|TRIM	T cell receptor associated transmembrane adaptor 1	11.1652	11.1457	11.2114	10.8432	10.8043	12.223	10.7653	11.5968	10.7494	11.7043	11.1622	10.9064	10.6929	10.3883	10.9526	11.2617	12.1202	11.4764	11.3004	11.4493	10.9607	11.6252	10.5495	11.45	11.2243	10.5268	11.0019	10.9507	10.8086	11.6609	11.6436	11.3119	10.7824	12.1201	10.9517	11.3227	11.6326	10.4093	9.30241	9.99378	11.6889	10.8879	11.2212	11.5652	10.9728	11.1088
TRDC	28526	TCRD	T cell receptor delta constant	11.7139	11.1958	10.6765	11.2799	10.676	10.8056	11.8776	11.7438	10.3671	10.9503	11.1243	11.573	11.6707	11.6026	11.0379	10.9503	10.767	11.838	9.70294	10.9161	10.2259	11.5021	10.1345	10.1374	10.3932	12.0743	11.1048	11.9648	10.3903	11.7229	11.2837	11.086	9.38835	11.2693	10.5849	10.6726	9.81211	11.4218	10.5293	10.0392	10.0773	10.8698	10.7876	11.0028	10.4822	10.992
TRDV1	28518	hDV101S1	T cell receptor delta variable 1	8.12124	6.82088	7.13377	9.91285	7.10167	8.98394	8.06097	9.36405	6.82809	7.72979	7.07472	8.06797	6.897	8.28715	7.68643	7.83186	7.42582	8.1875	6.60481	7.30302	7.44287	7.64888	7.76102	7.29047	7.03309	9.55508	7.18527	8.37043	6.16153	7.88806	6.87767	9.09455	7.06873	8.18272	6.61593	7.02184	6.70831	7.3197	7.81499	6.11615	7.51706	7.53332	7.69418	8.69612	7.03134	8.73666
TRDV2	28517	hDV102S1	T cell receptor delta variable 2	7.2357	8.3781	5.70634	7.87221	8.16396	7.0171	9.72857	8.25095	4.93278	5.5854	7.75846	8.33231	9.04845	8.95144	7.13152	7.78677	6.88856	8.86757	4.16624	5.91475	6.5684	8.75758	7.71662	6.57998	7.79807	9.10612	5.71049	8.11387	4.85119	7.60019	6.21024	7.87112	5.23223	8.41794	7.03295	7.30194	5.97329	9.69086	7.55103	7.4346	6.38128	7.03438	6.84081	6.57784	7.82525	5.82559
TRDV3	28516	hDV103S1	T cell receptor delta variable 3	5.93802	4.12455	5.17029	5.86631	4.42925	4.55767	5.27205	8.71768	3.74836	5.09236	4.6096	7.35177	4.95104	5.14231	6.23205	4.97942	4.11597	6.30237	4.72566	3.99721	4.63551	5.35798	5.71662	4.62305	4.23514	8.0534	5.71049	9.42608	3.7309	5.21686	3.88832	4.52352	3.62651	5.18272	4.43007	4.61041	4.00204	5.64877	3.23466	3.74111	5.77721	5.50866	5.05452	6.31845	4.01248	7.91182
TREM2	54209	TREM-2|Trem2a|Trem2b|Trem2c	triggering receptor expressed on myeloid cells 2	4.52298	3.89323	3.65572	3.84247	3.2366	2.55767	2.7802	3.38677	2.28893	3.92244	3.54547	3.86634	3.44854	3.86929	2.85354	1.80949	3.70093	2.85758	3.50327	3.63464	4.63551	4.26282	4.30158	3.12055	2.94563	3.24137	3.43039	3.70206	3.2948	4.08562	3.38582	3.23812	3.35087	2.91969	3.75199	2.77391	3.509	3.86027	4.05779	3.54847	2.94071	3.11011	2.64643	3.59599	3.76455	3.62396
TRGC1	6966	C1|TCRG|TCRGC1	T cell receptor gamma constant 1	8.45109	7.48861	8.85399	9.7795	7.49534	7.20153	8.94007	7.71768	6.98937	8.36538	9.0547	8.70428	7.94306	9.55112	9.16824	7.69214	7.72083	8.57335	8.6665	7.79307	7.53363	8.25872	8.76102	8.52427	7.87374	8.79875	7.78794	9.06963	7.23524	8.88313	8.06295	9.45487	7.99473	9.67056	8.16883	7.73474	7.2855	9.29868	8.27906	7.75234	7.64905	8.40222	8.34045	8.86652	8.6069	8.85406
TRGC2	6967	TCRGC2|TRGC2(2X)|TRGC2(3X)	T cell receptor gamma constant 2	10.0673	9.59246	10.3836	10.214	9.14693	10.7125	10.4509	11.5895	9.46385	10.4316	10.2497	10.2892	9.36839	9.39286	8.81238	10.242	9.29919	10.1654	9.19443	8.20232	10.1068	9.52107	9.03855	10.3054	9.84179	11.4759	10.2812	11.0993	9.32887	10.7281	9.10235	10.9562	9.30385	10.0684	10.3139	9.19417	9.08391	10.5107	8.05779	9.06979	9.33548	10.8849	10.6577	10.4377	8.83064	10.0746
TRGV2	6974	TCRGV2|VIS2	T cell receptor gamma variable 2	7.98242	7.85348	9.17928	9.79821	7.51671	9.96706	8.62255	8.69511	6.68124	8.05858	8.14132	8.20975	6.76444	7.40845	7.68643	8.12238	5.92332	7.98686	7.44969	6.52772	8.38553	7.36563	8.17605	9.33971	7.92036	10.5183	7.22294	9.34385	7.10215	8.28949	6.71972	9.72797	7.67659	7.69579	9.12773	7.22394	6.33908	8.53526	5.92654	7.34103	7.88155	7.18984	8.54032	8.79369	6.64719	8.47862
TRGV4	6977	TCRGV4|V1S4	T cell receptor gamma variable 4	5.44052	5.04209	5.80256	4.1835	4.2366	4.8796	3.10213	5.81303	3.87389	4.5074	5.44359	4.54441	3.67093	3.28433	4.23205	3.61685	5.28589	5.21122	2.24024	4.99721	6.22047	3.71028	4.30158	5.53558	4.63369	6.04873	5.96288	5.96079	4.16153	5.27826	3.80085	4.19232	3.62651	3.05719	4.10814	1.55152	2.21355	4.57076	4.17808	4.44155	4.94071	4.65068	4.58985	5.73349	3.76455	4.30203
TRGV8	6982	TCRGV8|V1S8	T cell receptor gamma variable 8	8.2838	7.6916	8.11515	8.43542	6.55853	8.17238	7.71094	8.55669	6.49838	8.46676	7.77952	7.3773	7.09239	7.82736	7.61376	7.55096	6.4379	7.95912	6.7638	6.03674	6.79079	7.20427	7.30158	8.27029	7.17658	7.95687	7.26689	8.67606	6.64196	8.31901	7.08626	8.54646	6.6728	7.59211	7.20617	6.90907	6.509	8.19525	6.86514	7.23297	7.11063	9.09569	7.76297	8.06196	6.53274	7.89697
TRGV9	6983	TCRGV9|TRGC1|V2	T cell receptor gamma variable 9	5.44052	4.36967	4.65572	4.32789	3.2366	6.0171	4.42405	4.29366	2.87389	5.42494	4.72989	5.18827	4.72156	4.37179	4.48581	4.13142	3.70093	5.00958	4.6732	3.63464	4.98343	3.97331	4.30158	4.34294	4.41956	4.95187	3.87096	5.32097	3.11422	5.18515	4.32442	4.3674	3.7468	4.88316	3.1956	3.66699	3.56147	5.40084	4.17808	4.59909	3.30328	3.73814	4.64643	4.36152	4.93448	4.03899
TRIM2	23321	CMT2R|RNF86	tripartite motif containing 2	5.16041	4.49895	4.65572	4.63601	4.33614	2.55767	3.95012	3.8462	4.68124	3.79691	4.94402	3.54441	3.56401	3.98477	4.4385	4.61685	4.11597	4.77512	4.61875	4.91475	5.26354	3.61074	4.30158	4.44247	4.41956	3.5893	4.32347	4.64959	4.7923	4.55128	4.32442	4.44757	4.4605	3.84569	3.6931	4.87344	3.56147	4.30773	3.85615	4.91104	5.04025	4.23564	4.33831	4.85902	4.51944	4.10938
TRIM33	51592	ECTO|PTC7|RFG7|TF1G|TIF1G|TIF1GAMMA|TIFGAMMA	tripartite motif containing 33	9.50788	9.54584	9.41822	9.45324	8.86804	8.17238	8.78582	9.32635	8.85498	9.68177	9.85588	9.67369	9.72466	9.64847	9.66089	9.28927	10.0798	9.81951	10.316	9.36256	9.67593	9.68756	9.25578	9.51	9.31874	9.74628	9.76386	9.81058	9.72795	9.97407	9.90807	9.87837	9.98635	9.88663	9.65792	9.4674	9.60039	8.88062	9.41992	9.36133	9.4931	9.86742	9.76297	9.73758	10.0615	10.1496
TRIM35	23087	HLS5|MAIR	tripartite motif containing 35	8.41915	8.17057	8.11515	8.36603	7.9991	9.63449	8.18534	8.10101	7.68124	7.80508	7.68595	7.73424	8.23426	7.97433	8.03941	8.25244	8.13092	8.72108	7.92393	8.6217	8.09494	8.09801	7.41706	8.29713	8.08404	8.204	8.27408	8.48716	8.00499	8.10269	7.76664	7.64326	7.64984	7.66922	7.27806	7.93522	8.31062	8.12194	7.47086	7.13343	8.19944	8.39214	8.40542	7.93227	7.62253	7.37528
TRIM46	80128	GENEY|TRIFIC	tripartite motif containing 46	5.0535	4.36967	5.17029	4.2575	4.75118	5.36503	3.7802	4.08721	4.09628	3.92244	4.99293	4.12937	4.1115	4.19122	4.17547	4.39446	5.11597	4.73205	3.37774	5.2196	5.08297	3.97331	5.30158	4.78351	4.47614	3.48238	4.37792	4.53856	4.06531	4.6475	4.12278	4.0961	4.05714	4.35265	3.10814	3.28848	3.21355	4.30773	4.74368	4.06304	4.38128	4.11011	3.40542	4.66638	3.67144	4.47195
TRPC1	7220	HTRP-1|TRP1	transient receptor potential cation channel, subfamily C, member 1	6.52298	6.91656	6.82564	6.56493	5.82157	6.64514	6.48064	6.72662	6.09628	6.40357	7.46974	5.49861	6.01332	5.64188	6.29979	6.61685	7.58629	7.04521	6.90699	7.11269	6.66793	6.80339	6.41706	6.66487	6.26756	6.10387	6.72106	6.59514	6.67494	7.23246	6.32442	6.50491	6.57868	7.0407	6.05065	6.31528	6.4336	5.53012	6.14893	6.48258	6.96624	6.61646	6.72735	6.6491	6.17394	6.92652
TRPM7	54822	ALSPDC|CHAK|CHAK1|LTRPC7|LTrpC-7|TRP-PLIK	transient receptor potential cation channel, subfamily M, member 7	9.67499	9.80742	9.69071	9.67704	9.42643	8.44032	9.07482	9.59378	9.26334	9.90163	10.5444	9.78759	9.77796	9.82155	9.84676	9.39821	10.4881	10.0039	10.6231	9.96939	9.9343	9.93396	9.65914	10.0032	9.67657	9.81123	9.8017	10.0684	9.80072	10.0673	10.3429	10.3936	10.4113	10.0438	9.88539	9.7181	9.64894	9.26812	9.92439	9.71553	9.89823	9.80296	9.98902	10.1869	10.1111	10.8541
TTK	7272	CT96|ESK|MPH1|MPS1|MPS1L1|PYT	TTK protein kinase	4.81249	4.01352	5.01829	5.69046	4.95281	5.55767	4.30376	4.8462	4.53685	4.86104	5.08604	4.71434	4.79431	4.64188	4.2865	5.61685	5.23145	4.07997	5.08823	5.41225	6.03406	4.80339	6.03855	3.99502	4.90499	4.3055	4.87096	4.75268	4.49274	4.15273	5.19317	5.07101	4.56238	4.45574	4.80858	4.01095	4.42654	5.20819	5.08881	4.13343	3.94071	5.20527	4.26792	4.66638	5.08648	5.14333
TUSC2	11334	C3orf11|FUS1|PAP|PDAP2	tumor suppressor candidate 2	6.90765	7.05617	6.97765	7.06486	7.17072	4.14264	7.13775	7.11469	7.10911	7.40357	6.75846	7.099	7.16278	6.85419	6.89793	6.76369	7.07017	6.92606	6.86082	7.07521	6.73067	7.03221	7.47151	6.70551	6.80913	6.97176	6.88982	6.66288	6.79979	6.67058	7.13177	6.87474	6.64211	7.08158	7.23742	6.95524	7.22579	7.1822	6.05779	6.71839	6.74806	6.9726	7.07527	6.9745	6.74183	6.54996
TYK2	7297	IMD35|JTK1	tyrosine kinase 2	9.9933	10.0243	10.101	9.90999	10.4278	10.6766	9.6521	9.76831	9.84735	9.73836	9.74603	9.93027	9.74622	9.95941	9.7724	9.6487	9.78367	9.7252	9.7638	10.4141	10.1303	9.7282	9.98341	10.128	10.0366	9.67979	9.86858	9.81058	10.0211	9.84051	9.82322	9.77631	10.0151	9.5779	9.96223	9.94883	9.86395	10.3681	10.7946	10.7704	9.94393	9.60342	9.52248	9.717	9.6533	9.78584
TYROBP	7305	DAP12|KARAP|PLOSL	TYRO protein tyrosine kinase binding protein	11.8409	11.9469	11.8134	11.7218	12.7106	13.587	12.3512	11.0627	12.8186	12.2055	12.0987	12.5142	12.2354	12.5422	11.86	11.4837	11.2538	10.9954	12.2155	11.8846	11.538	11.5491	12.4428	11.9592	11.6515	11.6132	12.0493	11.4114	12.1506	10.5644	12.2748	11.6934	12.1319	11.3236	12.491	12.4429	12.3639	12.0847	12.2935	12.5045	10.7808	11.8507	12.0542	11.9305	12.5588	11.8005
UBE2D1	7321	E2(17)KB1|SFT|UBC4/5|UBCH5|UBCH5A	ubiquitin-conjugating enzyme E2D 1	9.12785	9.11954	8.85399	9.15958	9.85342	10.2924	9.6521	8.63943	9.86068	9.90733	8.94402	10.0932	10.1519	9.87866	9.28817	9.03349	9.35437	8.78305	9.42015	8.93581	9.22047	9.12982	9.31654	9.04338	8.99729	8.88523	9.10685	9.10415	9.34432	8.51029	10.1374	9.23671	9.77979	8.9728	9.48752	9.66178	9.89175	9.08032	8.838	9.1882	8.2471	9.46606	9.81636	9.44649	10.1792	9.30391
UBE2I	7329	C358B7.1|P18|UBC9	ubiquitin-conjugating enzyme E2I	10.5867	10.4996	10.4649	10.4284	10.7319	12.1142	10.6628	10.9745	10.9489	10.8978	10.2383	10.6252	10.6371	10.4809	10.4181	10.8498	10.4647	10.7955	10.1944	10.7084	10.88	10.5798	10.7222	10.6992	10.8201	10.485	10.6898	10.6294	10.6498	10.6699	10.4008	10.4402	10.201	10.602	10.9355	10.7173	10.766	10.7551	10.2137	10.3759	10.6745	10.6265	10.7388	10.5595	10.6334	10.2089
UCP1	7350	SLC25A7|UCP	uncoupling protein 1 (mitochondrial, proton carrier)	4.67499	4.61759	4.75525	4.39501	4.42925	5.7276	4.02813	4.38677	4.37639	4.03792	4.40797	4.79234	4.44854	4.53226	4.4385	4.71638	4.61847	3.14709	4.44187	4.91475	4.98343	4.26282	6.17605	3.99502	3.7757	3.95187	3.87096	4.06463	4.11422	3.78076	3.60821	3.56005	4.05714	3.2982	3.56757	3.66699	3.21355	5.04469	3.99366	4.20055	3.94071	4.29453	4.40542	3.44398	3.93448	4.10938
UHRF1	29128	ICBP90|Np95|RNF106|hNP95|hUHRF1|huNp95	ubiquitin-like with PHD and ring finger domains 1	5.81249	4.45713	5.24068	5.45914	5.82157	4.8796	5.17252	4.8462	5.14691	4.92244	4.40797	5.4513	5.33931	5.01225	5.0862	5.71638	4.23145	4.85758	2.72566	5.14921	5.26354	4.44724	5.88655	5.17944	5.20197	4.5893	4.87096	5.96079	4.90777	5.01523	5.35544	4.3674	4.38835	5.21247	5.08542	4.55152	5.11167	5.64877	5.17808	4.74111	4.99134	5.07694	5.07527	4.36152	4.97401	4.10938
USP15	9958	UNPH-2|UNPH4	ubiquitin specific peptidase 15	11.3933	11.7604	11.3302	11.3508	11.1546	10.2991	10.5884	10.9802	11.1562	11.74	11.8608	11.9801	12.1271	11.9166	11.6775	10.8305	11.9858	11.6834	12.2565	11.34	11.8757	11.8139	11.6265	11.6017	11.1156	11.5608	11.8778	11.5636	11.8936	11.5266	12.2368	11.8231	12.0693	11.8112	12.0687	11.8224	11.7784	11.0528	11.7038	11.4584	11.4349	11.6917	11.7392	12.0501	12.11	12.0059
VAV2	7410	VAV-2	vav 2 guanine nucleotide exchange factor	7.48234	7.72281	7.27463	7.61506	7.74213	8.62376	7.40225	6.67217	7.43867	7.89972	7.50389	7.76358	7.62845	7.98477	7.77954	6.87558	7.17486	7.07997	8.21752	7.01711	8.44287	7.22965	8.24018	7.04338	7.38303	7.51665	7.62865	7.48716	8.04968	7.10269	7.56241	7.51424	8.27037	6.99864	7.66656	7.62477	7.63676	7.86844	8.7191	8.25681	6.95353	7.28003	7.95442	7.64038	8.61004	8.29827
VAV3	10451	-	vav 3 guanine nucleotide exchange factor	8.83688	8.51177	8.15214	8.29313	7.88046	8.44032	8.31158	8.10101	8.58355	8.5124	9.16285	8.87533	8.63506	8.96908	8.576	7.62967	8.27247	8.15526	9.08823	8.3111	9.13028	8.23802	8.38905	8.20092	8.31874	9.09709	9.22108	9.01364	8.6729	8.58204	9.19532	8.99801	9.01134	8.56066	9.02252	8.70126	8.58384	8.30773	8.60031	8.20055	8.17775	9.11828	8.73878	8.57327	8.72745	9.16001
VCAM1	7412	CD106|INCAM-100	vascular cell adhesion molecule 1	4.35306	3.61759	4.93583	4.02304	4.33614	4.8796	2.7802	4.38677	3.87389	4.33748	4.54547	4.4513	3.1115	2.86929	2.85354	3.61685	3.99044	1.27262	4.61875	3.99721	4.76104	3.38835	4.71662	4.53558	3.58306	3.10387	4.08246	4.06463	3.11422	2.27826	3.80085	4.69755	2.9103	3.68522	3.80858	3.35887	2.07605	5.25882	2.85615	3.82858	3.30328	3.9726	3.03345	3.59599	3.93448	4.03899
VDAC1	7416	PORIN|VDAC-1	voltage-dependent anion channel 1	9.8409	9.73161	9.74621	10.0124	9.94692	11.1046	10.1189	9.91424	10.2762	9.97772	9.62907	10.0323	10.0688	10.1204	9.86253	9.91802	9.71092	9.79879	9.99512	9.54838	9.88689	9.83406	10.0475	9.64672	9.70496	9.78335	9.91995	9.76661	9.76192	9.6196	10.0261	9.89186	9.93742	9.86922	9.99384	9.88616	9.7744	9.80172	9.24503	9.56448	9.56172	9.86257	9.98491	9.89428	10.2574	9.78584
VEGFA	7422	MVCD1|VEGF|VPF	vascular endothelial growth factor A	6.0535	5.87746	5.5488	5.79356	6.2366	5.55767	6.13775	5.97173	6.17157	5.89207	6.06332	6.49861	6.82358	6.60626	5.941	6.93878	5.95727	4.89711	6.97359	5.47114	7.4049	6.27912	6.71662	6.09017	5.75298	6.95187	7.08246	5.62262	6.62519	4.50066	6.37071	6.10849	6.78945	6.25597	6.59195	6.06459	6.22172	6.28348	6.07338	6.28027	4.77721	6.45803	5.76617	5.55946	6.84137	5.78315
VTCN1	79679	B7-H4|B7H4|B7S1|B7X|B7h.5|PRO1291|VCTN1	V-set domain containing T cell activation inhibitor 1	5.25995	4.53959	4.30779	4.74293	4.59917	5.14264	3.68709	4.55669	3.74836	4.42494	4.40797	4.54441	3.95104	3.92819	3.4385	4.71638	4.11597	4.00958	3.61875	5.07521	4.98343	3.97331	4.30158	3.70551	3.94563	4.10387	4.01535	4.21663	4.06531	3.60019	4.12278	3.76168	3.62651	4.05719	3.35607	3.66699	3.509	4.20819	3.62169	3.06304	3.59279	3.8986	4.11592	3.59599	3.22398	4.1765
WNT11	7481	HWNT11	wingless-type MMTV integration site family, member 11	4.67499	4.17702	4.43333	3.63601	3.75118	5.36503	4.10213	4.70869	3.28893	2.92244	5.13043	4.24485	3.67093	4.14231	2.85354	4.50993	3.85294	3.93558	5.27586	3.14921	4.87652	3.97331	5.52398	3.99502	4.02363	4.8694	4.01535	4.80159	4.01469	4.90276	2.97078	3.32558	3.62651	5.02403	4.50046	3.72144	4.21355	4.20819	3.92654	4.13343	5.04025	4.11011	2.94599	3.08141	4.40841	3.52442
XAF1	54739	BIRC4BP|HSXIAPAF1|XIAPAF1	XIAP associated factor 1	8.75394	8.01352	8.24068	7.99627	8.23015	9.47654	8.10663	7.98668	7.56505	8.446	8.25094	8.06797	8.05587	8.35847	8.45642	7.75201	8.23837	8.15118	6.97359	8.21099	8.73067	8.1026	8.38905	8.24983	8.89205	8.61799	8.00673	8.42998	8.04968	7.91247	8.20173	7.64751	8.42262	7.58644	7.3608	7.49403	6.98294	7.77588	7.9136	8.35214	7.9851	8.87226	7.88851	8.10695	7.32679	7.63593
XIAP	331	API3|BIRC4|IAP-3|ILP1|MIHA|XLP2|hIAP-3|hIAP3	X-linked inhibitor of apoptosis, E3 ubiquitin protein ligase	9.77932	9.71729	9.5932	9.81056	9.39215	8.8796	9.1768	9.62039	9.26047	10.164	9.98841	9.64244	9.86709	9.76108	10.0756	9.55769	10.3303	9.9474	10.2244	9.51379	9.60653	9.68297	9.20848	9.68787	9.39776	9.47368	9.34071	9.84744	9.74843	9.93885	10.1781	9.86565	9.92073	9.78511	9.47883	9.75119	9.67373	8.84378	9.11165	9.22694	9.52352	9.76572	10.1203	9.89977	10.0476	10.0128
YES1	7525	HsT441|P61-YES|Yes|c-yes	YES proto-oncogene 1, Src family tyrosine kinase	8.7281	8.83931	8.3241	8.18824	7.74213	6.0171	7.6194	8.46892	7.68981	8.88051	9.46758	8.37096	8.58809	8.63306	8.73128	7.90753	8.5754	8.88487	9.80857	8.56875	8.8127	8.93009	8.73899	8.28378	8.31874	9.11733	9.19289	9.07958	8.83121	9.16904	9.03447	9.0535	9.07017	9.13498	9.52494	8.8183	8.72134	8.55059	9.65705	8.79096	8.96941	8.91512	8.43182	8.62721	9.51944	9.64632
YWHAZ	7534	14-3-3-zeta|HEL-S-3|HEL4|KCIP-1|YWHAD	tyrosine 3-monooxygenase/tryptophan 5-monooxygenase activation protein, zeta	12.5546	12.6962	12.5557	12.579	12.2977	12.9489	12.7814	13.032	12.7537	12.6879	12.8438	12.772	12.5161	12.5271	12.4091	12.6269	12.6969	12.6089	13.0112	12.5103	12.9125	12.6101	12.6205	12.6287	12.5445	12.7502	12.7712	12.5735	12.4303	12.5143	12.8276	12.6673	12.6756	12.9033	12.7994	12.6503	12.7337	12.5944	12.1031	12.0277	12.7129	12.6395	12.472	12.5957	12.6043	12.9161
YY1	7528	DELTA|INO80S|NF-E1|UCRBP|YIN-YANG-1	YY1 transcription factor	10.6269	10.5079	10.5172	10.5373	10.3104	10.9414	10.5334	10.7553	10.4526	10.4263	10.6445	10.6145	10.5683	10.5429	10.402	10.7269	10.6487	10.6657	10.3685	10.378	10.6396	10.5533	10.2865	10.6217	10.4294	10.6653	10.6871	10.4646	10.5494	10.5744	10.3679	10.3545	10.1191	10.7154	10.7265	10.595	10.4323	10.3666	10.1526	9.96753	10.5406	10.478	10.5957	10.5502	10.0557	10.2219
ZAP70	7535	SRK|STCD|STD|TZK|ZAP-70	zeta-chain (TCR) associated protein kinase 70kDa	11.8063	11.6102	11.6493	11.4478	11.2763	12.8419	11.4628	12.0427	10.8521	11.5579	11.6654	11.1865	11.2209	10.8172	11.3297	11.7571	11.572	12.0124	10.9524	12.1339	11.3284	11.8641	10.8714	11.5875	11.7862	11.7277	11.5018	11.831	11.1325	11.9662	11.165	11.6088	10.6851	11.6682	11.3358	11.1705	11.2324	11.6254	11.9074	11.239	12.0843	11.4068	11.1247	11.4377	10.7695	11.3569
ZBTB16	7704	PLZF|ZNF145	zinc finger and BTB domain containing 16	8.29557	7.9471	7.30779	6.63601	6.83864	5.14264	7.10213	7.37545	7.03039	7.26821	8.6096	7.97068	8.28564	7.12354	7.23205	6.89696	7.16036	7.71556	7.74486	8.66649	7.47986	8.56494	7.88655	6.99502	8.18933	8.21657	7.98058	8.92537	7.59535	8.82258	7.38582	6.7695	6.52921	7.65304	8.30536	7.39282	6.69076	8.23373	8.37343	7.94568	7.50839	7.9994	8.15544	7.46388	8.14393	7.05692
ZFP36L2	678	BRF2|ERF-2|ERF2|RNF162C|TIS11D	ZFP36 ring finger protein-like 2	10.3303	10.5308	10.186	9.65154	10.3119	11.2442	9.67955	10.6228	10.1139	9.10897	11.1675	9.80885	9.5298	9.24433	9.17005	10.1449	10.2262	10.5355	10.3777	10.7476	10.7629	10.7237	10.1596	10.3267	10.8283	10.509	10.7948	10.6218	9.86107	10.3868	9.98573	10.1458	9.8802	10.5454	10.231	10.3164	9.85017	11.1159	10.9038	10.7704	11.1284	10.3905	9.59075	10.2413	9.56707	10.3048
ZNF683	257101	Hobit	zinc finger protein 683	5.81249	6.85348	7.94639	7.6635	5.75118	8.14264	6.4667	7.14165	4.28893	5.38187	5.1735	6.3773	5.80609	6.53226	5.64014	6.4242	5.95727	6.63017	3.72566	4.52772	7.00897	6.54486	4.71662	7.7644	5.96553	8.89308	8.13873	5.47966	4.6336	6.24789	4.84525	7.70164	5.51234	6.33923	5.44799	4.92075	4.66101	6.25882	8.96468	5.76348	6.22082	8.13046	6.11592	6.88877	4.15687	5.47195
FAM30A	9834	C14orf110|FAM30A|HSPC053|KIAA0125	KIAA0125	8.01127	6.67345	6.60325	8.11548	7.08746	8.41565	6.49444	6.34096	6.37639	7.22012	7.86082	7.88426	7.77646	7.32325	7.14632	6.64238	7.10086	6.65344	7.49574	5.99721	8.16476	6.92233	8.03855	6.64411	7.16802	7.69483	6.71049	7.87769	7.09608	7.86823	7.40818	7.52352	7.36033	7.00715	6.31759	6.92656	6.5223	6.90863	6.44111	7.03573	6.8476	6.55757	8.10334	8.07496	7.57833	8.0435
FCGR1A/B	NA	NA	NA	7.86085	7.8291	7.76723	8.0597	8.94495	8.55767	8.61309	6.40913	9.92917	8.76374	7.75137	8.76358	9.31685	9.19572	9.07851	7.4677	8.33191	7.44254	8.6013	7.11269	7.9705	8.24218	8.84591	8.28378	7.29927	8.10387	8.21922	8.1568	8.56268	6.18515	8.52195	8.57128	8.52711	7.13692	8.7375	8.4095	8.89878	7.3197	6.90055	8.96753	6.55962	8.1545	9.03213	8.85902	10.1011	7.91674
CSH2/GH2	NA	NA	NA	5.25995	4.45713	4.84836	3.52054	4.75118	4.8796	2.58755	3.38677	2.61086	5.24437	4.47835	3.71434	3.25589	3.74376	3.53161	3.61685	3.70093	4.21122	3.37774	5.07521	6.76104	4.80339	2.71662	4.62305	4.41956	4.17426	4.20799	4.59514	3.85119	5.11957	4.60821	3.23812	3.35087	4.24162	2.56757	2.66699	2.33908	4.30773	4.28911	3.54847	4.65692	3.8986	3.33831	3.85902	2.57191	3.30203
FCGR3A/B	NA	NA	NA	11.7625	12.0124	12.7283	12.2637	11.2188	12.8068	12.3583	11.9177	12.4883	12.5036	12.079	12.2569	12.321	12.5864	12.5533	11.2761	11.2589	11.3972	11.5747	12.2094	11.341	11.7875	11.8965	11.7517	11.8364	12.235	13.1136	13.226	12.1823	11.5478	12.4508	11.9552	12.3331	11.5001	12.9391	12.7706	11.4628	11.9151	12.5699	12.1324	10.9423	12.543	11.9272	11.7784	11.7561	11.9602
ACOT1/2	NA	NA	NA	6.52298	5.93952	5.60325	5.81822	5.28723	6.55767	6.15524	6.67217	6.01685	6.29167	6.27586	5.75387	6.0534	5.7106	7.31297	6.05742	6.14572	6.17951	5.89559	6.14921	6.38553	6.32695	6.03855	6.15029	6.07949	6.12179	6.40439	6.12352	5.96222	5.99708	5.90938	6.12076	5.70286	6.5285	6.027	5.86137	6.31636	6.61029	5.17808	5.52247	6.43714	5.91746	5.94599	5.85902	6.15687	5.62396
VSIR	NA	NA	NA	9.69291	9.66888	9.81703	9.51489	10.0964	10.2372	9.82049	9.29966	10.2373	9.40625	9.84759	9.96226	9.2288	9.58239	9.31297	9.52374	9.14203	8.91407	9.53669	9.70687	9.70746	9.3092	10.0742	9.4781	9.81736	9.26374	9.62865	9.33972	9.51111	8.70453	9.33224	8.96434	9.69727	9.14851	9.82667	9.47831	9.2012	10.2432	10.5676	10.288	9.53423	9.45642	9.19154	9.47373	9.50095	8.77776
CCL4/L1	NA	NA	NA	9.88833	8.81261	9.55917	9.17637	7.49534	9.04953	9.61467	9.51347	8.61984	9.38733	8.86411	9.33883	9.47552	8.83315	9.08428	8.84292	8.81641	9.29499	8.30201	9.75506	9.66793	9.2872	8.78271	8.97021	9.05183	10.1966	10.0722	10.0671	8.52248	9.45817	9.39704	9.75481	7.96093	9.49863	9.76813	9.0997	7.7199	9.35212	8.84711	8.19232	8.62521	10.1203	8.72242	9.12581	8.68639	9.25428
CD45R0	NA	NA	NA	11.4312	11.7896	12.1163	11.5916	11.7874	12.1026	11.8249	11.8686	12.0392	12.0611	11.8144	12.1801	12.0485	12.0822	11.5103	12.2399	11.9698	11.5324	12.0479	12.2702	11.9082	11.0882	11.7854	12.3251	11.1513	11.8963	11.4638	11.6757	11.9299	11.3657	12.5004	12.1694	12.3201	11.9866	11.5513	12.2658	11.4943	11.692	10.7624	11.1025	11.3872	12.1503	12.4343	11.6621	12.1011	11.8741
IFNA4/7/10/17/21	NA	NA	NA	4.93802	5.01352	5.37192	2.2575	3.2366	4.8796	3.48064	2.70869	2.28893	5.24437	4.6096	2.54441	3.0335	3.37179	2.99104	3.97942	2.85294	4.44254	3.24024	5.07521	6.17608	4.32695	5.03855	3.34294	3.6826	3.5893	2.94496	4.14263	3.90777	4.60019	3.50129	3.04548	2.80339	2.40512	1.91549	2.13648	1.56147	3.57076	3.78215	3.74111	4.13335	2.8206	3.46955	3.27406	1.76455	3.1765
GLUD1/2	NA	NA	NA	10.6104	10.7928	10.6828	10.6787	10.696	9.82446	10.957	11.045	11.0971	10.9831	11.0138	11.0572	10.8149	10.857	10.7789	10.686	10.8314	10.6699	11.097	10.6168	10.7307	10.7415	10.7827	10.713	10.5855	10.7193	10.8184	10.5213	10.78	10.5419	11.0938	10.8842	10.9551	10.9021	10.9866	10.8903	10.9374	10.5907	10.1727	10.2558	10.5948	10.7748	10.8267	10.8258	11.1782	11.0157
XCL1/2	NA	NA	NA	9.39745	8.61522	9.13838	8.64638	7.66765	9.2301	8.68408	8.49005	8.20779	9.26821	8.68223	7.54441	8.07789	8.57895	8.59501	7.95924	8.54782	8.16744	7.48816	8.66649	8.13028	8.35798	7.5746	8.05915	7.75298	8.91637	8.3879	8.22113	7.85119	9.10481	8.87232	8.39799	6.91673	8.2982	8.56757	8.29747	6.83627	7.89269	8.17447	7.45536	7.60909	8.49303	8.22212	7.86652	7.71875	7.1765
KIR2DL1/2	NA	NA	NA	7.25995	6.12455	5.75525	5.97997	4.75118	4.14264	6.73439	6.24475	4.61086	5.38187	5.70075	5.49861	5.16736	4.74376	4.95788	4.50993	3.85294	6.19545	4.6732	5.99721	4.87652	5.26282	6.52398	5.82099	3.86317	6.96185	6.55377	6.67606	6.28415	6.79133	6.1407	6.22681	4.3124	5.37912	5.21666	6.04337	6.11167	5.79316	6.11919	5.44155	5.04025	5.9726	4.5607	5.36152	4.28811	5.14333
CD45RA	NA	NA	NA	11.2388	10.8229	10.8213	11.145	10.2204	10.8008	10.577	11.1747	10.4246	10.9984	11.1386	11.3299	10.6996	10.5156	11.1723	10.9906	11.2733	11.2403	10.879	10.796	11.169	11.8416	11.1089	10.1668	11.1217	11.3589	11.3871	11.1187	10.6247	11.2965	11.0369	11.0207	10.4489	11.382	11.3474	10.6859	11.2164	10.5081	11.106	10.3741	11.3741	10.8903	11.0391	11.3143	10.9752	11.4552
TRBC1/2	NA	NA	NA	13.9397	13.5633	14.012	13.9471	13.4999	15.3541	14.1031	14.8998	13.6732	13.8918	14.0599	13.1568	13.1589	12.7556	13.1116	14.5923	14.3149	14.3144	12.9355	14.1409	14.028	14.2019	13.2548	14.1198	14.099	13.53	13.7145	13.2651	12.8433	14.0772	13.5423	13.7118	12.9536	14.3925	13.4282	13.5857	13.816	13.656	12.2772	12.2036	14.4531	13.8251	13.7294	14.1021	12.7557	13.2487
KIR3DL1/2	NA	NA	NA	8.73676	7.40309	7.43333	7.71036	6.33614	7.8796	7.76888	8.42019	7.08334	7.71252	7.13043	7.2993	7.35142	6.21507	7.11657	6.97942	7.16036	8.26509	6.8725	8.70993	8.03406	7.66137	6.88655	7.72541	6.26756	8.83451	7.49955	8.90032	8.05908	8.41098	9.116	8.15996	7.02776	8.12132	8.25025	7.23802	7.17197	7.9858	8.58407	7.21685	6.94071	8.13852	6.53095	7.31845	6.78692	7.25622
KIR2DS1/4	NA	NA	NA	7.46158	7.15757	5.65572	5.63601	4.51671	3.55767	7.2959	7.08721	2.61086	4.03792	6.06332	5.90196	5.49293	5.09169	3.92393	4.39446	3.53101	6.61839	5.04759	6.28672	5.42401	5.22965	7.36048	6.7644	2.7757	7.9767	7.18527	7.6956	7.22414	7.71567	6.90938	6.74592	3.19041	4.50465	4.80858	6.92075	6.99252	4.30773	6.81963	6.04489	6.26264	6.7592	5.24977	5.88877	4.46499	4.52442
KIR2DL3/4	NA	NA	NA	9.53297	8.07703	8.16125	8.72348	6.71465	7.94999	8.21483	8.32928	8.23144	8.59957	8.56177	8.30596	7.41432	6.60626	8.3958	7.0949	7.02286	7.61839	6.77629	8.88257	8.44287	7.56494	7.80409	7.22208	7.00452	8.49275	8.34754	8.89188	7.81096	8.07701	9.16718	8.59787	7.73594	8.93092	8.81895	8.15885	7.89878	8.81447	8.19244	7.34103	7.49968	8.35804	7.37226	8.49806	7.62253	8.05246
RORgt	NA	NA	NA	7.796	6.05617	7.53486	6.69046	6.88868	7.60207	6.67502	7.08721	6.68124	6.5663	7.75846	6.21684	5.65799	5.94254	6.2865	7.66747	6.61847	6.61839	6.29335	7.7698	7.30536	5.91191	8.71662	7.09017	6.92545	6.38185	6.11488	7.24343	5.92158	6.94123	6.02967	5.26049	5.16904	6.35265	5.6473	5.39282	5.03952	7.44523	6.46496	6.648	6.8476	6.22053	6.20338	6.79762	4.80895	5.78315
KLRC2/3	NA	NA	NA	8.54288	7.13785	7.56261	9.47861	5.59917	7.0171	5.71094	6.49529	7.36574	6.92244	8.37144	7.28588	8.02092	8.87492	8.89575	6.66747	6.87086	6.58247	6.81313	7.47114	8.68387	7.2872	7.24018	9.49848	6.80913	10.0263	9.04088	3.70206	6.64196	8.58812	2.97078	8.61316	7.00381	4.40512	8.32003	5.50571	5.32397	7.41207	8.31886	6.81793	6.41876	7.22811	6.70754	9.58694	8.16969	9.02313
CCL3/L1	NA	NA	NA	7.10795	6.90105	7.83705	7.22098	6.83864	8.39056	7.8081	7.11469	7.94714	8.45122	6.44359	10.1792	9.88038	7.08523	7.3771	8.43154	7.63953	6.78569	6.24024	7.66017	10.2741	8.14768	7.71662	6.89314	6.71822	9.088	9.57577	8.36231	8.46	7.69893	7.27659	7.31494	8.87938	7.84093	9.71824	6.19537	5.5223	6.07326	6.53422	6.93094	6.68794	7.9726	7.19392	7.65776	6.19082	5.47195
TPSAB1/B2	NA	NA	NA	3.35306	4.72722	4.01829	4.45914	3.75118	2.55767	4.23963	3.70869	5.87389	4.33748	4.54547	3.12937	3.72156	3.28433	4.77954	4.89696	3.70093	3.3881	4.72566	3.41225	4.98343	5.32695	6.17605	2.53558	4.23514	5.5893	4.32347	4.59514	3.52926	3.60019	6.32442	4.0961	3.80339	5.66385	3.10814	1.55152	5.64894	5.61029	3.11919	3.98904	2.94071	4.23564	4.61842	5.36152	2.76455	3.71707
SLC2A3/14	NA	NA	NA	10.0979	11.1078	10.6083	10.2313	9.93506	10.3192	10.3252	11.0243	10.6726	10.7928	10.9884	11.2749	11.2192	10.9032	10.2049	10.7461	10.2959	10.8176	11.5881	10.8357	11.5036	10.726	10.9454	11.0679	10.7364	11.4285	11.4961	10.6529	10.9458	10.8868	10.6074	10.8343	10.8736	11.7475	11.6122	11.2563	11.8274	10.9905	10.4077	10.5217	11.3489	10.8017	10.3832	10.6261	11.3723	11.0128
CXCL1/2/3	NA	NA	NA	5.44052	4.6916	4.5488	4.1835	3.88868	2.55767	3.68709	4.70869	4.37639	4.24437	4.84093	4.86634	5.47829	5.47416	3.11657	4.80949	5.05457	3.27262	4.31063	5.73418	6.53363	4.50383	5.52398	5.39356	4.02363	5.3055	5.23774	4.14263	5.18461	5.21686	5.55574	3.56005	5.3124	4.88316	4.06234	5.21448	5.32397	5.25882	4.92654	4.38497	4.38128	5.3231	4.61842	4.08141	2.76455	4.84635
TRGV3/5	NA	NA	NA	8.89995	8.14116	8.30779	9.74775	7.46267	7.51187	8.13334	9.38958	7.74836	8.32047	8.91259	8.3773	7.72466	8.27017	8.10904	6.50993	8.27247	8.81694	7.13748	7.09407	8.69964	6.17843	7.84591	8.10544	7.42676	9.78756	9.20423	9.61066	7.40209	8.72672	6.75505	8.59567	7.20623	7.12132	9.05065	5.92075	5.58701	8.25882	6.41687	7.87554	8.11635	8.70053	8.65162	8.48351	7.53934	8.64484
HLA-DRB1/3	NA	NA	NA	12.2509	11.7959	11.8278	12.0234	13.6596	13.2958	11.3722	11.6917	13.847	12.2247	12.3763	12.3241	10.5761	11.441	12.0596	11.3143	11.8697	11.3851	11.1332	10.8648	11.7526	11.6363	11.9693	10.3413	11.168	10.347	12.2792	9.92122	12.6192	10.3354	11.9061	11.9292	13.1776	11.0261	12.0276	12.6168	11.1348	12.5337	12.0361	13.2846	11.2001	12.1274	12.1683	12.5525	11.6468	11.5743
BMP8A/B	NA	NA	NA	5.60099	4.79593	5.17029	6.86631	5.38345	6.36503	5.02813	5.55669	5.49838	4.6594	5.64063	5.00384	4.9721	4.49378	5.05517	5.56438	4.61847	4.81694	4.61875	5.87168	6.26354	5.35798	6.30158	5.17944	5.33029	5.17426	5.35095	5.44929	4.76192	5.47466	5.29271	4.96604	4.80339	4.64215	4.78056	4.96655	4.36883	5.79316	4.57862	4.59909	4.88824	5.43204	5.51585	5.18095	5.08648	4.88699
KIR2DL5A/B	NA	NA	NA	4.67499	3.27656	4.01829	3.93557	3.42925	2.55767	3.23963	5.8462	1.87389	3.79691	4.54547	3.86634	4.35543	3.19122	2.99104	4.26892	3.99044	4.14709	3.24024	5.87168	6.13028	4.89085	6.03855	3.12055	2.58306	6.3518	3.08246	5.93909	4.41679	6.46149	7.20173	1.56005	2.10295	3.40512	2.6931	4.69447	2.56147	3.9858	6.55659	3.44155	3.13335	4.55757	2.94599	4.44398	3.67144	3.03899
CYP4A11/22	NA	NA	NA	5.87662	4.07011	4.17029	2.74293	4.42925	3.55767	3.58755	4.19412	1.87389	5.29167	4.89339	4.00384	3.44854	3.60626	3.4385	4.26892	3.99044	3.49501	3.50327	4.91475	6.346	3.80339	6.30158	4.85751	3.47614	3.95187	4.01535	3.35413	4.01469	4.86323	3.88832	3.14501	2.68791	2.59776	2.80858	2.55152	1.75412	5.15573	3.78215	3.32608	2.94071	3.45803	3.11592	3.59599	3.22398	3.41751
[truncated: 1 more columns]

## Sheet: Raw counts
Symbol	GeneID	Alias	Description	HC01	HC02	HC03	HC04	HC05	HC06	HC07	HC08	HC09	HC10	HC11	HC12	HC13	HC14	HC15	HC16	HC17	HC18	LC05	LC06	LC07	LC08	LC09	LC10	LC11	LC12	LC13	LC14	LC15	LC01	LC02	LC03	LC04	ME13	ME14	ME01	ME02	ME03	ME04	ME05	ME06	ME07	ME08	ME09	ME10	ME11
ACACA	31	ACAC|ACACAD|ACC|ACC1|ACCA	acetyl-CoA carboxylase alpha	13	76	32	67	19	3	35	14	16	38	43	33	72	68	69	16	32	64	62	22	30	53	4	26	34	48	57	49	76	62	46	112	59	77	84	80	78	31	31	44	41	49	101	41	72	54
ACADVL	37	ACAD6|LCACD|VLCAD	acyl-CoA dehydrogenase, very long chain	551	2134	711	1504	910	174	1294	974	883	1118	1096	1066	2954	2291	1574	595	816	1369	1097	887	569	1595	150	795	1435	1424	1673	1453	2020	1317	1523	1738	2030	1434	3081	2865	3020	907	2676	1928	1211	1776	2821	1039	2015	1008
ACAT2	39	-	acetyl-CoA acetyltransferase 2	111	451	158	403	194	3	378	336	253	265	328	243	753	475	390	204	323	489	431	152	161	455	48	179	409	367	556	348	540	441	372	629	589	494	607	682	870	199	262	237	326	373	719	270	397	464
ACSL3	2181	ACS3|FACL3|PRO2194	acyl-CoA synthetase long-chain family member 3	36	140	50	71	42	24	62	49	37	44	125	34	203	122	100	40	63	86	142	40	48	101	12	49	78	89	95	78	127	76	101	202	296	85	135	129	167	37	109	79	73	82	150	67	100	183
ACSL4	2182	ACS4|FACL4|LACS4|MRX63|MRX68	acyl-CoA synthetase long-chain family member 4	150	591	224	464	354	16	416	205	425	359	391	380	1191	995	688	206	267	399	733	158	181	399	55	262	320	470	620	408	918	371	612	875	1053	529	1002	958	1114	231	594	567	235	572	973	390	868	593
ACSL6	23305	ACS2|FACL6|LACS 6|LACS2|LACS5	acyl-CoA synthetase long-chain family member 6	44	327	105	180	97	3	212	273	144	185	179	104	320	153	257	137	147	363	152	74	84	296	20	140	284	190	244	220	250	278	170	333	217	390	282	529	481	171	110	78	254	299	447	193	155	191
ADORA2A	135	A2aR|ADORA2|RDC8	adenosine A2a receptor	107	329	122	210	124	46	195	134	129	161	137	78	297	193	188	143	182	311	143	135	61	257	20	127	223	149	125	131	193	310	190	247	228	285	245	341	554	140	362	191	168	134	330	177	141	165
ADORA2B	136	ADORA2	adenosine A2b receptor	8	35	13	21	33	3	25	10	18	24	16	25	64	40	36	14	14	28	48	14	13	26	9	12	17	22	32	27	47	16	32	24	44	31	52	33	68	20	20	38	11	38	57	27	44	21
AHR	196	bHLHe76	aryl hydrocarbon receptor	460	3182	926	1372	1552	246	1586	759	2186	1448	1165	1475	5120	3045	2378	599	1232	1169	1408	827	689	1365	207	884	1144	1402	2905	1500	4295	1221	2537	2279	4466	2387	2802	3908	3462	666	2679	1875	915	2511	4484	1346	2990	1696
AIFM1	9131	AIF|CMT2D|CMTX4|COWCK|COXPD6|NADMR|NAMSD|PDCD8	apoptosis-inducing factor, mitochondrion-associated, 1	56	204	85	174	113	15	191	135	124	116	126	106	359	259	209	105	117	191	123	71	60	161	13	93	164	180	186	161	278	178	150	236	228	172	200	237	262	111	146	156	116	178	319	131	142	131
AK4	205	AK 4|AK3|AK3L1|AK3L2	adenylate kinase 4	26	112	51	71	51	8	43	38	44	64	69	37	148	162	115	32	65	111	79	60	54	81	18	60	64	79	96	105	122	136	95	116	129	64	93	137	110	41	104	110	37	88	139	68	104	101
AKT1	207	AKT|CWS6|PKB|PKB-ALPHA|PRKBA|RAC|RAC-ALPHA	v-akt murine thymoma viral oncogene homolog 1	108	487	159	300	241	40	378	237	274	198	308	241	545	441	406	166	174	366	312	242	140	310	65	227	295	410	405	337	542	324	321	438	543	335	657	762	648	299	550	408	304	429	587	247	357	395
AKT2	208	HIHGHH|PKBB|PKBBETA|PRKBB|RAC-BETA	v-akt murine thymoma viral oncogene homolog 2	491	2015	680	1203	764	437	1296	1145	954	1078	1140	934	2792	1946	1766	757	884	1761	1091	812	602	1758	170	828	1590	1530	1736	1457	2193	1636	1154	1946	1620	1902	2572	2552	2988	883	1694	1390	1421	1558	2832	1080	1360	1254
AKT3	10000	MPPH|MPPH2|PKB-GAMMA|PKBG|PRKBG|RAC-PK-gamma|RAC-gamma|STK-2	v-akt murine thymoma viral oncogene homolog 3	625	3213	1075	1728	635	438	1847	1622	953	1794	2383	1078	2990	2173	2099	849	1778	3046	2904	995	973	1874	226	1595	1805	2325	3069	2314	2872	3431	2476	3575	3200	2857	3657	4162	4651	1149	1985	1349	1798	2767	4252	1965	2069	3602
ALDH1A1	216	ALDC|ALDH-E1|ALDH1|ALDH11|HEL-9|HEL-S-53e|HEL12|PUMB1|RALDH1	aldehyde dehydrogenase 1 family, member A1	333	929	377	517	914	399	1003	245	1212	683	437	1078	1957	1927	1277	302	452	301	527	269	242	676	157	372	381	466	1005	329	1810	114	1217	1340	2497	536	1740	1437	1496	379	443	728	189	1052	2158	613	1749	903
ALDH1B1	219	ALDH5|ALDHX	aldehyde dehydrogenase 1 family, member B1	29	59	31	47	17	9	62	48	40	41	40	23	93	67	62	35	33	58	28	32	24	47	10	36	53	51	50	60	62	57	38	69	51	53	62	63	53	31	42	38	34	52	85	36	31	37
ALDOA	226	ALDA|GSD12|HEL-S-87p	aldolase A, fructose-bisphosphate	895	3752	1074	2439	2304	511	3800	1747	2969	2034	2186	1985	5907	4459	2964	1446	1412	2563	2366	1210	1051	2532	354	1689	2916	2043	3354	2179	4284	1964	2480	3357	4307	3044	5126	5759	6730	2138	2846	3059	1947	2788	4629	1946	3004	2057
ALOX5	240	5-LO|5-LOX|5LPG|LOG5	arachidonate 5-lipoxygenase	476	2362	710	1324	1411	485	1782	480	1666	1600	1366	1702	4713	5154	2490	585	644	982	2723	846	664	1447	296	1198	1196	1583	1924	1648	4010	1065	2577	2590	5712	1609	3856	4686	6492	1168	2386	3180	664	2014	4484	1637	3693	2136
ANAPC4	29945	APC4	anaphase promoting complex subunit 4	203	1015	368	695	325	25	494	369	382	590	958	478	1560	1145	1106	237	583	981	965	360	255	758	71	391	796	662	769	828	1095	938	957	1380	1361	872	1294	1032	1252	338	655	629	624	963	1551	647	1086	1089
ANGPT1	284	AGP1|AGPT|ANG1	angiopoietin 1	28	96	23	24	14	3	34	23	28	37	49	37	112	112	52	16	25	53	58	10	34	20	15	24	17	52	52	30	55	15	68	43	50	75	60	90	148	20	25	30	31	56	76	13	55	36
APH1A	51107	6530402N02Rik|APH-1|APH-1A|CGI-78	APH1A gamma secretase subunit	402	1846	599	1250	933	234	1628	1110	1284	972	1192	1015	2644	1910	1408	685	834	1515	1563	776	590	1516	224	786	1448	1297	1606	1238	1943	1274	1331	1936	2015	1755	2891	2743	3261	1186	1512	1323	1276	1474	2656	1033	1480	1523
AQP7	364	AQP7L|AQP9|AQPap|GLYCQTL	aquaporin 7	22	42	17	16	12	4	21	22	13	40	31	8	33	20	19	15	9	23	22	25	38	31	8	21	19	28	44	27	52	53	19	14	28	21	16	19	18	22	22	26	20	32	27	17	12	21
ARG1	383	-	arginase 1	3	9	4	31	7	2	14	9	4	15	11	51	14	20	30	1	4	14	32	18	9	46	5	26	9	8	17	39	14	45	80	16	39	10	64	23	411	10	6	10	5	33	33	9	49	9
ASB4	51666	ASB-4	ankyrin repeat and SOCS box containing 4	13	23	12	17	10	3	21	17	18	18	24	13	25	23	10	11	10	15	15	19	19	19	10	21	23	18	23	18	16	23	14	9	19	17	17	16	15	26	24	22	16	17	21	16	10	17
ATF4	468	CREB-2|CREB2|TAXREB67|TXREB	activating transcription factor 4	1870	11809	2547	5973	3454	1046	6171	6637	5089	4886	5848	5200	15240	9247	6345	3219	4599	7521	7188	3081	3924	8464	949	4220	8321	7596	9548	6428	11769	8719	7348	11206	11025	9860	14878	14404	17816	4481	8270	5717	6929	8466	12710	5457	7785	7374
ATM	472	AT1|ATA|ATC|ATD|ATDC|ATE|TEL1|TELO1	ATM serine/threonine kinase	2724	10083	3372	6186	3664	1772	5062	5353	3647	7015	7913	4585	13561	8164	10114	2963	8898	10795	8380	3975	2816	13613	873	4341	7335	7342	7774	7351	9064	10519	8686	15042	10670	13504	12740	12892	19073	2936	5199	5782	6703	7657	16468	8778	9058	11839
ATP7A	538	DSMAX|MK|MNK|SMAX3	ATPase, Cu++ transporting, alpha polypeptide	32	102	44	90	34	19	62	35	40	49	95	39	172	156	105	48	58	100	105	34	33	87	10	43	62	77	94	87	135	109	97	140	131	134	113	124	178	35	81	89	44	83	202	73	97	104
ATR	545	FCTCS|FRP1|MEC1|SCKL|SCKL1	ATR serine/threonine kinase	193	737	268	507	204	65	277	274	245	402	845	333	1192	872	748	207	523	700	945	273	211	612	50	339	458	649	768	678	918	813	811	1374	1451	691	915	989	1120	233	835	637	436	718	1163	505	825	1321
B4GALT1	2683	B4GAL-T1|CDG2D|GGTB2|GT1|GTB|beta4Gal-T1	UDP-Gal:betaGlcNAc beta 1,4- galactosyltransferase, polypeptide 1	299	1549	380	881	625	308	1054	721	720	746	994	650	1945	1192	935	496	397	954	1240	559	506	925	178	691	979	1233	1181	873	1356	1570	838	1546	1266	1468	2382	1934	2278	951	1907	1183	1095	1209	1780	653	1151	1080
BAK1	578	BAK|BAK-LIKE|BCL2L7|CDN1	BCL2-antagonist/killer 1	145	515	211	478	312	71	373	229	286	327	289	238	744	640	527	164	203	484	419	210	177	396	64	255	392	468	468	438	491	521	385	620	598	522	732	695	900	293	623	456	376	553	670	299	535	389
BATF	10538	B-ATF|BATF1|SFA-2|SFA2	basic leucine zipper transcription factor, ATF-like	49	204	117	179	100	62	185	105	107	115	69	77	254	240	223	83	100	169	94	93	52	121	8	99	126	127	131	150	170	150	145	211	189	102	153	221	265	75	149	127	74	202	246	114	124	83
BAX	581	BCL2L4	BCL2-associated X protein	327	1312	517	901	640	161	1107	837	819	782	661	852	1956	1736	1477	515	502	1004	851	446	355	960	127	537	1166	1127	1355	937	1504	881	984	1413	1340	1149	1754	1827	2190	637	908	867	954	1180	2004	681	1027	881
BCL2	596	Bcl-2|PPP1R50	B-cell CLL/lymphoma 2	304	1329	548	700	644	282	609	792	533	595	1328	485	1301	905	1058	404	1110	1295	900	570	555	1331	135	661	1395	1064	1455	1208	1386	1688	1100	865	1019	1856	1150	1586	2325	598	1059	1555	1173	883	1509	1035	747	845
BCL2L1	598	BCL-XL/S|BCL2L|BCLX|BCLXL|BCLXS|Bcl-X|PPP1R52|bcl-xL|bcl-xS	BCL2-like 1	138	522	149	270	153	78	369	185	190	214	234	188	619	515	384	138	154	345	170	220	134	273	32	193	279	323	398	450	671	386	320	336	358	308	378	456	814	114	267	268	214	461	471	177	236	193
BCL6	604	BCL5|BCL6A|LAZ3|ZBTB27|ZNF51	B-cell CLL/lymphoma 6	141	927	217	462	397	87	519	186	770	391	501	534	1135	1577	991	137	232	272	1666	439	323	371	94	637	330	553	757	502	1506	634	1443	944	2334	659	1509	1873	2770	270	894	867	197	654	1380	583	1166	1668
BID	637	FP497	BH3 interacting domain death agonist	334	1595	476	987	924	166	1346	498	1414	891	644	1104	2783	2381	1644	403	454	932	1129	377	370	1034	237	680	847	1087	1436	832	1977	674	1268	1279	1895	1325	2720	2651	2881	852	1451	1146	474	1397	2451	749	1439	864
BLK	640	MODY11	BLK proto-oncogene, Src family tyrosine kinase	32	227	49	223	104	28	135	115	70	163	234	138	340	272	209	36	75	158	208	68	150	161	33	114	194	184	133	300	295	255	221	248	284	168	216	260	195	56	160	125	79	155	529	224	170	250
BPI	671	BPIFD1|rBPI	bactericidal/permeability-increasing protein	16	69	34	153	61	23	92	17	41	66	43	72	179	186	44	13	8	34	68	36	21	65	11	42	39	70	63	76	117	29	243	107	83	69	174	42	519	31	18	35	17	101	63	37	170	66
BRWD1	54014	C21orf107|N143|WDR9	bromodomain and WD repeat domain containing 1	332	1814	528	881	412	40	581	688	499	829	1560	689	1905	1368	1287	458	980	1568	1997	537	557	1334	141	721	1066	1405	1397	1130	1815	1637	1384	2290	2577	1804	2404	2097	2374	580	1538	999	1059	1265	2023	959	1640	2126
BST2	684	CD317|TETHERIN	bone marrow stromal cell antigen 2	966	3925	1372	2589	2280	197	3999	2196	3262	2703	2244	1763	6935	5732	4420	1447	1882	2951	2026	1220	963	3016	381	1445	2916	3055	3231	2393	4623	2321	3508	4298	6318	2855	4811	4928	4747	1642	2674	2860	1892	4181	6516	2185	3849	2686
BTK	695	AGMX1|AT|ATK|BPK|IMD1|PSCTK1|XLA	Bruton agammaglobulinemia tyrosine kinase	117	514	149	483	308	97	411	134	387	336	424	373	1007	1014	641	141	238	220	597	105	202	323	80	182	278	371	523	361	900	226	563	824	1285	354	732	840	1052	220	582	493	152	451	1155	350	808	594
BTLA	151888	BTLA1|CD272	B and T lymphocyte associated	276	879	290	820	349	215	624	415	263	853	715	380	1619	1404	1041	380	815	849	554	320	443	805	87	393	568	560	538	941	1218	1280	830	1196	1381	797	730	1279	1232	194	283	260	549	659	2915	867	858	1347
BTRC	8945	BETA-TRCP|FBW1A|FBXW1|FBXW1A|FWD1|bTrCP|bTrCP1|betaTrCP	beta-transducin repeat containing E3 ubiquitin protein ligase	82	254	104	167	116	42	169	126	119	160	210	129	407	319	303	123	163	243	194	80	87	226	34	156	188	238	240	221	341	299	244	339	321	330	369	392	526	161	185	167	211	267	506	181	271	306
CACNB4	785	CAB4|CACNLB4|EA5|EIG9|EJM|EJM4|EJM6	calcium channel, voltage-dependent, beta 4 subunit	10	30	6	17	10	4	14	13	15	14	33	17	35	37	38	12	11	16	31	15	9	13	10	11	23	16	29	18	23	9	25	20	28	12	43	26	32	13	15	25	8	13	26	16	14	26
CALM1	801	CALML2|CAMI|CPVT4|DD132|LQT14|PHKD|caM	calmodulin 1 (phosphorylase kinase, delta)	4104	16999	5842	11305	5800	4994	12495	12321	7967	8268	9870	7266	20872	14411	12899	7203	8269	15420	10580	5661	5468	12773	1476	8566	11929	14549	17973	12737	15631	15675	11654	19791	15588	16755	21175	21605	23543	7504	8939	6335	9955	16197	19832	9111	10211	12780
CAMK2D	817	CAMKD	calcium/calmodulin-dependent protein kinase II delta	347	1497	495	925	621	81	651	600	707	893	1187	695	2018	1661	1626	405	915	1296	946	483	585	1199	128	685	950	1089	1280	1220	2065	1673	1218	2061	1958	1365	1528	1746	2082	589	1492	1240	874	1334	2008	931	1420	1847
CARD11	84433	BENTA|BIMP3|CARMA1|IMD11|PPBL	caspase recruitment domain family, member 11	396	1379	469	722	659	390	858	788	505	744	650	390	1492	1091	987	514	624	1396	609	667	434	1111	97	622	919	961	1052	1202	1304	1620	793	1295	1020	1156	1257	1328	1351	637	1615	1021	972	1145	1735	629	592	909
CARD16	114769	COP|COP1|PSEUDO-ICE	caspase recruitment domain family, member 16	47	201	94	151	121	11	117	76	99	145	224	101	446	368	295	53	160	184	257	67	56	193	26	103	126	178	199	195	324	147	292	375	609	181	299	378	319	83	165	178	91	224	333	155	409	318
CASP3	836	CPP32|CPP32B|SCA-1	caspase 3, apoptosis-related cysteine peptidase	308	954	401	1116	381	188	617	310	439	668	866	506	1610	1385	1059	295	447	956	1540	388	243	797	128	444	669	769	849	904	1175	802	1192	1359	1433	1165	1950	1485	2183	561	714	596	603	816	1658	589	1099	1326
CASP8	841	ALPS2B|CAP4|Casp-8|FLICE|MACH|MCH5	caspase 8, apoptosis-related cysteine peptidase	689	3512	1060	2368	1169	1015	1883	1191	1146	1833	2200	1682	5609	3879	2846	882	2027	3529	4410	960	1104	2426	353	1749	1939	2910	3732	2660	4154	2841	3324	5029	5119	2736	4487	4581	5652	1888	2995	1993	2338	3116	4288	1805	2704	4418
CASP9	842	APAF-3|APAF3|ICE-LAP6|MCH6|PPP1R56	caspase 9, apoptosis-related cysteine peptidase	82	375	114	178	135	40	198	144	153	152	189	165	510	351	284	129	147	218	254	121	107	258	37	143	218	252	329	214	387	258	198	316	418	328	371	408	442	136	463	265	156	276	396	164	224	236
CBL	867	C-CBL|CBL2|FRA11B|NSLL|RNF55	Cbl proto-oncogene, E3 ubiquitin protein ligase	307	1328	437	860	536	91	687	451	634	736	672	511	1738	1565	1113	457	574	1079	834	391	262	1010	112	530	719	789	991	800	1587	976	934	1265	1582	1133	1434	1655	1919	313	918	766	596	885	1961	746	1060	824
CBLB	868	Cbl-b|Nbla00127|RNF56	Cbl proto-oncogene B, E3 ubiquitin protein ligase	358	1262	529	844	293	124	557	510	386	778	1604	602	1743	1149	1245	376	678	1367	1479	459	436	1028	127	740	893	1396	1396	1430	1361	1868	1070	2580	1707	1670	2142	1651	2049	584	1487	1029	953	1457	1748	775	1317	2156
CCL2	6347	GDCF-2|HC11|HSMCR30|MCAF|MCP-1|MCP1|SCYA2|SMC-CF	chemokine (C-C motif) ligand 2	16	44	14	20	21	23	29	13	29	29	18	18	47	34	28	14	21	12	7	10	17	7	9	11	24	17	15	13	90	8	11	9	43	27	9	16	8	12	15	24	19	43	42	13	8	15
CCL5	6352	D17S136E|RANTES|SCYA5|SIS-delta|SISd|TCP228|eoCP	chemokine (C-C motif) ligand 5	2560	12747	5172	12104	2965	3669	10152	12734	3856	5963	8485	5157	12825	10519	9658	3526	4366	9254	6418	4150	5735	5869	829	7070	7724	15286	17841	10622	6489	10475	7204	22593	8346	9416	20742	14259	13762	7801	11099	4789	5601	14854	10455	5637	6996	9779
CCNA1	8900	CT146	cyclin A1	11	24	6	10	11	2	14	6	3	9	25	14	26	27	19	6	7	12	16	13	15	13	4	16	12	14	19	16	10	16	15	21	11	17	25	40	43	15	11	14	8	10	38	8	8	18
CCNB1	891	CCNB	cyclin B1	27	108	34	137	50	12	87	56	74	70	92	68	174	158	97	34	44	74	81	48	40	79	15	47	79	63	73	91	124	43	113	102	153	104	156	122	199	42	64	64	34	84	156	64	113	96
CCNB3	85417	-	cyclin B3	3	24	6	10	10	4	16	14	11	7	18	21	22	18	14	8	8	19	14	12	8	8	7	9	16	20	21	19	22	13	13	10	13	18	13	21	18	17	17	10	22	16	29	8	7	16
CCNC	892	CycC	cyclin C	168	649	214	645	303	114	607	396	360	426	548	348	1086	754	607	282	436	624	886	223	176	637	72	282	502	407	519	410	624	573	684	871	876	708	957	1097	1288	335	278	322	389	549	1020	408	621	678
CCNT1	904	CCNT|CYCT1|HIVE1	cyclin T1	240	1541	344	668	272	85	478	631	361	623	911	557	1655	1062	923	453	560	1232	1222	300	435	918	126	648	758	1389	1519	910	1579	1465	851	1403	1217	1724	2471	1899	2289	526	987	677	872	1044	1651	668	1118	1322
CCNT2	905	CYCT2	cyclin T2	356	1718	542	1048	463	153	687	785	496	977	1271	715	2424	1726	1567	474	1001	1527	1538	489	535	1421	137	757	958	1279	1577	1237	2041	1613	1549	2051	2233	1551	2225	2180	2487	479	1429	1057	996	1365	2433	1034	1626	2026
CCR1	1230	CD191|CKR-1|CKR1|CMKBR1|HM145|MIP1aR|SCYAR1	chemokine (C-C motif) receptor 1	156	573	252	584	631	53	671	110	794	377	272	454	2107	1304	706	126	212	291	544	208	183	314	57	201	441	480	382	468	1508	208	665	468	873	709	555	901	1789	230	522	1077	109	1070	938	481	755	266
CCR2	729230	CC-CKR-2|CCR-2|CCR2A|CCR2B|CD192|CKR2|CKR2A|CKR2B|CMKBR2|MCP-1-R	chemokine (C-C motif) receptor 2	322	899	450	1039	874	230	880	139	1102	923	486	355	1479	2282	998	445	481	696	832	291	138	399	90	436	410	389	480	555	964	504	1218	990	1358	531	726	1431	1477	285	220	906	212	867	1866	768	1371	370
CCR5	1234	CC-CKR-5|CCCKR5|CCR-5|CD195|CKR-5|CKR5|CMKBR5|IDDM22	chemokine (C-C motif) receptor 5 (gene/pseudogene)	114	401	211	616	277	260	474	207	211	486	189	138	841	455	562	283	186	449	173	82	126	205	44	287	247	500	315	628	386	880	374	536	431	367	460	577	321	261	240	258	168	770	781	327	352	158
CCR7	1236	BLR2|CC-CKR-7|CCR-7|CD197|CDw197|CMKBR7|EBI1	chemokine (C-C motif) receptor 7	159	500	167	252	184	35	293	328	142	137	489	148	329	141	255	233	328	583	386	222	151	727	51	118	622	166	168	174	247	385	188	372	200	730	481	439	1147	234	248	404	765	140	574	326	200	348
CD101	9398	EWI-101|IGSF2|V7	CD101 molecule	88	432	131	423	267	14	243	147	292	298	161	203	595	719	512	193	243	39	253	40	82	245	29	175	232	315	292	208	534	126	192	392	636	261	592	367	333	203	317	421	123	468	669	88	534	149
CD14	929	-	CD14 molecule	796	3345	1264	2486	3809	554	3792	550	4918	1399	2132	1818	7913	5653	2943	975	1007	1286	3007	912	967	1663	436	1037	2547	2329	3254	1180	5285	320	3211	3750	6846	2370	5161	5227	7513	2360	2820	5358	983	2654	4517	2226	3888	2132
CD160	11126	BY55|NK1|NK28	CD160 molecule	166	427	109	135	86	24	243	270	95	283	185	99	602	428	369	88	117	360	151	146	60	333	23	197	210	443	467	680	343	426	303	569	153	287	630	620	290	78	120	132	160	373	696	132	230	165
CD163	9332	M130|MM130	CD163 molecule	132	391	160	256	351	84	303	67	415	204	197	284	791	864	565	167	126	138	220	100	123	175	57	141	249	329	399	218	650	53	352	414	623	209	520	541	582	218	155	368	108	506	861	244	652	125
CD180	4064	LY64|Ly78|RP105	CD180 molecule	89	420	96	530	237	54	288	83	224	348	180	130	673	738	525	121	175	154	230	80	106	155	39	115	152	122	131	260	356	251	290	403	506	107	136	366	441	48	165	161	59	298	1330	257	316	242
CD19	930	B4|CVID3	CD19 molecule	72	259	62	332	115	112	191	141	69	193	310	250	581	431	246	93	131	172	253	79	245	182	57	102	285	265	229	298	480	402	302	336	469	172	261	451	405	109	159	167	196	167	917	296	349	802
CD200R1	131450	CD200R|HCRTR2|MOX2R|OX2R	CD200 receptor 1	159	645	343	426	225	192	444	310	308	521	310	170	1057	560	458	320	503	751	346	272	110	474	26	311	367	204	236	350	698	536	619	645	801	512	318	679	723	152	160	182	224	490	1137	400	338	323
CD22	933	SIGLEC-2|SIGLEC2	CD22 molecule	244	973	143	724	421	418	721	488	196	945	995	686	1613	1766	933	333	533	539	548	261	948	755	134	441	771	907	770	1011	1754	1515	835	1118	1608	590	958	1736	1325	210	468	491	588	590	3323	981	983	2208
CD226	10666	DNAM-1|DNAM1|PTA1|TLiSA1	CD226 molecule	233	1252	381	553	259	207	438	434	259	326	1121	254	935	636	712	249	541	945	800	388	279	558	51	433	485	933	852	769	669	725	922	1151	924	888	770	957	1386	360	928	560	471	803	731	428	356	781
CD244	51744	2B4|NAIL|NKR2B4|Nmrk|SLAMF4	CD244 molecule, natural killer cell receptor 2B4	278	931	341	655	450	289	734	425	557	659	724	463	1259	1084	951	218	327	592	591	496	263	628	91	418	392	742	805	725	994	576	1102	1318	1511	421	1026	1237	761	309	982	591	225	807	1140	473	588	871
CD27	939	S152|S152. LPFS2|T14|TNFRSF7|Tp55	CD27 molecule	819	2440	771	2188	1117	923	2222	1882	1135	1500	1157	807	3167	1891	2148	1737	1575	2793	1046	914	564	3257	168	972	2529	1137	1256	1607	1857	2458	1496	2434	1669	3222	1813	2982	4450	875	568	519	1927	1250	4409	1582	1283	1308
CD274	29126	B7-H|B7H1|PD-L1|PDCD1L1|PDCD1LG1|PDL1	CD274 molecule	81	326	123	243	154	60	314	192	213	161	195	157	450	303	243	120	155	269	220	108	77	274	29	150	267	220	306	245	292	210	204	375	383	272	408	464	479	191	279	241	229	265	383	168	190	241
CD28	940	Tp44	CD28 molecule	635	3308	1005	1644	1035	638	1713	1783	1337	1822	2022	808	2901	1655	2076	1431	1836	4001	2578	1239	814	2391	262	1677	2587	1578	1892	1988	2905	3319	2171	3459	2411	4781	4065	5176	6538	1467	1160	1608	3412	1944	3350	1753	1585	2548
CD33	945	SIGLEC-3|SIGLEC3|p67	CD33 molecule	167	686	290	500	619	188	638	155	739	623	416	415	1466	1526	917	226	234	294	638	239	172	387	87	209	317	407	677	340	1034	71	289	922	1766	316	1311	1114	1439	298	644	906	166	636	1314	471	1162	473
CD38	952	ADPRC 1|ADPRC1	CD38 molecule	137	395	141	843	177	67	302	271	218	283	285	149	867	570	420	244	163	313	212	164	118	439	36	150	452	352	273	408	442	485	265	457	415	487	640	505	531	194	520	238	255	411	584	228	315	321
CD3D	915	CD3-DELTA|IMD19|T3D	CD3d molecule, delta (CD3-TCR complex)	2016	7546	2759	6645	3099	1830	6770	7609	3280	4496	4373	2928	10163	6291	6943	4282	5520	9327	4530	2530	2161	8068	603	3903	6923	7065	6751	5268	5917	7017	5111	10149	6042	9360	8491	9564	12310	3441	3991	2037	6313	6904	11286	5040	3791	5588
CD3E	916	IMD18|T3E|TCRE	CD3e molecule, epsilon (CD3-TCR complex)	1344	5608	1986	3869	2039	707	4563	5479	2308	2741	3326	1889	6419	3704	4582	3049	3579	6419	2635	1602	1521	5248	400	3015	4840	4634	4279	3706	4405	5884	3071	6663	3842	7516	6546	7201	9028	2575	2263	1450	4916	4025	7121	3396	2384	3768
CD3G	917	CD3-GAMMA|IMD17|T3G	CD3g molecule, gamma (CD3-TCR complex)	326	1429	588	1223	570	181	1350	1459	645	628	1159	435	1861	1207	1165	697	794	1715	1021	531	434	1519	104	665	1356	1499	1337	1061	1162	1310	940	1700	1518	1684	1376	1562	2137	725	626	352	1354	1288	2004	892	775	1508
CD4	920	CD4mut	CD4 molecule	599	3069	1118	1585	2061	681	2644	1624	2303	1661	1546	1076	3893	3469	2404	1198	1390	1970	1752	1046	802	1862	279	1330	2259	1817	2568	1384	3898	1331	1697	2582	3423	2706	3757	4349	4925	1532	1588	2014	1978	2071	4589	1580	2398	1398
CD40	958	Bp50|CDW40|TNFRSF5|p50	CD40 molecule, TNF receptor superfamily member 5	43	158	67	113	117	68	123	68	114	164	189	114	236	313	162	65	104	119	150	48	135	136	28	78	171	161	159	142	312	200	159	259	445	174	262	309	376	70	106	122	102	113	375	129	153	341
CD40LG	959	CD154|CD40L|HIGM1|IGM|IMD3|T-BAM|TNFSF5|TRAP|gp39|hCD40L	CD40 ligand	210	593	319	385	238	98	399	362	270	483	390	144	690	455	522	417	627	768	437	211	180	461	45	401	485	502	467	482	703	802	528	737	512	816	658	905	1019	285	134	154	648	553	1060	518	312	458
CD48	962	BCM1|BLAST|BLAST1|MEM-102|SLAMF2|hCD48|mCD48	CD48 molecule	1392	6914	1793	3847	2389	843	5653	3790	3084	3700	4986	3452	8827	6105	4919	2712	3735	4850	5645	2010	1400	6193	649	3001	5086	3881	5643	3323	6148	4845	5312	9995	11702	6773	8465	9958	11410	2967	3366	3341	3457	5652	9478	4142	5006	8751
CD5	921	LEU1|T1	CD5 molecule	412	1938	811	1318	710	284	1424	1803	1069	773	786	652	1721	1037	1130	1214	1221	2277	1734	657	655	1616	228	1042	1543	1849	1636	1029	1692	1590	887	1914	1090	2776	2476	2593	3858	1281	1004	812	2412	1230	2032	994	785	1026
CD6	923	TP120	CD6 molecule	333	2546	300	1271	594	296	1002	1290	622	284	1124	633	1253	667	508	467	455	1745	998	316	705	705	149	818	1986	1845	1219	882	1119	736	1017	1469	444	1741	760	1760	1101	783	1517	977	1612	560	1336	689	268	418
CD68	968	GP110|LAMP4|SCARD1	CD68 molecule	539	2672	909	1579	2163	626	3097	599	2546	999	1503	1107	3192	2576	1696	742	789	903	2053	692	620	1173	368	787	1619	1146	1781	935	2610	369	1602	2155	4250	1137	3622	3378	3710	1870	4725	3839	795	1712	2734	1457	2637	1114
CD69	969	AIM|BL-AC/P26|CLEC2C|EA1|GP32/28|MLR-3	CD69 molecule	458	6040	637	668	782	352	1851	2904	1354	1703	3261	705	3486	1701	1088	1658	1773	2761	2217	1453	1954	4732	236	1683	2812	3695	4653	2162	3096	5054	3395	3391	5818	6860	4661	4267	4136	1259	2130	1211	2429	3286	3117	2530	1798	3546
CD70	970	CD27L|CD27LG|TNFSF7	CD70 molecule	3	16	12	32	11	7	19	29	10	17	21	11	31	33	16	9	16	23	34	15	9	17	5	12	24	25	40	32	18	36	15	35	39	34	40	22	22	16	32	25	14	27	35	13	10	21
CD72	971	CD72b|LYB2	CD72 molecule	39	150	47	155	67	71	122	89	50	133	136	116	270	214	127	46	78	152	72	88	107	139	24	60	136	110	129	188	212	226	136	166	218	105	142	227	189	65	97	108	76	117	509	155	128	194
CD79B	974	AGM6|B29|IGB	CD79b molecule, immunoglobulin-associated beta	69	297	79	321	127	110	344	189	178	307	439	263	540	495	259	131	188	252	356	134	250	215	67	140	327	286	207	257	504	397	297	522	602	237	332	695	764	173	218	158	184	167	904	326	407	753
CD80	941	B7|B7-1|B7.1|BB1|CD28LG|CD28LG1|LAB7	CD80 molecule	15	51	29	49	28	5	17	34	21	33	50	35	87	86	63	14	29	27	100	21	37	33	7	29	43	68	34	57	52	38	79	95	108	45	41	59	46	26	52	48	19	47	110	37	61	62
CD84	8832	LY9B|SLAMF5|hCD84|mCD84	CD84 molecule	130	582	189	471	147	75	283	208	222	212	390	229	625	459	506	163	240	460	493	191	169	377	64	270	378	344	373	396	514	309	520	858	634	467	531	620	728	227	366	294	271	445	788	301	353	431
CD86	942	B7-2|B7.2|B70|CD28LG2|LAB72	CD86 molecule	233	1125	398	810	764	185	958	230	1143	683	602	815	2382	2173	1338	257	343	413	1070	289	282	586	143	352	723	698	989	588	1682	171	1347	1193	2343	756	2105	1671	1825	795	967	1161	244	1103	1915	723	1214	1100
CD8A	925	CD8|Leu2|MAL|p32	CD8a molecule	564	1766	1015	2580	637	626	1820	2249	826	764	1467	1415	2770	1914	1874	920	607	2614	1264	829	1104	2370	291	1215	1593	2262	2261	1832	938	2094	1617	4262	2516	2513	4332	2165	2943	1450	5351	1251	1881	4680	2564	1292	1333	2224
CD8B	926	CD8B1|LEU2|LY3|LYT3|P37	CD8b molecule	157	393	198	481	206	209	427	468	160	163	255	283	522	347	332	288	128	870	203	168	187	1011	89	206	416	415	322	375	149	537	254	782	513	611	916	522	902	294	970	220	449	543	671	358	326	325
CD96	10225	TACTILE	CD96 molecule	792	3338	1072	1843	727	376	1627	2009	1093	1846	3010	981	3937	2360	2959	1264	2017	3500	2968	1035	879	3214	210	1743	2379	2777	2662	2379	2856	3594	2555	4624	3651	3837	3644	3914	4723	1159	1742	1438	2304	2860	4112	1890	1874	3587
CDC14B	8555	CDC14B3|Cdc14B1|Cdc14B2|hCDC14B	cell division cycle 14B	55	503	110	241	85	22	198	163	90	130	229	135	293	279	214	74	215	232	271	81	137	211	23	144	216	307	284	200	287	177	273	354	273	279	262	335	925	110	148	118	208	259	314	170	205	225
CDC16	8881	ANAPC6|APC6|CUT9	cell division cycle 16	220	881	298	625	386	14	505	450	396	487	533	440	1369	878	986	281	468	912	559	296	213	830	70	366	809	578	573	967	1012	770	698	1071	1117	708	1112	969	1632	398	763	449	748	805	1611	551	902	788
CDC20	991	CDC20A|bA276H19.3|p55CDC	cell division cycle 20	11	43	10	97	19	8	30	19	16	21	13	17	73	38	23	29	13	14	20	13	24	29	5	14	37	25	31	49	33	37	49	37	24	34	48	28	54	30	21	17	19	28	38	21	18	23
CDC42	998	CDC42Hs|G25K	cell division cycle 42	2839	13067	4123	8541	5418	2256	11759	8215	8892	7531	9489	7175	18573	14077	10805	4933	6967	10665	12776	4037	3897	10527	1467	5193	8735	10258	12178	7955	14287	8521	12456	17592	20494	13104	19685	18547	23329	6261	7383	7085	6982	10264	18686	8122	13181	13779
CDH1	999	Arc-1|CD324|CDHE|ECAD|LCAM|UVO	cadherin 1, type 1	7	46	12	13	15	9	17	9	17	13	18	10	42	34	22	13	15	20	13	17	19	23	4	16	18	20	19	22	33	17	24	34	16	45	21	47	26	26	32	17	14	19	62	11	14	16
CDKN1C	1028	BWCR|BWS|KIP2|WBS|p57|p57Kip2	cyclin-dependent kinase inhibitor 1C (p57, Kip2)	10	39	28	35	12	9	33	16	34	23	28	25	48	47	37	10	15	16	24	23	13	28	9	15	24	28	38	32	41	20	32	31	71	26	42	53	34	52	150	60	20	33	41	11	16	25
CDKN2C	1031	INK4C|p18|p18-INK4C	cyclin-dependent kinase inhibitor 2C (p18, inhibits CDK4)	56	168	58	139	102	40	179	155	153	126	172	83	272	202	152	60	89	189	233	63	64	141	16	82	152	148	144	132	231	121	202	298	227	218	357	400	416	151	136	133	181	183	253	106	216	191
CEACAM1	634	BGP|BGP1|BGPI	carcinoembryonic antigen-related cell adhesion molecule 1 (biliary glycoprotein)	22	115	43	84	30	6	50	33	36	92	51	92	163	293	109	34	45	83	217	109	39	88	17	171	52	52	61	133	225	181	346	137	216	133	309	503	1495	23	82	47	33	157	202	119	138	318
CEACAM3	1084	CD66D|CEA|CGM1|W264|W282	carcinoembryonic antigen-related cell adhesion molecule 3	11	61	19	17	15	3	36	12	27	25	19	22	68	140	39	8	15	21	160	54	20	15	3	148	15	33	29	77	173	76	123	73	135	50	141	274	509	27	62	25	10	59	49	48	31	280
CEBPB	1051	C/EBP-beta|IL6DBP|NF-IL6|TCF5	CCAAT/enhancer binding protein (C/EBP), beta	409	2664	842	1453	1637	864	2240	853	2307	1336	1227	1511	3829	3503	2045	723	678	1252	2346	1266	726	1692	422	1707	1674	1900	2763	1428	4482	1619	2299	2422	3687	2461	5456	6411	6520	2103	3656	3475	1243	2538	3038	1203	3364	2201
CEBPD	1052	C/EBP-delta|CELF|CRP3|NF-IL6-beta	CCAAT/enhancer binding protein (C/EBP), delta	275	936	374	637	847	191	1062	242	1272	564	350	664	2530	1564	824	376	263	497	738	387	274	816	102	399	721	878	1262	763	1555	399	916	805	1156	873	2019	1678	1788	752	852	1211	275	1285	1709	627	1449	338
CFLAR	8837	CASH|CASP8AP1|CLARP|Casper|FLAME|FLAME-1|FLAME1|FLIP|I-FLICE|MRIT|c-FLIP|c-FLIPL|c-FLIPR|c-FLIPS	CASP8 and FADD-like apoptosis regulator	673	2539	1017	1832	832	414	1508	1121	1090	1611	1355	1201	4172	3192	2387	742	1212	2142	1717	905	718	1899	224	1218	1759	2109	2725	2422	2831	2429	2009	2978	3022	2371	3138	3309	3380	978	2122	1737	1363	2567	3557	1384	2208	1801
CHEK1	1111	CHK1	checkpoint kinase 1	22	107	38	91	37	20	75	61	38	48	51	45	130	86	65	45	50	50	48	26	47	65	11	36	63	86	113	79	107	101	73	91	92	79	113	85	89	41	89	41	47	98	113	44	72	69
CHUK	1147	IKBKA|IKK-alpha|IKK1|IKKA|NFKBIKA|TCF16	conserved helix-loop-helix ubiquitous kinase	89	355	138	282	129	38	242	151	179	201	270	200	637	508	384	128	226	269	415	118	94	325	21	154	207	305	361	300	417	301	366	485	532	310	476	464	573	156	329	222	163	364	601	216	387	401
CIITA	4261	C2TA|CIITAIV|MHC2TA|NLRA	class II, major histocompatibility complex, transactivator	141	453	150	367	330	116	252	141	213	352	350	261	666	687	435	101	199	257	307	149	267	296	71	164	290	316	410	301	647	335	295	611	906	232	502	731	406	239	497	637	187	263	818	284	466	548
CISH	1154	BACTS2|CIS|CIS-1|G18|SOCS	cytokine inducible SH2-containing protein	98	189	233	402	236	90	342	128	101	327	118	89	372	369	328	97	397	262	78	211	42	256	21	159	306	97	148	230	200	470	294	122	154	636	90	277	519	57	72	155	111	200	461	259	172	38
CLCF1	23529	BSF-3|BSF3|CISS2|CLC|NNT-1|NNT1|NR6	cardiotrophin-like cytokine factor 1	31	176	56	128	43	32	76	81	51	65	164	64	166	143	77	25	39	108	125	65	75	56	21	67	113	216	185	146	169	150	109	231	149	150	228	208	172	117	334	242	112	125	145	67	79	135
CMKLR1	1240	CHEMERINR|ChemR23|DEZ|RVER1	chemerin chemokine-like receptor 1	90	236	143	279	144	50	243	182	83	237	147	68	502	336	268	77	120	228	135	161	84	117	20	81	156	274	334	288	289	192	92	387	231	115	253	419	184	37	349	170	46	373	393	174	114	140
CNTF	1270	HCNTF	ciliary neurotrophic factor	50	164	55	78	25	13	42	55	41	79	120	74	190	141	144	48	71	108	150	47	87	119	12	77	81	104	137	103	186	138	103	211	248	127	211	177	208	55	208	118	68	145	177	97	166	137
CPA3	1359	MC-CPA	carboxypeptidase A3 (mast cell)	8	18	9	11	6	1	16	4	5	15	14	19	30	42	19	6	6	29	28	12	21	18	5	10	7	12	14	21	14	10	28	18	27	30	25	32	30	12	6	12	3	15	66	14	25	19
CR2	1380	C3DR|CD21|CR|CVID7|SLEB9	complement component (3d/Epstein Barr virus) receptor 2	23	40	14	55	23	3	36	28	21	42	52	42	76	63	35	32	22	54	26	27	43	73	6	27	46	45	25	31	49	60	32	56	59	48	69	71	99	19	32	28	25	40	134	39	44	95
CREB3L2	64764	BBF2H7	cAMP responsive element binding protein 3-like 2	133	495	148	361	171	58	278	201	189	195	291	141	629	488	356	151	192	430	280	126	129	241	39	215	318	374	428	449	528	483	304	442	510	353	550	562	516	230	462	378	234	457	602	216	230	257
CREB5	9586	CRE-BPA|CREB-5	cAMP responsive element binding protein 5	97	370	150	241	256	51	151	55	241	260	246	218	899	1019	434	67	132	134	470	124	89	218	44	273	129	239	417	179	546	164	643	551	1195	266	527	667	1072	185	340	461	67	344	607	308	628	394
CREBBP	1387	CBP|KAT3A|RSTS	CREB binding protein	503	2152	760	1124	747	463	891	927	776	1253	1302	800	2590	2184	1741	731	991	1685	1628	869	720	1591	192	1041	1409	1578	1750	1402	2237	2155	1524	2361	2987	2079	2746	2978	3120	773	2227	1765	1321	1707	2785	1136	1871	2053
CRLF2	64109	CRL2|CRLF2Y|TSLPR	cytokine receptor-like factor 2	7	17	5	10	11	3	17	14	7	9	12	7	22	21	11	8	12	15	10	7	10	12	5	8	18	12	14	20	16	14	11	10	25	26	15	17	26	13	22	22	13	12	30	5	15	14
CRTAM	56253	CD355	cytotoxic and regulatory T cell molecule	95	201	70	320	113	53	238	98	100	121	122	139	438	275	308	133	97	300	146	62	69	339	23	105	128	192	143	199	153	264	153	375	238	232	284	218	468	98	112	128	105	221	420	131	244	177
CSF1	1435	CSF-1|MCSF	colony stimulating factor 1 (macrophage)	22	111	42	56	37	2	79	61	38	47	51	25	89	100	44	59	56	83	39	39	17	44	7	66	58	51	78	91	90	89	55	97	116	61	57	83	75	33	53	35	38	53	101	27	11	52
CSF1R	1436	C-FMS|CD115|CSF-1R|CSFR|FIM2|FMS|HDLS|M-CSF-R	colony stimulating factor 1 receptor	566	3085	1439	2113	1945	298	2604	619	3143	2120	878	1892	6133	4790	3906	878	633	1017	1199	765	534	1555	367	842	1335	1695	2778	1802	5239	503	1742	2302	3678	1566	3537	5039	3496	1580	3955	4749	711	2731	5004	1401	3268	1267
CSF3R	1441	CD114|GCSFR	colony stimulating factor 3 receptor (granulocyte)	500	2818	673	1445	1604	313	1366	345	1914	1605	1315	2019	3514	6441	2294	513	818	817	4725	1729	736	1232	289	2220	1096	1207	1947	1251	5331	1723	4556	3248	8515	1849	4932	9890	7883	1147	3243	2690	431	2302	3915	1706	4041	3898
CTBP2	1488	-	C-terminal binding protein 2	90	319	98	120	111	15	176	71	132	180	181	89	315	265	216	32	81	174	153	134	104	153	18	110	148	121	169	183	280	153	277	231	366	118	219	277	309	70	285	228	85	176	260	122	182	148
CTF1	1489	CT-1|CT1	cardiotrophin 1	12	13	9	42	16	4	5	11	8	8	21	17	22	20	16	13	11	13	13	12	8	16	7	11	11	15	29	18	16	14	14	17	11	15	16	21	12	16	26	12	7	28	19	10	4	14
CTLA4	1493	ALPS5|CD|CD152|CELIAC3|CTLA-4|GRD4|GSE|IDDM12	cytotoxic T-lymphocyte-associated protein 4	162	1170	231	347	271	45	353	818	463	363	569	204	778	645	447	308	989	676	448	321	395	764	71	304	788	544	761	487	1112	543	816	1124	1361	960	772	892	864	390	518	270	698	950	468	468	328	826
CTSW	1521	LYPN	cathepsin W	1446	3701	1027	3256	750	820	3812	1996	1433	1770	2812	1118	5386	2234	935	903	1013	4025	1533	1727	867	2262	283	1831	2469	4899	4495	4003	3128	4744	2421	4744	2171	3641	6123	4793	2746	2442	3370	1565	2453	4245	4092	2148	1035	2129
CUL1	8454	-	cullin 1	397	1729	514	1092	617	83	1110	862	799	825	1072	592	2295	1601	1315	613	1031	1498	955	537	502	1307	114	712	1150	1160	1223	1097	1622	1316	1428	1809	1954	1546	1795	1982	1987	550	949	878	1022	1391	2291	955	1106	1396
CUL2	8453	-	cullin 2	269	1155	378	741	501	412	669	583	494	633	996	517	1472	1087	972	376	794	980	1583	431	444	990	107	534	788	897	1031	797	1160	1000	1135	1769	1811	1210	1564	1624	1955	553	984	834	795	1013	1634	720	1240	1821
CXCL11	6373	H174|I-TAC|IP-9|IP9|SCYB11|SCYB9B|b-R1	chemokine (C-X-C motif) ligand 11	12	25	11	10	12	6	19	5	8	14	23	13	16	23	21	6	7	10	8	17	14	18	12	8	10	26	25	17	15	11	13	15	28	7	19	9	11	16	13	18	17	32	18	11	15	13
CXCL8	3576	GCP-1|GCP1|IL8|LECT|LUCT|LYNAP|MDNCF|MONAP|NAF|NAP-1|NAP1	chemokine (C-X-C motif) ligand 8	59	858	33	83	143	34	569	529	222	222	41	178	8125	1424	38	725	421	41	107	138	2600	603	16	90	223	1976	3333	443	1867	383	290	357	1187	2132	134	242	258	50	668	141	97	2098	755	83	45	60
CXCR3	2833	CD182|CD183|CKR-L2|CMKAR3|GPR9|IP10-R|Mig-R|MigR	chemokine (C-X-C motif) receptor 3	88	275	148	300	143	106	254	158	129	165	133	68	404	262	192	202	175	284	172	87	115	189	33	148	201	186	224	189	166	262	150	242	213	266	222	329	198	220	198	137	185	280	395	103	114	140
CXCR6	10663	BONZO|CD186|STRL33|TYMSTR	chemokine (C-X-C motif) receptor 6	63	134	65	186	103	48	160	69	91	278	214	131	473	246	369	135	106	308	433	106	51	208	35	126	116	184	128	376	107	385	191	348	184	216	391	305	245	387	68	72	116	345	595	220	345	171
CYLD	1540	BRSS|CDMT|CYLD1|CYLDI|EAC|MFT|MFT1|SBS|TEM|USPL2	cylindromatosis (turban tumor syndrome)	583	2819	941	1574	781	464	1360	1555	1050	1459	1616	989	2941	1897	1981	1120	1748	2669	2076	986	841	2680	273	1357	2095	2030	2226	1464	2781	2844	2213	3220	2799	3587	3280	3787	5031	926	1795	1506	1840	1985	3238	1732	2013	2336
CYP26A1	1592	CP26|CYP26|P450RAI|P450RAI1	cytochrome P450, family 26, subfamily A, polypeptide 1	10	18	7	11	15	3	14	10	5	16	26	12	20	27	15	11	14	16	13	13	19	20	4	14	16	24	22	21	22	20	12	20	10	4	14	8	15	16	18	18	13	21	10	10	6	15
CYP26C1	340665	FFDD4	cytochrome P450, family 26, subfamily C, polypeptide 1	8	17	9	5	6	1	8	3	4	14	18	5	20	12	14	4	11	19	10	7	12	20	2	6	11	9	17	16	24	18	17	21	29	16	17	7	15	7	25	20	12	11	20	7	4	7
DAPP1	27071	BAM32	dual adaptor of phosphotyrosine and 3-phosphoinositides	317	1767	429	980	734	205	958	357	743	774	950	733	2638	2493	1352	388	866	1033	1809	352	465	790	141	467	700	863	853	758	1631	560	1363	1417	2280	1228	1440	1863	3625	517	504	1004	469	990	2454	885	1807	1291
DCTN6	10671	WS-3|WS3|p27	dynactin 6	175	888	230	501	256	107	425	390	381	298	572	398	1051	697	602	253	342	693	1063	237	295	741	97	332	676	620	728	482	838	611	694	909	956	962	1586	1159	1574	519	765	527	616	626	969	431	689	837
DGKA	1606	DAGK|DAGK1|DGK-alpha	diacylglycerol kinase, alpha 80kDa	304	1052	387	574	417	196	586	594	396	535	718	348	1246	656	815	438	769	1308	722	542	311	1041	64	473	1074	557	756	704	1026	1079	654	1106	888	1262	781	1127	1585	450	520	652	1202	609	1316	699	492	792
DGKZ	8525	DAGK5|DAGK6|DGK-ZETA|hDGKzeta	diacylglycerol kinase, zeta	664	2536	939	1517	1173	229	1703	1455	1169	1306	1496	1032	3470	2391	2277	943	1092	2239	1157	1071	747	1955	173	1128	2044	1955	2290	1873	2614	1989	1547	2501	2256	2236	2621	2997	3167	1191	2218	1750	1862	2201	3361	1253	1256	1390
DHRS3	9249	DD83.1|RDH17|Rsdr1|SDR1|SDR16C1|retSDR1	dehydrogenase/reductase (SDR family) member 3	206	692	236	320	311	124	489	629	329	514	635	194	807	421	479	294	368	816	499	435	228	644	57	310	840	666	507	499	601	823	548	721	402	939	994	1064	1545	432	488	418	825	532	735	425	386	537
DIABLO	56616	DFNA64|SMAC	diablo, IAP-binding mitochondrial protein	106	435	156	285	201	179	285	226	181	222	296	152	613	422	310	136	228	326	402	154	143	349	27	179	298	315	395	303	453	365	257	451	603	343	505	489	657	205	495	326	255	366	531	219	353	374
DLD	1738	DLDD|DLDH|E3|GCSL|LAD|PHE3	dihydrolipoamide dehydrogenase	351	1392	503	1032	619	196	1096	690	778	871	1288	888	2596	1869	1448	496	864	1288	2002	498	381	1329	149	638	968	1158	1323	1037	1891	1142	1613	2056	2375	1560	2625	2290	2809	709	1229	1121	805	1251	2277	980	1890	1987
DLL4	54567	hdelta2	delta-like 4 (Drosophila)	5	19	4	15	14	5	22	4	18	16	17	13	24	23	23	6	13	9	7	10	12	20	4	8	26	12	21	15	23	17	16	11	17	14	15	27	20	11	11	14	14	15	27	11	8	14
DNM1L	10059	DLP1|DRP1|DVLP|DYMPLE|EMPF|HDYNIV	dynamin 1-like	161	660	242	428	272	61	359	261	293	397	562	251	973	738	638	192	364	559	749	223	214	486	64	306	453	496	597	494	768	603	632	946	1169	554	835	780	1001	284	579	513	391	586	909	393	683	836
DNMT3A	1788	DNMT3A2|M.HsaIIIA|TBRS	DNA (cytosine-5-)-methyltransferase 3 alpha	233	880	249	450	351	98	424	449	269	397	485	320	966	607	713	377	425	994	289	334	247	919	67	330	729	492	538	538	797	933	404	690	519	838	786	844	1091	275	652	518	685	482	1161	476	347	384
DRAP1	10589	NC2-alpha	DR1-associated protein 1 (negative cofactor 2 alpha)	367	1541	506	1039	753	385	1479	926	891	647	796	630	1901	1416	992	533	587	1268	761	455	410	1156	139	686	1186	938	1185	815	1431	954	990	1350	1614	1217	1772	2152	2251	813	1372	1213	761	1053	1664	783	760	964
DTX4	23220	RNF155	deltex 4, E3 ubiquitin ligase	8	42	13	26	31	3	27	21	19	27	41	20	41	71	43	18	10	22	58	19	26	26	8	26	23	27	31	25	78	29	41	39	64	31	85	78	86	35	40	40	30	32	66	25	35	109
DUSP1	1843	CL100|HVH1|MKP-1|MKP1|PTPN10	dual specificity phosphatase 1	1381	11023	1886	2860	3177	1110	12189	5387	4784	3255	3973	2839	37350	9949	3691	6386	2701	3516	4912	3619	5803	8352	502	3119	8430	16913	24519	9380	20851	10481	4299	6274	14676	11852	9055	6609	8077	3757	13408	12351	5601	13376	11575	2825	5094	3674
DVL1	1855	DRS2|DVL|DVL1L1|DVL1P1	dishevelled segment polarity protein 1	51	162	54	97	63	13	85	121	60	62	75	65	167	133	130	75	58	151	70	62	36	154	19	63	111	100	132	113	151	140	111	146	111	151	187	169	222	70	87	87	113	91	194	90	78	99
E2F1	1869	E2F-1|RBAP1|RBBP3|RBP3	E2F transcription factor 1	15	60	14	45	24	2	35	22	24	30	38	16	114	54	30	20	20	44	48	18	21	44	6	8	47	48	61	43	47	29	48	39	45	60	71	64	93	44	82	39	39	49	47	23	33	29
E2F2	1870	E2F-2	E2F transcription factor 2	25	99	43	152	72	46	102	35	66	51	31	65	184	149	98	54	27	58	101	43	42	44	17	36	85	79	83	111	149	44	72	95	170	65	118	114	247	53	112	99	26	101	114	58	80	56
E2F5	1875	E2F-5	E2F transcription factor 5, p130-binding	28	85	19	115	23	19	90	36	30	66	94	61	160	130	82	34	63	79	79	30	52	76	13	32	111	74	84	70	103	118	77	106	99	55	76	142	149	26	35	32	46	63	300	72	57	134
ECHS1	1892	ECHS1D|SCEH	enoyl CoA hydratase, short chain, 1, mitochondrial	74	337	119	235	196	42	282	178	235	202	168	144	550	386	305	135	153	252	136	107	86	254	30	108	262	220	266	204	371	246	239	281	298	228	405	388	445	147	207	209	190	281	474	150	260	147
EFNA1	1942	B61|ECKLG|EFL1|EPLG1|LERK-1|LERK1|TNFAIP4	ephrin-A1	11	29	16	15	25	6	16	19	13	12	25	15	48	32	36	25	26	22	43	8	11	18	9	7	10	30	24	21	27	26	18	41	20	45	38	30	102	23	13	19	17	23	46	14	21	13
EGF	1950	HOMG4|URG	epidermal growth factor	9	97	10	19	6	1	26	14	11	14	45	30	56	42	24	8	29	41	79	13	27	12	7	10	28	32	36	24	20	13	34	39	33	46	38	35	137	25	8	19	22	31	35	16	40	15
EHHADH	1962	ECHD|FRTS3|L-PBE|LBFP|LBP|PBFE	enoyl-CoA, hydratase/3-hydroxyacyl CoA dehydrogenase	23	44	25	54	26	2	55	22	24	42	37	31	127	64	76	19	27	59	19	26	20	48	12	28	34	33	27	41	49	32	37	47	50	37	31	53	48	24	24	24	16	44	70	31	38	24
EIF4B	1975	EIF-4B|PRO1843	eukaryotic translation initiation factor 4B	2372	9953	3367	6271	4290	1349	8248	7864	5758	6297	5858	4944	12817	8794	7388	4278	5133	8152	6452	3651	2795	8831	887	4572	7741	6460	8484	6169	9564	8690	6704	11521	9106	11638	13043	14392	17037	4512	5201	4443	8499	6819	13963	6043	7665	7779
ELOVL2	54898	SSC2	ELOVL fatty acid elongase 2	5	19	8	11	5	3	16	11	10	11	16	8	23	18	19	9	8	15	9	9	15	10	5	9	15	22	20	22	9	20	14	27	12	17	17	14	16	14	15	6	12	22	31	9	5	9
ELOVL3	83401	CIG-30|CIG30	ELOVL fatty acid elongase 3	15	24	11	18	22	6	15	10	13	11	30	16	41	31	22	14	5	13	13	12	11	18	7	12	21	10	23	14	34	15	22	18	27	17	33	13	23	18	21	28	7	20	26	11	16	10
ELOVL4	6785	ADMD|CT118|ISQMR|SCA34|STGD2|STGD3	ELOVL fatty acid elongase 4	26	59	27	36	28	5	35	33	14	52	73	16	122	53	75	49	25	100	88	14	22	46	4	58	49	54	58	107	64	136	52	94	50	102	61	104	88	38	32	38	42	91	110	49	32	60
ELOVL7	79993	-	ELOVL fatty acid elongase 7	82	818	62	72	50	16	79	52	66	41	229	149	354	245	129	43	215	241	592	50	125	178	27	82	159	273	173	97	152	45	387	152	155	302	324	241	1293	109	41	134	119	137	161	123	340	104
ENTPD1	953	ATPDase|CD39|NTPDase-1|SPG64	ectonucleoside triphosphate diphosphohydrolase 1	345	1415	437	1241	959	692	990	331	1205	1024	999	1223	2993	2734	2001	363	610	575	2457	452	478	871	236	556	755	929	1300	988	2770	709	2085	1938	4068	874	2564	2418	3515	715	1191	1618	331	1368	2414	1057	3209	2407
EOMES	8320	TBR2	eomesodermin	40	79	48	127	40	28	88	54	55	109	78	45	154	124	154	25	46	93	41	71	38	57	12	80	56	100	136	204	73	118	90	267	93	61	131	116	63	81	57	49	42	174	170	47	75	98
FADD	8772	GIG3|MORT1	Fas (TNFRSF6)-associated via death domain	67	144	89	180	114	81	169	87	105	148	146	110	288	235	212	87	111	229	213	105	61	134	24	97	174	120	143	163	191	175	153	230	150	239	361	368	595	130	88	119	164	164	386	142	197	136
FAS	355	ALPS1A|APO-1|APT1|CD95|FAS1|FASTM|TNFRSF6	Fas cell surface death receptor	136	644	346	538	335	180	542	378	393	433	319	358	1042	652	588	201	318	479	478	232	172	302	71	397	389	548	629	492	905	519	860	902	942	537	769	1015	912	343	388	388	367	744	749	413	549	717
FASLG	356	ALPS1B|APT1LG1|APTL|CD178|CD95-L|CD95L|FASL|TNFSF6	Fas ligand (TNF superfamily, member 6)	45	63	50	95	32	17	92	37	29	70	59	34	134	109	117	25	31	89	69	29	29	42	12	39	44	96	57	135	78	86	68	136	35	76	91	125	87	54	55	54	40	87	139	44	67	66
FBXW4	6468	DAC|FBW4|FBWD4|SHFM3|SHSF3	F-box and WD repeat domain containing 4	175	612	248	344	183	109	416	363	229	397	380	239	732	496	499	196	339	575	403	242	202	433	72	270	461	525	538	471	537	632	362	677	525	620	767	736	764	229	433	285	430	537	820	349	386	550
FCAR	2204	CD89|CTB-61M7.2|FcalphaRI	Fc fragment of IgA receptor	64	303	90	168	228	37	161	48	226	169	142	269	965	702	225	126	164	100	492	244	256	251	24	205	200	336	556	216	730	188	614	321	1215	322	673	776	1375	156	480	312	46	447	431	239	612	515
FCER1G	2207	FCRG	Fc fragment of IgE, high affinity I, receptor for; gamma polypeptide	557	1945	793	1333	1203	495	1852	435	1579	874	1214	1016	3494	2675	1845	458	606	916	1167	517	321	931	278	572	1009	1245	1842	1286	2825	438	1714	1345	2337	1124	2368	2393	2961	913	2084	2592	586	1512	2521	1017	1248	653
FCER2	2208	BLAST-2|CD23|CD23A|CLEC4J|FCE2|IGEBF	Fc fragment of IgE, low affinity II, receptor for (CD23)	58	299	29	157	120	56	186	131	61	224	287	244	403	473	257	96	155	135	108	92	241	160	41	105	258	265	169	214	678	331	189	274	448	206	329	640	600	55	120	75	144	132	702	266	202	321
FCGR2B	2213	CD32|CD32B|FCG2|FCGR2|IGFR2	Fc fragment of IgG, low affinity IIb, receptor (CD32)	145	393	129	372	373	107	328	166	389	346	422	410	796	766	323	105	191	293	669	95	296	284	54	165	250	386	276	378	491	460	515	597	927	352	411	626	568	147	177	148	132	322	1285	340	540	700
FCRL2	79368	CD307b|FCRH2|IFGP4|IRTA4|SPAP1|SPAP1A|SPAP1B|SPAP1C	Fc receptor-like 2	120	405	80	353	163	105	236	141	105	399	664	348	786	843	427	99	273	225	425	114	451	293	68	153	322	309	292	528	575	627	600	871	913	234	471	645	534	123	205	218	212	271	1704	549	550	1532
FGF10	2255	-	fibroblast growth factor 10	15	22	26	26	20	9	43	28	23	20	46	24	28	18	26	18	22	13	18	21	20	25	15	16	23	19	27	34	24	19	22	17	20	27	25	17	28	39	39	33	24	27	27	10	16	14
FOS	2353	AP-1|C-FOS|p55	FBJ murine osteosarcoma viral oncogene homolog	134	1520	184	348	630	228	2292	530	532	486	153	92	8740	1376	326	1180	458	137	262	334	1343	813	23	203	802	3118	4124	1218	2970	717	302	395	1325	1466	449	429	576	256	1981	1618	547	1760	1062	157	316	192
FOXO1	2308	FKH1|FKHR|FOXO1A	forkhead box O1	257	1042	269	475	321	88	500	575	301	294	763	306	839	501	525	444	562	860	523	343	350	788	77	400	767	523	631	520	793	863	417	756	739	984	894	1063	1157	366	706	584	669	469	952	508	297	577
FOXO3	2309	AF6q21|FKHRL1|FKHRL1P2|FOXO2|FOXO3A	forkhead box O3	289	1216	363	676	433	173	641	504	455	667	515	455	1468	1246	977	381	427	823	652	466	376	741	93	561	640	763	1049	805	1357	980	794	1068	1282	933	1528	1585	1550	406	1227	851	493	957	1409	579	775	596
FOXP3	50943	AIID|DIETER|IPEX|JM2|PIDX|XPID	forkhead box P3	26	73	33	41	27	13	52	50	50	47	47	20	77	85	65	51	56	76	66	33	22	75	11	41	59	40	64	58	122	65	68	75	143	73	60	105	118	45	32	28	29	52	77	57	24	75
FPR1	2357	FMLP|FPR	formyl peptide receptor 1	66	507	199	336	429	15	522	122	543	256	285	304	633	470	362	122	63	146	467	162	77	229	56	191	637	497	491	136	765	120	311	255	647	621	1206	1136	706	285	629	539	143	529	321	495	602	86
FUT4	2526	CD15|ELFT|FCT3A|FUC-TIV|FUTIV|LeX|SSEA-1	fucosyltransferase 4 (alpha (1,3) fucosyltransferase, myeloid-specific)	32	119	33	67	46	17	73	32	42	44	72	49	114	79	89	31	31	53	53	48	19	50	16	29	62	74	78	61	121	56	60	79	113	69	134	101	153	54	109	108	35	77	106	43	60	70
FYN	2534	SLK|SYN|p59-FYN	FYN proto-oncogene, Src family tyrosine kinase	1164	4789	1726	2862	1871	1246	3369	3083	2582	2299	2901	2071	6119	3879	3900	1793	2263	4257	4347	1826	1451	3750	404	2218	3552	4173	4773	3974	4877	4038	3031	5937	5012	4964	6820	6431	7060	3318	3954	3222	3417	4556	6326	2616	3646	4508
FZD2	2535	Fz2|fz-2|fzE2|hFz2	frizzled class receptor 2	7	34	17	31	20	1	19	7	17	6	21	13	44	36	29	9	19	22	12	12	11	12	3	10	10	11	17	16	22	15	15	21	45	13	21	20	27	14	32	33	16	21	30	17	22	12
FZD7	8324	FzE3	frizzled class receptor 7	11	16	13	5	14	4	11	10	5	10	24	6	26	8	13	13	9	15	7	19	13	16	6	9	10	21	14	22	23	21	15	9	16	21	10	19	13	19	14	11	11	23	15	9	6	7
GADD45A	1647	DDIT1|GADD45	growth arrest and DNA-damage-inducible, alpha	39	252	53	82	45	5	107	112	97	69	169	117	316	191	99	80	107	156	199	48	116	153	29	90	190	241	214	137	193	180	175	188	246	517	437	347	429	128	185	109	180	162	159	100	130	185
GATA3	2625	HDR|HDRS	GATA binding protein 3	371	1318	667	808	367	247	911	885	539	696	782	282	1147	738	799	566	637	1115	523	561	386	755	80	736	904	899	1111	1048	1223	1350	745	1248	1223	1072	992	1313	784	541	854	544	750	974	1240	464	327	570
GATA6	2627	-	GATA binding protein 6	4	26	22	46	10	3	50	30	16	17	31	14	63	26	26	13	17	34	11	17	21	17	6	17	17	60	44	29	35	71	14	60	25	35	45	56	31	34	47	28	20	48	23	16	18	25
GBP2	2634	-	guanylate binding protein 2, interferon-inducible	674	2925	1092	1977	1310	725	2419	1876	1804	2223	1839	1478	6040	4043	2861	1331	1774	3312	2306	1083	720	2770	308	1742	2261	2528	3114	2744	3521	2921	2844	4387	4035	3295	4211	5816	5404	1432	2197	2561	2075	2830	4279	1833	2775	3018
GBP3	2635	-	guanylate binding protein 3	105	548	146	397	189	145	336	224	131	325	330	264	1033	641	581	205	374	453	639	142	130	369	49	328	392	420	458	303	692	570	601	807	628	639	740	724	867	252	403	325	315	478	525	336	642	669
GK	2710	GK1|GKD	glycerol kinase	49	274	78	149	145	35	144	81	188	144	178	196	523	567	317	74	121	154	798	139	80	180	33	249	133	166	247	177	416	195	444	436	912	255	492	978	1074	131	199	318	90	221	412	210	528	764
GLS	2744	AAD20|GAC|GAM|GLS1|KGA	glutaminase	877	3610	1155	2408	968	506	1997	1729	1053	2325	3363	1320	4883	3330	3188	1194	2909	3494	3420	1441	1123	2875	226	1763	2096	2842	3220	2633	3858	4272	3500	5175	4965	3898	3624	4101	4860	1095	2756	1615	1969	3425	5243	2387	2685	4574
GLS2	27165	GA|GLS|LGA|hLGA	glutaminase 2 (liver, mitochondrial)	20	52	19	30	23	8	47	57	18	33	56	17	50	53	38	23	31	59	23	25	21	37	8	24	79	45	37	47	64	54	21	58	44	40	30	57	76	34	38	35	43	32	74	42	13	23
GNLY	10578	D2S69E|LAG-2|LAG2|NKG5|TLA519	granulysin	3097	7312	2731	11516	2326	726	6874	5338	3772	4029	7067	1503	9657	5546	4487	1585	1167	6966	3498	4684	1561	5783	320	1579	3582	14110	9989	8543	3128	5884	4013	5926	3463	4117	10725	8183	5379	2684	11109	5830	3196	8464	4361	2653	2957	6472
GOT2	2806	KAT4|KATIV|mitAAT	glutamic-oxaloacetic transaminase 2, mitochondrial	88	302	104	262	161	7	258	198	180	228	148	127	471	339	321	157	152	268	137	93	98	286	25	167	313	212	243	225	337	333	223	323	275	334	380	423	495	182	153	117	217	293	547	183	181	176
GRAP2	9402	GADS|GRAP-2|GRB2L|GRBLG|GRID|GRPL|GrbX|Grf40|Mona|P38	GRB2-related adaptor protein 2	354	1625	425	788	322	203	604	490	331	500	706	489	1366	972	975	423	749	1288	653	442	394	1027	111	566	788	998	858	811	936	1078	730	1081	561	1358	1100	1046	2392	459	680	577	899	889	1368	650	687	577
GRB10	2887	GRB-IR|Grb-10|IRBP|MEG1|RSS	growth factor receptor-bound protein 10	12	30	14	19	20	3	16	20	15	10	20	19	52	46	37	15	17	22	28	18	18	25	5	19	29	19	26	21	26	21	32	26	24	28	30	21	90	14	19	28	24	39	56	24	30	15
GRB2	2885	ASH|EGFRBP-GRB2|Grb3-3|MST084|MSTP084|NCKAP2	growth factor receptor-bound protein 2	1123	5267	1602	3321	2671	1385	4247	2412	3538	2894	2830	2889	8980	7366	5000	1803	2011	3465	4000	1430	1676	3572	542	2224	3315	4018	4814	3127	7007	3096	3669	5642	7460	4201	7434	7900	9091	2424	3756	3984	2366	4362	8026	2809	5174	4020
GREM2	64388	CKTSF1B2|DAND3|PRDC	gremlin 2, DAN family BMP antagonist	6	33	11	13	9	4	12	9	7	11	17	10	14	16	19	13	18	15	22	19	6	19	8	12	26	27	24	23	22	16	20	11	17	16	18	51	25	26	17	16	19	27	20	12	4	15
GSK3B	2932	-	glycogen synthase kinase 3 beta	138	525	174	328	205	61	308	217	225	183	551	217	620	499	431	161	238	442	334	191	162	326	44	266	327	443	506	378	650	438	447	646	779	418	510	588	649	222	582	393	286	427	547	299	300	534
GYS2	2998	-	glycogen synthase 2 (liver)	14	23	12	14	10	0	13	12	9	25	18	17	20	18	15	8	19	24	10	13	16	16	4	6	11	21	20	13	30	20	21	17	15	15	12	17	26	9	10	15	14	9	19	9	13	15
GZMA	3001	CTLA3|HFSP	granzyme A (granzyme 1, cytotoxic T-lymphocyte-associated serine esterase 3)	1533	3950	2516	3963	1211	1261	5028	4640	1871	3126	4123	1399	6460	4844	4713	1608	1780	3760	1554	2201	1323	3313	303	2269	2713	5202	5249	4953	3196	5425	3820	7424	3485	3147	5911	5334	2983	2073	4006	1772	2005	6873	4943	2197	2015	2987
GZMB	3002	CCPI|CGL-1|CGL1|CSP-B|CSPB|CTLA1|CTSGL1|HLP|SECT	granzyme B (granzyme 2, cytotoxic T-lymphocyte-associated serine esterase 1)	1480	4087	2175	2959	992	590	4590	4565	1661	2481	2430	2135	5624	3822	2910	696	1252	4146	2362	3065	1141	3226	365	1041	3458	5549	5277	4268	3491	3656	3625	5426	2238	4725	8649	5176	4358	1840	5366	1839	1895	4593	4071	2335	2437	3382
GZMH	2999	CCP-X|CGL-2|CSP-C|CTLA1|CTSGL2	granzyme H (cathepsin G-like 2, protein h-CCPX)	621	1684	1789	5071	579	1256	2502	4497	659	966	1287	2065	2379	3376	2947	415	1320	1434	867	1131	1612	1274	251	1690	2458	6065	5334	2226	1185	730	1636	7600	1521	1957	4886	1716	731	1163	3871	838	1355	5895	1295	1767	1646	2979
GZMK	3003	TRYP2	granzyme K (granzyme 3; tryptase II)	281	1804	655	1233	652	447	1838	1563	1256	1433	3074	441	2851	1660	1672	990	647	1633	1116	779	479	1522	139	1654	1484	1307	1665	2113	1236	3438	1980	3675	2445	1947	2753	3708	1461	2047	1059	840	955	2776	3048	1034	1227	1423
GZMM	3004	LMET1|MET1	granzyme M (lymphocyte met-ase 1)	140	384	140	268	221	23	399	402	186	172	372	191	535	280	328	184	234	439	153	192	139	444	50	236	426	468	417	369	250	440	226	386	230	393	525	467	430	372	503	291	298	407	475	195	148	268
HADHB	3032	ECHB|MSTP029|MTPB|TP-BETA	hydroxyacyl-CoA dehydrogenase/3-ketoacyl-CoA thiolase/enoyl-CoA hydratase (trifunctional protein), beta subunit	233	993	345	758	553	135	873	436	641	557	980	688	1826	1360	938	368	538	773	1074	336	278	747	102	427	686	707	850	714	1260	697	1040	1287	1864	959	1446	1612	1934	524	852	843	536	1026	1771	672	1184	1099
HAVCR2	84868	CD366|HAVcr-2|KIM-3|TIM3|TIMD-3|TIMD3|Tim-3	hepatitis A virus cellular receptor 2	118	358	177	164	178	35	286	163	269	257	348	194	730	525	359	88	155	314	656	169	74	317	41	111	257	314	345	342	554	323	362	555	735	372	609	637	755	198	435	416	192	353	482	226	696	487
HCST	10870	DAP10|KAP10|PIK3AP	hematopoietic cell signal transducer	967	3375	1141	2438	1392	402	2992	2246	2024	1413	2029	1163	3422	2372	2021	1176	1415	2871	1498	1065	830	2309	278	1101	2475	2496	2640	1977	2579	2416	2118	3579	2502	2608	3954	3747	3937	1712	2416	1770	1829	2453	3641	1656	1637	1720
HDAC7	51564	HD7|HD7A|HDAC7A	histone deacetylase 7	143	565	171	322	298	123	393	318	283	237	263	181	660	548	481	223	242	469	264	264	137	429	36	272	482	283	373	341	578	511	385	494	497	442	433	676	886	227	454	388	374	290	679	275	252	351
HDAC9	9734	HD7|HD7b|HD9|HDAC|HDAC7|HDAC7B|HDAC9B|HDAC9FL|HDRP|MITR	histone deacetylase 9	49	204	51	199	84	37	115	60	89	125	121	164	498	411	275	46	96	141	184	44	93	169	30	79	111	156	272	210	351	148	211	317	290	132	345	361	344	81	185	123	65	200	635	178	325	222
HDC	3067	-	histidine decarboxylase	41	190	53	211	11	12	9	18	5	71	64	496	216	850	308	16	33	178	391	76	75	219	14	67	20	111	70	89	136	21	298	215	535	355	503	607	1075	36	15	13	13	129	970	118	317	231
HEY1	23462	BHLHb31|CHF2|HERP2|HESR1|HRT-1|OAF1|hHRT1	hes-related family bHLH transcription factor with YRPW motif 1	3	14	6	10	3	1	12	7	5	5	7	8	22	29	11	5	2	10	22	13	14	9	1	8	5	16	15	11	17	16	18	6	24	9	26	24	32	5	15	14	8	13	23	5	7	34
HGF	3082	DFNB39|F-TCF|HGFB|HPTA|SF	hepatocyte growth factor (hepapoietin A; scatter factor)	67	193	85	166	182	119	165	55	187	177	119	139	578	553	412	50	73	84	300	46	76	111	34	74	99	121	210	142	461	57	344	214	513	112	256	325	345	101	166	224	46	232	585	173	538	140
HIPK1	204851	Myak|Nbak2	homeodomain interacting protein kinase 1	538	2511	764	1460	939	552	1255	1058	914	958	1334	906	3141	2101	1858	898	1080	2050	1445	737	600	1715	184	941	1626	1486	1679	1428	2242	1863	1934	2552	2657	2312	2782	2786	4040	726	1795	1371	1307	1829	2938	1241	1809	1727
HLA-DPA1	3113	DP(W3)|DP(W4)|HLA-DP1A|HLADP|HLASB|PLT1	major histocompatibility complex, class II, DP alpha 1	728	3120	1478	3472	3916	716	4494	2006	5159	2908	3100	3106	7434	6168	2862	1041	1544	1853	5081	1225	1794	2891	598	1413	2293	2572	4572	1733	4644	1510	4074	6307	9768	2817	5185	9303	5973	2257	4936	5507	1686	3558	7182	2155	5422	6333
HLA-DPB1	3115	DPB1|HLA-DP|HLA-DP1B|HLA-DPB	major histocompatibility complex, class II, DP beta 1	2153	9032	4197	11762	9547	1943	11532	5378	12502	8866	6438	8981	21647	17952	7952	3309	3521	5312	8304	2746	4854	7163	1781	3872	7287	10551	13739	6608	14758	5781	7046	14278	17681	8945	13778	22621	15433	6214	10223	10586	5112	9999	20492	5352	10419	10788
HLA-DQA1	3117	CD|CELIAC1|DQ-A1|GSE|HLA-DQA	major histocompatibility complex, class II, DQ alpha 1	636	1369	1308	1334	2708	446	11	760	3497	4	2789	2083	13	4005	1729	764	1582	2272	6	8	4	2433	5	4	4	10	2013	9	4589	932	1498	6	5547	9	12	3145	10	824	11	1806	9	1182	5414	2114	2	7
HLA-DQB1	3119	CELIAC1|HLA-DQB|IDDM1	major histocompatibility complex, class II, DQ beta 1	524	496	446	500	2321	42	6	206	2949	3	1320	569	7	2630	601	478	823	1093	5	6	5	837	4	2	11	9	655	11	3798	248	405	1	2977	8	9	2591	8	682	4	1599	9	1178	2824	1634	2	5
HLA-DQB2	3120	HLA-DQB1|HLA-DXB	major histocompatibility complex, class II, DQ beta 2	407	1482	560	1991	2276	356	1605	1753	1925	3515	1398	3251	2695	2593	4199	1350	525	598	1331	908	1087	398	564	393	3445	2314	2977	1676	887	747	845	1780	2139	1828	4563	1927	2281	535	2443	5043	1830	1792	1988	626	4711	1142
HLA-DRA	3122	HLA-DRA1|MLRW	major histocompatibility complex, class II, DR alpha	1750	9251	3089	8354	7376	1810	10890	4068	11831	8396	6384	8637	16664	15128	10928	2917	3739	4741	11148	2540	4129	6799	1638	3278	5755	6520	10898	4232	13993	3724	11548	11864	17842	7564	16387	20897	17775	4945	6903	9279	3719	8794	21864	6062	13457	11464
HLA-E	3133	EA1.2|EA2.1|HLA-6.2|MHC|QA1	major histocompatibility complex, class I, E	4453	22674	7331	13583	8920	4013	16843	13275	11768	9635	14271	9006	26515	19430	13730	7872	9109	18498	14758	7997	6265	17459	2011	10814	18027	17001	18887	14430	18712	16270	13315	22921	20483	21884	29920	31388	33600	12097	20338	15499	17935	16072	24266	10380	11383	16097
HMGB1	3146	HMG-1|HMG1|HMG3|SBP-1	high mobility group box 1	394	1936	464	983	513	253	959	798	547	481	2247	579	2060	1164	858	456	768	1259	987	632	511	1052	130	547	1223	1234	1346	1205	1509	1036	1077	1275	1319	1397	1915	1675	1793	888	1143	813	1080	985	1642	850	530	1140
HRAS	3265	C-BAS/HAS|C-H-RAS|C-HA-RAS1|CTLO|H-RASIDX|HAMSV|HRAS1|RASH1|p21ras	Harvey rat sarcoma viral oncogene homolog	39	114	53	86	64	23	71	67	52	58	62	50	155	118	86	61	56	108	76	55	35	83	16	50	99	92	94	89	126	89	64	99	104	94	104	132	129	46	106	83	61	87	132	51	57	70
ICAM1	3383	BB2|CD54|P3.58	intercellular adhesion molecule 1	48	440	95	173	213	88	272	107	236	201	204	193	598	482	333	128	118	159	369	120	149	203	68	189	245	256	453	191	504	226	241	376	727	359	775	767	839	229	561	550	167	334	468	151	438	246
ICOS	29851	AILIM|CD278|CVID1	inducible T-cell co-stimulator	144	831	237	328	224	155	369	464	266	438	451	233	849	449	564	325	670	731	617	315	347	568	60	391	513	446	486	354	657	671	628	961	896	1478	664	1063	1288	212	275	300	613	485	733	447	405	714
ICOSLG	23308	B7-H2|B7H2|B7RP-1|B7RP1|CD275|GL50|ICOS-L|ICOSL|LICOS	inducible T-cell co-stimulator ligand	42	227	42	84	75	22	115	86	62	123	193	110	293	273	85	75	78	89	281	51	169	127	35	53	122	237	292	122	285	238	133	210	513	131	365	340	241	109	243	222	136	143	225	97	151	417
ID2	3398	GIG8|ID2A|ID2H|bHLHb26	inhibitor of DNA binding 2, dominant negative helix-loop-helix protein	1261	4786	1519	2831	1456	505	3678	3331	4305	1961	3971	2355	6431	3993	2564	1603	1984	3745	3628	1704	1719	5434	526	2486	3925	5555	6312	3366	4472	4616	4502	7705	6436	6033	9275	7851	6209	2764	4433	3486	3324	6571	4720	2468	4501	4712
IDO1	3620	IDO|IDO-1|INDO	indoleamine 2,3-dioxygenase 1	10	30	14	65	34	3	37	12	27	40	39	30	80	53	78	14	18	33	22	23	17	23	7	16	16	51	53	36	52	12	43	26	54	32	33	29	25	26	39	35	11	48	101	13	31	33
IFIT1	3434	C56|G10P1|IFI-56|IFI-56K|IFI56|IFIT-1|IFNAI1|ISG56|P56|RNM561	interferon-induced protein with tetratricopeptide repeats 1	33	154	50	108	96	90	222	51	118	208	66	56	321	273	197	47	70	164	66	47	65	123	30	51	187	164	90	58	248	89	161	93	626	101	103	179	191	49	84	149	50	431	489	112	172	102
IFIT3	3437	CIG-49|GARG-49|IFI60|IFIT4|IRG2|ISG60|P60|RIG-G|cig41	interferon-induced protein with tetratricopeptide repeats 3	33	131	25	82	57	36	137	48	88	142	62	55	289	244	135	18	71	99	61	39	50	86	27	45	171	137	91	70	187	55	98	104	479	90	136	165	139	47	85	127	47	252	279	69	120	85
IFNA5	3442	IFN-alpha-5|IFN-alphaG|INA5|INFA5|leIF G	interferon, alpha 5	18	31	16	18	9	1	10	14	10	22	28	11	28	15	20	13	12	21	29	14	24	14	5	11	22	13	13	19	20	18	18	27	23	13	19	28	25	16	18	20	12	17	25	13	12	28
IFNA6	3443	IFN-alphaK	interferon, alpha 6	41	117	29	6	24	3	11	19	8	126	61	11	18	18	25	12	16	40	16	53	77	68	5	29	26	17	26	25	22	67	26	10	20	23	12	9	7	23	15	22	20	26	22	8	19	21
IFNG	3458	IFG|IFI	interferon, gamma	26	92	45	127	25	9	70	202	27	49	45	40	107	108	94	42	137	40	13	28	61	44	7	59	54	115	202	68	108	32	41	129	111	54	65	54	54	17	113	21	30	241	84	42	27	49
IGHA1	3493	IgA1	immunoglobulin heavy constant alpha 1	1122	1040	502	20484	2441	517	3263	2132	1438	1117	324	1981	13742	3138	1518	3882	771	472	1109	972	1025	1752	408	1125	5460	2078	1793	6249	2443	2640	1532	1637	1774	5240	3567	1839	3868	4426	713	280	1492	3604	1800	1981	2178	1645
IGHD	3495	-	immunoglobulin heavy constant delta	144	457	59	323	102	94	381	233	110	231	776	411	697	604	334	158	213	256	230	143	466	289	76	146	585	378	298	420	927	491	318	431	606	334	509	786	857	179	185	157	361	211	1178	368	338	891
IGHG1	3500	-	immunoglobulin heavy constant gamma 1 (G1m marker)	1186	1248	571	104729	1988	636	2599	1711	906	1099	506	1239	6388	6394	3076	2851	909	797	1185	264	2505	2096	384	344	2529	1948	1898	5079	1509	2703	1498	2508	1742	3295	3454	1623	5474	1833	905	433	1814	2917	2495	1289	2199	1414
IGHG2	3501	-	immunoglobulin heavy constant gamma 2 (G2m marker)	764	403	226	20936	1190	135	704	1188	567	560	270	685	3275	2851	1194	1173	844	574	741	247	928	837	221	177	2399	759	823	1481	948	1901	754	1924	2175	1385	1329	661	1281	1067	570	195	755	2316	839	805	790	724
IGHG3	3502	IgG3	immunoglobulin heavy constant gamma 3 (G3m marker)	1898	1270	672	60135	3500	712	2264	2898	1580	1029	818	1644	8146	6466	2920	3247	2158	1394	2145	517	2755	2433	523	425	5402	1999	2007	4188	2299	4711	1679	4313	4914	3500	3937	1667	3785	2888	1465	644	2234	4800	2193	2045	1892	2085
IGHG4	3503	-	immunoglobulin heavy constant gamma 4 (G4m marker)	461	338	186	17327	862	129	562	747	380	393	208	432	2344	1973	748	790	505	396	557	158	763	672	143	127	1506	515	540	1096	590	1268	471	1233	1412	1044	1152	491	1131	685	301	145	619	1469	637	518	586	574
IGHM	3507	AGM1|MU|VH	immunoglobulin heavy constant mu	2080	5573	768	5739	4070	3212	5335	3564	5355	5363	6053	3662	9878	10432	4463	4303	2913	3323	3457	1418	6195	6495	637	2517	7157	3833	3907	5537	8566	8783	6103	8783	9916	7970	9191	12951	15301	2075	2300	1824	5629	3784	21375	5402	7268	9218
IGHV4-59	28392	IGHV459|VH	immunoglobulin heavy variable 4-59	90	179	38	1198	106	27	113	103	113	123	129	243	792	273	207	99	67	97	73	38	157	160	27	74	233	161	127	267	333	266	123	208	174	207	192	190	300	163	52	47	129	107	511	117	126	236
IGKC	3514	HCAK1|IGKCD|Km	immunoglobulin kappa constant	5196	5828	1714	95521	9503	6299	10212	9534	6777	6088	3305	6571	32136	17331	8121	14720	4929	4952	4779	3157	6942	8533	1388	3847	20747	6821	5890	16128	11642	13907	8503	10063	11418	18402	16430	12239	17222	10470	2295	1227	6876	14816	17054	8275	11399	7933
IGLC1	3537	IGLC	immunoglobulin lambda constant 1 (Mcg marker)	3174	3053	1144	64281	5546	704	6401	4850	4708	3782	2829	4499	28441	11841	4616	5812	3267	1880	4114	1865	4914	4489	1084	2580	11201	4691	5224	12699	5885	7623	4992	9097	9711	11339	8085	6934	12403	6399	1608	877	4184	8688	9151	4922	6596	11561
IKZF1	10320	Hs.54452|IK1|IKAROS|LYF1|LyF-1|PPP1R92|PRO0758|ZNFN1A1	IKAROS family zinc finger 1 (Ikaros)	1534	6045	2212	3478	2261	1253	3367	3581	2382	3163	4479	2085	6781	4603	4848	2086	3870	5848	3667	2762	1951	5788	407	2662	4427	3784	4819	4380	5610	5372	4112	6250	5452	6312	6502	7330	9258	2125	3984	3091	3973	4404	7853	3024	3389	4710
IL10	3586	CSIF|GVHDS|IL-10|IL10A|TGIF	interleukin 10	10	12	10	12	10	1	20	21	20	12	19	15	45	24	21	22	8	13	16	8	36	13	8	8	23	73	39	27	36	15	16	17	15	27	23	16	42	15	17	20	19	44	33	12	24	19
IL10RA	3587	CD210|CD210a|CDW210A|HIL-10R|IL-10R1|IL10R	interleukin 10 receptor, alpha	1174	4696	2149	3497	2079	745	3720	2624	3079	2228	2895	2099	6535	4827	3181	1489	1844	4080	3217	1697	1607	2441	473	2361	3456	4061	4926	3464	5562	3179	3221	5766	5959	4400	7611	7613	6145	3360	5219	4424	3141	4768	5209	2536	3241	3233
IL10RB	3588	CDW210B|CRF2-4|CRFB4|D21S58|D21S66|IL-10R2	interleukin 10 receptor, beta	178	393	163	300	264	139	290	150	253	181	292	186	408	363	314	153	183	244	280	263	140	246	79	195	284	226	248	271	382	296	238	260	448	214	335	408	488	265	653	511	219	249	357	221	235	230
IL11RA	3590	CRSDA	interleukin 11 receptor, alpha	143	514	201	257	212	43	247	263	147	166	291	88	385	238	254	134	271	418	231	295	139	372	45	222	475	206	284	316	399	467	232	375	329	401	326	490	586	292	531	525	520	235	348	249	153	239
IL12A	3592	CLMF|IL-12A|NFSK|NKSF1|P35	interleukin 12A	12	46	11	46	13	2	31	32	21	22	47	33	67	41	32	18	25	24	22	20	33	35	12	26	42	56	78	32	43	34	30	42	61	47	52	52	47	41	64	40	32	44	34	14	35	51
IL12RB1	3594	CD212|IL-12R-BETA1|IL12RB|IMD30	interleukin 12 receptor, beta 1	135	396	177	267	171	44	376	308	206	263	232	129	545	326	316	160	178	418	184	207	117	332	35	214	361	356	333	356	338	358	274	451	347	360	456	413	504	224	462	320	306	432	488	186	224	241
IL13RA1	3597	CD213A1|CT19|IL-13Ra|NR4	interleukin 13 receptor, alpha 1	148	497	152	400	415	72	522	122	615	246	324	444	1465	1170	761	170	207	250	658	104	159	327	69	155	316	385	639	365	1000	90	525	580	968	346	1218	958	989	308	323	464	163	617	1457	301	1084	374
IL15	3600	IL-15	interleukin 15	51	236	95	206	196	36	222	100	192	201	301	238	757	465	453	67	195	173	428	64	81	215	34	134	127	231	409	232	483	153	435	557	722	200	443	529	510	158	412	378	99	337	448	182	491	490
IL16	3603	LCF|NIL16|PRIL16|prIL-16	interleukin 16	1520	4628	1733	3570	2046	915	3617	2839	2072	3286	3703	2129	6839	4446	4295	2431	2972	5603	4889	2030	1404	4475	389	2276	3772	2999	2974	2880	4382	4728	3775	7076	6398	4981	5774	7366	9038	2193	2128	2846	3821	3481	7888	3387	4001	5658
IL18	3606	IGIF|IL-18|IL-1g|IL1F4	interleukin 18	80	250	94	160	208	4	253	68	288	167	160	203	509	475	309	73	108	123	241	98	72	170	51	85	123	178	193	143	513	84	297	336	478	225	392	436	407	132	305	214	77	265	472	138	391	212
IL1B	3553	IL-1|IL1-BETA|IL1F2	interleukin 1, beta	48	716	54	226	377	100	200	206	238	197	60	220	3390	417	127	271	351	142	167	86	1214	344	14	75	189	764	875	288	1345	107	193	502	1005	1564	257	358	410	94	874	626	89	2034	482	77	296	98
IL1R1	3554	CD121A|D2S1473|IL-1R-alpha|IL1R|IL1RA|P80	interleukin 1 receptor, type I	15	16	6	11	16	0	16	9	15	10	14	17	28	29	22	6	6	13	21	9	13	12	7	9	17	14	16	8	30	19	17	20	38	20	24	43	34	18	14	27	5	20	41	12	20	28
IL1R2	7850	CD121b|CDw121b|IL-1R-2|IL-1RT-2|IL-1RT2|IL1R2c|IL1RB	interleukin 1 receptor, type II	17	78	18	25	27	4	28	18	84	39	28	92	90	310	34	18	23	40	245	76	34	35	4	179	17	24	77	38	136	103	361	80	374	109	330	658	634	31	23	34	13	74	112	86	162	352
IL1RL1	9173	DER4|FIT-1|IL33R|ST2|ST2L|ST2V|T1	interleukin 1 receptor-like 1	7	12	7	6	12	5	8	11	3	13	25	27	25	52	23	12	19	12	14	10	6	23	3	10	16	29	19	19	11	19	23	12	22	29	23	22	26	13	23	13	14	18	38	14	7	16
IL1RN	3557	DIRA|ICIL-1RA|IL-1RN|IL-1ra|IL-1ra3|IL1F3|IL1RA|IRAP|MVCD4	interleukin 1 receptor antagonist	21	63	27	57	69	14	66	12	61	43	26	58	116	122	66	14	23	27	44	13	18	39	8	45	48	57	75	32	115	24	57	56	160	36	91	111	142	37	45	75	16	65	108	44	69	23
IL21R	50615	CD360|NILR	interleukin 21 receptor	145	453	196	421	165	133	354	287	196	218	253	130	430	396	327	224	272	464	300	184	143	350	35	197	350	319	291	324	386	522	226	503	310	456	526	608	630	273	447	326	334	321	482	243	181	260
IL27RA	9466	CRL1|IL-27RA|IL27R|TCCR|WSX1|zcytor1	interleukin 27 receptor, alpha	289	929	383	658	525	278	877	516	448	476	490	312	1297	956	748	493	460	786	439	441	244	791	67	436	715	587	610	668	817	867	510	875	891	746	881	927	1244	406	703	642	474	659	1263	484	600	448
IL2RA	3559	CD25|IDDM10|IL2R|TCGFR|p55	interleukin 2 receptor, alpha	41	254	142	143	76	6	195	193	159	190	171	74	279	262	191	117	243	248	235	90	72	151	27	210	275	157	253	282	463	341	355	262	427	376	239	489	567	92	82	108	154	181	374	218	167	234
IL31RA	133396	CRL|CRL3|GLM-R|GLMR|GPL|IL-31RA|PLCA2|PRO21384|hGLM-R	interleukin 31 receptor A	5	16	20	10	15	6	16	4	15	12	13	14	34	15	20	4	5	10	34	11	12	9	3	5	7	9	14	9	20	14	22	40	40	6	14	21	39	8	42	27	14	21	16	9	28	15
IL6	3569	BSF2|HGF|HSF|IFNB2|IL-6	interleukin 6	10	30	21	22	17	15	25	19	10	20	30	31	41	41	29	20	11	23	10	17	33	49	8	15	16	58	55	26	45	29	30	41	44	28	42	42	16	26	23	21	16	29	64	19	31	66
IL6R	3570	CD126|IL-6R-1|IL-6RA|IL6Q|IL6RA|IL6RQ|gp80	interleukin 6 receptor	121	468	171	343	277	17	339	180	221	162	261	182	542	409	345	155	203	317	256	172	86	290	30	153	313	186	226	228	460	254	252	293	458	310	340	413	506	162	322	359	254	244	532	236	199	201
IL6ST	3572	CD130|CDW130|GP130|IL-6RB	interleukin 6 signal transducer	1127	5534	1374	2325	1432	192	1834	2621	1669	2475	3404	2292	5511	3380	3882	1565	4809	4598	3537	1760	1590	7008	324	1609	4714	2506	3357	2205	4382	3727	4143	6291	4806	7568	5553	4591	9870	1272	2111	2992	4076	2780	7789	3439	5490	4997
IL7	3574	IL-7	interleukin 7	15	51	27	51	17	4	29	20	13	46	31	28	85	82	47	7	21	41	53	10	40	24	2	31	28	51	65	62	49	41	65	77	69	36	60	51	56	15	34	26	25	65	139	22	57	60
IL7R	3575	CD127|CDW127|IL-7R-alpha|IL7RA|ILRA	interleukin 7 receptor	4437	17464	7076	9096	4868	3395	8681	10113	8440	10863	12641	5544	20288	8982	16556	7809	10345	23598	16909	7853	3496	21556	1320	11548	15957	10386	12711	13920	15228	19494	11984	23238	12720	29206	21538	26942	33402	11169	5251	8342	15532	17141	35020	14196	14646	16348
IL9R	3581	CD129|IL-9R	interleukin 9 receptor	23	34	21	22	12	6	19	16	15	17	31	5	35	19	21	23	11	36	29	37	19	19	11	25	26	24	21	30	38	33	34	17	37	28	24	18	29	15	28	28	14	16	19	11	18	22
INPP5D	3635	SHIP|SHIP-1|SHIP1|SIP-145|hp51CN|p150Ship	inositol polyphosphate-5-phosphatase D	1385	5214	1855	3418	2042	1145	3172	2303	2351	2720	3032	2238	7659	5760	5105	1679	2138	4174	4454	1998	1506	3954	453	2502	3587	4732	5125	4375	6134	4994	4009	6844	6845	4342	6913	6662	6964	2120	5031	3592	3054	4925	7211	2871	4243	4760
INPPL1	3636	OPSMD|SHIP2	inositol polyphosphate phosphatase-like 1	477	1763	641	1271	1164	344	1209	791	930	932	874	842	3142	2442	1693	601	736	1259	1497	608	516	1272	168	807	1062	1359	1653	1249	2435	1110	1414	2122	2812	1340	2048	2260	2700	902	2359	1932	879	1411	2246	947	1849	1371
IRAK3	11213	ASRT5|IRAKM	interleukin-1 receptor-associated kinase 3	81	392	166	227	217	48	197	56	236	172	502	302	1029	712	498	88	200	135	842	161	86	267	43	129	220	202	399	306	709	74	607	588	1641	253	844	616	697	211	650	575	69	354	579	260	884	583
IRAK4	51135	IPD1|IRAK-4|NY-REN-64|REN64	interleukin-1 receptor-associated kinase 4	274	1080	348	702	338	70	619	518	402	646	1031	454	1537	1054	1002	349	664	1058	1203	468	314	892	93	447	785	741	861	812	1109	884	971	1599	1806	1032	1241	1495	1777	390	829	686	596	885	1603	615	1171	1388
IRF2	3660	IRF-2	interferon regulatory factor 2	209	694	281	581	405	197	590	353	405	440	359	272	1036	844	596	265	339	660	240	300	216	578	48	381	497	395	473	498	768	654	493	682	687	531	596	941	968	264	398	437	336	555	908	459	397	354
IRF4	3662	LSIRF|MUM1|NF-EM5|SHEP8	interferon regulatory factor 4	122	497	168	1180	322	83	247	316	229	339	245	232	833	626	469	204	318	312	233	191	332	424	57	140	723	579	607	475	650	404	446	477	708	635	698	512	500	298	408	239	419	524	918	345	318	341
IRF8	3394	H-ICSBP|ICSBP|ICSBP1|IMD32A|IMD32B|IRF-8	interferon regulatory factor 8	243	1668	271	749	627	53	979	317	703	1004	791	734	2441	2045	1221	308	477	793	1116	313	532	918	189	408	841	748	1279	854	1642	732	1017	1328	2116	1141	1903	1487	1513	367	1047	706	530	831	3021	818	1642	1284
IRS1	3667	HIRS-1	insulin receptor substrate 1	43	106	30	44	34	10	65	46	39	33	51	45	99	67	47	31	53	48	89	49	51	170	13	24	77	57	46	35	107	77	68	74	68	75	82	89	130	42	46	70	53	46	115	34	51	69
ITCH	83737	ADMFD|AIF4|AIP4|NAPP1	itchy E3 ubiquitin protein ligase	706	2560	998	1916	939	308	1392	1161	1065	1383	2367	1217	3778	2943	2762	724	1324	2353	2592	886	731	1750	229	1031	1531	2245	2359	2355	2944	3034	2295	3855	3783	2216	3308	3427	3737	1035	3163	1963	1273	2814	4107	1590	2389	3183
ITGA10	8515	PRO827	integrin, alpha 10	12	33	16	24	17	5	17	12	14	14	22	14	37	32	15	12	20	33	7	16	14	23	15	18	16	17	22	38	29	42	21	17	31	27	30	21	21	16	35	28	22	24	41	20	16	28
ITGA6	3655	CD49f|ITGA6B|VLA-6	integrin, alpha 6	319	1334	383	562	407	258	677	1021	502	599	925	538	1420	734	1081	671	882	1551	901	581	484	1864	78	592	1178	764	902	747	974	1421	759	1411	884	2110	1308	1684	3489	397	377	523	1331	799	1968	910	940	923
ITGAE	3682	CD103|HUMINAE	integrin, alpha E (antigen CD103, human mucosal lymphocyte antigen 1; alpha polypeptide)	8	36	19	31	21	4	26	17	23	31	19	21	47	36	46	23	12	30	35	21	4	22	4	13	26	46	21	32	38	31	37	29	42	47	35	34	32	18	21	26	20	27	58	17	23	18
ITGAL	3683	CD11A|LFA-1|LFA1A	integrin, alpha L (antigen CD11A (p180), lymphocyte function-associated antigen 1; alpha polypeptide)	1272	4876	1992	3508	1966	730	3611	2983	2042	2860	2878	2142	7128	6115	5729	1829	2104	4113	2624	1823	1417	3466	430	2598	3876	5081	5379	4831	5230	4417	3161	7162	5710	3760	6351	5506	5242	2352	6820	3650	3159	5818	6749	2447	3665	4143
ITGAV	3685	CD51|MSK8|VNRA|VTNR	integrin, alpha V	54	137	60	93	79	43	71	49	61	93	213	64	200	187	159	33	138	133	296	79	54	112	19	81	74	115	159	131	184	161	225	334	585	101	150	163	200	65	250	164	67	153	199	82	194	315
ITGAX	3687	CD11C|SLEB6	integrin, alpha X (complement component 3 receptor 4 subunit)	271	1319	440	869	701	136	643	304	570	864	813	878	2203	2341	1651	294	342	527	1810	408	275	650	137	752	646	950	1296	843	1989	880	1495	1350	2830	683	2130	2463	2890	534	2221	1562	355	1047	2052	783	1789	1228
ITGB3	3690	BDPLT16|BDPLT2|CD61|GP3A|GPIIIa|GT	integrin, beta 3 (platelet glycoprotein IIIa, antigen CD61)	148	2638	215	207	184	32	604	182	254	103	463	500	1379	1394	336	118	463	317	1813	220	471	537	60	307	497	1656	793	355	827	217	1366	517	557	680	387	549	8170	497	213	345	677	451	463	211	888	215
ITGB8	3696	-	integrin, beta 8	16	24	9	19	9	2	13	16	12	13	26	35	29	59	31	10	9	24	37	21	16	27	6	26	8	18	29	29	20	25	19	33	32	69	50	66	69	12	23	7	20	19	99	12	26	37
ITPR1	3708	ACV|CLA4|INSP3R1|IP3R|IP3R1|PPP1R94|SCA15|SCA16|SCA29	inositol 1,4,5-trisphosphate receptor, type 1	238	827	294	512	316	119	377	352	325	419	832	431	1259	1031	865	231	525	720	741	243	418	623	81	315	540	720	738	696	1219	777	708	1308	1496	780	971	1077	1248	267	844	713	522	697	1418	574	816	1376
ITPR2	3709	ANHD|CFAP48|INSP3R2|IP3R2	inositol 1,4,5-trisphosphate receptor, type 2	275	940	398	605	354	81	325	328	315	602	749	491	1657	1253	1341	233	580	799	1044	258	342	778	89	541	538	868	966	921	1334	1094	978	1559	1708	1066	1196	1330	1588	310	1108	993	555	1117	1797	579	1189	1355
JAG1	182	AGS|AHD|AWS|CD339|HJ1|JAGL1	jagged 1	16	46	19	37	36	2	30	13	33	22	39	34	83	74	43	16	12	18	61	17	16	13	6	18	34	46	63	30	57	26	35	34	59	37	70	61	102	34	36	57	19	35	71	30	65	34
JAK1	3716	JAK1A|JAK1B|JTK3	Janus kinase 1	757	3166	1045	1805	883	284	1745	1645	1162	1709	1961	1168	3822	2557	2556	989	1403	2781	2046	1239	1076	2489	276	1401	2193	2602	2795	2271	3157	3039	2232	3471	3012	3213	3986	4168	4128	1190	2300	1566	1980	2690	4390	1669	2056	2352
JAK2	3717	JTK10|THCYT3	Janus kinase 2	163	752	263	538	357	76	494	220	434	456	615	469	1649	1580	1155	201	497	507	721	175	195	486	82	348	349	656	746	645	1189	446	1019	1094	1674	655	939	1176	1355	262	778	854	229	848	1579	445	1209	860
JAK3	3718	JAK-3|JAK3_HUMAN|JAKL|L-JAK|LJAK	Janus kinase 3	750	2197	1044	1454	1104	600	1568	1579	1047	1347	1426	868	2707	1867	1825	1109	1358	2389	1313	1105	882	2687	210	1365	2370	1562	1871	1635	2100	2447	1415	2524	1946	2214	2089	3096	4514	1090	1787	1580	2018	1744	2802	1214	1333	1468
JARID2	3720	JMJ	jumonji, AT rich interactive domain 2	44	261	73	112	118	35	109	89	94	98	136	115	315	269	174	68	90	137	237	93	114	178	19	85	153	162	196	157	276	172	224	281	413	209	344	349	449	126	371	257	141	190	257	124	245	308
JUN	3725	AP-1|AP1|c-Jun	jun proto-oncogene	35	606	38	90	58	30	472	474	101	105	154	63	603	135	80	314	73	84	298	85	371	129	36	102	464	525	683	279	600	589	77	174	421	306	161	236	299	100	731	817	333	205	251	83	75	218
JUNB	3726	AP-1	jun B proto-oncogene	247	2861	364	588	857	182	2875	1637	1243	682	2032	698	5127	2021	740	1680	539	1109	1457	734	1371	1272	195	1272	2343	2949	3782	1691	3606	2045	1287	1978	3067	3145	3334	3855	3008	1230	2354	2291	2154	2204	1903	735	715	1991
JUND	3727	AP-1	jun D proto-oncogene	524	4111	801	1309	1168	505	2830	3025	1613	1160	2085	1252	3937	2510	1814	1439	1223	1917	2908	1010	1541	1927	320	1422	3157	3219	4242	2131	3960	3525	1803	3176	4875	3195	3844	4086	5035	1553	4623	3409	2714	2075	3023	1240	1338	3182
KDM3A	55818	JHDM2A|JHMD2A|JMJD1|JMJD1A|TSGA	lysine (K)-specific demethylase 3A	101	564	174	281	196	59	291	328	199	218	611	227	619	414	395	152	336	493	591	221	190	369	42	259	454	436	456	345	566	526	464	778	757	647	772	747	965	262	743	509	395	399	676	337	382	788
KLF2	10365	LKLF	Kruppel-like factor 2	1520	5875	2440	4287	2198	1200	4546	4327	3245	3121	3515	2408	6065	4802	5032	2480	2888	5831	2646	2424	2135	5823	474	2915	5963	3860	5216	4366	6286	5116	4130	6920	5164	8182	7643	9015	8039	2672	4223	2636	6173	5782	8123	3705	3059	4683
KLRB1	3820	CD161|CLEC5B|NKR|NKR-P1|NKR-P1A|NKRP1A|hNKR-P1A	killer cell lectin-like receptor subfamily B, member 1	1657	4180	1259	2245	1112	505	4946	2917	1760	5067	5967	1058	5535	2733	2846	2506	2016	5934	4801	2290	1036	3998	378	2186	2829	2782	2897	4396	3323	7947	4322	6296	3941	5700	7498	6662	3826	2428	1446	1369	2149	2756	7115	2842	3635	3989
KLRC1	3821	CD159A|NKG2|NKG2A	killer cell lectin-like receptor subfamily C, member 1	318	304	76	228	95	27	219	174	138	279	330	167	999	922	346	81	151	483	259	190	66	364	32	111	220	323	409	387	225	713	586	421	260	515	529	240	280	211	503	268	147	219	519	164	485	407
KLRD1	3824	CD94	killer cell lectin-like receptor subfamily D, member 1	699	1860	844	2007	464	201	1781	1749	661	833	1439	743	3223	2426	1526	488	736	1631	857	649	559	1107	92	966	1452	2707	3297	3251	1627	1973	1642	2846	663	1699	3485	2043	1270	1138	1968	1031	823	2301	2271	936	793	1523
KLRG1	10219	2F1|CLEC15A|MAFA|MAFA-2F1|MAFA-L|MAFA-LIKE	killer cell lectin-like receptor subfamily G, member 1	477	1983	775	1435	526	237	1302	1105	302	1546	1264	558	3357	1729	1800	626	728	2519	689	731	756	1043	140	1167	899	2558	1919	3468	1490	3005	1551	3711	1750	1216	2025	1651	1722	857	1386	919	791	3256	2647	925	791	1532
KLRK1	22914	CD314|D12S2489E|KLR|NKG2-D|NKG2D	killer cell lectin-like receptor subfamily K, member 1	1725	4179	1724	4567	1025	353	3370	2847	1373	2340	3253	2506	7083	5362	5086	1440	1504	5079	1765	1415	1429	4436	373	2363	2878	5103	5661	4239	2956	5675	3244	7560	3527	3487	6691	4520	4627	1664	3596	1592	2136	5747	6439	2792	2769	4215
KRAS	3845	C-K-RAS|CFC2|K-RAS2A|K-RAS2B|K-RAS4A|K-RAS4B|KI-RAS|KRAS1|KRAS2|NS|NS3|RALD|RASK2	Kirsten rat sarcoma viral oncogene homolog	142	685	205	486	266	70	433	366	331	362	399	344	969	721	648	230	311	571	674	203	191	479	71	321	446	562	607	460	815	561	517	832	763	727	905	888	1473	285	620	521	413	619	948	380	581	609
LAG3	3902	CD223	lymphocyte-activation gene 3	45	191	84	233	69	34	213	185	48	109	145	128	335	182	193	74	92	196	56	66	56	101	14	111	186	337	230	215	157	222	80	341	130	145	226	210	105	120	256	98	130	247	218	115	82	96
LAIR1	3903	CD305|LAIR-1	leukocyte-associated immunoglobulin-like receptor 1	123	427	142	343	238	95	381	213	255	269	339	168	718	551	511	177	168	312	299	166	113	367	34	198	344	344	400	389	500	334	362	444	428	305	389	504	710	161	288	295	197	282	706	215	409	268
LAMP1	3916	CD107a|LAMPA|LGP120	lysosomal-associated membrane protein 1	716	3623	1234	2171	1516	776	2800	1919	2182	1788	1881	1354	4670	3263	2878	1252	1404	2681	2120	1358	966	2662	294	1381	2637	2447	2992	2309	3677	2415	2201	3625	3694	2860	4423	4454	5023	1618	3032	2228	2048	2911	4927	1744	2696	2110
LAMTOR3	8649	MAP2K1IP1|MAPBP|MAPKSP1|MP1|PRO0633|Ragulator3	late endosomal/lysosomal adaptor, MAPK and MTOR activator 3	209	870	338	663	444	118	679	388	494	586	556	462	1552	1241	863	281	514	618	962	290	289	653	89	290	530	558	649	441	996	510	940	1015	1142	747	1167	1235	1740	366	414	522	467	742	1526	540	912	937
LCK	3932	IMD22|LSK|YT16|p56lck|pp58lck	LCK proto-oncogene, Src family tyrosine kinase	1027	3406	1398	2488	1207	724	2694	2692	1309	1939	1846	1350	4077	2538	2942	1848	2030	4185	1484	1430	944	3512	198	1573	2972	2792	2851	2426	2794	3557	2023	3703	2131	3729	3255	3621	4614	1347	1535	1095	2849	3005	5132	1899	1426	1773
LCP2	3937	SLP-76|SLP76	lymphocyte cytosolic protein 2 (SH2 domain containing leukocyte protein of 76kDa)	1209	4776	1645	2978	1913	121	2983	2390	1859	2790	2006	1832	6452	4541	4541	1776	2296	4390	1853	1679	1145	3784	322	2077	3168	3289	3974	3403	4572	4370	2837	4333	4212	4612	4393	5270	5963	1384	3047	2740	3048	4145	6309	2359	2915	2068
LDHA	3939	GSD11|HEL-S-133P|LDHM|PIG19	lactate dehydrogenase A	595	2519	859	2057	1310	464	2533	1624	1757	1039	2110	1291	4140	2573	1876	990	1378	2173	2802	807	779	1934	243	1070	2300	2186	2571	1718	2785	1646	2308	3074	3598	2422	3460	3461	4260	1828	2230	2004	1750	2147	3127	1386	2115	2244
LDHAL6A	160287	LDH6A	lactate dehydrogenase A-like 6A	11	25	10	55	17	1	19	15	11	13	26	19	45	34	19	7	10	14	12	14	9	23	6	17	27	23	36	35	22	27	11	30	23	33	19	21	33	20	23	16	10	25	23	9	15	24
LEF1	51176	LEF-1|TCF10|TCF1ALPHA|TCF7L3	lymphoid enhancer-binding factor 1	960	4136	1130	2056	1036	826	2061	2712	1262	1682	1573	1251	3539	1462	2338	1967	2718	4954	1661	1187	1101	5463	213	1338	4042	1532	1991	1269	2333	3500	1626	3611	2187	6155	4054	4530	8968	1007	458	931	3964	1590	5307	2462	2129	1958
LEPR	3953	CD295|LEP-R|LEPRD|OB-R|OBR	leptin receptor	32	210	60	125	32	7	63	66	56	63	110	73	204	143	98	30	108	112	187	52	41	98	14	76	101	100	119	59	114	73	203	170	163	127	142	120	235	53	91	71	68	119	180	62	165	170
LGALS9	3965	HUAT|LGALS9A	lectin, galactoside-binding, soluble, 9	189	859	205	348	564	137	787	277	578	489	704	366	1293	1286	741	225	238	445	629	183	213	492	97	295	827	548	717	369	1387	301	516	854	1352	585	971	1192	1117	526	656	988	368	721	1252	288	808	491
LILRA1	11024	CD85I|LIR-6|LIR6	leukocyte immunoglobulin-like receptor, subfamily A (with TM domain), member 1	110	732	306	522	475	193	552	139	475	449	448	311	1225	1132	782	153	201	244	471	222	167	397	68	211	389	319	543	269	1036	149	483	754	1503	328	952	1003	886	281	941	812	163	578	1002	357	1063	466
LILRA3	11026	CD85E|HM31|HM43|ILT-6|ILT6|LIR-4|LIR4	leukocyte immunoglobulin-like receptor, subfamily A (without TM domain), member 3	58	656	223	157	266	123	582	68	398	245	288	7	705	989	367	76	71	151	221	166	163	280	100	220	214	11	430	80	568	92	258	622	1239	313	627	585	434	108	928	348	122	145	328	241	599	145
LILRA4	23547	CD85g|ILT7	leukocyte immunoglobulin-like receptor, subfamily A (with TM domain), member 4	27	300	70	131	104	14	178	63	119	211	123	72	300	249	162	80	43	166	170	53	86	152	35	73	182	53	163	87	161	70	142	206	215	293	237	240	173	66	109	143	91	119	524	99	321	144
LILRB1	10859	CD85J|ILT-2|ILT2|LIR-1|LIR1|MIR-7|MIR7	leukocyte immunoglobulin-like receptor, subfamily B (with TM and ITIM domains), member 1	280	1515	628	1293	982	450	1242	472	965	881	712	809	3193	2718	2384	315	403	555	1006	568	514	778	155	534	898	1095	1478	820	2116	435	943	1786	2512	706	1979	2129	2118	648	2702	1829	404	1543	2254	828	2113	902
LILRB2	10288	CD85D|ILT-4|ILT4|LIR-2|LIR2|MIR-10|MIR10	leukocyte immunoglobulin-like receptor, subfamily B (with TM and ITIM domains), member 2	260	1490	658	878	996	272	1123	222	1129	1015	614	1293	3243	2597	1901	315	365	591	1053	528	340	816	205	511	865	1077	1290	690	2183	292	1089	1515	3572	848	1993	1813	2489	777	2461	2724	332	1615	1963	859	2043	898
LILRB3	11025	CD85A|HL9|ILT-5|ILT5|LILRA6|LIR-3|LIR3|PIRB	leukocyte immunoglobulin-like receptor, subfamily B (with TM and ITIM domains), member 3	232	875	292	711	775	181	1006	187	761	464	372	425	1774	1197	1061	194	296	295	876	320	202	629	86	401	406	318	588	475	1271	233	749	701	1536	426	1074	1209	1876	512	1275	988	210	528	1073	566	1435	512
LILRB4	11006	CD85K|ILT-3|ILT3|LIR-5|LIR5	leukocyte immunoglobulin-like receptor, subfamily B (with TM and ITIM domains), member 4	58	288	119	320	258	93	332	64	326	190	99	140	866	510	296	79	89	128	244	81	97	173	48	119	253	179	278	138	445	59	166	320	540	223	426	402	628	167	368	388	89	270	656	195	519	134
LPAR1	1902	EDG2|GPR26|Gpcr26|LPA1|Mrec1.3|VZG1|edg-2|rec.1.3|vzg-1	lysophosphatidic acid receptor 1	39	68	31	80	73	11	76	31	92	39	53	75	163	146	130	40	30	29	55	28	28	35	16	40	51	43	73	57	169	23	114	54	214	48	122	112	127	54	62	145	19	113	165	35	123	69
LPL	4023	HDLCQ11|LIPD	lipoprotein lipase	8	17	10	13	10	5	39	8	10	9	9	16	33	16	60	13	10	12	4	11	4	18	4	14	13	18	12	41	36	5	10	15	23	22	13	9	18	8	58	11	10	10	18	5	9	11
LRP6	4040	ADCAD2	low density lipoprotein receptor-related protein 6	19	54	23	22	31	5	42	32	22	52	61	32	44	33	54	24	72	88	36	20	16	50	10	32	46	28	58	63	61	56	48	50	38	154	53	22	99	21	59	53	73	27	61	33	19	42
LRRK2	120892	AURA17|DARDARIN|PARK8|RIPK7|ROCO2	leucine-rich repeat kinase 2	324	1567	438	1025	699	174	599	159	798	948	878	1194	3541	3169	1850	295	623	410	1291	330	326	855	124	547	496	778	1372	808	2946	329	1914	2062	4523	771	2111	1984	2004	384	1021	1297	192	1180	2128	895	2364	1559
LTBP1	4052	-	latent transforming growth factor beta binding protein 1	18	184	24	32	22	3	59	17	32	19	58	55	126	125	46	19	40	29	141	22	41	48	3	32	63	116	72	47	67	17	107	44	51	60	60	64	491	52	37	37	43	56	60	34	98	37
LYN	4067	JTK8|p53Lyn|p56Lyn	LYN proto-oncogene, Src family tyrosine kinase	679	4308	1171	2278	1931	634	3219	1077	3470	2354	2322	2792	7222	6616	4499	917	1046	1604	3890	875	1315	2193	535	1355	2242	3102	4072	2614	6325	1523	3494	3813	7377	2892	6613	6662	7355	2023	6143	4747	1150	3638	6165	2223	5187	3994
MALT1	10892	IMD12|MLT|MLT1	MALT1 paracaspase	657	2897	895	1685	857	307	1539	1423	1111	1615	2116	1260	3534	2560	2172	979	1828	2439	2321	1059	922	2343	224	1233	1686	1815	2296	1853	3070	2445	2443	3818	4158	2851	3533	3865	3825	799	1720	1237	1488	1971	4301	1751	1973	3192
MAML3	55534	CAGH3|ERDA3|GDN|MAM-2|MAM2|TNRC3	mastermind-like transcriptional coactivator 3	57	257	67	113	120	13	104	56	116	127	125	126	403	411	267	59	65	147	168	62	64	169	33	86	113	125	224	124	296	126	195	258	417	203	332	373	391	92	226	206	87	170	402	138	296	169
MAP2K2	5605	CFC4|MAPKK2|MEK2|MKK2|PRKMK2	mitogen-activated protein kinase kinase 2	134	504	196	332	261	78	485	339	326	304	266	211	661	466	385	239	230	413	218	153	131	393	52	256	438	391	449	334	497	417	320	485	474	476	674	761	744	278	437	351	351	418	670	253	301	276
MAP3K8	1326	AURA2|COT|EST|ESTF|MEKK8|TPL2|Tpl-2|c-COT	mitogen-activated protein kinase kinase kinase 8	286	1635	394	606	377	50	780	777	763	741	1719	781	2247	1959	1158	357	455	1039	1150	420	772	1659	186	602	1043	2143	2887	1439	1836	1277	1666	2287	2159	2002	4499	2455	1775	952	2319	1346	868	1672	1840	835	1855	1790
MAPK1	5594	ERK|ERK-2|ERK2|ERT1|MAPK2|P42MAPK|PRKM1|PRKM2|p38|p40|p41|p41mapk|p42-MAPK	mitogen-activated protein kinase 1	678	2467	965	1825	1143	657	1831	1252	1359	1458	1384	1195	3782	2843	2364	837	1178	2187	1680	789	774	1927	289	1176	1608	1948	2336	1911	2900	2137	2140	3091	2915	2344	3506	3844	4270	1068	2366	1844	1221	2291	3517	1492	2318	1947
MAPK11	5600	P38B|P38BETA2|PRKM11|SAPK2|SAPK2B|p38-2|p38Beta	mitogen-activated protein kinase 11	20	76	41	47	29	10	46	56	35	30	55	37	98	53	45	34	43	57	43	34	22	48	7	28	80	67	53	56	92	63	49	66	53	66	72	73	106	34	45	56	46	53	70	24	25	36
MAPK13	5603	MAPK 13|MAPK-13|PRKM13|SAPK4|p38delta	mitogen-activated protein kinase 13	163	662	208	504	224	107	511	439	227	337	311	291	778	651	546	253	352	600	341	285	203	571	44	373	480	513	551	530	609	717	416	625	549	619	798	956	1245	253	335	277	490	498	950	377	347	347
MAPK14	1432	CSBP|CSBP1|CSBP2|CSPB1|EXIP|Mxi2|PRKM14|PRKM15|RK|SAPK2A|p38|p38ALPHA	mitogen-activated protein kinase 14	740	2547	978	1879	1283	702	1692	864	1215	1536	1579	1284	5041	4203	3029	831	1417	2132	3068	982	715	1791	195	1234	1283	1885	2115	2077	3482	2183	2421	3652	4376	2064	3442	3604	5651	890	2070	1906	1146	2333	4474	1685	3348	2482
MAPK3	5595	ERK-1|ERK1|ERT2|HS44KDAP|HUMKER1A|P44ERK1|P44MAPK|PRKM3|p44-ERK1|p44-MAPK	mitogen-activated protein kinase 3	291	1192	373	802	587	299	1011	638	741	724	567	562	1452	1258	922	528	508	1020	542	316	298	859	125	494	838	671	836	671	1214	820	773	1073	975	915	1494	1740	2108	565	590	711	774	704	1405	671	860	517
MAPK8	5599	JNK|JNK-46|JNK1|JNK1A2|JNK21B1/2|PRKM8|SAPK1|SAPK1c	mitogen-activated protein kinase 8	158	420	190	356	223	151	363	253	251	298	302	233	774	533	366	180	283	490	657	173	171	466	66	191	313	344	388	367	500	396	519	668	564	542	719	741	1114	261	342	370	316	475	800	290	494	517
MAPK9	5601	JNK-55|JNK2|JNK2A|JNK2ALPHA|JNK2B|JNK2BETA|PRKM9|SAPK|SAPK1a|p54a|p54aSAPK	mitogen-activated protein kinase 9	296	1243	400	870	496	371	935	687	687	744	987	578	1800	1254	1138	474	713	1128	1334	438	427	1006	140	621	905	1104	1249	970	1398	1177	1053	1711	1486	1327	1994	1768	2045	581	955	748	700	1165	1886	714	1187	1480
MBD3	53615	-	methyl-CpG binding domain protein 3	11	30	13	19	34	5	28	12	19	5	33	14	24	30	24	5	17	17	31	19	20	19	4	7	23	18	30	20	22	21	33	60	60	18	22	25	33	33	61	53	26	22	31	9	24	51
MCL1	4170	BCL2L3|EAT|MCL1-ES|MCL1L|MCL1S|Mcl-1|TM|bcl2-L-3|mcl1/EAT	myeloid cell leukemia 1	564	3491	838	1626	1556	276	1703	1321	1469	1554	1288	1397	5805	3395	2418	876	1191	1957	1975	1367	894	2154	220	1576	2304	2123	3480	2368	4818	2608	2213	2622	4149	3049	4486	4659	5788	1185	2753	2670	1974	2445	4063	1412	2026	2391
MCM5	4174	CDC46|P1-CDC46	minichromosome maintenance complex component 5	76	336	115	218	167	87	257	163	180	188	181	169	494	408	301	135	137	220	206	109	127	263	26	155	277	241	293	234	390	283	247	371	384	266	412	443	488	167	285	252	192	269	490	167	301	313
MCM7	4176	CDC47|MCM2|P1.1-MCM3|P1CDC47|P85MCM|PNAS146|PPP1R104	minichromosome maintenance complex component 7	478	1572	663	1269	703	281	1088	1114	691	1005	1013	818	2517	1711	1638	672	861	1805	1356	657	663	1577	150	732	1849	1206	1401	1399	1872	1533	1212	2063	1880	1768	2274	2364	3067	1054	1340	1241	1382	1287	2565	1149	1695	1686
MIF	4282	GIF|GLIF|MMIF	macrophage migration inhibitory factor (glycosylation-inhibiting factor)	269	1082	323	734	384	269	991	620	501	445	777	377	1125	773	624	457	466	917	585	365	261	768	75	438	971	693	713	578	924	778	578	911	772	854	1093	1367	1636	453	370	398	673	638	1252	523	420	647
MMP14	4323	MMP-14|MMP-X1|MT-MMP|MT-MMP 1|MT1-MMP|MT1MMP|MTMMP1|WNCHRS	matrix metallopeptidase 14 (membrane-inserted)	10	36	14	16	24	3	24	15	38	15	27	25	66	77	33	11	19	26	26	18	12	18	6	16	20	28	47	21	57	18	20	40	46	24	37	47	53	22	29	25	18	15	69	25	37	16
MMP9	4318	CLG4B|GELB|MANDP2|MMP-9	matrix metallopeptidase 9	38	51	35	41	26	12	44	17	34	60	43	84	109	239	49	25	42	59	140	143	112	46	11	185	28	38	61	63	90	142	308	110	213	90	367	266	1234	71	39	53	27	97	79	56	177	143
MRAS	22808	M-RAs|R-RAS3|RRAS3	muscle RAS oncogene homolog	25	99	43	59	49	14	57	33	55	33	32	37	98	128	118	23	25	37	52	22	28	54	17	11	38	42	96	67	68	22	44	45	115	40	104	113	86	44	114	115	28	59	146	42	108	27
MS4A1	931	B1|Bp35|CD20|CVID5|LEU-16|MS4A2|S7	membrane-spanning 4-domains, subfamily A, member 1	463	1324	316	1571	481	159	831	592	371	1836	1963	1921	3130	2668	1410	377	785	976	2100	413	1519	1335	324	686	1262	1646	1383	1720	2337	2128	2172	2813	3116	967	1762	3502	2692	339	528	640	730	988	5937	1908	2154	4485
MS4A2	2206	APY|ATOPY|FCER1B|FCERI|IGEL|IGER|IGHER|MS4A1	membrane-spanning 4-domains, subfamily A, member 2	7	18	4	10	4	0	8	4	2	4	12	38	21	47	18	5	4	9	13	5	5	16	3	10	7	8	11	11	10	4	23	16	32	19	19	31	47	9	6	9	4	11	70	12	7	13
MS4A4A	51338	4SPAN1|CD20-L1|CD20L1|HDCME31P|MS4A4|MS4A7	membrane-spanning 4-domains, subfamily A, member 4A	44	205	68	83	141	67	198	50	261	130	127	111	529	369	234	53	68	59	229	78	72	126	45	43	194	166	212	104	325	26	242	218	877	126	148	362	392	100	330	352	68	212	381	153	376	109
MX1	4599	IFI-78K|IFI78|MX|MxA	MX dynamin-like GTPase 1	296	1703	258	595	423	404	1245	693	826	1101	1016	516	2921	1730	1320	282	424	1292	1202	282	566	1010	175	408	1926	1959	1147	683	1976	946	865	1542	4453	865	1412	1318	2312	656	905	767	735	2585	2757	939	1330	1477
MX2	4600	MXB	MX dynamin-like GTPase 2	89	371	114	213	154	89	292	143	187	292	210	192	622	434	382	118	157	311	252	119	102	299	42	131	391	308	270	241	520	245	216	344	656	313	383	523	638	144	268	285	200	496	519	254	352	248
MYSM1	114803	2A-DUB|2ADUB	Myb-like, SWIRM and MPN domains 1	367	1468	503	1101	516	213	711	679	501	733	1143	683	2298	1599	1586	434	966	1485	1756	470	509	1144	128	735	930	1262	1358	1270	1931	1442	1258	2105	1990	1542	1995	1881	2373	555	1115	992	846	1477	2240	924	1541	1742
NAA50	80218	MAK3|NAT13|NAT13P|NAT5|NAT5P|SAN	N(alpha)-acetyltransferase 50, NatE catalytic subunit	609	2516	1036	2145	1029	282	1893	1476	1419	1556	1760	1429	4371	3414	2421	904	1155	2230	2341	755	963	1840	307	1243	1690	2836	2976	2092	3350	2253	2163	3597	2741	2730	4547	3977	4445	1422	2507	1736	1443	2966	4202	1620	2534	2422
NCF4	4689	NCF|P40PHOX|SH3PXD4	neutrophil cytosolic factor 4, 40kDa	123	687	265	459	431	37	593	147	606	334	406	480	1339	1408	719	167	244	332	808	335	219	352	64	500	410	401	621	425	1171	380	1117	833	1913	412	1125	1826	2064	369	596	694	177	579	1074	476	658	936
NCR1	9437	CD335|LY94|NK-p46|NKP46	natural cytotoxicity triggering receptor 1	329	636	306	451	146	134	622	495	230	430	575	204	732	634	653	155	188	666	444	542	122	545	48	244	447	668	642	912	615	873	652	856	407	560	1127	1001	585	329	601	403	257	488	666	330	366	560
NCR3	259197	1C7|CD337|LY117|MALS|NKp30	natural cytotoxicity triggering receptor 3	120	267	109	203	90	31	324	206	107	177	306	86	472	191	218	125	69	317	109	166	87	167	26	107	221	367	255	350	171	527	184	321	191	196	330	399	270	214	301	141	148	229	419	191	87	139
NFAT5	10725	NF-AT5|NFATL1|NFATZ|OREBP|TONEBP	nuclear factor of activated T-cells 5, tonicity-responsive	107	414	143	232	87	16	135	114	98	230	373	141	477	400	365	143	240	374	400	154	114	239	36	184	197	286	275	288	438	383	403	603	579	356	408	421	467	82	340	284	177	337	514	233	390	391
NFATC1	4772	NF-ATC|NF-ATc1.2|NFAT2|NFATc	nuclear factor of activated T-cells, cytoplasmic, calcineurin-dependent 1	114	444	151	240	164	48	301	268	190	203	309	156	537	328	391	158	219	399	266	164	131	367	30	208	332	286	317	323	489	394	252	406	427	422	428	482	604	224	402	373	363	268	589	229	196	289
NFATC2	4773	NFAT1|NFATP	nuclear factor of activated T-cells, cytoplasmic, calcineurin-dependent 2	614	2030	831	1284	512	171	1275	1100	633	1143	1256	614	2649	1750	1554	741	927	2033	980	854	656	1550	133	1019	1257	2010	1958	2030	2200	2319	1382	2656	1700	1794	1955	2358	1880	680	1875	996	921	1988	2124	899	931	1445
NFATC3	4775	NFAT4|NFATX	nuclear factor of activated T-cells, cytoplasmic, calcineurin-dependent 3	406	1531	518	1014	400	110	880	823	539	787	1250	718	2173	1608	1474	615	848	1412	925	491	479	1114	120	728	1017	1440	1478	1417	1599	1766	1086	2267	1718	1677	1843	1888	2035	447	1188	724	958	1553	2160	926	1035	1538
NFATC4	4776	NF-AT3|NF-ATC4|NFAT3	nuclear factor of activated T-cells, cytoplasmic, calcineurin-dependent 4	9	13	14	17	13	3	23	18	11	12	22	13	24	22	15	13	11	15	12	6	14	11	15	14	20	14	29	26	22	24	20	24	16	23	16	11	15	16	25	24	19	35	25	15	7	20
NFE2L2	4780	HEBP1|NRF2	nuclear factor, erythroid 2-like 2	296	1084	406	751	464	171	604	547	464	615	1113	602	1646	1246	995	329	614	1086	1620	373	385	875	128	480	743	995	913	675	1244	896	1131	1601	1734	1693	2589	2195	3057	630	927	1033	909	907	1723	768	1452	1546
NFIL3	4783	E4BP4|IL3BP1|NF-IL3A|NFIL3A	nuclear factor, interleukin 3 regulated	108	1152	194	359	313	152	579	438	687	314	380	396	2171	905	428	364	283	322	495	262	525	898	82	346	518	1288	1454	676	1330	547	706	632	1319	1224	1349	1051	996	295	1568	571	230	1187	728	329	624	461
NFKB1	4790	EBP-1|KBF1|NF-kB1|NF-kappa-B|NF-kappaB|NFKB-p105|NFKB-p50|NFkappaB|p105|p50	nuclear factor of kappa light polypeptide gene enhancer in B-cells 1	119	476	179	335	182	40	351	194	219	244	414	221	836	585	525	197	399	541	425	190	148	515	43	229	431	340	437	412	605	534	393	516	584	529	548	607	816	180	303	276	326	397	762	307	433	463
NFKB2	4791	CVID10|H2TF1|LYT-10|LYT10|NF-kB2|p100|p52	nuclear factor of kappa light polypeptide gene enhancer in B-cells 2 (p49/p100)	161	884	221	380	462	140	429	382	302	480	426	374	1213	1056	655	329	373	561	728	270	330	619	71	397	573	612	858	522	1003	725	556	913	1383	773	974	1294	1439	412	1035	880	462	728	1123	394	696	897
NFKBIA	4792	IKBA|MAD-3|NFKBI	nuclear factor of kappa light polypeptide gene enhancer in B-cells inhibitor, alpha	718	10179	1162	1677	2191	712	4224	4752	4428	1763	4138	2833	8909	5225	2287	1965	2218	2511	3832	1297	3433	6574	697	2404	5124	6219	11368	3051	7438	3152	3763	6018	9833	5720	10555	6960	6830	3020	6025	4097	4078	6465	5566	1891	4842	4765
NFKBIB	4793	IKBB|TRIP9	nuclear factor of kappa light polypeptide gene enhancer in B-cells inhibitor, beta	35	158	40	89	71	37	112	93	72	46	92	60	140	116	93	42	66	99	84	66	54	101	14	54	121	96	134	103	142	117	92	101	150	104	197	179	185	88	252	135	83	92	165	66	74	84
NFKBIE	4794	IKBE	nuclear factor of kappa light polypeptide gene enhancer in B-cells inhibitor, epsilon	145	1061	174	414	331	114	344	265	387	348	514	388	1034	1095	533	186	214	332	634	209	291	520	96	269	449	587	1104	375	1097	321	427	703	1111	575	1260	1091	1397	426	729	888	319	649	895	299	569	554
NKG7	4818	GIG1|GMP-17|p15-TIA-1	natural killer cell granule protein 7	5315	14568	7254	17185	4253	3564	17484	18387	5874	8758	9761	6031	18516	14400	14162	3772	4727	12779	5121	6512	5155	9141	989	6218	12766	19118	18856	18121	12553	14542	9721	21615	6671	12280	25054	17586	10535	8310	21816	7383	6996	18005	14334	6886	6502	9179
NOTCH2	4853	AGS2|HJCYS|hN2	notch 2	479	2260	890	1527	1536	435	1563	654	1661	1599	1232	1128	4151	3845	2628	779	914	1240	1827	625	537	1412	205	943	1071	1420	2045	1304	3256	1179	1978	2492	3827	1695	3075	3707	4127	1029	2221	2379	772	1924	4091	1328	2789	1732
NPRL3	8131	C16orf35|CGTHBA|HS-40|MARE|NPR3|RMD11	NPR3-like, GATOR1 complex subunit	138	572	145	266	249	30	361	306	193	259	276	221	643	400	363	189	180	486	232	192	176	464	34	202	411	340	496	459	487	428	305	587	421	506	547	633	651	181	385	371	312	345	679	257	336	367
NR4A1	3164	GFRP1|HMR|N10|NAK-1|NGFIB|NP10|NUR77|TR3	nuclear receptor subfamily 4, group A, member 1	26	159	45	59	60	19	88	63	75	35	89	54	278	109	73	72	19	57	42	38	97	79	30	30	81	320	182	109	236	62	45	69	176	192	153	136	108	113	414	305	68	84	82	36	34	62
NRAS	4893	ALPS4|CMNS|N-ras|NCMS|NRAS1|NS6	neuroblastoma RAS viral (v-ras) oncogene homolog	268	1280	322	849	510	153	997	782	748	687	804	654	2006	1415	966	470	632	864	1185	347	452	929	143	466	856	1097	1175	791	1494	860	998	1509	1763	1250	1951	1775	2137	600	1044	768	754	1177	1800	602	1242	1266
NRL	4901	D14S46E|NRL-MAF|RP27	neural retina leucine zipper	20	41	16	32	14	1	20	15	13	27	18	17	48	32	34	16	16	39	29	19	21	41	10	17	19	29	21	33	22	47	21	28	33	43	55	32	42	26	31	34	30	26	76	22	23	34
NT5E	4907	CALJA|CD73|E5NT|NT|NT5|NTE|eN|eNT	5'-nucleotidase, ecto (CD73)	22	57	27	48	26	13	48	33	46	38	46	38	108	93	71	37	38	72	38	19	32	75	23	34	76	75	46	48	60	90	49	72	71	44	54	64	104	47	25	33	51	62	133	56	54	89
NUP54	53371	-	nucleoporin 54kDa	132	427	186	352	221	8	447	224	232	361	357	250	690	535	402	173	322	455	595	206	117	391	57	188	320	275	308	336	495	375	473	616	603	425	652	671	901	232	194	263	320	401	791	354	505	467
OAS1	4938	IFI-4|OIAS|OIASI	2'-5'-oligoadenylate synthetase 1, 40/46kDa	260	1176	413	1147	658	722	1774	430	997	991	385	616	3029	2207	1778	311	334	838	481	384	385	915	150	386	952	886	1033	653	1547	469	866	1083	2680	710	1386	1470	1509	424	1262	1024	279	1625	2365	772	1471	605
OAS2	4939	-	2'-5'-oligoadenylate synthetase 2, 69/71kDa	295	1032	403	811	485	190	1069	513	513	872	516	438	1957	1430	1163	411	548	1043	460	303	299	841	97	461	1086	831	823	741	1148	954	736	1188	1785	942	969	1293	1581	344	617	612	492	1634	2244	666	845	621
OAS3	4940	p100|p100OAS	2'-5'-oligoadenylate synthetase 3, 100kDa	83	459	135	254	234	136	324	169	277	430	192	141	550	537	464	143	208	355	142	100	103	347	64	174	589	459	424	214	647	278	259	394	1131	249	364	535	567	177	419	435	242	793	864	210	368	233
OAT	4942	GACR|HOGA|OATASE|OKT	ornithine aminotransferase	114	478	156	339	198	48	397	268	283	237	224	283	639	543	339	211	220	344	311	143	157	364	51	183	356	385	332	269	474	324	399	481	477	493	681	628	857	222	310	255	201	303	578	297	377	283
ORC2	4999	ORC2L	origin recognition complex, subunit 2	265	931	308	587	324	66	491	355	282	481	692	339	1369	944	880	295	668	887	825	372	222	714	65	418	573	612	676	766	1045	989	690	1192	1028	861	860	1011	1295	290	481	520	517	729	1443	526	743	904
ORC4	5000	ORC4L|ORC4P	origin recognition complex, subunit 4	243	873	300	574	304	131	569	484	369	533	808	396	1208	870	752	293	564	910	652	324	260	816	78	381	636	570	673	562	934	734	901	1218	1211	741	1117	1148	1211	327	399	356	536	650	1266	672	646	935
OSM	5008	-	oncostatin M	13	108	16	16	23	3	49	44	28	33	66	33	192	81	24	59	26	53	25	39	91	45	5	47	50	144	179	47	120	102	40	45	54	218	77	143	110	30	101	30	65	90	60	42	20	43
PBX1	5087	-	pre-B-cell leukemia homeobox 1	5	79	10	20	15	4	11	12	20	8	42	27	43	31	26	4	21	24	39	12	17	26	4	17	21	42	34	14	31	10	40	26	25	34	43	33	97	22	10	20	16	23	30	12	31	17
PBX3	5090	-	pre-B-cell leukemia homeobox 3	112	434	131	226	209	15	275	204	212	219	310	224	667	542	416	131	296	415	375	149	148	428	42	225	347	324	458	298	585	420	407	604	526	473	531	611	747	192	293	366	276	363	696	337	357	467
PCTP	58488	PC-TP|STARD2	phosphatidylcholine transfer protein	61	327	132	267	208	75	308	96	285	184	205	228	666	477	415	105	152	211	288	133	86	209	44	128	158	238	282	207	492	123	331	378	657	249	525	541	709	138	287	269	101	306	498	174	456	320
PDCD1	5133	CD279|PD-1|PD1|SLEB2|hPD-1|hPD-l|hSLE1	programmed cell death 1	8	18	12	25	12	12	22	19	9	6	22	10	21	21	17	13	12	12	20	9	17	15	9	16	22	24	24	25	28	10	11	17	20	28	28	24	15	19	17	18	24	36	31	12	11	16
PDCD1LG2	80380	B7DC|Btdc|CD273|PD-L2|PDCD1L2|PDL2|bA574F11.2	programmed cell death 1 ligand 2	8	8	7	10	4	3	16	11	10	11	13	7	29	30	23	12	12	14	10	9	11	13	4	10	18	31	28	22	19	10	13	20	24	22	21	19	23	10	13	14	13	13	25	12	15	17
PDGFD	80310	IEGF|MSTP036|SCDGF-B|SCDGFB	platelet derived growth factor D	96	203	107	145	37	26	126	163	71	111	194	97	311	222	152	55	76	171	111	125	98	139	15	109	136	256	288	282	169	244	139	479	148	153	360	260	164	109	246	123	107	280	275	84	122	242
PDGFRA	5156	CD140A|PDGFR-2|PDGFR2|RHEPDGFRA	platelet-derived growth factor receptor, alpha polypeptide	8	51	7	12	7	4	6	14	6	18	20	10	38	30	10	6	21	28	15	10	23	16	2	11	10	17	14	16	15	15	35	22	20	29	32	22	37	14	11	14	13	11	16	15	17	22
PDGFRB	5159	CD140B|IBGC4|IMF1|JTK12|PDGFR|PDGFR-1|PDGFR1	platelet-derived growth factor receptor, beta polypeptide	22	71	39	62	15	10	77	54	19	21	34	37	118	77	70	13	20	43	22	52	23	56	6	24	77	73	59	62	53	46	52	56	30	31	67	59	42	22	141	21	35	60	35	29	11	51
PDHB	5162	PDHBD|PDHE1-B|PHE1B	pyruvate dehydrogenase (lipoamide) beta	290	780	362	799	490	6	896	538	570	605	547	517	1750	1096	879	413	580	1008	774	313	272	829	86	431	621	637	736	676	1113	782	895	1167	1032	954	1198	1453	1729	464	526	523	511	883	1717	686	920	768
PDK4	5166	-	pyruvate dehydrogenase kinase, isozyme 4	82	171	91	76	230	52	222	62	84	170	123	240	1018	392	205	42	54	41	220	33	86	211	41	62	105	36	126	161	265	39	402	85	428	63	654	1406	513	248	792	456	53	450	934	96	505	157
PECAM1	5175	CD31|CD31/EndoCAM|GPIIA'|PECA1|PECAM-1|endoCAM	platelet/endothelial cell adhesion molecule 1	1113	5371	1847	3082	3186	1094	4566	1611	4680	3005	2586	3274	10820	8555	5815	1755	1422	2859	4458	1196	1245	3674	526	1693	3053	3560	4606	3019	7118	1800	4588	5739	10638	3869	8094	9324	9853	2586	6104	6013	1662	5102	8601	2913	6774	3816
PHC3	80012	EDR3|HPH3	polyhomeotic homolog 3 (Drosophila)	275	1006	288	570	298	147	435	527	301	578	597	380	1186	806	782	337	581	978	693	386	336	873	81	433	776	700	811	633	971	1069	675	1214	1115	1046	1109	1225	1595	326	829	655	725	690	1295	577	780	867
PIAS1	8554	DDXBP1|GBP|GU/RH-II|ZMIZ3	protein inhibitor of activated STAT, 1	308	1318	406	840	497	90	768	633	626	768	830	651	1735	1556	1064	439	764	1145	1102	434	393	1055	119	697	939	975	1175	877	1662	1071	1134	1734	2038	1315	1618	1936	2203	481	954	854	820	1256	1906	892	1330	1338
PIAS2	9063	ARIP3|DIP|MIZ|MIZ1|PIASX|PIASX-ALPHA|PIASX-BETA|SIZ2|ZMIZ4	protein inhibitor of activated STAT, 2	85	265	89	162	80	23	136	122	92	138	131	92	252	147	144	79	146	279	200	117	91	228	24	86	162	147	175	136	217	233	158	315	249	244	295	217	284	93	264	190	147	174	290	165	218	216
PIK3AP1	118788	BCAP	phosphoinositide-3-kinase adaptor protein 1	479	1787	701	1496	893	132	1548	629	1457	1476	1012	1149	4075	3844	2639	536	580	986	1209	448	594	1212	233	745	963	1646	1998	1592	2944	1121	1575	2161	2859	1306	3037	2994	2913	749	2120	1687	591	2000	4045	1183	2162	1357
PIK3CA	5290	CLOVE|CWS5|MCAP|MCM|MCMTC|PI3K|p110-alpha	phosphatidylinositol-4,5-bisphosphate 3-kinase, catalytic subunit alpha	187	741	249	439	232	79	335	342	267	395	795	386	1013	695	654	208	473	761	1014	263	281	577	93	355	460	546	670	538	828	720	764	1192	1162	874	1067	1130	1475	292	598	436	534	586	1064	506	658	1205
PIK3CB	5291	P110BETA|PI3K|PI3KBETA|PIK3C1	phosphatidylinositol-4,5-bisphosphate 3-kinase, catalytic subunit beta	70	372	101	169	120	25	152	105	147	146	292	130	422	304	284	104	166	224	344	112	96	206	31	140	172	204	263	209	412	212	290	442	598	318	382	434	571	147	325	264	162	300	429	160	326	313
PIK3CD	5293	APDS|IMD14|P110DELTA|PI3K|p110D	phosphatidylinositol-4,5-bisphosphate 3-kinase, catalytic subunit delta	1047	3843	1328	2307	1753	761	2494	2048	1599	1868	2160	1488	5129	3894	3314	1647	1905	3896	2257	1407	1122	3451	291	1893	2986	2668	3057	2648	3815	4094	2158	4240	3958	3943	4135	5262	6768	1672	3159	2826	3416	2774	5105	2432	2369	2737
PIK3R1	5295	AGM7|GRB1|IMD36|p85|p85-ALPHA	phosphoinositide-3-kinase, regulatory subunit 1 (alpha)	506	3246	975	1393	714	369	1508	1887	1591	1281	3426	1427	3620	1949	1734	859	1601	2826	5353	1339	1173	2353	381	1933	2312	4235	4410	2213	3371	2701	3199	6744	4205	5315	8772	7935	6108	3004	2970	2419	3333	2960	3402	1816	3173	5943
PIK3R2	5296	MPPH|MPPH1|P85B|p85|p85-BETA	phosphoinositide-3-kinase, regulatory subunit 2 (beta)	49	122	53	65	46	1	75	55	58	69	52	47	161	133	120	32	53	105	42	50	33	96	12	33	79	96	94	90	126	84	68	108	124	98	100	114	108	50	75	64	70	112	242	59	82	59
PIK3R3	8503	p55|p55-GAMMA|p55PIK	phosphoinositide-3-kinase, regulatory subunit 3 (gamma)	12	23	24	51	18	2	32	29	20	31	28	20	62	60	46	10	24	27	25	13	14	25	3	22	19	51	40	62	43	39	57	47	21	29	30	34	26	29	40	15	11	48	46	15	26	33
PKN2	5586	PAK2|PRK2|PRKCL2|PRO2042|Pak-2|STK7	protein kinase N2	263	1015	339	638	316	128	396	436	356	589	1157	575	1612	1323	1058	305	734	936	1529	382	362	858	116	495	648	840	1084	802	1486	985	1177	1463	1909	1111	1607	1518	1986	397	1083	899	713	1048	1762	746	1255	1423
PLCG1	5335	NCKAP3|PLC-II|PLC1|PLC148|PLCgamma1	phospholipase C, gamma 1	717	2456	914	1645	991	124	1375	1479	705	1446	1266	887	3539	1870	2314	1231	1546	3239	1003	1035	664	2683	172	1273	2341	1700	1982	1988	2206	3597	1392	2596	1817	2971	2149	2782	3854	838	1560	1338	2401	1900	3560	1532	1449	1423
PLCG2	5336	APLAID|FCAS3|PLC-IV|PLC-gamma-2	phospholipase C, gamma 2 (phosphatidylinositol-specific)	263	806	291	704	384	13	521	283	388	649	730	484	1518	1393	890	180	325	497	1002	340	368	573	123	377	530	688	764	827	1311	881	952	1312	1508	561	1283	1310	1488	303	1039	807	287	823	1563	553	1025	1262
PLSCR1	5359	MMTRA1B	phospholipid scramblase 1	369	1771	573	1073	1010	217	1390	562	1613	1593	1483	1052	3796	2664	1707	387	731	1091	2829	578	493	1395	260	684	1245	1522	1996	944	2767	858	2131	2745	6072	1332	3661	3914	4018	973	1698	2234	633	2129	2879	1363	3797	2578
PML	5371	MYL|PP8675|RNF71|TRIM19	promyelocytic leukemia	29	129	40	80	50	15	89	56	58	93	75	49	173	181	138	45	51	112	77	56	38	100	17	78	124	112	120	110	146	109	98	122	189	114	159	191	238	57	135	131	72	143	250	61	109	95
PNOC	5368	N/OFQ|OFQ|PPNOC|ppN/OFQ	prepronociceptin	26	92	19	138	46	22	80	45	28	89	102	72	185	130	85	43	39	53	65	31	57	67	16	42	81	74	67	100	150	96	76	122	124	77	89	149	134	38	63	34	51	57	234	87	103	124
PPARG	5468	CIMT1|GLM1|NR1C3|PPARG1|PPARG2|PPARgamma	peroxisome proliferator-activated receptor gamma	10	30	13	30	12	7	26	18	29	17	25	17	58	50	22	13	16	27	18	17	18	25	7	21	25	35	46	22	48	31	24	43	40	33	28	37	52	21	36	24	21	32	56	17	42	24
PPARGC1A	10891	LEM6|PGC-1(alpha)|PGC-1v|PGC1|PGC1A|PPARGC1	peroxisome proliferator-activated receptor gamma, coactivator 1 alpha	12	31	11	9	31	4	17	6	17	13	15	11	27	26	21	9	15	7	14	16	17	9	6	15	11	14	15	30	37	7	16	8	9	16	31	18	13	13	18	11	11	26	15	14	16	19
PPM1A	5494	PP2C-ALPHA|PP2CA|PP2Calpha	protein phosphatase, Mg2+/Mn2+ dependent, 1A	242	1385	345	643	388	96	659	473	466	594	800	547	1485	1198	905	328	553	867	1046	371	385	778	105	456	659	1020	1072	811	1402	1022	913	1367	1551	1026	1532	1486	1956	444	1159	709	608	1032	1325	565	925	1087
PPM1F	9647	CAMKP|CaMKPase|FEM-2|POPX2|hFEM-2	protein phosphatase, Mg2+/Mn2+ dependent, 1F	157	660	224	399	278	75	373	203	359	281	320	379	817	786	571	195	208	338	374	175	151	360	94	212	327	377	586	390	825	277	402	512	756	430	923	830	846	334	757	683	239	469	772	346	391	276
PPP1CB	5500	HEL-S-80p|PP-1B|PP1B|PP1beta|PPP1CD	protein phosphatase 1, catalytic subunit, beta isozyme	592	2917	909	1442	1178	239	1581	1247	1333	1303	1731	1307	3433	2751	2166	834	1212	1827	2063	868	913	1829	218	1301	1659	2016	2822	1571	3027	2225	2144	2767	3750	2735	3662	4233	4758	1472	2729	1868	1809	2310	3283	1349	1657	2168
PPP2CA	5515	PP2Ac|PP2CA|PP2Calpha|RP-C	protein phosphatase 2, catalytic subunit, alpha isozyme	741	2150	887	2015	1352	240	2308	1082	1511	1447	1300	1149	4338	3219	2388	978	1370	2033	2749	790	528	1778	235	899	1424	1438	1613	1721	2607	1667	2361	2949	3071	2002	2917	3389	4775	1199	1177	1381	1019	2057	4003	1616	2528	1994
PPP2CB	5516	PP2Abeta|PP2CB	protein phosphatase 2, catalytic subunit, beta isozyme	256	996	377	697	419	328	728	498	494	609	570	507	1415	1089	863	385	558	727	694	303	228	766	81	388	596	612	769	589	972	743	804	1015	1090	681	963	1176	1475	347	549	602	367	878	1504	581	947	634
PPP2R1A	5518	MRD36|PP2A-Aalpha|PP2AAALPHA|PR65A	protein phosphatase 2, regulatory subunit A, alpha	540	2105	678	1535	963	223	1919	1193	1325	1253	1211	1136	3416	2518	2086	873	881	1847	1213	679	654	1602	226	1003	1682	1808	2047	1723	2651	1824	1429	2351	2087	2142	2870	3055	3501	995	1095	1105	1442	1897	3444	1138	1622	1437
PPP2R1B	5519	PP2A-Abeta|PR65B	protein phosphatase 2, regulatory subunit A, beta	203	666	258	527	248	174	400	349	309	395	410	278	885	741	717	216	381	664	496	243	205	546	71	320	481	496	555	606	770	601	625	726	647	608	761	803	927	244	415	443	446	568	929	442	516	545
PPP2R5A	5525	B56A|PR61A	protein phosphatase 2, regulatory subunit B', alpha	445	1541	671	1058	578	262	1343	963	912	1039	711	737	2872	1887	1555	642	703	1214	871	341	489	1200	149	730	810	901	1205	1054	1687	1411	1380	1435	1957	1443	1898	2212	2731	623	968	832	554	1585	2392	931	1354	1263
PPP2R5B	5526	B56B|PR61B	protein phosphatase 2, regulatory subunit B', beta	108	434	162	250	210	77	243	176	182	191	170	156	586	456	329	121	166	251	166	144	125	263	41	170	276	334	371	241	429	326	243	362	416	239	369	453	389	148	472	266	192	263	499	182	174	201
PPP2R5C	5527	B56G|PR61G	protein phosphatase 2, regulatory subunit B', gamma	1469	5086	2033	4419	1781	1185	3957	3434	2375	3156	2985	2631	7848	5214	4549	1948	2860	5175	4638	1780	1732	4089	473	2604	3607	5066	5479	4197	5815	4482	4495	7063	4740	5100	7685	7363	8229	2687	4649	2559	3100	5778	7445	3376	3962	4660
PPP2R5E	5529	-	protein phosphatase 2, regulatory subunit B', epsilon isoform	296	1329	425	791	406	155	814	753	622	707	1391	638	1763	1363	1051	479	811	1170	1137	363	439	1019	137	593	996	1088	1255	966	1406	1154	1375	2122	2250	1318	1828	1751	1811	509	852	565	881	1146	1788	834	1078	1894
PPP3CA	5530	CALN|CALNA|CALNA1|CCN1|CNA1|PPP2B	protein phosphatase 3, catalytic subunit, alpha isozyme	294	1136	438	778	532	185	861	537	756	748	943	572	1603	1400	933	406	513	859	1245	357	396	789	119	518	726	907	1113	869	1367	947	1128	1675	1888	1109	1823	1940	2100	539	813	833	643	1037	1722	725	1254	1567
PPP3CC	5533	CALNA3|CNA3|PP2Bgamma	protein phosphatase 3, catalytic subunit, gamma isozyme	144	701	161	416	185	3	379	432	252	359	414	557	1488	1001	976	194	346	627	350	170	251	518	49	327	531	999	1162	977	1187	668	489	911	757	663	599	744	699	197	478	278	489	1161	1690	384	350	663
PPP3R1	5534	CALNB1|CNB|CNB1	protein phosphatase 3, regulatory subunit B, alpha	739	3488	1060	2023	1389	897	2385	1757	1817	1982	1825	1722	4422	3323	2537	1143	1429	2796	2643	1045	1047	2663	319	1443	2317	2269	2845	2086	3798	2534	2187	3312	3058	3406	4691	5445	6896	1598	1951	1906	2065	2545	4531	1766	2758	2289
PPT1	5538	CLN1|INCL|PPT	palmitoyl-protein thioesterase 1	1159	4978	1252	3028	3597	290	4563	1848	4125	3377	2254	2971	9510	9343	4946	1655	1907	2912	4328	1137	1286	3250	400	1882	3270	3422	4674	2689	7873	1734	4660	5277	8037	3856	6985	7780	7629	2375	2349	4053	1991	5039	10144	3221	7512	3498
PRDM1	639	BLIMP1|PRDI-BF1	PR domain containing 1, with ZNF domain	247	1039	419	1019	210	170	488	526	639	405	833	419	1180	815	792	245	387	987	529	499	318	854	68	732	833	1229	1665	1484	996	1377	1021	1176	1024	1562	2153	1257	867	648	798	393	595	1572	1131	567	625	901
PRF1	5551	FLH2|HPLH2|P1|PFN1|PFP	perforin 1 (pore forming protein)	1093	2795	1492	2391	750	771	3382	2274	1329	1954	2452	1216	4979	2676	3053	789	824	3195	1454	2069	868	2562	226	1121	2790	4604	4326	4754	2827	3875	2443	4057	1529	2493	5294	4148	3025	1826	3501	1416	1305	4632	3829	1590	1958	1923
PRKAA1	5562	AMPK|AMPKa1	protein kinase, AMP-activated, alpha 1 catalytic subunit	496	2087	679	1212	643	254	1252	963	843	1072	1515	853	2903	2019	1723	680	1068	1931	2056	745	539	1441	151	973	1347	1643	1918	1581	2383	1899	1587	2758	2557	1992	2289	2514	3361	768	1412	1075	1228	1868	2993	1108	1776	2184
PRKCB	5579	PKC-beta|PKCB|PRKCB1|PRKCB2	protein kinase C, beta	455	2510	710	1627	1050	394	1380	1384	1289	1144	1640	1338	3763	2746	1966	701	999	1664	2831	730	780	1614	226	1132	1802	1690	2422	1739	2394	1539	1812	3098	3615	1824	3825	3256	4548	1192	2450	1763	1347	1866	2819	1375	2289	3194
PRKCZ	5590	PKC-ZETA|PKC2	protein kinase C, zeta	44	143	54	82	61	7	95	74	48	55	115	41	154	103	101	66	80	108	52	66	53	81	10	80	100	102	86	134	125	154	73	118	118	129	105	158	152	100	125	145	96	93	161	79	47	99
PRKDC	5591	DNA-PKcs|DNAPK|DNPK1|HYRC|HYRC1|IMD26|XRCC7|p350	protein kinase, DNA-activated, catalytic polypeptide	494	1907	654	1234	564	212	667	680	639	1136	1378	765	2810	2126	1893	696	1220	1930	1555	660	611	1623	160	833	1068	1455	1660	1675	2277	2151	1566	2506	2356	1947	2185	2240	2555	512	1753	1321	1107	1807	3067	1095	1864	1963
PSMA1	5682	HC2|HEL-S-275|NU|PROS30	proteasome subunit alpha 1	687	3084	887	2052	1222	332	2401	1668	1814	1593	2126	1677	5099	3454	2431	954	1588	2393	2645	897	938	2531	303	1286	2140	2314	3025	2043	3534	2300	2845	3580	3864	3025	4695	4393	5143	1411	1801	1491	1953	2752	4240	1789	2534	3117
PSMA6	5687	IOTA|PROS27|p27K	proteasome subunit alpha 6	557	2481	782	1770	1251	563	2263	1397	1727	1720	1683	1450	4125	3148	1983	871	1304	2059	2451	903	722	2140	283	1001	1779	1888	2373	1543	2826	1459	2786	2959	3489	2099	3773	3740	4440	1272	1415	1575	1209	2077	3575	1546	2780	2263
PSMB10	5699	LMP10|MECL1|beta2i	proteasome subunit beta 10	423	1586	633	1140	849	444	1767	1036	975	705	1085	790	2298	1648	1333	615	727	1336	999	559	408	1220	179	696	1346	1133	1378	1125	1634	1049	1212	1669	1782	1328	2007	2295	2204	1000	1501	1263	887	1278	1886	906	960	1080
PSMB9	5698	LMP2|PSMB6i|RING12|beta1i	proteasome subunit beta 9	522	2000	762	1606	1009	189	2344	1288	1324	1730	1301	1089	3249	3368	2213	957	1204	2085	1215	893	649	1866	177	1074	1637	1880	2126	1658	2106	1539	1715	2635	2573	2153	2443	3337	2745	921	1515	1551	1196	2225	3772	1155	1715	1844
PSMC6	5706	CADP44|HEL-S-73|P44|SUG2|p42	proteasome 26S subunit, ATPase 6	529	1953	788	1650	1114	762	1545	820	908	1465	1452	1030	3482	2568	2161	736	1402	1884	2124	946	496	1848	166	950	1225	1070	1430	1504	2217	1745	2214	2708	2884	1716	2358	2731	3790	830	1267	1380	1203	1675	3574	1288	2174	1981
PSMD6	9861	Rpn7|S10|SGA-113M|p42A|p44S10	proteasome 26S subunit, non-ATPase 6	455	2130	667	1453	887	599	1505	1242	1183	1042	1770	1023	3062	2174	1667	759	1262	1750	2400	711	706	1779	183	992	1369	1620	1855	1364	2248	1689	2121	2999	3594	2051	2916	2949	3485	995	1464	1260	1365	1679	2791	1276	2092	2658
PSME2	5721	PA28B|PA28beta|REGbeta	proteasome activator subunit 2	591	2033	727	1425	1257	371	2252	1303	1525	1250	1233	1028	3758	2831	2056	849	1029	1675	1486	682	576	1908	190	1028	1751	1681	1945	1510	2126	1510	1792	2555	3474	1965	2675	3017	2809	1156	1797	1707	1344	2047	3097	1039	1679	1991
PTAFR	5724	PAFR	platelet-activating factor receptor	251	1085	338	528	800	324	952	152	848	559	423	551	1986	1827	953	254	314	313	623	355	209	555	77	359	390	351	864	496	1470	200	844	981	1814	557	1032	1840	1918	289	883	881	172	898	1869	552	968	523
PTGER4	5734	EP4|EP4R	prostaglandin E receptor 4 (subtype EP4)	202	1111	317	526	405	149	557	689	434	339	481	216	1156	720	572	464	383	771	450	303	436	613	62	335	665	613	832	645	856	680	502	965	1078	1038	1194	1200	1068	472	1141	687	611	802	916	361	405	540
PTGR1	22949	LTB4DH|PGR1|ZADH3	prostaglandin reductase 1	17	30	14	15	16	4	27	19	20	9	25	13	34	29	32	14	13	17	12	13	26	21	14	21	18	20	35	18	21	18	20	22	26	29	23	38	35	36	49	28	21	23	38	11	24	17
PTGS2	5743	COX-2|COX2|GRIPGHS|PGG/HS|PGHS-2|PHS-2|hCox-2	prostaglandin-endoperoxide synthase 2 (prostaglandin G/H synthase and cyclooxygenase)	34	198	22	95	87	13	86	63	68	94	43	43	1388	356	27	206	109	48	45	54	313	136	10	61	71	307	290	87	435	162	84	109	209	465	77	118	170	65	288	86	67	405	152	23	42	30
PTK2B	2185	CADTK|CAKB|FADK2|FAK2|PKB|PTK|PYK2|RAFTK	protein tyrosine kinase 2 beta	1134	3955	1503	3074	1677	20	2567	1734	1722	2126	2132	1930	6304	4489	4210	1471	1885	3218	1958	1403	1225	3105	331	1703	2561	2787	3239	3366	4722	4065	2826	3988	4190	3014	4810	4777	5040	1434	3579	3190	2229	3340	5618	2431	3037	2440
PTPN11	5781	BPTP3|CFC|JMML|METCDS|NS1|PTP-1D|PTP2C|SH-PTP2|SH-PTP3|SHP2	protein tyrosine phosphatase, non-receptor type 11	320	1035	381	764	439	269	787	591	554	571	799	517	1733	1256	975	451	625	992	923	371	338	880	93	508	761	916	992	758	1318	942	887	1403	1377	1059	1529	1514	1655	445	868	737	599	935	1639	622	1020	1058
PTPN18	26469	BDP1|PTP-HSCF	protein tyrosine phosphatase, non-receptor type 18 (brain-derived)	21	119	45	48	80	37	50	31	52	55	72	36	118	117	101	23	39	48	60	44	28	46	9	43	43	47	75	104	109	64	77	89	181	55	128	138	155	67	214	150	30	65	110	50	83	66
PTPN2	5771	PTN2|PTPT|TC-PTP|TCELLPTP|TCPTP	protein tyrosine phosphatase, non-receptor type 2	254	1052	345	655	408	136	729	501	589	735	701	555	1703	1221	998	352	579	864	949	336	255	851	96	430	664	765	880	783	1147	929	1074	1260	1429	914	1447	1500	1531	402	736	632	493	999	1715	641	1104	994
PTPN22	26191	LYP|LYP1|LYP2|PEP|PTPN8	protein tyrosine phosphatase, non-receptor type 22 (lymphoid)	381	1173	606	1106	401	65	814	741	499	845	999	629	1988	1465	1279	393	653	1156	1623	485	410	881	115	599	746	1452	1148	1179	1287	1358	1219	2676	1769	1344	1863	1553	2195	639	1115	636	644	1370	1675	849	1236	1779
PTPN6	5777	HCP|HCPH|HPTP1C|PTP-1C|SH-PTP1|SHP-1|SHP-1L|SHP1	protein tyrosine phosphatase, non-receptor type 6	1369	5628	1816	4133	3169	1449	4972	2178	3735	3631	2815	2821	10267	8683	6296	1912	2255	3937	2404	1883	1252	4099	554	2224	3594	3363	4432	4477	7654	3704	4034	5207	6558	3747	5889	7174	7365	2201	5028	5006	2480	4718	10079	3153	4482	3086
PTPN7	5778	BPTP-4|HEPTP|LC-PTP|LPTP|PTPNI	protein tyrosine phosphatase, non-receptor type 7	187	630	228	452	222	115	424	355	263	300	252	202	646	487	422	255	283	538	258	306	191	409	45	272	448	498	397	471	471	550	379	472	447	519	532	684	656	328	732	370	386	518	697	243	262	289
PTPRC	5788	B220|CD45|CD45R|GP180|L-CA|LCA|LY5|T200	protein tyrosine phosphatase, receptor type, C	1412	5804	1926	3818	2734	836	3800	2943	2814	3291	5264	3108	9247	6547	5814	1883	3935	5258	6112	2062	1711	5070	553	2658	3773	4390	5317	4252	7111	4792	6643	9767	10034	6092	7185	8315	10169	2350	4964	4216	3387	5079	8220	4310	5788	8154
PTPRJ	5795	CD148|DEP1|HPTPeta|R-PTP-ETA|SCC1	protein tyrosine phosphatase, receptor type, J	336	1587	493	864	518	134	859	665	905	765	1097	747	2065	2076	1521	411	535	958	1053	480	456	930	119	668	998	1237	1430	1097	1721	998	1177	1753	1995	1104	1847	1914	2417	616	1531	1163	697	1465	1916	741	1300	1188
PTPRK	5796	R-PTP-kappa	protein tyrosine phosphatase, receptor type, K	24	35	13	27	8	4	15	11	13	34	38	33	60	21	35	16	14	77	17	18	18	58	10	21	22	22	26	29	21	58	18	21	28	39	39	37	45	7	20	19	41	29	55	22	35	54
PTPRS	5802	PTPSIGMA	protein tyrosine phosphatase, receptor type, S	58	453	58	96	125	29	128	76	44	160	72	73	232	218	128	56	67	169	195	45	119	227	39	61	192	96	186	82	80	137	89	151	252	363	252	212	227	69	131	160	135	121	480	89	170	94
[truncated: 174 more rows]
[truncated: 1 more columns]

## Sheet: Housekeeping raw
	HC01	HC02	HC03	HC04	HC05	HC06	HC07	HC08	HC09	HC10	HC11	HC12	HC13	HC14	HC15	HC16	HC17	HC18	LC05	LC06	LC07	LC08	LC09	LC10	LC11	LC12	LC13	LC14	LC15	LC01	LC02	LC03	LC04	ME13	ME14	ME01	ME02	ME03	ME04	ME05	ME06	ME07	ME08	ME09	ME10	ME11	ME12
[truncated: 12 more rows]

## Sheet: Sample QC
Sample name	Sample ID	FOV total	FOV counted	Imaging quality (%FOV captured)	Binding density	Positive control linearity	meanOfNegativeControls	standardDeviationOfNegControls	positiveControlE	positiveControlA	housekeepingGenesAbove50	housekeepingGeneScalingFactor	positiveControlScalingFactor	rccLimitOfDetection	QC Issues
[truncated: 47 more rows]

[truncated: 4 more sheets: Gene and Probe Details, Annotations, Functional Themes, Summary]
