# Supplementary material for: Immune exhaustion in ME/CFS and long COVID
Source: JCI Insight. 2024 Oct 22;9(20):e183810. doi: 10.1172/jci.insight.183810 (PMC11529985; doi:10.1172/jci.insight.183810)
Supplement: Supplemental data set 2 [file jciinsight-9-183810-s014.xlsx]

## Sheet: Gene expression long COVID
upperSymbol	Symbol	GeneID	Alias	Description	HC01	HC02	HC03	HC04	HC05	HC06	HC07	HC08	HC09	HC10	HC11	HC12	HC13	HC14	HC15	HC16	HC17	HC18	LC05	LC06	LC07	LC08	LC09	LC10	LC11	LC12	LC13	LC14	LC15	LC01	LC02	LC03	LC04	baseMean	log2FoldChange	pvalue	padj
ACACA	ACACA	31	ACAC|ACACAD|ACC|ACC1|ACCA	acetyl-CoA carboxylase alpha	5.0535	5.61759	5.84836	6.00166	4.67718	4.14264	4.90948	4.19412	4.28893	5.5854	5.5123	5.58881	5.0335	5.37179	5.64014	4.80949	5.53101	5.68766	5.8725	5.28672	6.08297	5.53131	4.71662	5.23602	4.86317	5.3669	5.45592	5.50941	5.45526	5.6475	5.32442	6.04548	4.98559	39.3746	0.280628	0.319784	0.663303
ACADVL	ACADVL	37	ACAD6|LCACD|VLCAD	acyl-CoA dehydrogenase_ very long chain	10.459	10.429	10.3221	10.4902	10.259	10.0006	10.1178	10.3145	10.0752	10.4642	10.1841	10.6024	10.392	10.4461	10.1518	10.0262	10.2034	10.1066	10.0177	10.6201	10.3284	10.4427	9.94544	10.1704	10.2625	10.2577	10.3313	10.3995	10.1875	10.0563	10.3736	10.0013	10.0902	1224.9	-0.0493954	0.525464	0.819827
ACAT2	ACAT2	39	-	acetyl-CoA acetyltransferase 2	8.14748	8.18665	8.15214	8.59021	8.02916	4.14264	8.34244	8.77908	8.27192	8.38733	8.44359	8.46922	8.42008	8.17612	8.13894	8.48192	8.8664	8.62135	8.66985	8.07521	8.507	8.63311	8.30158	8.0194	8.45166	8.30158	8.74197	8.33764	8.28415	8.47794	8.34001	8.53504	8.30507	306.863	0.0849914	0.623732	0.862897
ACOT1/2	ACOT1/2	NA	NA	NA	6.52298	5.93952	5.60325	5.81822	5.28723	6.55767	6.15524	6.67217	6.01685	6.29167	6.27586	5.75387	6.0534	5.7106	7.31297	6.05742	6.14572	6.17951	5.89559	6.14921	6.38553	6.32695	6.03855	6.15029	6.07949	6.12179	6.40439	6.12352	5.96222	5.99708	5.90938	6.12076	5.70286	69.2039	-0.164207	0.365867	0.700723
ACSL3	ACSL3	2181	ACS3|FACL3|PRO2194	acyl-CoA synthetase long-chain family member 3	6.52298	6.49895	6.49222	6.08532	5.82157	7.14264	5.73439	6.00148	5.49838	5.79691	7.05182	5.63187	6.52891	6.21507	6.17547	6.13142	6.50829	6.11392	7.06806	6.14921	6.76104	6.4616	6.30158	6.15029	6.06111	6.25767	6.19289	6.1801	6.19602	5.94123	6.45907	6.89633	7.3124	79.5252	0.198518	0.303317	0.663303
ACSL4	ACSL4	2182	ACS4|FACL4|LACS4|MRX63|MRX68	acyl-CoA synthetase long-chain family member 4	8.58188	8.57668	8.65572	8.79356	8.89685	6.55767	8.48064	8.06625	9.02025	8.82532	8.69706	9.11427	9.08153	9.24288	8.95788	8.49599	8.5917	8.3279	9.43598	8.13107	8.67593	8.44363	8.49798	8.56901	8.09763	8.65846	8.89915	8.56713	9.04968	8.22858	9.05824	9.01126	9.14324	401.547	0.0478259	0.760443	0.941427
ACSL6	ACSL6	23305	ACS2|FACL6|LACS 6|LACS2|LACS5	acyl-CoA synthetase long-chain family member 6	6.81249	7.72281	7.56261	7.42743	7.02916	4.14264	7.50812	8.47952	7.45885	7.86886	7.56985	7.24485	7.1855	6.54172	7.53724	7.90753	7.73068	8.19148	7.16624	7.03674	7.5684	8.01284	7.03855	7.66487	7.92545	7.3518	7.55377	7.67606	7.17312	7.81224	7.21024	7.6175	6.8645	166.76	-0.0472119	0.831928	0.961983
ADORA2A	ADORA2A	135	A2aR|ADORA2|RDC8	adenosine A2a receptor	8.09453	7.73161	7.7791	7.64982	7.38345	8.08123	7.38753	7.45286	7.30015	7.66839	7.18407	6.82981	7.07789	6.87679	7.0862	7.96936	8.0388	7.96843	7.07818	7.9041	7.10682	7.80901	7.03855	7.52427	7.5766	7.00111	6.58881	6.92812	6.79979	7.96943	7.37071	7.18649	6.93584	169.529	-0.311063	0.0454261	0.30571
ADORA2B	ADORA2B	136	ADORA2	adenosine A2b receptor	4.35306	4.49895	4.5488	4.32789	5.47364	4.14264	4.42405	3.70869	4.45885	4.92244	4.08604	5.18827	4.86358	4.60626	4.70154	4.61685	4.33836	4.49501	5.50327	4.63464	4.87652	4.50383	5.88655	4.12055	3.86317	4.24137	4.62303	4.64959	4.76192	3.6933	4.80085	3.82308	4.56238	23.4988	-0.0380196	0.920106	0.981805
AHR	AHR	196	bHLHe76	aryl hydrocarbon receptor	10.1985	11.0054	10.7032	10.3576	11.0292	10.5002	10.4114	9.95472	11.383	10.8373	10.2722	11.0709	11.1855	10.8566	10.7471	10.0359	10.7978	9.87872	10.3777	10.519	10.6044	10.2181	10.4101	10.3235	9.93558	10.2352	11.1274	10.4454	11.2758	9.94715	11.1098	10.3923	11.2277	1538.28	-0.0799931	0.598743	0.855963
AIFM1	AIFM1	9131	AIF|CMT2D|CMTX4|COWCK|COXPD6|NADMR|NAMSD|PDCD8	apoptosis-inducing factor_ mitochondrion-associated_ 1	7.16041	7.04209	7.25775	7.37852	7.24943	6.46456	7.35763	7.46358	7.24312	7.19546	7.06332	7.27233	7.35142	7.30114	7.23897	7.52374	7.40137	7.26509	6.86082	6.97703	7.08297	7.13431	6.41706	7.07474	7.13326	7.27379	7.16219	7.22562	7.32627	7.16904	7.02967	7.12076	6.93584	142.633	-0.21077	0.0494394	0.317112
AK4	AK4	205	AK 4|AK3|AK3L1|AK3L2	adenylate kinase 4	6.0535	6.17702	6.52079	6.08532	6.10167	5.55767	5.20646	5.63469	5.74836	6.33748	6.19456	5.75387	6.07303	6.62418	6.3771	5.80949	6.55337	6.48207	6.22209	6.73418	6.93097	6.14324	6.88655	6.44247	5.7757	6.08572	6.20799	6.60895	6.13807	6.78076	6.37071	6.0961	6.11417	73.8701	0.307048	0.0476776	0.314363
AKT1	AKT1	207	AKT|CWS6|PKB|PKB-ALPHA|PRKBA|RAC|RAC-ALPHA	v-akt murine thymoma viral oncogene homolog 1	8.10795	8.29745	8.16125	8.16439	8.34214	7.8796	8.34244	8.27551	8.38696	7.96683	8.35282	8.4573	7.95369	8.06897	8.19695	8.18453	7.97395	8.20336	8.20371	8.74615	8.30536	8.07951	8.73899	8.36213	7.98028	8.46142	8.28481	8.29131	8.28948	8.03315	8.12728	8.01291	8.18776	299.178	0.0953226	0.147024	0.47216
AKT2	AKT2	208	HIHGHH|PKBB|PKBBETA|PRKBB|RAC-BETA	v-akt murine thymoma viral oncogene homolog 2	10.2926	10.3462	10.2578	10.168	10.0067	11.3292	10.12	10.5479	10.1868	10.4116	10.2409	10.4117	10.3107	10.2106	10.3179	10.3736	10.3189	10.4698	10.0097	10.4926	10.4097	10.5831	10.126	10.2291	10.4105	10.3613	10.3846	10.4035	10.306	10.3693	9.97328	10.1644	9.76473	1271.56	-0.10272	0.220075	0.586267
AKT3	AKT3	10000	MPPH|MPPH2|PKB-GAMMA|PKBG|PRKBG|RAC-PK-gamma|RAC-gamma|STK-2	v-akt murine thymoma viral oncogene homolog 3	10.6408	11.0194	10.9185	10.6905	9.73986	11.3325	10.6312	11.0503	10.1853	11.1464	11.3046	10.6186	10.4095	10.3698	10.5671	10.5391	11.327	11.2604	11.4221	10.7858	11.1024	10.6753	10.5368	11.1749	10.5935	10.965	11.2066	11.0709	10.6952	11.4377	11.0746	11.0418	10.7468	1854.7	0.170245	0.171794	0.542732
ALDH1A1	ALDH1A1	216	ALDC|ALDH-E1|ALDH1|ALDH11|HEL-9|HEL-S-53e|HEL12|PUMB1|RALDH1	aldehyde dehydrogenase 1 family_ member A1	9.73244	9.2292	9.40678	8.9496	10.2653	11.1979	9.7503	8.3234	10.5321	9.75322	8.85753	10.6186	9.798	10.1965	9.85015	9.0479	9.35119	7.92128	8.95997	8.89875	9.09494	9.20427	10.0112	9.07474	8.34935	8.64613	9.59601	8.25664	10.0291	6.52619	10.05	9.62614	10.3889	665.639	-0.468577	0.0952279	0.400462
ALDH1B1	ALDH1B1	219	ALDH5|ALDHX	aldehyde dehydrogenase 1 family_ member B1	6.21104	5.25231	5.80256	5.49016	4.51671	5.7276	5.73439	5.97173	5.61086	5.69503	5.40797	5.06797	5.40273	5.35042	5.48581	5.93878	5.5754	5.54564	4.72566	5.82728	5.76104	5.35798	6.03855	5.70551	5.50363	5.45437	5.26689	5.80159	5.16153	5.52619	5.04878	5.34664	4.77537	44.865	-0.239466	0.121204	0.44021
ALDOA	ALDOA	226	ALDA|GSD12|HEL-S-87p	aldolase A_ fructose-bisphosphate	11.1588	11.2431	10.9171	11.1876	11.5992	11.5549	11.672	11.1574	11.8247	11.3276	11.1801	11.4993	11.3918	11.4068	11.0649	11.3073	10.9945	11.0113	11.1265	11.0681	11.2136	11.1095	11.1842	11.2575	11.2855	10.7784	11.3347	10.9842	11.2721	10.6329	11.077	10.9511	11.1754	2369.85	-0.22045	0.00549886	0.199165
ALOX5	ALOX5	240	5-LO|5-LOX|5LPG|LOG5	arachidonate 5-lipoxygenase	10.2479	10.5755	10.32	10.3063	10.8918	11.4795	10.5795	9.29366	10.9911	10.9813	10.5018	11.2774	11.066	11.6158	10.8135	10.0018	9.86192	9.62724	11.3293	10.5518	10.5511	10.3022	10.9261	10.762	9.99971	10.4104	10.5329	10.5812	11.1767	9.74994	11.1323	10.5769	11.5827	1578.3	0.0510053	0.790742	0.945656
ANAPC4	ANAPC4	29945	APC4	anaphase promoting complex subunit 4	9.0184	9.35693	9.37192	9.37644	8.77355	7.20153	8.72857	8.91424	8.86636	9.54205	9.98992	9.44528	9.47091	9.44546	9.64275	8.69824	9.71836	9.62577	9.83269	9.31914	9.17043	9.36944	8.86637	9.14661	9.41233	9.15263	9.20987	9.58819	9.30405	9.56675	9.70323	9.66857	9.5134	618.676	0.130987	0.368569	0.700723
ANGPT1	ANGPT1	284	AGP1|AGPT|ANG1	angiopoietin 1	6.16041	5.95463	5.37192	4.52054	4.2366	4.14264	4.86766	4.91033	5.09628	5.54693	5.70075	5.75387	5.67093	6.09169	5.23205	4.80949	5.17486	5.41558	5.77629	4.14921	6.26354	4.12532	6.62351	5.12055	3.86317	5.48238	5.32347	4.80159	4.98869	3.60019	5.88832	4.66439	4.7468	35.5993	-0.222392	0.53286	0.827301
APH1A	APH1A	51107	6530402N02Rik|APH-1|APH-1A|CGI-78	APH1A gamma secretase subunit	10.0041	10.2199	10.0748	10.2233	10.295	10.428	10.4491	10.5031	10.6154	10.2623	10.3052	10.5317	10.2321	10.1837	9.99104	10.2295	10.2349	10.2528	10.5284	10.4272	10.3807	10.3694	10.524	10.154	10.2756	10.1229	10.2723	10.1685	10.1314	10.0085	10.1791	10.157	10.0795	1232.26	-0.0317192	0.569559	0.839809
AQP7	AQP7	364	AQP7L|AQP9|AQPap|GLYCQTL	aquaporin 7	5.81249	4.76198	4.93583	3.93557	4.01421	4.55767	4.17252	4.8462	3.98937	5.6594	5.04023	3.54441	3.90797	3.60626	3.77954	4.71638	3.70093	4.21122	4.37774	5.47114	6.42401	4.75758	5.71662	4.9279	4.02363	4.5893	5.08246	4.64959	4.90777	5.42122	4.04878	3.04548	3.9103	23.6209	0.621082	0.136382	0.460021
ARG1	ARG1	383	-	arginase 1	2.93802	2.53959	2.84836	4.88977	3.2366	3.55767	3.58755	3.55669	2.28893	4.24437	3.54547	6.21684	2.67093	3.60626	4.4385	0.809493	2.53101	3.49501	4.91831	4.99721	4.346	5.32695	5.03855	5.23602	2.94563	2.78194	3.71049	5.1801	3.01469	5.18515	6.12278	3.23812	4.38835	14.536	1.1261	0.11631	0.439626
ASB4	ASB4	51666	ASB-4	ankyrin repeat and SOCS box containing 4	5.0535	3.89323	4.43333	4.02304	3.75118	4.14264	4.17252	4.47423	4.45885	4.5074	4.671	4.24485	3.50743	3.80789	2.85354	4.26892	3.85294	3.59455	3.8252	5.07521	5.42401	4.05132	6.03855	4.9279	4.29927	3.95187	4.14659	4.06463	3.20733	4.21686	3.60821	2.40805	3.35087	17.5149	0.462343	0.17731	0.550389
ATF4	ATF4	468	CREB-2|CREB2|TAXREB67|TXREB	activating transcription factor 4	12.2219	12.8973	12.1629	12.4798	12.1833	12.5883	12.3715	13.0831	12.6021	12.5919	12.5998	12.8887	12.7592	12.4591	12.163	12.4619	12.6981	12.5644	12.7297	12.4165	13.1142	12.8505	12.6069	12.5786	12.7982	12.673	12.844	12.5449	12.73	12.7832	12.644	12.6901	12.5314	6275.43	0.145367	0.0542158	0.327877
ATM	ATM	472	AT1|ATA|ATC|ATD|ATDC|ATE|TEL1|TELO1	ATM serine/threonine kinase	12.7646	12.6693	12.5678	12.5304	12.2685	13.3488	12.0857	12.7729	12.1214	13.1137	13.036	12.7071	12.5908	12.2794	12.8357	12.3423	13.6503	13.0857	12.951	12.784	12.6355	13.5361	12.4865	12.6194	12.6163	12.6239	12.5475	12.7384	12.3533	13.054	12.8853	13.1148	12.4842	6809.58	0.0235945	0.864089	0.972373
ATP7A	ATP7A	538	DSMAX|MK|MNK|SMAX3	ATPase_ Cu++ transporting_ alpha polypeptide	6.35306	6.04209	6.30779	6.42743	5.51671	6.8056	5.73439	5.51605	5.61086	5.95219	6.65589	5.82981	6.28984	6.56973	6.24586	6.39446	6.38899	6.33151	6.63255	5.91475	6.22047	6.24633	6.03855	5.96185	5.7299	6.04873	6.17762	6.33764	6.28415	6.46149	6.40077	6.3674	6.13637	72.4906	-0.0358306	0.844433	0.967854
ATR	ATR	545	FCTCS|FRP1|MEC1|SCKL|SCKL1	ATR serine/threonine kinase	8.94552	8.89519	8.91445	8.92142	8.10167	8.58004	7.89394	8.4848	8.22557	8.98853	9.80885	8.92379	9.08274	9.05252	9.07851	8.50298	9.56167	9.13887	9.80248	8.92004	8.89718	9.06078	8.36048	8.94073	8.61491	9.12401	9.20799	9.29984	9.04968	9.36041	9.46441	9.66229	9.60578	506.354	0.296756	0.055336	0.331494
B4GALT1	B4GALT1	2683	B4GAL-T1|CDG2D|GGTB2|GT1|GTB|beta4Gal-T1	UDP-Gal:betaGlcNAc beta 1_4- galactosyltransferase_ polypeptide 1	9.57706	9.96679	9.41822	9.71857	9.71696	10.8245	9.82186	9.88062	9.78078	9.88051	10.0431	9.88871	9.78913	9.5035	9.40043	9.76369	9.164	9.5855	10.1944	9.95399	10.1591	9.6567	10.1924	9.96813	9.71087	10.0499	9.82882	9.66454	9.61247	10.3099	9.51166	9.83244	9.40901	898.553	0.086835	0.406989	0.740511
BAK1	BAK1	578	BAK|BAK-LIKE|BCL2L7|CDN1	BCL2-antagonist/killer 1	8.53297	8.3781	8.56946	8.83644	8.71465	8.70742	8.32323	8.22597	8.4488	8.69062	8.26096	8.43923	8.40273	8.60626	8.57327	8.16704	8.19634	8.60652	8.62911	8.54153	8.64369	8.43275	8.71662	8.52994	8.39041	8.6523	8.49339	8.66949	8.14691	8.71844	8.38957	8.51424	8.32695	361.851	0.027013	0.659077	0.881082
BATF	BATF	10538	B-ATF|BATF1|SFA-2|SFA2	basic leucine zipper transcription factor_ ATF-like	6.96777	7.04209	7.71873	7.41939	7.07311	8.51187	7.31158	7.10101	7.03039	7.18297	6.19456	6.8112	6.85226	7.19122	7.33251	7.18453	7.17486	7.08854	6.4729	7.36644	6.87652	6.72225	5.71662	7.16494	6.75298	6.77062	6.65645	7.12352	6.61672	6.92212	6.98076	6.95922	6.66519	127.881	-0.486935	0.0210845	0.234027
BAX	BAX	581	BCL2L4	BCL2-associated X protein	9.70621	9.72722	9.86238	9.75096	9.75118	9.88859	9.89264	10.0958	9.96665	9.9485	9.45454	10.2791	9.79727	10.0459	10.0601	9.81792	9.50255	9.6592	9.65132	9.62818	9.64776	9.71028	9.70531	9.60436	9.96306	9.92021	10.0271	9.76661	9.76192	9.4763	9.74337	9.70267	9.49096	884.099	-0.135249	0.0392177	0.287175
BCL2	BCL2	596	Bcl-2|PPP1R50	B-cell CLL/lymphoma 2	9.60099	9.74579	9.94639	9.38679	9.76017	10.6972	9.0305	10.0161	9.34692	9.55422	10.4611	9.46625	9.20898	9.10611	9.57873	9.4677	10.6474	10.0264	9.73209	9.9821	10.2924	10.1817	9.79344	9.90409	10.2218	9.83722	10.1298	10.1331	9.64404	10.4144	9.90414	8.99468	9.09589	889.734	0.121171	0.434015	0.757207
BCL2L1	BCL2L1	598	BCL-XL/S|BCL2L|BCLX|BCLXL|BCLXS|Bcl-X|PPP1R52|bcl-xL|bcl-xS	BCL2-like 1	8.46158	8.39757	8.06753	8.01239	7.68664	8.84308	8.30767	7.91815	7.85878	8.07894	7.9564	8.099	8.13737	8.29276	8.11657	7.91802	7.79779	8.11811	7.3277	8.60864	8.24217	7.89615	7.71662	8.12804	7.89983	8.11733	8.25965	8.70848	8.5975	8.28576	8.12278	7.63044	7.58676	273.777	-0.0240011	0.84972	0.967854
BCL6	BCL6	604	BCL5|BCL6A|LAZ3|ZBTB27|ZNF51	B-cell CLL/lymphoma 6	8.49261	9.22609	8.60991	8.78732	9.06224	9.00062	8.79979	7.92592	9.87764	8.9485	9.0547	9.60511	9.01205	9.9073	9.48435	7.90753	8.38899	7.77512	10.6205	9.60536	9.51147	8.33866	9.27121	9.85073	8.14203	8.89308	9.18718	8.86624	9.76384	9.00164	10.2957	9.12076	10.2915	552.515	0.545619	0.0234691	0.234952
BID	BID	637	FP497	BH3 interacting domain death agonist	9.73676	10.009	9.74318	9.88248	10.281	9.93271	10.1747	9.34677	10.7545	10.1368	9.41695	10.6529	10.306	10.5017	10.2146	9.46413	9.35756	9.55184	10.0591	9.38571	9.70746	9.81741	10.6054	9.94497	9.50192	9.86808	10.1109	9.59514	10.1564	9.08991	10.1092	9.55892	9.99093	960.758	-0.160766	0.287344	0.653064
BLK	BLK	640	MODY11	BLK proto-oncogene_ Src family tyrosine kinase	6.35306	7.19622	6.46307	7.73647	7.12969	7.36503	6.85701	7.23226	6.41821	7.6862	7.9564	7.65294	7.27297	7.37179	7.23897	5.97942	6.75983	6.99144	7.61875	6.91475	8.4049	7.13431	7.76102	7.36847	7.37562	7.3055	6.67831	8.12352	7.4119	7.68766	7.58876	7.19232	7.25269	152.954	0.351241	0.0770612	0.376114
BMP8A/B	BMP8A/B	NA	NA	NA	5.60099	4.79593	5.17029	6.86631	5.38345	6.36503	5.02813	5.55669	5.49838	4.6594	5.64063	5.00384	4.9721	4.49378	5.05517	5.56438	4.61847	4.81694	4.61875	5.87168	6.26354	5.35798	6.30158	5.17944	5.33029	5.17426	5.35095	5.44929	4.76192	5.47466	5.29271	4.96604	4.80339	39.7177	-0.0641303	0.786298	0.945656
BPI	BPI	671	BPIFD1|rBPI	bactericidal/permeability-increasing protein	5.35306	5.47819	5.93583	7.19296	6.35999	7.08123	6.30376	4.47423	5.64648	6.38187	5.5123	6.71434	6.34739	6.82349	4.99104	4.50993	3.53101	4.77512	6.00577	5.99721	5.5684	5.82576	6.17605	5.9279	5.06111	5.91122	5.60031	6.14263	6.0777	4.55128	7.72567	5.97959	5.47799	55.763	-0.0451589	0.919578	0.981805
BRWD1	BRWD1	54014	C21orf107|N143|WDR9	bromodomain and WD repeat domain containing 1	9.7281	10.1946	9.89276	9.71857	9.11575	7.8796	8.96259	9.81303	9.25182	10.0327	10.6934	9.97277	9.75915	9.70218	9.86141	9.6487	10.4676	10.3024	10.8819	9.89606	10.2976	10.1849	9.85617	10.0294	9.8337	10.2383	10.0711	10.0368	10.0331	10.3701	10.2355	10.3993	10.4344	977.668	0.380489	0.0133557	0.223427
BST2	BST2	684	CD317|TETHERIN	bone marrow stromal cell antigen 2	11.2689	11.3081	11.2704	11.2738	11.5841	10.1797	11.7456	11.4874	11.9605	11.7378	11.2179	11.3282	11.6233	11.7692	11.6414	11.3083	11.4091	11.2146	10.9027	11.08	11.0875	11.3618	11.2903	11.0324	11.2855	11.3589	11.2808	11.1193	11.3819	10.8738	11.5773	11.3076	11.7282	2580.12	-0.188058	0.0831373	0.376114
BTK	BTK	695	AGMX1|AT|ATK|BPK|IMD1|PSCTK1|XLA	Bruton agammaglobulinemia tyrosine kinase	8.22342	8.37529	8.06753	8.85145	8.69604	9.15759	8.46319	7.45286	8.88512	8.72979	8.81396	9.08744	8.83942	9.27017	8.85579	7.94904	8.42582	7.46902	9.1399	7.54153	8.83429	8.13878	9.03855	8.04338	7.89465	8.31722	8.6537	8.39056	9.02111	7.51348	8.93785	8.92462	9.4305	369.204	0.00567123	0.97616	0.982484
BTLA	BTLA	151888	BTLA1|CD272	B and T lymphocyte associated	9.46158	9.14939	9.02827	9.61506	8.87633	10.3059	9.0656	9.08373	8.32785	10.0739	9.56784	9.11427	9.52446	9.73966	9.55536	9.37935	10.2017	9.41728	9.03205	9.14921	9.96724	9.45623	9.15957	9.15397	8.92545	8.91122	8.69449	9.77275	9.45763	10.0152	9.49782	9.46212	9.53444	668.205	-0.103855	0.604775	0.855963
BTRC	BTRC	8945	BETA-TRCP|FBW1A|FBXW1|FBXW1A|FWD1|bTrCP|bTrCP1|betaTrCP	beta-transducin repeat containing E3 ubiquitin protein ligase	7.71061	7.35835	7.5488	7.31928	7.28723	7.94999	7.18108	7.36405	7.18374	7.6594	7.80028	7.55564	7.53246	7.60174	7.77478	7.75201	7.87974	7.61247	7.51822	7.14921	7.61902	7.62357	7.80409	7.82099	7.33029	7.67676	7.52992	7.6826	7.62096	7.9173	7.73159	7.64326	7.42938	191.457	0.0300711	0.724155	0.92337
CACNB4	CACNB4	785	CAB4|CACNLB4|EA5|EIG9|EJM|EJM4|EJM6	calcium channel_ voltage-dependent_ beta 4 subunit	4.67499	4.27656	3.43333	4.02304	3.75118	4.55767	3.58755	4.08721	4.19582	4.14483	5.13043	4.63187	3.99286	4.49378	4.77954	4.39446	3.99044	3.68766	4.8725	4.73418	4.346	3.50383	6.03855	3.99502	4.29927	3.78194	4.48101	4.06463	3.7309	2.86323	4.44471	3.56005	3.9103	18.3249	-0.0829614	0.830667	0.961983
CALM1	CALM1	801	CALML2|CAMI|CPVT4|DD132|LQT14|PHKD|caM	calmodulin 1 (phosphorylase kinase_ delta)	13.3559	13.4228	13.3606	13.4002	12.9311	14.8437	13.3893	13.9756	13.2487	13.3508	13.3549	13.3714	13.2129	13.0992	13.1866	13.6239	13.5445	13.6002	13.2874	13.2941	13.5929	13.4442	13.2441	13.6	13.3179	13.6106	13.7566	13.5314	13.1395	13.6295	13.3094	13.5107	13.0311	11125.3	-0.0952119	0.432572	0.757207
CAMK2D	CAMK2D	817	CAMKD	calcium/calmodulin-dependent protein kinase II delta	9.79185	9.91753	9.79965	9.78888	9.7077	8.89752	9.12671	9.61558	9.75449	10.14	10.2991	9.98528	9.84229	9.98217	10.1987	9.47127	10.3686	10.0275	9.804	9.74316	10.3684	10.031	9.71662	9.95554	9.66749	9.87073	9.94496	10.1474	10.2193	10.4015	10.0512	10.2472	10.0381	959.881	0.170577	0.100108	0.400479
CARD11	CARD11	84433	BENTA|BIMP3|CARMA1|IMD11|PPBL	caspase recruitment domain family_ member 11	9.98242	9.79907	9.72181	9.43143	9.79338	11.165	9.52503	10.0088	9.26907	9.87664	9.43033	9.15174	9.40661	9.37577	9.47852	9.81512	9.81641	10.1347	9.16861	10.2088	9.93763	9.92103	9.31654	9.81635	9.61963	9.69033	9.66195	10.1259	9.55606	10.3551	9.43203	9.57686	9.0973	841.694	-0.0734015	0.617317	0.857957
CARD16	CARD16	114769	COP|COP1|PSEUDO-ICE	caspase recruitment domain family_ member 16	6.90765	7.02072	7.40295	7.17398	7.34811	6.0171	6.65056	6.63469	6.91828	7.51739	7.89339	7.20262	7.66448	7.80789	7.73618	6.53741	7.85294	7.21122	7.92393	6.89337	6.98343	7.39585	7.41706	7.22208	6.75298	7.25767	7.25965	7.50203	7.54718	6.89297	7.99068	7.78887	8.35325	156.855	0.205285	0.274229	0.647986
CASP3	CASP3	836	CPP32|CPP32B|SCA-1	caspase 3_ apoptosis-related cysteine peptidase	9.61985	9.26751	9.49582	10.0597	9.0029	10.1123	9.04932	8.66289	9.067	9.72118	9.84426	9.52741	9.51642	9.72	9.5801	9.01406	9.33514	9.58852	10.507	9.4272	9.10089	9.44182	9.71662	9.33	9.16157	9.36878	9.35265	9.71488	9.40578	9.34076	10.02	9.64645	9.58777	721.141	0.0822974	0.519869	0.819286
CASP8	CASP8	841	ALPS2B|CAP4|Casp-8|FLICE|MACH|MCH5	caspase 8_ apoptosis-related cysteine peptidase	10.7814	11.1477	10.8982	11.145	10.6203	12.5449	10.659	10.6047	10.4513	11.1775	11.1893	11.2604	11.3171	11.2058	11.0063	10.5941	11.5161	11.4727	12.0249	10.7342	11.2846	11.0478	11.1801	11.3079	10.6968	11.2887	11.4888	11.2719	11.2276	11.1655	11.4996	11.5342	11.4246	2311.84	0.133757	0.32904	0.663303
CASP9	CASP9	842	APAF-3|APAF3|ICE-LAP6|MCH6|PPP1R56	caspase 9_ apoptosis-related cysteine peptidase	7.71061	7.92041	7.68125	7.41131	7.50606	7.8796	7.40955	7.55669	7.54632	7.5854	7.64828	7.91073	7.85793	7.73966	7.68136	7.82072	7.73068	7.45584	7.90699	7.74615	7.91755	7.81462	7.92608	7.69545	7.54389	7.75922	7.98497	7.63617	7.80352	7.70453	7.43021	7.5419	7.81031	208.698	0.0702111	0.32705	0.663303
CBL	CBL	867	C-CBL|CBL2|FRA11B|NSLL|RNF55	Cbl proto-oncogene_ E3 ubiquitin protein ligase	9.61515	9.74471	9.61985	9.68377	9.49534	9.06547	9.20436	9.20375	9.59727	9.86104	9.47835	9.54159	9.62679	9.89628	9.65185	9.64554	9.69591	9.76314	9.62221	9.43831	9.2095	9.78353	9.52398	9.58543	9.26555	9.40582	9.57577	9.53856	9.83942	9.62404	9.66813	9.54304	9.73048	759.022	-0.029663	0.714572	0.922461
CBLB	CBLB	868	Cbl-b|Nbla00127|RNF56	Cbl proto-oncogene B_ E3 ubiquitin protein ligase	9.83688	9.67116	9.89549	9.65667	8.62401	9.51187	8.90173	9.38112	8.88138	9.9411	10.7335	9.77803	9.63093	9.45049	9.81354	9.36408	9.93615	10.1045	10.4487	9.66964	9.94426	9.80901	9.70531	10.067	9.57822	10.229	10.0701	10.3765	9.61778	10.5606	9.86425	10.5713	9.84019	892.651	0.369291	0.0103507	0.199815
CCL2	CCL2	6347	GDCF-2|HC11|HSMCR30|MCAF|MCP-1|MCP1|SCYA2|SMC-CF	chemokine (C-C motif) ligand 2	5.35306	4.8291	4.65572	4.2575	4.82157	7.08123	4.63818	4.08721	5.14691	5.19546	4.25596	4.71434	4.41816	4.37179	4.33897	4.61685	4.92332	3.27262	2.72566	4.14921	5.26354	2.61074	5.88655	3.99502	4.36067	3.8694	3.52992	3.59514	5.69919	2.6933	3.26029	2.40805	4.52921	20.3946	-1.43013	0.0157998	0.232128
CCL3/L1	CCL3/L1	NA	NA	NA	7.10795	6.90105	7.83705	7.22098	6.83864	8.39056	7.8081	7.11469	7.94714	8.45122	6.44359	10.1792	9.88038	7.08523	7.3771	8.43154	7.63953	6.78569	6.24024	7.66017	10.2741	8.14768	7.71662	6.89314	6.71822	9.088	9.57577	8.36231	8.46	7.69893	7.27659	7.31494	8.87938	234.117	0.273153	0.498896	0.799997
CCL4/L1	CCL4/L1	NA	NA	NA	9.88833	8.81261	9.55917	9.17637	7.49534	9.04953	9.61467	9.51347	8.61984	9.38733	8.86411	9.33883	9.47552	8.83315	9.08428	8.84292	8.81641	9.29499	8.30201	9.75506	9.66793	9.2872	8.78271	8.97021	9.05183	10.1966	10.0722	10.0671	8.52248	9.45817	9.39704	9.75481	7.96093	579.71	0.248628	0.220587	0.586267
CCL5	CCL5	6352	D17S136E|RANTES|SCYA5|SIS-delta|SISd|TCP228|eoCP	chemokine (C-C motif) ligand 5	12.675	13.0075	13.1849	13.4988	11.9631	14.3988	13.0897	14.0232	12.2018	12.8793	13.1367	12.8767	12.5102	12.645	12.7691	12.5933	12.6231	12.8635	12.5662	12.8462	13.6617	12.3223	12.4119	13.3231	12.6908	13.6819	13.7459	13.2695	11.8711	13.048	12.6154	13.7017	12.1298	7826.21	-0.0220699	0.909221	0.981805
CCNA1	CCNA1	8900	CT146	cyclin A1	4.81249	3.95463	3.43333	3.2575	3.88868	3.55767	3.58755	2.97173	1.87389	3.5074	4.72989	4.35177	3.56401	4.03922	3.77954	3.39446	3.33836	3.27262	3.91831	4.52772	5.08297	3.50383	4.71662	4.53558	3.36067	3.5893	3.87096	3.8947	2.52926	3.6933	3.70774	3.63044	2.56238	13.0888	0.283793	0.513019	0.815217
CCNB1	CCNB1	891	CCNB	cyclin B1	6.10795	6.12455	5.93583	7.03361	6.07311	6.14264	6.22314	6.19412	6.49838	6.46676	6.6096	6.63187	6.30652	6.58811	6.13152	5.89696	5.99044	5.89711	6.25816	6.41225	6.49801	6.10717	6.62351	6.09017	6.07949	5.75922	5.81285	6.4025	6.16153	5.11957	6.62103	5.91055	6.36033	74.2438	-0.171725	0.260522	0.631988
CCNB3	CCNB3	85417	-	cyclin B3	2.93802	3.95463	3.43333	3.2575	3.75118	4.55767	3.7802	4.19412	3.74836	3.14483	4.25596	4.93673	3.32301	3.45426	3.33897	3.80949	3.53101	3.93558	3.72566	4.41225	4.17608	2.80339	5.52398	3.70551	3.7757	4.10387	4.01535	4.14263	3.66676	3.39374	3.50129	2.56005	2.80339	13.4274	-0.321928	0.469286	0.77806
CCNC	CCNC	892	CycC	cyclin C	8.74538	8.71174	8.58983	9.26873	8.67242	9.39056	9.02575	9.01612	8.78078	9.07219	9.18407	8.98736	8.94838	8.84275	8.77716	8.94904	9.29919	8.97306	9.70947	8.62818	8.63551	9.11854	8.88655	8.67513	8.74725	8.45083	8.64262	8.57418	8.49274	8.85569	9.21871	9.00465	8.87773	478.238	-0.110279	0.328293	0.663303
CCNT1	CCNT1	904	CCNT|CYCT1|HIVE1	cyclin T1	9.25995	9.95932	9.27463	9.31928	8.51671	8.96706	8.68106	9.68826	8.78478	9.62056	9.91734	9.66595	9.55619	9.3369	9.3818	9.63286	9.66029	9.95444	10.1733	9.0561	9.94095	9.64574	9.6939	9.87543	9.34176	10.2218	10.1919	9.72442	9.83213	10.21	9.53387	9.69242	9.35206	757.736	0.351781	0.00875727	0.199165
CCNT2	CCNT2	905	CYCT2	cyclin T2	9.82879	10.1162	9.93051	9.969	9.28412	9.81506	9.20436	10.0033	9.24312	10.2697	10.3978	10.0262	10.1067	10.0375	10.1454	9.69824	10.4982	10.2641	10.5051	9.76098	10.2395	10.2761	9.81465	10.0997	9.67959	10.1027	10.246	10.1673	10.2024	10.3488	10.398	10.2402	10.2277	1048.98	0.192259	0.0788209	0.376114
CCR1	CCR1	1230	CD191|CKR-1|CKR1|CMKBR1|HM145|MIP1aR|SCYAR1	chemokine (C-C motif) receptor 1	8.63846	8.53206	8.82564	9.1254	9.73075	8.28559	9.17037	7.16813	9.92192	8.8959	8.1735	9.37096	9.90455	9.63306	8.99513	7.78677	8.25893	7.87253	9.00577	8.52772	8.69178	8.09801	8.54951	8.18664	8.56034	8.68883	8.20046	8.76507	9.76575	7.39374	9.17806	8.10849	8.87278	413.979	-0.32144	0.208783	0.582281
CCR2	CCR2	729230	CC-CKR-2|CCR-2|CCR2A|CCR2B|CD192|CKR2|CKR2A|CKR2B|CMKBR2|MCP-1-R	chemokine (C-C motif) receptor 2	9.68398	9.18184	9.66214	9.95655	10.2007	10.4032	9.56156	7.50571	10.3948	10.1877	9.01085	9.01609	9.39398	10.4404	9.49451	9.60715	9.4409	9.1306	9.61875	9.01216	8.2846	8.44363	9.20848	9.30377	8.45518	8.38557	8.52992	9.01104	9.12022	8.67058	10.0512	9.18941	9.51021	632.566	-0.64706	0.00726977	0.199165
CCR5	CCR5	1234	CC-CKR-5|CCCKR5|CCR-5|CD195|CKR-5|CKR5|CMKBR5|IDDM22	chemokine (C-C motif) receptor 5 (gene/pseudogene)	8.18595	8.01713	8.56946	9.20236	8.54299	10.58	8.66894	8.08025	8.01003	9.26229	7.64828	7.65294	8.57954	8.11405	8.66604	8.95415	8.07017	8.49823	7.35294	7.18484	8.15336	7.48287	8.17605	8.70049	7.72407	8.74772	7.92224	9.18932	7.79979	9.47466	8.34775	8.30421	7.85449	327.438	-0.429523	0.0990398	0.400479
CCR7	CCR7	1236	BLR2|CC-CKR-7|CCR-7|CD197|CDw197|CMKBR7|EBI1	chemokine (C-C motif) receptor 7	8.66594	8.33545	8.23207	7.91285	7.95281	7.68696	7.97495	8.74432	7.43867	7.43551	9.01973	7.75387	7.22552	6.42388	7.52596	8.67368	8.88856	8.87501	8.51077	8.6217	8.41448	9.3092	8.38905	7.41823	9.05648	7.15698	7.01535	7.33764	7.1557	8.28202	7.35544	7.77728	6.7468	252.332	-0.0908093	0.731219	0.924948
CD101	CD101	9398	EWI-101|IGSF2|V7	CD101 molecule	7.81249	8.12455	7.88179	8.66009	8.48995	6.36503	7.70501	7.58644	8.47875	8.55664	7.41695	8.20975	8.08032	8.77418	8.53161	8.40195	8.45582	4.97306	7.9013	6.14921	7.53363	7.74003	7.5746	7.98679	7.63369	8.08115	7.81285	7.59514	8.26803	6.67058	7.38582	7.85283	8.41583	221.488	-0.412981	0.108449	0.422485
CD14	CD14	929	-	CD14 molecule	10.9897	11.0775	11.1521	11.2152	12.3244	11.6714	11.6689	9.49005	12.5528	10.7877	11.144	11.3725	11.8136	11.7491	11.0547	10.7388	10.5069	10.0163	11.4724	10.6602	11.0935	10.503	11.4848	10.5538	11.0903	10.9674	11.291	10.0993	11.575	8.01523	11.4497	11.1108	11.844	2115.15	-0.291499	0.223227	0.587906
CD160	CD160	11126	BY55|NK1|NK28	CD160 molecule	8.7281	8.10776	7.61655	7.01239	6.85551	7.14264	7.70501	8.46358	6.85878	8.48213	7.61742	7.17377	8.09719	8.0258	8.05909	7.26892	7.40137	8.17951	7.15671	8.01711	7.08297	8.18277	7.24018	8.15764	7.48995	8.5731	8.49031	9.30409	7.6294	8.42801	8.04403	8.39041	6.36033	222.592	0.255526	0.291732	0.653064
CD163	CD163	9332	M130|MM130	CD163 molecule	8.39745	7.98069	8.17029	7.93557	8.88458	8.94999	8.02337	6.45286	8.98589	8.0099	7.70809	8.69416	8.49111	9.03922	8.67372	8.1932	7.50829	6.79618	7.69967	7.47114	8.11859	7.2546	8.54951	7.67513	7.73571	8.14388	8.26328	7.66288	8.55163	5.42122	8.26029	7.93161	8.38604	256.106	-0.386979	0.121318	0.44021
CD180	CD180	4064	LY64|Ly78|RP105	CD180 molecule	7.82879	8.08391	7.43333	8.98542	8.31799	8.31256	7.95012	6.76181	8.09628	8.78042	7.57789	7.56678	8.25804	8.81181	8.56778	7.72836	7.98222	6.95444	7.7638	7.14921	7.904	7.07951	8.00202	7.38107	7.02363	6.71268	6.65645	7.91707	7.68307	7.66485	7.98076	7.89276	8.08594	220.508	-0.559669	0.0328454	0.26401
CD19	CD19	930	B4|CVID3	CD19 molecule	7.52298	7.38648	6.80256	8.31061	7.27474	9.36503	7.35763	7.52632	6.39745	7.92993	8.36216	8.5102	8.04597	8.03588	7.47413	7.34865	7.56443	7.11392	7.9013	7.13107	9.11272	7.31118	8.54951	7.20801	7.93052	7.83179	7.46223	8.11387	8.11422	8.34435	8.03926	7.63044	7.97639	220.931	0.152003	0.536443	0.828422
CD200R1	CD200R1	131450	CD200R|HCRTR2|MOX2R|OX2R	CD200 receptor 1	8.66594	8.70282	9.27043	8.67028	8.24303	10.1426	8.57461	8.66289	8.55571	9.36262	8.36216	7.9538	8.90933	8.41361	8.37081	9.13142	9.50542	9.24033	8.35294	8.91475	7.95744	8.69213	7.41706	8.81635	8.29534	7.45437	7.50567	8.34591	8.65442	8.75939	9.07465	8.57128	8.74861	392.105	-0.48386	0.0213757	0.234027
CD22	CD22	933	SIGLEC-2|SIGLEC2	CD22 molecule	9.2838	9.29596	8.00823	9.43542	9.14693	11.265	9.27405	9.3175	7.90364	10.2216	10.0446	9.96648	9.51911	10.0706	9.39734	9.18887	9.589	8.7618	9.01634	8.85519	11.0648	9.36372	9.78271	9.32022	9.36629	9.6069	9.21174	9.87627	9.98377	10.2584	9.50649	9.36482	9.754	732.055	0.102564	0.684031	0.897265
CD226	CD226	10666	DNAM-1|DNAM1|PTA1|TLiSA1	CD226 molecule	9.21725	9.65969	9.42201	9.04671	8.44606	10.2512	8.55498	9.14832	8.30574	8.6862	10.2166	8.5331	8.7324	8.59721	9.00734	8.76949	9.61049	9.57183	9.56216	9.4272	9.3002	8.92751	8.38905	9.29381	8.69755	9.64767	9.35774	9.48154	8.5932	9.19514	9.64948	9.40679	8.9547	564.653	0.0162478	0.921277	0.981805
CD244	CD244	51744	2B4|NAIL|NKR2B4|Nmrk|SLAMF4	CD244 molecule_ natural killer cell receptor 2B4	9.472	9.2323	9.26199	9.29093	9.24303	10.7326	9.29983	9.11809	9.41046	9.70161	9.58588	9.39928	9.16164	9.36648	9.42491	8.57768	8.88415	8.89711	9.12532	9.78148	9.215	9.09801	9.22442	9.24294	8.39041	9.31722	9.27588	9.39654	9.16444	8.86323	9.90676	9.60226	9.66423	636.04	-0.0888058	0.561435	0.83618
CD27	CD27	939	S152|S152. LPFS2|T14|TNFRSF7|Tp55	CD27 molecule	11.0308	10.6223	10.4389	11.031	10.5547	12.4079	10.8978	11.2648	10.4374	10.8882	10.2622	10.2008	10.4925	10.1693	10.6004	11.5719	11.1521	11.1353	9.94898	10.6633	10.3156	11.4727	10.1089	10.4604	11.0801	9.93296	9.91765	10.5449	10.0661	10.9566	10.3477	10.4872	9.80772	1600.74	-0.477471	0.0278042	0.259642
CD274	CD274	29126	B7-H|B7H1|PD-L1|PDCD1L1|PDCD1LG1|PDL1	CD274 molecule	7.69291	7.7184	7.79088	7.86039	7.69604	8.46456	8.07482	7.97173	8.02364	7.66839	7.69337	7.83903	7.67736	7.52751	7.45642	7.71638	7.80713	7.75912	7.69967	7.58217	7.44287	7.90142	7.5746	7.7644	7.8364	7.5633	7.88042	7.83134	7.39716	7.40755	7.47328	7.78887	7.68415	213.091	-0.177217	0.0218872	0.234952
CD28	CD28	940	Tp44	CD28 molecule	10.6637	11.0614	10.8213	10.6186	10.4447	11.8751	10.5225	11.1869	10.6737	11.1688	11.0676	10.2026	10.3659	9.97695	10.5512	11.2923	11.3734	11.6538	11.2503	11.1022	10.845	11.0268	10.75	11.2473	11.1128	10.4058	10.5087	10.8518	10.7117	11.3898	10.885	10.9943	10.3384	1880.6	-0.0240117	0.883813	0.975958
CD33	CD33	945	SIGLEC-3|SIGLEC3|p67	CD33 molecule	8.73676	8.79173	9.02827	8.90136	9.70304	10.1123	9.09761	7.66289	9.81836	9.62056	8.78648	9.24138	9.38124	9.85987	9.37239	8.62967	8.40137	7.88733	9.23572	8.72815	8.60234	8.39958	9.15957	8.24294	8.08404	8.45083	9.02604	8.30409	9.22135	5.84305	7.97578	9.08674	9.88922	454.057	-0.452773	0.0676249	0.354891
CD38	CD38	952	ADPRC 1|ADPRC1	CD38 molecule	8.45109	7.99538	7.98791	9.65496	7.89685	8.62376	8.0186	8.46892	8.05711	8.48213	8.24086	7.76358	8.62346	8.43915	8.24586	8.74023	7.87974	7.97768	7.64623	8.18484	8.05872	8.58147	7.88655	7.7644	8.59588	8.24137	7.71579	8.56713	7.99524	8.61514	7.8507	8.07417	7.79991	297.326	-0.258988	0.067555	0.354891
CD3D	CD3D	915	CD3-DELTA|IMD19|T3D	CD3d molecule_ delta (CD3-TCR complex)	12.3303	12.2512	12.2783	12.6336	12.0268	13.3953	12.5051	13.2803	11.9684	12.4719	12.1804	12.0601	12.1746	11.9034	12.293	12.8736	12.9615	12.8749	12.0636	12.1322	12.2536	12.7814	11.9526	12.466	12.5329	12.5684	12.3439	12.2577	11.738	12.4699	12.1202	12.5472	11.6638	5309.52	-0.248759	0.0975793	0.400479
CD3E	CD3E	916	IMD18|T3E|TCRE	CD3e molecule_ epsilon (CD3-TCR complex)	11.7454	11.8229	11.804	11.8533	11.4229	12.0232	11.936	12.8065	11.4614	11.758	11.7856	11.4278	11.5117	11.1392	11.6934	12.3836	12.3363	12.3358	11.2819	11.4729	11.7469	12.1609	11.3605	12.0935	12.0165	11.96	11.6861	11.7503	11.3123	12.2159	11.3853	11.9401	11.0106	3509.36	-0.170436	0.276391	0.650032
CD3G	CD3G	917	CD3-GAMMA|IMD17|T3G	CD3g molecule_ gamma (CD3-TCR complex)	9.70179	9.85046	10.048	10.1918	9.58407	10.0575	10.1789	10.8975	9.62208	9.6321	10.2647	9.30928	9.72544	9.52154	9.71772	10.2545	10.164	10.4316	9.91408	9.87985	9.93763	10.3723	9.41706	9.91279	10.1808	10.3317	10.0078	9.94591	9.38973	10.0487	9.67737	9.96944	9.6709	977.948	-0.0732243	0.628691	0.864093
CD4	CD4	920	CD4mut	CD4 molecule	10.5795	10.9532	10.9751	10.5658	11.4384	11.9692	11.1487	11.0521	11.4582	11.0353	10.6804	10.6159	10.7902	11.0446	10.7628	11.0359	10.9719	10.6316	10.6931	10.858	10.8235	10.666	10.8407	10.9128	10.9172	10.6093	10.9495	10.3293	11.1359	10.0716	10.5296	10.5724	10.844	1861.79	-0.295128	0.00939862	0.199165
CD40	CD40	958	Bp50|CDW40|TNFRSF5|p50	CD40 molecule_ TNF receptor superfamily member 5	6.77932	6.67345	6.91445	6.75575	7.29961	8.64514	6.72271	6.47423	7.12182	7.69503	7.64828	7.3773	6.74622	7.57435	6.87146	6.83186	7.23145	6.58247	7.14713	6.41225	8.2529	6.89085	7.52398	6.82099	7.19356	7.11286	6.93591	7.04445	7.49274	7.33716	7.11374	7.25493	7.90061	143.31	0.0693836	0.719994	0.922461
CD40LG	CD40LG	959	CD154|CD40L|HIGM1|IGM|IMD3|T-BAM|TNFSF5|TRAP|gp39|hCD40L	CD40 ligand	9.0673	8.58156	9.16578	8.52429	8.32407	9.17238	8.42044	8.88661	8.36574	9.25336	8.69337	7.71434	8.29403	8.11405	8.55952	9.5134	9.82333	9.27262	8.6898	8.54838	8.66793	8.65201	8.20848	9.18304	8.69755	8.75348	8.49031	8.80759	8.66471	9.34076	8.84525	8.76364	8.10295	425.255	-0.143171	0.457365	0.772412
CD45R0	CD45R0	NA	NA	NA	11.4312	11.7896	12.1163	11.5916	11.7874	12.1026	11.8249	11.8686	12.0392	12.0611	11.8144	12.1801	12.0485	12.0822	11.5103	12.2399	11.9698	11.5324	12.0479	12.2702	11.9082	11.0882	11.7854	12.3251	11.1513	11.8963	11.4638	11.6757	11.9299	11.3657	12.5004	12.1694	12.3201	3757.07	0.0110581	0.932849	0.981805
CD45RA	CD45RA	NA	NA	NA	11.2388	10.8229	10.8213	11.145	10.2204	10.8008	10.577	11.1747	10.4246	10.9984	11.1386	11.3299	10.6996	10.5156	11.1723	10.9906	11.2733	11.2403	10.879	10.796	11.169	11.8416	11.1089	10.1668	11.1217	11.3589	11.3871	11.1187	10.6247	11.2965	11.0369	11.0207	10.4489	2003.73	0.122249	0.316083	0.663303
CD48	CD48	962	BCM1|BLAST|BLAST1|MEM-102|SLAMF2|hCD48|mCD48	CD48 molecule	11.796	12.125	11.6565	11.8451	11.6514	12.2771	12.245	12.2747	11.8795	12.1908	12.3697	12.2976	11.9713	11.8601	11.7958	12.2146	12.3979	11.9314	12.3811	11.8003	11.6273	12.3998	12.0587	12.0868	12.088	11.7042	12.0853	11.593	11.7932	11.9356	12.1759	12.5251	12.6174	4240.55	0.0281924	0.790564	0.945656
CD5	CD5	921	LEU1|T1	CD5 molecule	10.0396	10.29	10.5119	10.2997	9.90092	10.7074	10.2559	11.2029	10.351	9.9318	9.70442	9.89314	9.61261	9.30253	9.67372	11.055	10.7849	10.8406	10.6782	10.187	10.5314	10.4616	10.5495	10.5607	10.3672	10.6345	10.299	9.90173	9.93185	10.3281	9.59364	10.1405	9.19306	1204.17	-0.0636762	0.72139	0.922461
CD6	CD6	923	TP120	CD6 molecule	9.73244	10.6837	9.07718	10.2473	9.64357	10.7671	9.74886	10.7199	9.5697	8.48722	10.2205	9.85047	9.15475	8.66587	8.5203	9.67677	9.36073	10.4567	9.8812	9.13107	10.6376	9.26487	9.93579	10.2115	10.7314	10.6313	9.87451	9.67934	9.33533	9.21686	9.79096	9.75874	7.89736	839.837	0.0130938	0.959226	0.981805
CD68	CD68	968	GP110|LAMP4|SCARD1	CD68 molecule	10.4272	10.7534	10.6765	10.5604	11.5081	11.8477	11.3769	9.61318	11.6029	10.3018	10.6397	10.6569	10.5038	10.6152	10.2595	10.3448	10.1549	9.50624	10.9218	10.2619	10.4522	9.99938	11.2402	10.1558	10.4366	9.94433	10.4215	9.76352	10.5572	8.22078	10.4465	10.3116	11.1562	1422.19	-0.35044	0.11999	0.44021
CD69	CD69	969	AIM|BL-AC/P26|CLEC2C|EA1|GP32/28|MLR-3	CD69 molecule	10.1923	11.93	10.1635	9.31928	10.0403	11.0171	10.6343	11.8906	10.6919	11.0713	11.7571	10.0059	10.6309	10.0165	9.61907	11.5047	11.323	11.1186	11.0327	11.3321	12.1083	12.0116	10.5993	11.2524	11.2331	11.6333	11.807	10.9729	10.8035	11.9965	11.53	10.9656	11.6093	2083.32	0.549466	0.014426	0.223427
CD70	CD70	970	CD27L|CD27LG|TNFSF7	CD70 molecule	2.93802	3.36967	4.43333	4.93557	3.88868	5.36503	4.02813	5.24475	3.61086	4.42494	4.47835	4.00384	3.81777	4.32873	3.53161	3.97942	4.53101	4.21122	5.00577	4.73418	4.346	3.89085	5.03855	4.12055	4.36067	4.4258	4.94496	4.8947	3.37726	4.86323	3.70774	4.3674	4.38835	19.5692	0.281068	0.509381	0.812706
CD72	CD72	971	CD72b|LYB2	CD72 molecule	6.63846	6.59849	6.40295	7.2117	6.49534	8.70742	6.71094	6.8625	5.93278	7.39276	7.1735	7.40239	6.94039	7.0258	6.5203	6.33305	6.81641	6.93558	6.08823	7.28672	7.91755	6.92233	7.30158	6.44247	6.86317	6.5633	6.63426	7.44929	6.93525	7.51348	6.88832	6.61316	6.87113	121.174	-0.0307402	0.887132	0.976307
CD79B	CD79B	974	AGM6|B29|IGB	CD79b molecule_ immunoglobulin-associated beta	7.46158	7.58399	7.15214	8.262	7.41793	9.33903	8.20646	7.94901	7.76466	8.59957	8.86411	8.58333	7.94039	8.23562	7.54842	7.84292	8.0856	7.66494	8.39404	7.89337	9.14186	7.55158	8.78271	7.66487	8.12885	7.94181	7.31652	7.90032	8.18461	8.3263	8.01517	8.26603	8.33657	268.933	0.0503718	0.805989	0.949357
CD80	CD80	941	B7|B7-1|B7.1|BB1|CD28LG|CD28LG1|LAB7	CD80 molecule	5.25995	5.04209	5.70634	5.55028	5.2366	4.8796	3.86766	5.47423	4.68124	5.38187	5.72989	5.67369	5.30652	5.7106	5.50889	4.61685	5.38899	4.44254	6.56216	5.2196	6.38553	4.84778	5.52398	5.39356	5.20197	5.8694	4.71049	5.72759	4.90777	4.94123	6.10463	5.80798	5.85783	40.7597	0.496279	0.0945542	0.400279
CD84	CD84	8832	LY9B|SLAMF5|hCD84|mCD84	CD84 molecule	8.37543	8.55454	8.41061	8.81516	7.62892	8.78649	7.92486	8.08721	8.08334	8.0654	8.69337	8.38362	8.15129	8.12668	8.5146	8.15822	8.4379	8.53315	8.86375	8.40471	8.57696	8.36181	8.71662	8.6124	8.33795	8.2082	8.16606	8.52406	8.21296	7.96476	8.82322	8.98295	8.41129	335.661	0.153309	0.127353	0.440445
CD86	CD86	942	B7-2|B7.2|B70|CD28LG2|LAB72	CD86 molecule	9.21725	9.50538	9.48499	9.59735	10.0067	10.0891	9.68408	8.23226	10.4475	9.75322	9.31966	10.2151	10.0815	10.3698	9.91747	8.81512	8.95307	8.37765	9.9817	9.00221	9.31563	8.99815	9.87649	8.99502	9.27356	9.22902	9.57286	9.09437	9.9233	7.11115	10.1964	9.4585	10.2971	707.429	-0.184506	0.391196	0.726343
CD8A	CD8A	925	CD8|Leu2|MAL|p32	CD8a molecule	10.4926	10.1559	10.8356	11.2687	9.7444	11.8477	10.6099	11.5218	9.97893	9.91491	10.6047	11.011	10.2992	10.1867	10.4035	10.655	9.77656	11.0397	10.2221	10.5225	11.2846	11.0141	10.9015	10.7823	10.4132	10.9253	10.7658	10.7339	9.08078	10.7253	10.46	11.2954	10.3999	1554.5	0.0132217	0.946267	0.981805
CD8B	CD8B	926	CD8B1|LEU2|LY3|LYT3|P37	CD8b molecule	8.64768	7.98805	8.47772	8.84547	8.11575	10.265	8.51829	9.25713	7.61086	7.6862	8.08039	8.68907	7.89148	7.72312	7.90665	8.97942	7.53101	9.45253	7.58364	8.2196	8.72297	9.78496	9.19236	8.22208	8.47614	8.47891	7.95395	8.44545	6.4265	8.76208	7.78954	8.84915	8.10576	334.117	-0.128917	0.59152	0.853671
CD96	CD96	10225	TACTILE	CD96 molecule	10.9824	11.0744	10.9145	10.7834	9.93506	11.1123	10.4482	11.359	10.383	11.1877	11.6416	10.4825	10.8065	10.4889	11.0625	11.1133	11.509	11.4608	11.4536	10.8427	10.9558	11.4535	10.4309	11.3029	10.9918	11.2213	11.0013	11.1108	10.6871	11.5047	11.12	11.413	10.937	2055.39	0.130714	0.32478	0.663303
CDC14B	CDC14B	8555	CDC14B3|Cdc14B1|Cdc14B2|hCDC14B	cell division cycle 14B	7.13442	8.34408	7.62972	7.84846	6.83864	7.0171	7.40955	7.73549	6.78078	7.35984	7.92524	7.62123	7.05833	7.40845	7.27308	7.01895	8.2792	7.54564	8.00046	7.16713	8.27411	7.52449	7.24018	7.70551	7.53059	8.04404	7.77278	7.53856	7.37224	7.16091	7.89361	7.70573	7.1957	184.297	0.116758	0.481024	0.787243
CDC16	CDC16	8881	ANAPC6|APC6|CUT9	cell division cycle 16	9.13442	9.15267	9.06753	9.22329	9.02171	6.36503	8.76034	9.20055	8.91828	9.26525	9.14403	9.32577	9.28248	9.06241	9.47705	8.94392	9.40137	9.52055	9.04501	9.03674	8.91079	9.50036	8.84591	9.05128	9.4357	8.95687	8.78542	9.81207	9.19033	9.28202	9.24794	9.30286	9.22836	544.137	0.0853201	0.548763	0.833554
CDC20	CDC20	991	CDC20A|bA276H19.3|p55CDC	cell division cycle 20	4.81249	4.79593	4.17029	6.53549	4.67718	5.55767	4.68709	4.63469	4.28893	4.72979	3.78648	4.63187	5.0534	4.53226	4.05517	5.66747	4.23145	3.49501	4.24024	4.52772	5.76104	4.66137	5.03855	4.34294	4.98516	4.4258	4.57723	5.50941	4.25173	4.90276	5.41556	4.44757	3.68791	26.0017	-0.11731	0.761585	0.941427
CDC42	CDC42	998	CDC42Hs|G25K	cell division cycle 42	12.8242	13.0433	12.8578	12.9958	12.8328	13.6972	13.3017	13.3908	13.4072	13.2161	13.2981	13.3532	13.0445	13.0654	12.931	13.0777	13.2973	13.0683	13.5595	12.8064	13.1042	13.1652	13.2353	12.8779	12.8683	13.1064	13.195	12.8523	13.0097	12.7501	13.4054	13.3408	13.4259	8986.1	-0.0351012	0.699941	0.910784
CDH1	CDH1	999	Arc-1|CD324|CDHE|ECAD|LCAM|UVO	cadherin 1_ type 1	4.16041	4.89323	4.43333	3.63601	4.33614	5.7276	3.86766	3.55669	4.37639	4.03792	4.25596	3.86634	4.25589	4.37179	3.99104	4.50993	4.4379	4.00958	3.61875	4.91475	5.42401	4.32695	4.71662	4.53558	3.94563	4.10387	3.87096	4.35413	4.25173	3.78076	4.38582	4.32558	3.10295	19.0801	-0.0254707	0.953124	0.981805
CDKN1C	CDKN1C	1028	BWCR|BWS|KIP2|WBS|p57|p57Kip2	cyclin-dependent kinase inhibitor 1C (p57_ Kip2)	4.67499	4.65507	5.65572	5.06486	4.01421	5.7276	4.82459	4.38677	5.37639	4.86104	4.89339	5.18827	4.44854	4.83892	4.74106	4.13142	4.4379	3.68766	4.50327	5.35085	4.87652	4.61074	5.88655	4.44247	4.36067	4.5893	4.87096	4.8947	4.56489	4.01523	4.80085	4.19232	5.25269	26.9485	-0.194011	0.630364	0.864093
CDKN2C	CDKN2C	1031	INK4C|p18|p18-INK4C	cyclin-dependent kinase inhibitor 2C (p18_ inhibits CDK4)	7.16041	6.76198	6.70634	7.05452	7.10167	7.8796	7.26401	7.66289	7.54632	7.31476	7.5123	6.91945	6.95104	6.94254	6.77954	6.71638	7.00674	7.2499	7.78249	6.80456	7.17608	6.94294	6.71662	6.89314	7.02363	6.99139	6.79296	6.93909	7.05908	6.61216	7.45907	7.45729	6.9295	136.642	-0.138999	0.324061	0.663303
CEACAM1	CEACAM1	634	BGP|BGP1|BGPI	carcinoembryonic antigen-related cell adhesion molecule 1 (biliary glycoprotein)	5.81249	6.21516	6.27463	6.32789	5.33614	5.14264	5.42405	5.43116	5.45885	6.86104	5.75846	7.06797	6.2123	7.47909	6.29979	5.89696	6.02286	6.0627	7.67986	7.59547	6.46148	6.26282	6.80409	7.95344	5.47614	5.48238	5.55377	6.94998	7.02111	7.19315	8.23548	6.33615	6.85783	84.0015	0.928957	0.0139345	0.223427
CEACAM3	CEACAM3	1084	CD66D|CEA|CGM1|W264|W282	carcinoembryonic antigen-related cell adhesion molecule 3	4.81249	5.3004	5.09629	4.02304	4.33614	4.14264	4.95012	3.97173	5.04381	4.98133	4.33397	5.00384	4.95104	6.41361	4.81701	3.80949	4.4379	4.07997	7.24024	6.58217	5.49801	3.71028	4.30158	7.74504	3.6826	4.82633	4.48101	6.16149	6.64196	5.94123	6.74337	5.42794	6.17976	35.2964	1.81601	0.0012426	0.0876725
CEBPB	CEBPB	1051	C/EBP-beta|IL6DBP|NF-IL6|TCF5	CCAAT/enhancer binding protein (C/EBP)_ beta	10.029	10.749	10.566	10.4404	11.1061	12.3126	10.9095	10.1232	11.4607	10.7212	10.347	11.1057	10.7663	11.0587	10.5295	10.3073	9.93615	9.97768	11.1143	11.1333	10.6799	10.5279	11.4377	11.2728	10.4848	10.6737	11.0551	10.3745	11.3373	10.3542	10.9676	10.4801	10.9512	1741.82	0.0751959	0.668144	0.889458
CEBPD	CEBPD	1052	C/EBP-delta|CELF|CRP3|NF-IL6-beta	CCAAT/enhancer binding protein (C/EBP)_ delta	9.45635	9.24003	9.39526	9.25072	10.1555	10.1351	9.83277	8.30563	10.6018	9.47703	8.53725	9.91945	10.1685	9.89536	9.21811	9.36408	8.56993	8.64476	9.44579	9.42347	9.27411	9.47581	9.38905	9.17583	9.26956	9.56002	9.92453	9.47024	9.81003	8.33355	9.64006	8.89097	9.27787	680.265	-0.192572	0.319555	0.663303
CFLAR	CFLAR	8837	CASH|CASP8AP1|CLARP|Casper|FLAME|FLAME-1|FLAME1|FLIP|I-FLICE|MRIT|c-FLIP|c-FLIPL|c-FLIPR|c-FLIPS	CASP8 and FADD-like apoptosis regulator	10.7475	10.6797	10.8385	10.7748	10.1297	11.2512	10.3386	10.5173	10.379	10.9912	10.4901	10.7744	10.8901	10.9246	10.7526	10.3448	10.7742	10.7524	10.664	10.6491	10.6639	10.6944	10.524	10.7859	10.5562	10.8243	11.0351	11.1367	10.6744	10.9394	10.7731	10.7782	10.6642	1685.07	0.055564	0.461144	0.776728
CHEK1	CHEK1	1111	CHK1	checkpoint kinase 1	5.81249	6.11113	6.09629	6.44337	5.6387	6.8796	6.00902	6.3175	5.53685	5.92244	5.75846	6.03626	5.88594	5.7106	5.55398	6.30135	6.17486	5.33151	5.50327	5.52772	6.73067	5.82576	6.17605	5.70551	5.75298	6.2082	6.44321	6.19848	5.9488	6.35151	5.99068	5.74592	5.62651	63.0072	-0.0437868	0.796734	0.945656
CHUK	CHUK	1147	IKBKA|IKK-alpha|IKK1|IKKA|NFKBIKA|TCF16	conserved helix-loop-helix ubiquitous kinase	7.82879	7.84134	7.95689	8.07513	7.44048	7.8056	7.69906	7.62517	7.77274	7.98853	8.16285	8.18827	8.17872	8.27302	8.11657	7.80949	8.35119	7.75912	8.61528	7.70993	7.73067	8.14768	7.10894	7.80237	7.46919	8.03461	8.11889	8.12352	7.91124	7.92692	8.31655	8.15996	8.15823	246.538	0.0310601	0.794664	0.945656
CIITA	CIITA	4261	C2TA|CIITAIV|MHC2TA|NLRA	class II_ major histocompatibility complex_ transactivator	8.49261	8.19303	8.07718	8.45521	8.79557	9.41565	7.75748	7.52632	8.02364	8.79691	8.53725	8.57232	8.24295	8.7085	8.29648	7.4677	8.16763	7.69328	8.1804	8.04645	9.23678	8.01284	8.86637	7.89314	7.95561	8.08572	8.30251	8.12832	8.54496	8.08132	8.00543	8.49315	8.92631	315.697	-0.00336779	0.983925	0.988595
CISH	CISH	1154	BACTS2|CIS|CIS-1|G18|SOCS	cytokine inducible SH2-containing protein	7.96777	6.93191	8.71255	8.58663	8.31189	9.04953	8.19805	7.38677	6.94714	8.69062	6.96868	7.02015	7.40273	7.81181	7.88916	7.40941	9.164	7.72108	6.20371	8.54838	6.5684	7.80339	7.10894	7.84847	8.03309	6.38185	6.83248	7.74019	6.85119	8.56982	8.00053	6.16886	6.36973	195.644	-0.626636	0.0493853	0.317112
CLCF1	CLCF1	23529	BSF-3|BSF3|CISS2|CLC|NNT-1|NNT1|NR6	cardiotrophin-like cytokine factor 1	6.30726	6.8291	6.65572	6.93557	5.85551	7.55767	6.02813	6.72662	5.96135	6.35984	7.44359	6.54441	6.23861	6.4442	5.7984	5.45335	5.81641	6.44254	6.88409	6.84965	7.4049	5.61074	7.10894	6.60167	6.59588	7.53683	7.15441	7.08452	6.60821	6.92212	6.56904	7.08987	6.32212	96.8863	0.395679	0.0573681	0.33577
CMKLR1	CMKLR1	1240	CHEMERINR|ChemR23|DEZ|RVER1	chemerin chemokine-like receptor 1	7.84491	7.25231	8.00823	8.0597	7.59917	8.20153	7.70501	7.89456	6.66397	8.22622	7.28571	6.63187	7.83512	7.67665	7.5977	7.07628	7.4379	7.52055	6.99512	8.1582	7.5684	6.67375	7.03855	6.87543	7.06111	7.87997	8.00673	8.06463	7.38226	7.27826	6.32442	7.83431	6.9547	177.679	-0.240599	0.293371	0.653064
CNTF	CNTF	1270	HCNTF	ciliary neurotrophic factor	6.99692	6.72722	6.62972	6.22098	5.07311	6.25811	5.17252	6.16813	5.64648	6.64126	6.99293	6.75387	6.43343	6.42388	6.70154	6.39446	6.68075	6.44254	7.14713	6.38187	7.61902	6.69821	6.30158	6.80237	6.11555	6.48238	6.72106	6.5812	6.74649	6.80183	6.48735	6.95922	7.05714	91.9666	0.35762	0.0575411	0.33577
CPA3	CPA3	1359	MC-CPA	carboxypeptidase A3 (mast cell)	4.35306	3.53959	4.01829	3.39501	3.01421	2.55767	3.7802	2.38677	2.61086	4.24437	3.89339	4.79234	3.77047	4.67665	3.77954	3.39446	3.11597	4.54564	4.72566	4.41225	5.5684	3.97331	5.03855	3.85751	2.58306	3.3669	3.43039	4.28702	3.01469	3.01523	4.60821	3.40805	3.85783	13.8168	0.52327	0.3219	0.663303
CR2	CR2	1380	C3DR|CD21|CR|CVID7|SLEB9	complement component (3d/Epstein Barr virus) receptor 2	5.87662	4.6916	4.65572	5.71693	4.95281	4.14264	4.95012	5.19412	4.68124	5.72979	5.78648	5.93673	5.1115	5.26161	4.66089	5.80949	4.99044	5.44254	4.61875	5.58217	6.60234	5.99321	5.30158	5.29047	5.29927	5.27379	4.26689	4.8489	4.82204	5.60019	4.80085	5.04548	4.98559	37.0084	0.049502	0.868245	0.972373
CREB3L2	CREB3L2	64764	BBF2H7	cAMP responsive element binding protein 3-like 2	8.40834	8.32095	8.05782	8.43143	7.8471	8.41565	7.89914	8.03782	7.85117	7.94481	8.27091	7.68396	8.16049	8.21507	8.00734	8.0479	8.11597	8.43585	8.04759	7.80456	8.18731	7.71628	8.00202	8.28378	8.08859	8.32883	8.3645	8.70527	8.25173	8.60918	8.04878	8.02602	8.0973	282.642	0.0514676	0.57248	0.839809
CREB5	CREB5	9586	CRE-BPA|CREB-5	cAMP responsive element binding protein 5	7.95297	7.90105	8.07718	7.84846	8.42925	8.2301	7.0186	6.16813	8.20182	8.35984	8.02855	8.3126	8.67575	9.27727	8.29316	6.87558	7.5754	6.75375	8.79483	7.78148	7.65181	7.57157	8.17605	8.62834	6.78693	7.68281	8.32693	7.37852	8.30009	7.05085	9.12953	8.34403	9.32574	250.2	0.17697	0.489511	0.790939
CREBBP	CREBBP	1387	CBP|KAT3A|RSTS	CREB binding protein	10.3275	10.4411	10.4182	10.07	9.97421	11.4125	9.57948	10.2432	9.88884	10.6286	10.4326	10.1883	10.2023	10.3771	10.2973	10.3232	10.4837	10.4062	10.5872	10.5905	10.6679	10.4391	10.3016	10.5593	10.2362	10.4058	10.3962	10.348	10.3347	10.7668	10.3745	10.4433	10.6474	1339.67	0.114883	0.226949	0.589107
CRLF2	CRLF2	64109	CRL2|CRLF2Y|TSLPR	cytokine receptor-like factor 2	4.16041	3.45713	3.17029	3.2575	3.88868	4.14264	3.86766	4.19412	3.09628	3.5074	3.671	3.35177	3.32301	3.67665	2.99104	3.80949	4.11597	3.59455	3.24024	3.63464	4.49801	3.38835	5.03855	3.53558	3.94563	3.3669	3.43039	4.21663	3.20733	3.50066	3.26029	2.56005	3.7468	12.395	-0.0297473	0.944208	0.981805
CRTAM	CRTAM	56253	CD355	cytotoxic and regulatory T cell molecule	7.92291	7.02072	6.97765	8.2575	7.24943	8.28559	7.67502	7.00148	6.93278	7.25634	7.01677	7.66335	7.63836	7.38762	7.7984	7.86478	7.13092	7.91648	7.10813	6.78148	7.2846	8.20853	7.24018	7.24983	6.7757	7.3669	6.7829	7.53133	6.46472	7.7377	7.05824	7.78887	6.99776	165.988	-0.308445	0.0709631	0.36413
CSF1	CSF1	1435	CSF-1|MCSF	colony stimulating factor 1 (macrophage)	5.81249	6.16408	6.24068	5.74293	5.6387	3.55767	6.08398	6.3175	5.53685	5.89207	5.75846	5.18827	5.33931	5.92819	4.99104	6.69214	6.33836	6.0627	5.20371	6.11269	5.26354	5.26282	5.52398	6.57998	5.63369	5.45437	5.90843	6.4025	5.69919	6.16904	5.58221	5.83803	5.96093	53.9651	-0.0676109	0.795339	0.945656
CSF1R	CSF1R	1436	C-FMS|CD115|CSF-1R|CSFR|FIM2|FMS|HDLS|M-CSF-R	colony stimulating factor 1 receptor	10.4977	10.9607	11.3392	10.9807	11.3548	10.7768	11.1267	9.66056	11.9069	11.3873	9.86411	11.4301	11.446	11.5101	11.4631	10.5876	9.83707	9.67776	10.1459	10.4066	10.2368	10.4061	11.2363	10.2533	10.1583	10.509	11.0629	10.7101	11.5624	8.66772	10.5674	10.4068	10.9477	1662.95	-0.422265	0.0700101	0.36413
CSF3R	CSF3R	1441	CD114|GCSFR	colony stimulating factor 3 receptor (granulocyte)	10.3188	10.8301	10.2428	10.4324	11.0767	10.8477	10.1959	8.81722	11.1913	10.9858	10.4469	11.5238	10.6425	11.9374	10.6953	9.81231	10.207	9.36185	12.1244	11.583	10.6996	10.0702	10.8915	11.6519	9.87374	10.0192	10.5501	10.1836	11.5875	10.444	11.9544	10.9035	12.1587	1704.57	0.488246	0.0623127	0.350164
CSH2/GH2	CSH2/GH2	NA	NA	NA	5.25995	4.45713	4.84836	3.52054	4.75118	4.8796	2.58755	3.38677	2.61086	5.24437	4.47835	3.71434	3.25589	3.74376	3.53161	3.61685	3.70093	4.21122	3.37774	5.07521	6.76104	4.80339	2.71662	4.62305	4.41956	4.17426	4.20799	4.59514	3.85119	5.11957	4.60821	3.23812	3.35087	17.668	0.947311	0.0716792	0.36413
CTBP2	CTBP2	1488	-	C-terminal binding protein 2	7.84491	7.68708	7.46307	6.84247	7.22367	6.46456	7.23963	6.53651	7.33332	7.82933	7.58588	7.02015	7.16278	7.33418	7.2865	5.80949	6.87086	7.1306	7.1757	7.89337	7.87652	7.06078	6.88655	7.31694	6.98516	6.7008	7.02391	7.4104	7.33662	6.95069	7.9146	7.08987	7.61865	147.98	0.100305	0.551812	0.833554
CTF1	CTF1	1489	CT-1|CT1	cardiotrophin 1	4.93802	3.07011	4.01829	5.32789	4.42925	4.55767	2.10213	3.8462	3.28893	3.33748	4.47835	4.63187	3.32301	3.60626	3.53161	4.50993	3.99044	3.3881	3.61875	4.41225	4.17608	3.80339	5.52398	3.99502	3.23514	3.68883	4.48101	4.06463	3.20733	3.50066	3.60821	3.32558	2.56238	14.5811	-0.8459	0.0741608	0.370804
CTLA4	CTLA4	1493	ALPS5|CD|CD152|CELIAC3|CTLA-4|GRD4|GSE|IDDM12	cytotoxic T-lymphocyte-associated protein 4	8.69291	9.56196	8.70011	8.37437	8.5114	8.04953	8.24372	10.0627	9.1438	8.8413	9.23832	8.21684	8.4672	8.61749	8.33574	9.07628	10.4808	9.08854	8.72566	9.15371	9.80179	9.38082	8.86637	8.78351	9.39776	8.8694	9.19478	8.82248	9.32627	8.77811	9.47328	9.37255	9.5134	513.755	0.167197	0.418275	0.7494
CTSW	CTSW	1521	LYPN	cathepsin W	11.8509	11.2234	10.8526	11.6045	9.98	12.2372	11.6765	11.3497	10.7738	11.127	11.5434	10.6711	11.2586	10.4097	9.40043	10.6281	10.5154	11.6624	10.5005	11.5813	10.936	10.9468	10.8613	11.374	11.0454	12.0402	11.7571	11.8616	10.8184	11.9052	11.0422	11.45	10.1871	2230.86	0.120201	0.55684	0.835654
CUL1	CUL1	8454	-	cullin 1	9.98605	10.1254	9.85399	10.0283	9.69838	8.93271	9.89654	10.1383	9.93098	10.0257	10.1521	9.75387	10.0279	9.92909	9.89246	10.0692	10.5408	10.2365	9.81767	9.89606	10.1476	10.1554	9.54951	10.0113	9.94312	9.96185	9.87924	9.99405	9.87089	10.0552	10.2806	10.0591	10.0352	1000.09	-0.00262547	0.976295	0.982484
CUL2	CUL2	8453	-	cullin 2	9.42452	9.54334	9.41061	9.4689	9.39792	11.2442	9.16606	9.57412	9.23729	9.64354	10.046	9.55843	9.38714	9.37047	9.45642	9.36408	10.164	9.62429	10.5468	9.57883	9.9705	9.75467	9.45809	9.59628	9.39776	9.5909	9.63286	9.53314	9.38724	9.65909	9.94933	10.0268	9.92552	814.273	0.0518414	0.717696	0.922461
CXCL1/2/3	CXCL1/2/3	NA	NA	NA	5.44052	4.6916	4.5488	4.1835	3.88868	2.55767	3.68709	4.70869	4.37639	4.24437	4.84093	4.86634	5.47829	5.47416	3.11657	4.80949	5.05457	3.27262	4.31063	5.73418	6.53363	4.50383	5.52398	5.39356	4.02363	5.3055	5.23774	4.14263	5.18461	5.21686	5.55574	3.56005	5.3124	25.8176	0.994768	0.024152	0.235946
CXCL11	CXCL11	6373	H174|I-TAC|IP-9|IP9|SCYB11|SCYB9B|b-R1	chemokine (C-X-C motif) ligand 11	4.93802	4.01352	4.30779	3.2575	4.01421	5.14264	4.02813	2.70869	3.28893	4.14483	4.6096	4.24485	2.86358	3.80789	3.92393	3.39446	3.33836	3.00958	2.91831	4.91475	4.98343	3.97331	6.30158	3.53558	3.09763	4.48238	4.26689	3.98216	3.11422	3.15273	3.50129	3.14501	3.9103	14.8086	0.220806	0.644665	0.870984
CXCL8	CXCL8	3576	GCP-1|GCP1|IL8|LECT|LUCT|LYNAP|MDNCF|MONAP|NAF|NAP-1|NAP1	chemokine (C-X-C motif) ligand 8	7.2357	9.1145	5.89276	6.31061	7.58912	7.64514	8.93248	9.43389	8.08334	8.13189	5.44359	8.02015	11.8517	9.76006	4.77954	10.3113	9.24868	5.04521	6.65978	7.93581	12.5204	9.0394	6.71662	7.02744	7.5766	10.7303	11.3256	8.68586	10.0738	8.2745	7.98076	7.7179	9.31605	318.571	0.82757	0.179985	0.550389
CXCR3	CXCR3	2833	CD182|CD183|CKR-L2|CMKAR3|GPR9|IP10-R|Mig-R|MigR	chemokine (C-X-C motif) receptor 3	7.81249	7.47295	8.05782	8.16439	7.58912	9.28559	7.76888	7.69055	7.30015	7.7038	7.14132	6.63187	7.52179	7.31775	7.11657	8.4677	7.98222	7.8374	7.34457	7.27023	8.02157	7.36563	7.76102	7.74504	7.42676	7.3211	7.43039	7.45694	6.58237	7.72672	7.02967	7.15698	6.83766	188.149	-0.474424	0.0119915	0.211516
CXCR6	CXCR6	10663	BONZO|CD186|STRL33|TYMSTR	chemokine (C-X-C motif) receptor 6	7.33034	6.43576	6.87073	7.47473	7.11575	8.14264	7.10213	6.49529	6.79672	8.45642	7.8275	7.57783	7.74927	7.22685	8.05909	7.88631	7.25893	7.95444	8.67653	7.55521	6.84851	7.50383	7.84591	7.51286	6.63369	7.3055	6.62303	8.44929	5.9488	8.28202	7.37828	7.68106	6.62651	170.436	0.0256323	0.9218	0.981805
CYLD	CYLD	1540	BRSS|CDMT|CYLD1|CYLDI|EAC|MFT|MFT1|SBS|TEM|USPL2	cylindromatosis (turban tumor syndrome)	10.5404	10.8306	10.7264	10.5558	10.0384	11.4157	10.1896	10.9895	10.3251	10.8482	10.7442	10.4942	10.3857	10.1738	10.4836	10.9388	11.3025	11.0697	10.9379	10.7727	10.892	11.1914	10.8094	10.9418	10.8084	10.7692	10.7433	10.4104	10.6487	11.167	10.9126	10.891	10.5536	1713.2	0.123815	0.266991	0.639771
CYP26A1	CYP26A1	1592	CP26|CYP26|P450RAI|P450RAI1	cytochrome P450_ family 26_ subfamily A_ polypeptide 1	4.67499	3.53959	3.65572	3.39501	4.33614	4.14264	3.58755	3.70869	2.61086	4.33748	4.78648	4.12937	3.1855	4.03922	3.4385	4.26892	4.33836	3.68766	3.61875	4.52772	5.42401	4.12532	4.71662	4.34294	3.7757	4.3669	4.08246	4.28702	3.66676	4.01523	3.38582	3.56005	2.42488	15.4008	0.483	0.229149	0.589107
CYP26C1	CYP26C1	340665	FFDD4	cytochrome P450_ family 26_ subfamily C_ polypeptide 1	4.35306	3.45713	4.01829	2.2575	3.01421	2.55767	2.7802	1.97173	2.28893	4.14483	4.25596	2.86634	3.1855	2.86929	3.33897	2.80949	3.99044	3.93558	3.24024	3.63464	4.76104	4.12532	3.71662	3.12055	3.23514	2.95187	3.71049	3.8947	3.7923	3.86323	3.88832	3.63044	3.96093	10.8759	0.977632	0.021086	0.234027
CYP4A11/22	CYP4A11/22	NA	NA	NA	5.87662	4.07011	4.17029	2.74293	4.42925	3.55767	3.58755	4.19412	1.87389	5.29167	4.89339	4.00384	3.44854	3.60626	3.4385	4.26892	3.99044	3.49501	3.50327	4.91475	6.346	3.80339	6.30158	4.85751	3.47614	3.95187	4.01535	3.35413	4.01469	4.86323	3.88832	3.14501	2.68791	16.7083	0.59561	0.260757	0.631988
DAPP1	DAPP1	27071	BAM32	dual adaptor of phosphotyrosine and 3-phosphoinositides	9.6614	10.1568	9.5932	9.87221	9.94889	10.2372	9.68408	8.86655	9.82615	9.93367	9.97782	10.0621	10.2288	10.568	9.93249	9.40941	10.2892	9.70028	10.7393	9.28672	10.0372	9.4291	9.85617	9.40286	9.22692	9.53516	9.35943	9.46075	9.87887	8.82258	10.2134	9.70674	10.2578	886.982	-0.173901	0.291837	0.653064
DCTN6	DCTN6	10671	WS-3|WS3|p27	dynactin 6	8.80427	9.16408	8.69385	8.90424	8.42925	9.29914	8.51152	8.9941	8.86257	8.55664	9.24591	9.18104	8.90112	8.72935	8.76523	8.79249	8.94886	9.12437	9.97223	8.71603	9.38065	9.33672	9.31654	8.91062	9.17658	9.05806	9.13082	8.80759	8.91814	8.94833	9.23965	9.06626	9.00381	510.819	0.261489	0.00934862	0.199165
DGKA	DGKA	1606	DAGK|DAGK1|DGK-alpha	diacylglycerol kinase_ alpha 80kDa	9.60099	9.40859	9.44455	9.10048	9.13315	10.1724	8.97495	9.60109	8.91828	9.40087	9.57388	8.98736	9.14666	8.64188	9.20227	9.58428	10.1178	10.0408	9.41416	9.90943	9.45685	9.82714	8.71662	9.42128	9.84448	8.90347	9.18527	9.35413	9.21015	9.76878	9.154	9.34926	8.89736	665.206	-0.0536369	0.734731	0.927543
DGKZ	DGKZ	8525	DAGK5|DAGK6|DGK-ZETA|hDGKzeta	diacylglycerol kinase_ zeta	10.7281	10.678	10.7233	10.5026	10.6252	10.3969	10.5141	10.8936	10.48	10.6884	10.6329	10.5556	10.6243	10.5077	10.6845	10.6906	10.6238	10.8163	10.0945	10.892	10.721	10.7363	10.1513	10.6751	10.7729	10.7149	10.7842	10.7658	10.5594	10.6511	10.3961	10.5264	10.2425	1560.25	-0.0406179	0.58337	0.848531
DHRS3	DHRS3	9249	DD83.1|RDH17|Rsdr1|SDR1|SDR16C1|retSDR1	dehydrogenase/reductase (SDR family) member 3	9.03956	8.8043	8.73101	8.2575	8.71002	9.51187	8.71389	9.68368	8.65087	9.3431	9.39665	8.14432	8.52	8.00201	8.43549	9.00917	9.05457	9.36008	8.8812	9.59216	9.00897	9.13431	8.54951	8.81171	9.48995	9.16132	8.60887	8.8576	8.43855	9.37805	8.89889	8.73198	7.754	467.441	0.0165601	0.918752	0.981805
DIABLO	DIABLO	56616	DFNA64|SMAC	diablo_ IAP-binding mitochondrial protein	8.08098	8.13454	8.13377	8.09039	8.0803	10.0415	7.93502	8.20694	7.78877	8.13189	8.29549	7.79234	8.12332	8.00543	7.80773	7.89696	8.3639	8.03638	8.56936	8.09407	8.33595	8.25047	7.47151	8.0194	7.99487	8.08115	8.24874	8.13787	8.0307	8.20505	7.80648	8.0551	8.33896	281.882	-0.167192	0.265679	0.639038
DLD	DLD	1738	DLDD|DLDH|E3|GCSL|LAD|PHE3	dihydrolipoamide dehydrogenase	9.80839	9.81261	9.82278	9.9468	9.70304	10.1724	9.87823	9.81722	9.89255	10.104	10.417	10.3388	10.2056	10.1524	10.0315	9.76369	10.2859	10.0186	10.8855	9.78729	9.74973	10.1795	9.93579	9.853	9.69457	9.95936	9.99263	9.9129	10.0923	9.85065	10.4564	10.2437	10.3167	1047.53	0.0691435	0.491435	0.792033
DLL4	DLL4	54567	hdelta2	delta-like 4 (Drosophila)	3.67499	3.61759	2.84836	3.84247	4.2366	4.8796	4.23963	2.38677	4.45885	4.33748	4.1735	4.24485	3.44854	3.80789	4.05517	3.39446	4.23145	2.85758	2.72566	4.14921	4.76104	4.12532	4.71662	3.53558	4.47614	3.3669	4.01535	3.80159	3.7309	3.78076	3.80085	2.69755	3.19041	13.9903	-0.344648	0.395802	0.730586
DNM1L	DNM1L	10059	DLP1|DRP1|DVLP|DYMPLE|EMPF|HDYNIV	dynamin 1-like	8.68398	8.73599	8.76723	8.67704	8.51671	8.48841	8.26804	8.41467	8.48368	8.97047	9.22046	8.51596	8.78987	8.81181	8.84902	8.39446	9.0388	8.81436	9.46713	8.62818	8.91755	8.7282	8.71662	8.79297	8.59907	8.73614	8.84462	8.84307	8.7923	8.92932	9.10463	9.12382	9.29401	441.608	0.211304	0.0211706	0.234027
DNMT3A	DNMT3A	1788	DNMT3A2|M.HsaIIIA|TBRS	DNA (cytosine-5-)-methyltransferase 3 alpha	9.21725	9.15103	8.80836	8.74936	8.88458	9.17238	8.50812	9.19734	8.36039	8.97047	9.00788	8.86634	8.77945	8.52988	9.00937	9.36791	9.26233	9.64476	8.09323	9.21099	9.12445	9.64731	8.78271	8.90191	9.28548	8.72445	8.69449	8.96616	8.84577	9.55903	8.45907	8.66857	8.12254	486.557	-0.0743873	0.607936	0.855963
DRAP1	DRAP1	10589	NC2-alpha	DR1-associated protein 1 (negative cofactor 2 alpha)	9.8727	9.95932	9.83136	9.95655	9.98576	11.1464	10.3106	10.2416	10.0882	9.6751	9.72266	9.84362	9.75612	9.75194	9.48581	9.86748	9.72822	9.996	9.49006	9.65701	9.85556	9.97831	9.83556	9.95765	9.98759	9.65538	9.8337	9.56536	9.69014	9.59115	9.75214	9.63686	9.75937	930.966	-0.255034	0.0103841	0.199815
DTX4	DTX4	23220	RNF155	deltex 4_ E3 ubiquitin ligase	4.35306	4.76198	4.5488	4.63601	5.38345	4.14264	4.53509	4.77908	4.53685	5.09236	5.44359	4.86634	4.22113	5.43408	4.95788	4.97942	3.85294	4.14709	5.77629	5.07521	5.87652	4.50383	5.71662	5.23602	4.29927	4.53683	4.57723	4.53856	5.49274	4.55128	5.15841	4.52352	5.10295	28.5909	0.44174	0.164488	0.524875
DUSP1	DUSP1	1843	CL100|HVH1|MKP-1|MKP1|PTPN10	dual specificity phosphatase 1	11.7846	12.7979	11.7295	11.4174	12.0627	12.674	13.3535	12.782	12.5129	12.0059	12.0421	12.0156	14.0524	12.5647	11.3814	13.4502	11.9303	11.4674	12.1804	12.6487	13.6787	12.8313	11.6882	12.1425	12.817	13.8278	14.2046	13.0901	13.5552	13.0488	11.8706	11.8533	12.9441	6029.16	0.481034	0.0583317	0.336002
DVL1	DVL1	1855	DRS2|DVL|DVL1L1|DVL1P1	dishevelled segment polarity protein 1	7.02548	6.70952	6.60325	6.53549	6.40653	6.25811	6.18959	7.30563	6.19582	6.29167	6.31486	6.56678	6.24728	6.33961	6.55398	7.03831	6.38899	6.92606	6.04759	6.78148	6.346	7.07018	6.96455	6.51286	6.57012	6.4258	6.66742	6.71488	6.44574	6.82258	6.59527	6.42794	5.89736	93.7738	-0.0300813	0.806679	0.949357
E2F1	E2F1	1869	E2F-1|RBAP1|RBBP3|RBP3	E2F transcription factor 1	5.25995	5.27656	4.65572	5.42743	5.01421	3.55767	4.90948	4.8462	4.87389	5.24437	5.33397	4.54441	5.69647	5.03922	4.4385	5.13142	4.85294	5.14709	5.50327	4.99721	5.5684	5.26282	5.30158	3.53558	5.33029	5.3669	5.55377	5.32097	4.76192	4.55128	5.38582	4.52352	4.5948	31.871	0.141044	0.58395	0.848531
E2F2	E2F2	1870	E2F-2	E2F transcription factor 2	5.99692	5.99902	6.27463	7.1835	6.59917	8.08123	6.45262	5.51605	6.33332	6.0099	5.04023	6.56678	6.38714	6.5035	6.14632	6.56438	5.28589	5.54564	6.57652	6.25355	6.5684	5.26282	6.80409	5.70551	6.1851	6.08572	5.99807	6.68912	6.4265	5.15273	5.97078	5.80798	6.51234	73.3401	-0.301479	0.216439	0.586267
E2F5	E2F5	1875	E2F-5	E2F transcription factor 5_ p130-binding	6.16041	5.77906	5.09629	6.78106	4.95281	6.8056	6.27205	5.55669	5.19582	6.38187	6.64063	6.47515	6.1855	6.3067	5.88916	5.89696	6.50829	5.99144	6.22209	5.73418	6.87652	6.05132	6.41706	5.53558	6.57012	5.99139	6.01535	6.02398	5.89383	6.57594	6.06764	5.96604	5.7323	67.5198	-0.0257113	0.917634	0.981805
ECHS1	ECHS1	1892	ECHS1D|SCEH	enoyl CoA hydratase_ short chain_ 1_ mitochondrial	7.56251	7.76627	7.74318	7.81209	8.04396	7.94999	7.91975	7.8625	8.16544	7.99569	7.47835	7.71434	7.96686	7.87679	7.78428	7.88631	7.78839	7.66494	7.00577	7.56875	7.60234	7.79207	7.62351	7.29047	7.80913	7.5633	7.67831	7.56713	7.74261	7.63582	7.70172	7.37255	7.32212	208.625	-0.305962	0.000234965	0.0635868
EFNA1	EFNA1	1942	B61|ECKLG|EFL1|EPLG1|LERK-1|LERK1|TNFAIP4	ephrin-A1	4.81249	4.22765	4.84836	3.84247	5.07311	5.14264	3.7802	4.63469	3.98937	3.92244	4.72989	4.4513	4.44854	4.28433	4.70154	5.45335	5.23145	4.14709	5.34457	3.82728	4.63551	3.97331	5.88655	3.34294	3.09763	4.68883	4.20799	4.28702	3.96222	4.39374	3.97078	4.59567	3.42488	21.1831	-0.506353	0.215581	0.586267
EGF	EGF	1950	HOMG4|URG	epidermal growth factor	4.52298	5.96958	4.17029	4.1835	3.01421	2.55767	4.48064	4.19412	3.74836	4.14483	5.57789	5.4513	4.67093	4.67665	4.11657	3.80949	5.38899	5.04521	6.22209	4.52772	5.93097	3.38835	5.52398	3.85751	4.58306	4.78194	4.79296	4.47966	3.52926	3.39374	4.88832	4.52352	4.14734	22.5296	0.13179	0.791472	0.945656
EHHADH	EHHADH	1962	ECHD|FRTS3|L-PBE|LBFP|LBP|PBFE	enoyl-CoA_ hydratase/3-hydroxyacyl CoA dehydrogenase	5.87662	4.8291	5.49222	5.69046	5.12969	3.55767	5.56156	4.8462	4.87389	5.72979	5.29549	5.49861	5.85226	5.28433	5.77954	5.05742	5.28589	5.5703	4.16624	5.52772	5.49801	5.38835	6.30158	5.34294	4.86317	4.82633	4.37792	5.25225	4.82204	4.6933	5.01031	4.79271	4.7468	36.1616	-0.472121	0.0528174	0.327877
EIF4B	EIF4B	1975	EIF-4B|PRO1843	eukaryotic translation initiation factor 4B	12.5649	12.6506	12.5656	12.5501	12.496	12.9553	12.79	13.3278	12.7803	12.9579	12.6022	12.8159	12.5093	12.3866	12.3826	12.8722	12.8566	12.6806	12.5738	12.6614	12.6247	12.9117	12.5094	12.6942	12.694	12.4393	12.6736	12.4855	12.4307	12.7784	12.5117	12.7301	12.2555	6463.7	-0.120937	0.195817	0.573012
ELOVL2	ELOVL2	54898	SSC2	ELOVL fatty acid elongase 2	3.67499	3.61759	3.84836	3.39501	2.75118	4.14264	3.7802	3.8462	3.61086	3.79691	4.08604	3.54441	3.38714	3.45426	3.77954	3.97942	3.53101	3.59455	3.08823	3.99721	5.08297	3.12532	5.03855	3.70551	3.6826	4.24137	3.94496	4.35413	2.37726	4.01523	3.60821	3.99301	2.68791	13.1782	0.727703	0.126163	0.440445
ELOVL3	ELOVL3	83401	CIG-30|CIG30	ELOVL fatty acid elongase 3	5.25995	3.95463	4.30779	4.1055	4.88868	5.14264	3.68709	3.70869	3.98937	3.79691	4.99293	4.54441	4.22113	4.23853	3.99104	4.61685	2.85294	3.3881	3.61875	4.41225	4.63551	3.97331	5.52398	4.12055	4.16802	3.10387	4.14659	3.70206	4.2948	3.60019	4.26029	3.40805	3.85783	17.591	-0.718587	0.0674563	0.354891
ELOVL4	ELOVL4	6785	ADMD|CT118|ISQMR|SCA34|STGD2|STGD3	ELOVL fatty acid elongase 4	6.0535	5.25231	5.60325	5.1055	5.2366	4.8796	4.90948	5.43116	4.09628	6.03792	6.27586	4.54441	5.79431	5.01225	5.76043	6.4242	5.17486	6.33151	6.37774	4.63464	5.63551	5.32695	4.71662	6.39356	5.39041	5.53683	5.48101	6.63617	5.20733	6.78076	5.50129	5.79271	4.7468	45.8113	0.272065	0.395234	0.730586
ELOVL7	ELOVL7	79993	-	ELOVL fatty acid elongase 7	7.71061	9.04562	6.80256	6.1055	6.07311	6.55767	6.08398	6.08721	6.33332	5.69503	7.92524	7.76358	7.33118	7.22097	6.54284	6.23576	8.2792	7.60055	9.12776	6.47114	8.14186	7.27912	7.47151	6.89314	7.08859	7.8747	7.05766	6.49461	6.45526	5.18515	8.39704	6.48605	6.37907	131.258	0.163899	0.639444	0.867622
ENTPD1	ENTPD1	953	ATPDase|CD39|NTPDase-1|SPG64	ectonucleoside triphosphate diphosphohydrolase 1	9.78351	9.83625	9.61985	10.2129	10.3346	11.9923	9.73148	8.75745	10.5237	10.3375	10.0504	10.8006	10.411	10.7011	10.4981	9.31332	9.78367	8.85507	11.181	9.64746	10.0769	9.56992	10.5993	9.65452	9.33604	9.64148	9.96733	9.84307	10.643	9.16294	10.8267	10.1585	11.0931	1089.32	-0.0601579	0.804989	0.949357
EOMES	EOMES	8320	TBR2	eomesodermin	6.67499	5.67345	6.43333	6.92426	5.75118	7.36503	6.23963	6.14165	6.07029	7.10566	6.37144	6.03626	6.13036	6.23853	6.7984	5.45335	6.05457	6.22682	5.27586	6.97703	6.42401	5.63628	6.30158	6.85751	5.58306	6.4258	6.71049	7.56713	5.39716	6.57594	6.29271	7.29882	5.64211	80.0522	0.0724473	0.772373	0.945656
FADD	FADD	8772	GIG3|MORT1	Fas (TNFRSF6)-associated via death domain	7.41915	6.53959	7.3241	7.42743	7.26214	8.89752	7.18108	6.82971	7.00317	7.54693	7.27586	7.32577	7.0335	7.16085	7.25953	7.25244	7.32542	7.52686	7.65302	7.54153	7.10682	6.86948	7.30158	7.1355	7.21865	6.68883	6.7829	7.24343	6.78476	7.14451	7.05824	7.08361	6.33177	146.835	-0.346938	0.0408473	0.291439
FAM30A	FAM30A	9834	C14orf110|FAM30A|HSPC053|KIAA0125	KIAA0125	8.01127	6.67345	6.60325	8.11548	7.08746	8.41565	6.49444	6.34096	6.37639	7.22012	7.86082	7.88426	7.77646	7.32325	7.14632	6.64238	7.10086	6.65344	7.49574	5.99721	8.16476	6.92233	8.03855	6.64411	7.16802	7.69483	6.71049	7.87769	7.09608	7.86823	7.40818	7.52352	7.36033	153.652	0.0719017	0.752074	0.934574
FAS	FAS	355	ALPS1A|APO-1|APT1|CD95|FAS1|FASTM|TNFRSF6	Fas cell surface death receptor	8.44052	8.70058	9.28299	9.00704	8.81727	10.0495	8.86235	8.94901	8.90731	9.0957	8.40345	9.02823	8.88871	8.63306	8.73128	8.46054	8.84389	8.59154	8.81917	8.68527	8.60234	8.04179	8.86637	9.16858	8.37933	8.87997	8.91995	8.83721	9.02911	8.71289	9.54905	9.0551	8.98253	463.107	-0.0595277	0.646293	0.871168
FASLG	FASLG	356	ALPS1B|APT1LG1|APTL|CD178|CD95-L|CD95L|FASL|TNFSF6	Fas ligand (TNF superfamily_ member 6)	6.84491	5.34695	6.49222	6.50543	5.42925	6.64514	6.30376	5.59622	5.14691	6.46676	5.96868	5.63187	5.92966	6.05252	6.40198	5.45335	5.4852	6.16339	6.02683	5.68527	6.03406	5.19571	6.30158	5.82099	5.23514	6.3669	5.45592	6.97152	5.49274	6.11957	5.88832	6.32558	4.23223	60.1125	-0.22674	0.326969	0.663303
FBXW4	FBXW4	6468	DAC|FBW4|FBWD4|SHFM3|SHSF3	F-box and WD repeat domain containing 4	8.80427	8.62706	8.80256	8.36184	7.94495	9.32586	8.48064	8.89059	8.12813	8.97047	8.65589	8.44528	8.37928	8.23853	8.49451	8.4242	8.93615	8.85507	8.57294	8.74615	8.83429	8.56161	8.88655	8.6124	8.62433	8.81811	8.69449	8.77428	8.27611	8.99708	8.3007	8.64113	8.13912	391.664	0.0071273	0.944397	0.981805
FCAR	FCAR	2204	CD89|CTB-61M7.2|FcalphaRI	Fc fragment of IgA receptor	7.35306	7.61284	7.34022	7.32789	8.26214	7.76713	7.11111	5.97173	8.10911	7.73836	7.23578	8.61587	8.77796	8.73966	7.34539	7.78677	7.88856	6.33151	8.86082	8.75802	9.17608	7.77493	7.30158	8.21506	7.41956	8.17426	8.74197	7.64959	8.71909	7.24789	9.06295	7.56455	9.34969	242.044	0.657851	0.0212489	0.234027
FCER1G	FCER1G	2207	FCRG	Fc fragment of IgE_ high affinity I_ receptor for; gamma polypeptide	10.4746	10.2952	10.4795	10.316	10.6617	11.509	10.6351	9.15164	10.9137	10.109	10.3316	10.5331	10.6342	10.6697	10.381	9.6487	9.77418	9.52686	10.1069	9.84131	9.50251	9.66603	10.8356	9.69545	9.75442	10.0639	10.4701	10.2234	10.6714	8.46809	10.544	9.63151	10.2934	1156.97	-0.351701	0.0656985	0.353547
FCER2	FCER2	2208	BLAST-2|CD23|CD23A|CLEC4J|FCE2|IGEBF	Fc fragment of IgE_ low affinity II_ receptor for (CD23)	7.21104	7.59367	5.70634	7.2302	7.33614	8.36503	7.31936	7.42019	6.21966	8.14483	8.25094	8.47515	7.51821	8.17003	7.53724	7.39446	7.80713	6.76447	6.6732	7.35085	9.08897	7.12532	8.07417	7.24983	7.78693	7.83179	7.02391	7.63617	8.61247	8.06399	7.3631	7.33615	7.9103	189.148	0.193252	0.447498	0.764528
FCGR1A/B	FCGR1A/B	NA	NA	NA	7.86085	7.8291	7.76723	8.0597	8.94495	8.55767	8.61309	6.40913	9.92917	8.76374	7.75137	8.76358	9.31685	9.19572	9.07851	7.4677	8.33191	7.44254	8.6013	7.11269	7.9705	8.24218	8.84591	8.28378	7.29927	8.10387	8.21922	8.1568	8.56268	6.18515	8.52195	8.57128	8.52711	298.338	-0.372786	0.220658	0.586267
FCGR2B	FCGR2B	2213	CD32|CD32B|FCG2|FCGR2|IGFR2	Fc fragment of IgG_ low affinity IIb_ receptor (CD32)	8.53297	7.98805	7.85959	8.47473	8.97228	9.29914	8.13775	7.76181	8.89255	8.7721	8.80714	9.22389	8.5002	8.86553	7.867	7.52374	8.10844	7.88241	9.30417	7.39714	9.38553	7.95314	8.47151	7.90191	7.74149	8.3744	7.73155	8.45694	8.14691	8.53879	8.80928	8.45971	8.95937	337.094	-0.031894	0.885279	0.975958
FCGR3A/B	FCGR3A/B	NA	NA	NA	11.7625	12.0124	12.7283	12.2637	11.2188	12.8068	12.3583	11.9177	12.4883	12.5036	12.079	12.2569	12.321	12.5864	12.5533	11.2761	11.2589	11.3972	11.5747	12.2094	11.341	11.7875	11.8965	11.7517	11.8364	12.235	13.1136	13.226	12.1823	11.5478	12.4508	11.9552	12.3331	4383.54	0.0149956	0.938854	0.981805
FCRL2	FCRL2	79368	CD307b|FCRH2|IFGP4|IRTA4|SPAP1|SPAP1A|SPAP1B|SPAP1C	Fc receptor-like 2	8.25995	8.03145	7.17029	8.3991	7.77798	9.27192	7.66284	7.52632	7.00317	8.97772	9.46108	8.98736	8.48196	9.00372	8.2697	7.43885	8.62376	7.50144	8.64963	7.66017	9.99306	7.99815	8.80409	7.79297	8.10662	8.0534	7.81285	8.93909	8.37475	8.98562	9.02967	9.00465	8.93742	329.322	0.295346	0.294546	0.653064
FGF10	FGF10	2255	-	fibroblast growth factor 10	5.25995	3.8291	5.5488	4.63601	4.75118	5.7276	5.20646	5.19412	4.81249	4.6594	5.6096	5.12937	3.67093	3.45426	4.23205	4.97942	4.99044	3.3881	4.08823	5.2196	5.49801	4.44724	6.62351	4.53558	4.29927	4.02987	4.37792	4.98216	3.7923	3.94123	4.26029	3.32558	3.42488	24.3152	-0.437405	0.221861	0.587008
FOS	FOS	2353	AP-1|C-FOS|p55	FBJ murine osteosarcoma viral oncogene homolog	8.41915	9.93952	8.37192	8.37852	9.72846	10.3906	10.9426	9.43661	9.34421	9.26229	7.34343	7.06797	11.957	9.7106	7.88034	11.0141	9.37021	6.78569	7.95173	9.21099	11.5673	9.4705	7.24018	8.20092	9.42316	11.3883	11.6329	10.145	10.7436	9.17913	8.03926	7.86383	9.47472	630.011	0.256376	0.561657	0.83618
FOXO1	FOXO1	2308	FKH1|FKHR|FOXO1A	forkhead box O1	9.35868	9.39481	8.91983	8.82736	8.75568	9.0171	8.74598	9.55418	8.52255	8.53715	9.66158	8.8018	8.5761	8.253	8.56778	9.60391	9.66543	9.43585	8.94898	9.24935	9.62729	9.42544	8.98341	9.17944	9.35879	8.81261	8.92453	8.91707	8.83851	9.44652	8.50476	8.80036	8.63238	521.203	-0.00774542	0.957262	0.981805
FOXO3	FOXO3	2309	AF6q21|FKHRL1|FKHRL1P2|FOXO2|FOXO3A	forkhead box O3	9.52798	9.61759	9.35219	9.33645	9.18747	9.9923	9.10438	9.36405	9.11865	9.71902	9.09447	9.37413	9.38321	9.56742	9.46383	9.38314	9.2691	9.3724	9.26704	9.69147	9.73067	9.33672	9.25578	9.66744	9.09763	9.35748	9.65783	9.54755	9.61354	9.62994	9.43385	9.29882	9.42713	690.518	0.0577015	0.462857	0.776789
FOXP3	FOXP3	50943	AIID|DIETER|IPEX|JM2|PIDX|XPID	forkhead box P3	6.0535	5.55949	5.89276	5.29313	5.18414	6.25811	5.48064	6.03062	5.93278	5.89207	5.64063	4.86634	5.13036	5.69372	5.55398	6.48192	6.33836	5.93558	5.9627	5.87168	5.63551	6.03221	6.17605	5.89314	5.65835	5.10387	5.62303	5.75268	6.13807	5.71567	5.88832	5.46694	6.26282	54.5562	0.00258382	0.989907	0.992602
FPR1	FPR1	2357	FMLP|FPR	formyl peptide receptor 1	7.39745	8.35551	8.48499	8.32789	9.17408	6.46456	8.8081	7.3175	9.37374	8.33748	8.24086	8.79234	8.16964	8.16085	8.03146	7.74023	6.50829	6.87748	8.78559	8.16713	7.44287	7.64259	8.52398	8.11301	9.09085	8.73904	8.56261	6.98216	8.78665	6.60019	8.08162	7.23247	8.44057	265.606	-0.00925892	0.972857	0.982484
FUT4	FUT4	2526	CD15|ELFT|FCT3A|FUC-TIV|FUTIV|LeX|SSEA-1	fucosyltransferase 4 (alpha (1_3) fucosyltransferase_ myeloid-specific)	6.35306	6.26448	5.89276	6.00166	5.95281	6.64514	5.97002	5.38677	5.68124	5.79691	6.25596	6.15912	5.69647	5.58811	6.00734	5.76369	5.4852	5.41558	5.64623	6.41225	5.42401	5.44724	6.71662	5.39356	5.7299	5.99139	5.90843	5.82544	6.1262	5.50066	5.70774	5.5419	5.92313	58.3638	-0.146078	0.309155	0.663303
FYN	FYN	2534	SLK|SYN|p59-FYN	FYN proto-oncogene_ Src family tyrosine kinase	11.5379	11.5952	11.6016	11.4184	11.2988	12.8408	11.4983	11.9769	11.6232	11.5043	11.5884	11.5605	11.4427	11.2058	11.4609	11.6177	11.675	11.7433	12.0041	11.6618	11.6789	11.6761	11.3748	11.6506	11.5701	11.8088	11.8437	11.8511	11.4591	11.6727	11.3664	11.7736	11.3941	3181.79	-0.00672079	0.944383	0.981805
FZD2	FZD2	2535	Fz2|fz-2|fzE2|hFz2	frizzled class receptor 2	4.16041	4.45713	4.93583	4.88977	4.75118	2.55767	4.02813	3.19412	4.37639	2.92244	4.47835	4.24485	4.32301	4.45426	4.38959	3.97942	4.77893	4.14709	3.50327	4.41225	4.63551	3.38835	4.30158	3.85751	3.09763	3.24137	3.71049	3.8947	3.66676	3.60019	3.70774	3.63044	4.5948	16.1049	-1.00761	0.0231077	0.234952
FZD7	FZD7	8324	FzE3	frizzled class receptor 7	4.81249	3.36967	4.5488	2.2575	4.2366	4.55767	3.23963	3.70869	2.61086	3.6594	4.671	3.12937	3.56401	2.28433	3.23205	4.50993	3.70093	3.59455	2.72566	5.07521	4.87652	3.80339	5.30158	3.70551	3.09763	4.17426	3.43039	4.35413	3.7309	4.08562	3.70774	2.40805	3.10295	13.3185	0.356144	0.447881	0.764528
GADD45A	GADD45A	1647	DDIT1|GADD45	growth arrest and DNA-damage-inducible_ alpha	6.63846	7.34695	6.57628	6.29313	5.9211	4.8796	6.52166	7.19412	6.88884	6.446	7.48692	7.41478	7.16736	6.86176	6.16097	7.13142	7.27247	6.97306	7.55493	6.41225	8.03406	7.06078	7.5746	7.02744	7.34556	7.69483	7.3645	6.99273	6.79979	7.18515	7.25207	6.79271	7.04546	123.541	0.438565	0.0317985	0.260961
GATA3	GATA3	2625	HDR|HDRS	GATA binding protein 3	9.88833	9.7338	10.2299	9.59379	8.94889	10.506	9.61151	10.1763	9.36307	9.78042	9.69706	8.68396	9.02722	8.81181	9.17366	9.95415	9.84616	9.81048	8.94898	9.95914	9.76854	9.36372	9.03855	10.0591	9.59588	9.59412	9.74067	9.92812	9.46354	10.092	9.34195	9.52352	9.35916	773.015	-0.0644452	0.673586	0.891079
GATA6	GATA6	2627	-	GATA binding protein 6	3.35306	4.07011	5.30779	5.45914	3.75118	4.14264	5.42405	5.29366	4.28893	4.42494	5.04023	4.35177	4.84086	3.98477	4.23205	4.50993	4.61847	4.77512	3.37774	4.91475	5.5684	3.89085	5.30158	4.62305	3.86317	5.68883	5.08246	4.75268	4.33662	5.84305	3.60821	5.14501	3.7468	24.1558	0.251353	0.525305	0.819827
GBP2	GBP2	2634	-	guanylate binding protein 2_ interferon-inducible	10.7497	10.8839	10.9411	10.8847	10.7846	12.0595	11.0204	11.2602	11.1059	11.4558	10.9307	11.0738	11.4239	11.2655	11.0139	11.1878	11.3238	11.3811	11.0895	10.9081	10.6679	11.2391	10.9834	11.3021	10.9184	11.0857	11.2276	11.3168	10.9891	11.2055	11.2746	11.3371	11.0813	2245.01	-0.0696919	0.423761	0.750729
GBP3	GBP3	2635	-	guanylate binding protein 3	8.0673	8.4677	8.03819	8.56857	7.99149	9.73758	8.17252	8.19412	7.32235	8.68177	8.45236	8.58881	8.8762	8.60851	8.714	8.48897	9.0779	8.51102	9.23798	7.97703	8.19845	8.33087	8.33133	8.89314	8.39041	8.49619	8.46223	8.13787	8.64196	8.84812	9.03208	8.89455	8.39757	364.55	0.026183	0.865435	0.972373
GK	GK	2710	GK1|GKD	glycerol kinase	6.96777	7.4677	7.13377	7.15474	7.60916	7.68696	6.95012	6.72662	7.84352	7.5074	7.56177	8.15912	7.89424	8.43154	7.83995	7.01895	7.44987	6.95444	9.55855	7.94623	7.49801	7.29524	7.76102	8.49559	6.83099	7.15698	7.5714	7.36231	7.90777	7.30063	8.59527	8.0063	8.93584	201.402	0.565997	0.0253234	0.243642
GLS	GLS	2744	AAD20|GAC|GAM|GLS1|KGA	glutaminase	11.1295	11.1875	11.022	11.1692	10.3481	11.5407	10.7438	11.1425	10.3292	11.5205	11.8016	10.9107	11.1171	10.9856	11.17	11.0311	12.0373	11.4583	11.6581	11.3201	11.3092	11.2927	10.5368	11.3194	10.8091	11.2546	11.2759	11.2572	11.121	11.754	11.574	11.5755	11.3805	2376.52	0.116272	0.376684	0.709178
GLS2	GLS2	27165	GA|GLS|LGA|hLGA	glutaminase 2 (liver_ mitochondrial)	5.67499	5.07011	5.09629	4.84247	4.95281	5.55767	5.33479	6.21966	4.45885	5.38187	5.89339	4.63187	4.50743	5.01225	4.77954	5.33305	5.4852	5.5703	4.44187	5.47114	5.5684	5.01284	5.71662	5.12055	6.07949	5.27379	4.83248	5.44929	5.20733	5.44819	4.19317	5.0961	4.56238	36.5092	-0.130397	0.614895	0.857957
GLUD1/2	GLUD1/2	NA	NA	NA	10.6104	10.7928	10.6828	10.6787	10.696	9.82446	10.957	11.045	11.0971	10.9831	11.0138	11.0572	10.8149	10.857	10.7789	10.686	10.8314	10.6699	11.097	10.6168	10.7307	10.7415	10.7827	10.713	10.5855	10.7193	10.8184	10.5213	10.78	10.5419	11.0938	10.8842	10.9551	1755.31	-0.0245495	0.769546	0.945656
GNLY	GNLY	10578	D2S69E|LAG-2|LAG2|NKG5|TLA519	granulysin	12.9497	12.2057	12.2636	13.4269	11.6129	12.0615	12.5271	12.7688	12.17	12.3137	12.8729	11.098	12.1009	11.7216	11.6631	11.4398	10.7196	12.4538	11.6906	13.0208	11.7843	12.301	11.0386	11.1604	11.5823	13.5664	12.9092	12.9552	10.8184	12.2159	11.7713	11.771	10.8608	4255.23	-0.0725817	0.762037	0.941427
GOT2	GOT2	2806	KAT4|KATIV|mitAAT	glutamic-oxaloacetic transaminase 2_ mitochondrial	7.81249	7.60807	7.5488	7.969	7.76017	5.36503	7.79143	8.01612	7.78078	8.17037	7.29549	7.5331	7.74316	7.68947	7.85804	8.10411	7.77893	7.75375	7.01634	7.36644	7.79079	7.96326	7.36048	7.91929	8.06572	7.50986	7.54784	7.70848	7.60394	8.07268	7.60175	7.57351	7.20623	198.484	-0.0918083	0.550703	0.833554
GRAP2	GRAP2	9402	GADS|GRAP-2|GRB2L|GRBLG|GRID|GRPL|GrbX|Grf40|Mona|P38	GRB2-related adaptor protein 2	9.82066	10.0359	9.57968	9.55763	8.76017	10.223	9.0186	9.3234	8.65961	9.30326	9.54956	9.4781	9.27932	9.20914	9.46087	9.53401	10.0798	10.0186	9.26925	9.61519	9.79813	9.80761	9.51104	9.68024	9.39776	9.74484	9.36786	9.55826	9.0777	9.76744	9.31261	9.31627	8.2348	706.801	-0.0854797	0.546702	0.833554
GRB10	GRB10	2887	GRB-IR|Grb-10|IRBP|MEG1|RSS	growth factor receptor-bound protein 10	4.93802	4.27656	4.65572	4.1835	4.75118	4.14264	3.7802	4.70869	4.19582	3.6594	4.40797	4.79234	4.56401	4.80789	4.74106	4.71638	4.61847	4.14709	4.72566	4.99721	5.346	4.44724	5.03855	4.78351	4.63369	4.02987	4.32347	4.28702	3.90777	4.08562	4.80085	3.93856	3.68791	21.9809	0.117019	0.699619	0.910784
GRB2	GRB2	2885	ASH|EGFRBP-GRB2|Grb3-3|MST084|MSTP084|NCKAP2	growth factor receptor-bound protein 2	11.4862	11.7324	11.494	11.633	11.8124	12.9933	11.8324	11.6228	12.0776	11.8363	11.5526	12.0408	11.9961	12.131	11.8193	11.6257	11.5047	11.4463	11.8841	11.3091	11.8869	11.6059	11.7988	11.6545	11.4705	11.7542	11.8561	11.5053	11.9819	11.2895	11.642	11.7001	11.9679	3458.36	-0.163391	0.120895	0.44021
GREM2	GREM2	64388	CKTSF1B2|DAND3|PRDC	gremlin 2_ DAN family BMP antagonist	3.93802	4.41406	4.30779	3.63601	3.59917	4.55767	3.36516	3.55669	3.09628	3.79691	4.1735	3.86634	2.67093	3.28433	3.77954	4.50993	4.70093	3.59455	4.37774	5.07521	3.76104	4.05132	5.71662	4.12055	4.47614	4.53683	4.20799	4.41826	3.66676	3.6933	4.12278	2.69755	3.19041	15.6544	0.655352	0.138005	0.461226
GSK3B	GSK3B	2932	-	glycogen synthase kinase 3 beta	8.46158	8.40584	8.29131	8.29313	8.10873	8.48841	8.04698	8.14832	8.10271	7.85318	9.19195	8.30596	8.1397	8.24723	8.28315	8.14041	8.42582	8.47556	8.30201	8.40471	8.51593	8.15212	8.17605	8.59087	8.12885	8.5731	8.60602	8.45694	8.55163	8.46809	8.60499	8.57351	8.70843	330.934	0.132505	0.144796	0.471514
GYS2	GYS2	2998	-	glycogen synthase 2 (liver)	5.16041	3.89323	4.43333	3.74293	3.75118	2.55767	3.48064	3.97173	3.45885	4.98133	4.25596	4.63187	3.1855	3.45426	3.4385	3.80949	4.77893	4.27262	3.24024	4.52772	5.17608	3.80339	4.71662	3.12055	3.23514	4.17426	3.94496	3.59514	4.11422	4.01523	4.19317	3.32558	3.00984	15.1657	-0.152003	0.73007	0.924948
GZMA	GZMA	3001	CTLA3|HFSP	granzyme A (granzyme 1_ cytotoxic T-lymphocyte-associated serine esterase 3)	11.9352	11.3173	12.1453	11.888	10.6712	12.858	12.076	12.5667	11.1585	11.9476	12.0955	10.9946	11.5209	11.5263	11.734	11.4605	11.3287	11.5642	10.5201	11.9312	11.5457	11.4973	10.9598	11.6834	11.1814	12.1268	11.9809	12.1688	10.8494	12.0987	11.7002	12.0961	10.8699	3183.3	-0.173179	0.346147	0.680635
GZMB	GZMB	3002	CCPI|CGL-1|CGL1|CSP-B|CSPB|CTLA1|CTSGL1|HLP|SECT	granzyme B (granzyme 2_ cytotoxic T-lymphocyte-associated serine esterase 1)	11.8844	11.3665	11.9352	11.4665	10.3834	11.7622	11.9445	12.5432	10.9868	11.6142	11.3328	11.6044	11.321	11.1844	11.0384	10.2524	10.821	11.7052	11.1241	12.409	11.3322	11.4589	11.2284	10.5593	11.5314	12.22	11.9885	11.954	10.9768	11.5294	11.6246	11.6438	10.2309	2745.71	0.0594875	0.744805	0.932768
GZMH	GZMH	2999	CCP-X|CGL-2|CSP-C|CTLA1|CTSGL2	granzyme H (cathepsin G-like 2_ protein h-CCPX)	10.6315	10.0873	11.6533	12.2436	9.60667	12.8523	11.0691	12.5215	9.65306	10.2534	10.4158	11.5563	10.0797	11.0054	11.0566	9.50646	10.8973	10.1735	9.6782	10.9707	11.8307	10.1185	10.6882	11.2584	11.039	12.3482	12.004	11.0149	9.418	9.20505	10.4768	12.1299	9.67375	1809.95	-0.0928878	0.781012	0.945656
GZMK	GZMK	3003	TRYP2	granzyme K (granzyme 3; tryptase II)	9.48749	10.1867	10.2037	10.2035	9.77798	11.3618	10.6241	10.9969	10.5835	10.8223	11.6719	9.32905	10.3408	9.9813	10.239	10.7608	9.86863	10.361	10.0424	10.4328	10.08	10.3751	9.83556	11.2273	10.311	10.134	10.3243	10.9398	9.4788	11.4407	10.7521	11.0816	10.3586	1362.99	0.045922	0.82008	0.959389
GZMM	GZMM	3004	LMET1|MET1	granzyme M (lymphocyte met-ase 1)	8.48234	7.95463	7.97765	8.00166	8.21715	7.08123	8.42044	9.03782	7.82809	7.76374	8.6252	8.12184	7.92697	7.41361	7.88916	8.33305	8.40137	8.46573	7.1757	8.41225	8.29502	8.5978	8.36048	8.41823	8.51041	8.6523	8.32693	8.42218	7.17312	8.47466	7.62103	7.83058	6.94844	273.573	-0.00673941	0.967553	0.982484
HADHB	HADHB	3032	ECHB|MSTP029|MTPB|TP-BETA	hydroxyacyl-CoA dehydrogenase/3-ketoacyl-CoA thiolase/enoyl-CoA hydratase (trifunctional protein)_ beta subunit	9.21725	9.32532	9.27882	9.50163	9.54038	9.63449	9.55004	9.15495	9.61311	9.45901	10.0227	9.97068	9.69805	9.69372	9.40505	9.33305	9.60247	9.28198	9.98709	9.2196	9.29502	9.34835	9.38905	9.27368	9.19777	9.24751	9.35435	9.37448	9.50654	9.13832	9.82322	9.56792	9.96713	716.102	-0.0679837	0.450381	0.764684
HAVCR2	HAVCR2	84868	CD366|HAVcr-2|KIM-3|TIM3|TIMD-3|TIMD3|Tim-3	hepatitis A virus cellular receptor 2	8.2357	7.85348	8.31597	7.29313	7.90498	7.68696	7.94007	7.73549	8.36039	8.3431	8.52898	8.14432	8.37533	8.32051	8.01945	7.26892	7.80713	7.98228	9.27586	8.22816	7.38553	8.11173	8.07417	7.33	7.78133	8.07656	8.05348	8.31255	8.32108	8.02869	8.3007	8.35446	8.62455	269.095	0.176643	0.238759	0.608884
HCST	HCST	10559	CDG2F|CMPST|CST|hCST|SLC35A1	solute carrier family 35 (CMP-sialic acid transporter)_ member A1	11.2704	11.0903	11.0044	11.1871	10.8722	11.2087	11.3271	11.5199	11.2719	10.802	11.0726	10.728	10.6042	10.4962	10.5125	11.0092	10.9976	11.175	10.4671	10.8839	10.873	10.9764	10.8356	10.6402	11.0489	11.0673	10.9894	10.8438	10.5399	10.9317	10.8493	11.0435	10.3918	1944.51	-0.197666	0.0206579	0.234027
HDAC7	HDAC7	51564	HD7|HD7A|HDAC7A	histone deacetylase 7	8.51293	8.51177	8.26622	8.26649	8.64842	9.50019	8.39858	8.69965	8.43359	8.22622	8.12496	8.04426	8.2299	8.38236	8.4415	8.61039	8.44987	8.5611	7.9627	8.87168	8.27411	8.54822	7.88655	8.62305	8.68859	7.9266	8.16606	8.30833	8.38226	8.69048	8.38957	8.18649	8.06005	338.313	-0.149789	0.214287	0.586267
HDAC9	HDAC9	9734	HD7|HD7b|HD9|HDAC|HDAC7|HDAC7B|HDAC9B|HDAC9FL|HDRP|MITR	histone deacetylase 9	6.96777	7.04209	6.52079	7.5722	6.82157	7.76713	6.62569	6.29366	6.76466	7.30326	7.0049	7.90196	7.82358	7.96733	7.6349	6.33305	7.11597	6.82721	7.44187	6.28672	7.71524	7.20427	7.62351	6.83936	6.57012	7.06734	7.71049	7.60895	7.66266	6.90276	7.52195	7.54646	7.28286	146.025	0.0921603	0.650289	0.871168
HDC	HDC	3067	-	histidine decarboxylase	6.71061	6.93952	6.57628	7.65667	3.88868	6.14264	2.95012	4.55669	2.61086	6.48722	6.08604	9.49861	6.61846	9.01565	7.7984	4.80949	5.5754	7.16339	8.52933	7.07521	7.4049	7.57818	6.52398	6.60167	4.09763	6.57636	5.75231	6.37043	6.2948	4.08562	8.02002	6.98631	8.16634	84.356	-0.091948	0.880524	0.975958
HEY1	HEY1	23462	BHLHb31|CHF2|HERP2|HESR1|HRT-1|OAF1|hHRT1	hes-related family bHLH transcription factor with YRPW motif 1	2.93802	3.17702	3.43333	3.2575	2.01421	2.55767	3.36516	3.19412	2.61086	2.6594	2.89339	3.54441	3.32301	4.14231	2.99104	3.13142	1.53101	3.00958	4.37774	4.52772	4.98343	2.97331	2.71662	3.53558	2.09763	3.78194	3.52992	3.35413	3.2948	3.6933	3.97078	1.82308	3.68791	9.29078	1.31034	0.0148721	0.224851
HGF	HGF	3082	DFNB39|F-TCF|HGFB|HPTA|SF	hepatocyte growth factor (hepapoietin A; scatter factor)	7.41915	6.96212	7.25775	7.31061	7.93704	9.45249	7.14652	6.16813	7.83582	7.80508	6.98086	7.66335	8.0385	8.39547	8.21811	6.45335	6.72083	6.07997	8.14713	6.35085	7.42401	6.5978	7.80409	6.74504	6.40506	6.7008	7.33728	7.04445	8.05596	5.52619	8.22712	6.97959	8.10576	158.904	-0.368572	0.227829	0.589107
HIPK1	HIPK1	204851	Myak|Nbak2	homeodomain interacting protein kinase 1	10.4245	10.6637	10.4258	10.4473	10.3042	11.6662	10.0737	10.4339	10.125	10.2414	10.4676	10.3678	10.4806	10.3212	10.3911	10.6201	10.6078	10.6891	10.4152	10.3528	10.4049	10.5474	10.2402	10.4136	10.4428	10.3192	10.3364	10.3745	10.3379	10.5567	10.7182	10.5555	10.4785	1410.47	-0.0964503	0.301226	0.663303
HLA-DPA1	HLA-DPA1	3113	DP(W3)|DP(W4)|HLA-DP1A|HLADP|HLASB|PLT1	major histocompatibility complex_ class II_ DP alpha 1	10.8609	10.977	11.3778	11.6971	12.3644	12.0415	11.914	11.3569	12.6218	11.8433	11.6841	12.1453	11.7235	11.8749	11.0144	10.8332	11.1235	10.5433	12.2292	11.0859	11.985	11.3007	11.9406	11.0001	10.9387	11.1106	11.7816	10.6538	11.3885	10.2536	11.7931	11.8609	12.3568	2907.04	-0.105715	0.576438	0.843406
HLA-DPB1	HLA-DPB1	3115	DPB1|HLA-DP|HLA-DP1B|HLA-DPB	major histocompatibility complex_ class II_ DP beta 1	12.4252	12.5105	12.8835	13.4574	13.6501	13.4817	13.2736	12.7796	13.8988	13.4515	12.7384	13.6771	13.2655	13.4162	12.4887	12.5017	12.3128	12.0627	12.9379	12.2504	13.421	12.6097	13.5151	12.4544	12.6068	13.147	13.369	12.5847	13.0565	12.1904	12.5834	13.0396	13.2129	7897.01	-0.190062	0.209988	0.582281
HLA-DQA1	HLA-DQA1	3117	CD|CELIAC1|DQ-A1|GSE|HLA-DQA	major histocompatibility complex_ class II_ DQ alpha 1	10.6659	9.78857	11.2015	10.3171	11.8323	11.3586	3.23963	9.95662	12.0608	2.33748	11.5316	11.5689	2.56401	11.2519	10.2873	10.3869	11.1585	10.8374	2.50327	3.82728	3.17608	11.0519	5.03855	2.53558	1.7757	3.10387	10.5982	3.06463	11.3713	9.55749	10.3497	1.82308	11.5404	254.19	-4.81925	0.00902037	0.199165
HLA-DQB1	HLA-DQB1	3119	CELIAC1|HLA-DQB|IDDM1	major histocompatibility complex_ class II_ DQ beta 1	10.3865	8.32386	9.64926	8.90136	11.6098	7.94999	2.36516	8.07327	11.8149	1.92244	10.4524	9.6967	1.67093	10.6452	8.76283	9.71036	10.2158	9.78173	2.24024	3.41225	3.49801	9.51247	4.71662	1.53558	3.23514	2.95187	8.97838	3.35413	11.0984	7.6475	8.46263	-0.76188	10.6426	131.976	-4.34154	0.0102585	0.199815
HLA-DQB2	HLA-DQB2	3120	HLA-DQB1|HLA-DXB	major histocompatibility complex_ class II_ DQ beta 2	10.0219	9.903	9.97765	10.8949	11.5815	11.0334	10.4286	11.1624	11.1996	12.1168	10.5352	12.2111	10.2596	10.6247	11.5674	11.2082	9.56718	8.91166	10.2966	10.6538	11.2622	8.44001	11.8562	9.15397	11.526	10.9581	11.1627	10.6055	9.00012	9.23827	9.52366	10.0358	10.1657	1466.01	-0.409292	0.179406	0.550389
HLA-DRA	HLA-DRA	3122	HLA-DRA1|MLRW	major histocompatibility complex_ class II_ DR alpha	12.1262	12.5451	12.4413	12.9638	13.2779	13.3794	13.1909	12.3769	13.8192	13.373	12.7263	13.6207	12.888	13.1693	12.9474	12.3198	12.3994	11.8986	13.3628	12.1379	13.1877	12.5345	13.3943	12.2142	12.2663	12.4526	13.0348	11.9418	12.9798	11.5559	13.2962	12.7724	13.2259	7045.24	-0.161164	0.368457	0.700723
HLA-DRB1/3	HLA-DRB1/3	NA	NA	NA	12.2509	11.7959	11.8278	12.0234	13.6596	13.2958	11.3722	11.6917	13.847	12.2247	12.3763	12.3241	10.5761	11.441	12.0596	11.3143	11.8697	11.3851	11.1332	10.8648	11.7526	11.6363	11.9693	10.3413	11.168	10.347	12.2792	9.92122	12.6192	10.3354	11.9061	11.9292	13.1776	3514.89	-0.624744	0.0298855	0.260961
HLA-E	HLA-E	3133	EA1.2|EA2.1|HLA-6.2|MHC|QA1	major histocompatibility complex_ class I_ E	13.4736	13.8384	13.6882	13.6651	13.5521	14.5281	13.8201	14.0832	13.8115	13.5715	13.8868	13.6811	13.5581	13.5303	13.2767	13.752	13.6841	13.8627	13.7675	13.7925	13.7892	13.8951	13.6903	13.9362	13.9136	13.8353	13.8281	13.7115	13.399	13.6832	13.5016	13.7225	13.4251	13606	-0.0280385	0.730931	0.924948
HMGB1	HMGB1	3146	HMG-1|HMG1|HMG3|SBP-1	high mobility group box 1	9.97511	10.2885	9.70634	9.87662	9.43206	10.5407	9.68558	10.027	9.38432	9.24737	11.2198	9.72183	9.872	9.46921	9.27644	9.64238	10.116	9.98572	9.86521	10.1311	10.1733	9.84231	9.73899	9.63098	10.0319	10.0511	10.0175	10.1295	9.76671	9.71011	9.87366	9.5544	9.46818	930.704	-0.0699489	0.605746	0.855963
HRAS	HRAS	3265	C-BAS/HAS|C-H-RAS|C-HA-RAS1|CTLO|H-RASIDX|HAMSV|HRAS1|RASH1|p21ras	Harvey rat sarcoma viral oncogene homolog	6.63846	6.20256	6.57628	6.36184	6.42925	7.08123	5.92994	6.45286	5.98937	6.19546	6.04023	6.18827	6.1397	6.16697	5.95788	6.74023	6.33836	6.44254	6.16624	6.60864	6.30536	6.17843	6.71662	6.17944	6.40506	6.3055	6.17762	6.37043	6.18461	6.16904	5.80085	5.86748	5.80339	77.4968	-0.182133	0.0773747	0.376114
ICAM1	ICAM1	3383	BB2|CD54|P3.58	intercellular adhesion molecule 1	6.93802	8.15103	7.41822	7.3702	8.16396	9.0171	7.86766	7.12823	8.17157	7.98853	7.75846	8.13687	8.08758	8.19722	7.91099	7.80949	7.41365	7.00054	8.44579	7.73418	8.39525	7.46872	8.80409	8.09783	7.71234	7.78194	8.4464	7.47213	8.18461	7.51348	7.71374	7.79271	8.60876	238.863	0.177716	0.324164	0.663303
ICOS	ICOS	29851	AILIM|CD278|CVID1	inducible T-cell co-stimulator	8.52298	9.06837	8.73711	8.29313	8.2366	9.8338	8.30767	9.24475	8.34421	9.11226	8.90302	8.4086	8.5932	8.0949	8.67116	9.15379	9.91902	9.20138	9.18743	9.12649	9.61487	8.95314	8.62351	9.14661	8.77852	8.58284	8.54784	8.36231	8.56708	9.08347	9.09547	9.14651	8.9103	464.575	0.0349994	0.848985	0.967854
ICOSLG	ICOSLG	23308	B7-H2|B7H2|B7RP-1|B7RP1|CD275|GL50|ICOS-L|ICOSL|LICOS	inducible T-cell co-stimulator ligand	6.74538	7.19622	6.24068	6.32789	6.65807	7.0171	6.62569	6.81303	6.24312	7.27999	7.67849	7.32577	7.05833	7.37709	5.941	7.03831	6.81641	6.16339	8.05273	6.49971	8.57696	6.79207	7.84591	6.2635	6.70644	7.67068	7.81285	6.82544	7.36215	7.58812	6.85614	6.95237	8.10576	131.977	0.635003	0.00312085	0.180158
ID2	ID2	3398	GIG8|ID2A|ID2H|bHLHb26	inhibitor of DNA binding 2_ dominant negative helix-loop-helix protein	11.6534	11.5943	11.4173	11.4027	10.937	11.5378	11.6249	12.0885	12.3607	11.2749	12.0413	11.7459	11.5144	11.2476	10.8558	11.4561	11.4852	11.5584	11.7433	11.562	11.9234	12.2112	11.7555	11.8152	11.7142	12.2215	12.2469	11.6115	11.334	11.8657	11.9372	12.1497	11.7549	3295.17	0.289364	0.0142765	0.223427
IDO1	IDO1	3620	IDO|IDO-1|INDO	indoleamine 2_3-dioxygenase 1	4.67499	4.27656	4.65572	5.95794	5.51671	4.14264	4.98965	3.97173	5.04381	5.6594	5.37144	5.4513	5.1855	5.01225	5.81701	4.61685	4.70093	4.73205	4.37774	5.35085	5.26354	4.32695	5.52398	4.53558	3.7757	5.45437	5.35095	5.06463	4.90777	3.27826	5.22712	3.93856	4.85783	29.4277	-0.40632	0.292344	0.653064
IFIT1	IFIT1	3434	C56|G10P1|IFI-56|IFI-56K|IFI56|IFIT-1|IFNAI1|ISG56|P56|RNM561	interferon-induced protein with tetratricopeptide repeats 1	6.39745	6.63645	6.49222	6.69046	7.01421	9.04953	7.57461	6.05919	7.17157	8.03792	6.13043	6.35177	7.19	7.37709	7.15366	6.36408	6.66029	7.04521	5.9627	6.38187	7.19845	6.7459	7.62351	6.20801	7.3226	7.13949	6.11488	5.75268	7.16153	6.16904	7.13177	5.77728	8.39297	116.404	-0.293712	0.355581	0.690414
IFIT3	IFIT3	3437	CIG-49|GARG-49|IFI60|IFIT4|IRG2|ISG60|P60|RIG-G|cig41	interferon-induced protein with tetratricopeptide repeats 3	6.39745	6.40309	5.49222	6.29313	6.26214	7.7276	6.87823	5.97173	6.74836	7.48722	6.04023	6.32577	7.0385	7.21507	6.60843	4.97942	6.68075	6.31701	5.84905	6.11269	6.81994	6.22965	7.47151	6.02744	7.19356	6.87997	6.13082	6.02398	6.75423	5.47466	6.41556	5.93856	8.00683	89.9313	0.000184123	0.999463	0.999463
IFNA4/7/10/17/21	IFNA4/7/10/17/21	NA	NA	NA	4.93802	5.01352	5.37192	2.2575	3.2366	4.8796	3.48064	2.70869	2.28893	5.24437	4.6096	2.54441	3.0335	3.37179	2.99104	3.97942	2.85294	4.44254	3.24024	5.07521	6.17608	4.32695	5.03855	3.34294	3.6826	3.5893	2.94496	4.14263	3.90777	4.60019	3.50129	3.04548	2.80339	14.3032	0.0943526	0.869852	0.972457
IFNA5	IFNA5	3442	IFN-alpha-5|IFN-alphaG|INA5|INFA5|leIF G	interferon_ alpha 5	5.52298	4.32386	4.84836	4.1055	3.59917	2.55767	3.10213	4.19412	3.61086	4.79691	4.89339	4.00384	3.67093	3.19122	3.85354	4.50993	4.11597	4.07997	4.77629	4.63464	5.76104	3.61074	5.03855	3.99502	4.23514	3.48238	3.32347	4.14263	3.52926	3.86323	3.97078	3.99301	3.62651	17.0274	0.11984	0.782573	0.945656
IFNA6	IFNA6	3443	IFN-alphaK	interferon_ alpha 6	6.71061	6.24003	5.70634	2.52054	5.01421	4.14264	3.23963	4.63469	3.28893	7.31476	6.01677	4.00384	3.0335	3.45426	4.17547	4.39446	4.53101	5.00958	3.91831	6.55521	7.44287	5.89085	5.03855	5.39356	4.47614	3.8694	4.32347	4.53856	3.66676	5.75939	4.50129	2.56005	3.42488	25.8237	0.0792857	0.894866	0.979724
IFNG	IFNG	3458	IFG|IFI	interferon_ gamma	6.0535	5.89323	6.34022	6.92426	5.07311	5.7276	5.90948	8.04498	5.04381	5.95219	5.57789	5.86634	5.60504	6.03922	6.0862	6.20181	7.62904	5.00958	3.61875	5.63464	7.10682	5.26282	5.52398	6.41823	5.53059	6.62743	7.28124	5.98216	5.96222	4.6933	5.15841	6.24935	5.89736	61.2702	-0.334512	0.434052	0.757207
IGHA1	IGHA1	3493	IgA1	immunoglobulin heavy constant alpha 1	11.4849	9.39203	9.81991	14.2578	11.6825	11.5717	11.4522	11.4448	10.7788	10.4629	8.42589	11.4964	12.6099	10.9	10.0996	12.7321	10.1216	8.5703	10.0334	10.7521	11.1775	10.5782	11.389	10.6713	12.1904	10.8029	10.4312	12.5041	10.4618	11.0596	10.3821	9.91496	9.89574	1904.73	-0.674413	0.0907834	0.386896
IGHD	IGHD	3495	-	immunoglobulin heavy constant delta	8.52298	8.20572	6.73101	8.27097	7.10167	9.11226	8.35385	8.25095	7.07029	8.18923	9.68595	9.22741	8.30859	8.52274	7.91531	8.11327	8.26572	7.68766	7.7638	7.98716	10.0403	7.97831	8.96455	7.72541	8.968	8.34418	7.8422	8.60895	9.06376	8.63288	8.11374	7.98966	8.34612	315.203	0.20231	0.414289	0.7494
IGHG1	IGHG1	3500	-	immunoglobulin heavy constant gamma 1 (G1m marker)	11.5649	9.65507	10.0057	16.6119	11.3864	11.8706	11.1239	11.1274	10.1123	10.4395	9.06903	10.8194	11.5047	11.9268	11.1185	12.2867	10.3591	9.32609	10.129	8.87168	12.4667	10.8368	11.3016	8.96185	11.0801	10.7097	10.5133	12.205	9.76671	11.0936	10.3497	10.5304	9.86948	1882.71	-1.98729	0.000302072	0.0635868
IGHG2	IGHG2	3501	-	immunoglobulin heavy constant gamma 2 (G2m marker)	10.9305	8.0243	8.66854	14.2893	10.646	9.63449	9.23963	10.6011	9.43613	9.46676	8.16285	9.96437	10.5409	10.7616	9.7532	11.0055	10.2521	8.85256	9.45164	8.77565	11.0341	9.51247	10.5045	8.00319	11.0039	9.3499	9.30778	10.4271	9.09608	10.5858	9.35927	10.148	10.1897	961.038	-1.0368	0.0164245	0.232128
IGHG3	IGHG3	3502	IgG3	immunoglobulin heavy constant gamma 3 (G3m marker)	12.2433	9.68028	10.2407	15.8115	12.2024	12.0334	10.9249	11.8876	10.9146	10.3445	9.76199	11.2274	11.8555	11.943	11.0434	12.4744	11.6065	10.1327	10.9851	9.84131	12.6039	11.0519	11.7473	9.2669	12.175	10.747	10.5939	11.9267	10.3741	11.8951	10.5142	11.3126	11.3656	2512.32	-1.17675	0.00694754	0.199165
IGHG4	IGHG4	3503	-	immunoglobulin heavy constant gamma 4 (G4m marker)	10.2017	7.77055	8.38752	14.0163	10.1808	9.5689	8.91462	9.93173	8.85878	8.95586	7.78648	9.2993	10.0583	10.2305	9.07851	10.4352	9.51115	8.31701	9.03984	8.13107	10.7516	9.19571	9.87649	7.52427	10.3322	8.79037	8.69985	9.99273	8.4119	10.0016	8.68044	9.50608	9.56647	672.811	-1.18324	0.00848747	0.199165
IGHM	IGHM	3507	AGM1|MU|VH	immunoglobulin heavy constant mu	12.3754	11.8139	10.4333	12.4222	12.4201	14.2069	12.1615	12.186	12.6756	12.7263	12.6495	12.3828	12.1336	12.6331	11.6554	12.8806	12.0393	11.3859	11.6736	11.2969	13.773	12.4685	12.0318	11.8331	12.5808	11.6862	11.5549	12.3296	12.2717	12.7938	12.3762	12.3386	12.3785	4903.7	-0.125389	0.607057	0.855963
IGHV4-59	IGHV4-59	28392	IGHV459|VH	immunoglobulin heavy variable 4-59	7.84491	6.85348	6.09629	10.162	7.15717	7.31256	6.60038	7.07327	7.10911	7.27999	7.09726	8.46922	8.49293	7.37709	7.2251	7.43885	6.5971	6.28757	6.10813	6.07521	8.4707	7.12532	7.47151	6.74504	7.63989	7.11286	6.61171	7.9554	7.58671	7.74858	6.74337	6.93856	6.54589	152.549	-0.533494	0.0977889	0.400479
IGKC	IGKC	3514	HCAK1|IGKCD|Km	immunoglobulin kappa constant	13.6962	11.8785	11.5915	16.4791	13.6434	15.1786	13.0982	13.6056	13.0154	12.9092	11.7765	13.2263	13.8355	13.3654	12.5191	14.655	12.7981	11.9615	12.1408	12.4516	13.9372	12.8622	13.1554	12.4451	14.1163	12.5177	12.1471	13.872	12.7144	13.4568	12.8546	12.5349	12.582	8913.96	-0.859378	0.0170901	0.232224
IGLC1	IGLC1	3537	IGLC	immunoglobulin lambda constant 1 (Mcg marker)	12.9851	10.9457	11.0082	15.9077	12.8665	12.0171	12.4243	12.6305	12.4898	12.2224	11.5521	12.6798	13.6593	12.8158	11.704	13.3143	12.2048	10.5642	11.9246	11.6922	13.4388	11.9356	12.7988	11.8687	13.227	11.9776	11.974	13.5271	11.7302	12.5894	12.0863	12.3893	12.3484	5438.83	-0.590322	0.0966262	0.400479
IKZF1	IKZF1	10320	Hs.54452|IK1|IKAROS|LYF1|LyF-1|PPP1R92|PRO0758|ZNFN1A1	IKAROS family zinc finger 1 (Ikaros)	11.9361	11.9312	11.9595	11.6996	11.572	12.8488	11.4974	12.1929	11.5069	11.9646	12.215	11.5702	11.5909	11.4527	11.7748	11.836	12.4491	12.2014	11.7587	12.2588	12.1061	12.3022	11.3855	11.9139	11.8878	11.6676	11.8575	11.9914	11.6611	12.0845	11.8065	11.8478	11.5155	3785.29	-0.0592546	0.596231	0.855963
IL10	IL10	3586	CSIF|GVHDS|IL-10|IL10A|TGIF	interleukin 10	4.67499	2.95463	4.17029	3.52054	3.75118	2.55767	4.10213	4.77908	4.61086	3.92244	4.33397	4.4513	4.35543	3.86929	3.92393	5.26892	3.53101	3.3881	3.91831	3.82728	6.346	3.50383	5.71662	3.53558	4.29927	5.97176	4.90843	4.64959	4.37726	3.60019	3.80085	3.32558	3.00984	17.7554	1.1302	0.0307453	0.260961
IL10RA	IL10RA	3587	CD210|CD210a|CDW210A|HIL-10R|IL-10R1|IL10R	interleukin 10 receptor_ alpha	11.5503	11.5669	11.9178	11.7075	11.4509	12.0988	11.6413	11.7443	11.8772	11.459	11.5854	11.5799	11.5375	11.5212	11.1669	11.3496	11.3796	11.682	11.5698	11.5561	11.8262	11.0566	11.6023	11.7408	11.5306	11.7696	11.8892	11.6529	11.6487	11.3277	11.4541	11.7315	11.6438	3105.24	-0.00451042	0.95519	0.981805
IL10RB	IL10RB	3588	CDW210B|CRF2-4|CRFB4|D21S58|D21S66|IL-10R2	interleukin 10 receptor_ beta	8.82879	7.98805	8.19709	8.16439	8.47364	9.67661	7.96011	7.61558	8.27192	7.83732	8.27586	8.08357	7.536	7.78816	7.82623	8.06688	8.04671	7.61839	8.04759	8.8662	8.30536	7.7459	9.0204	8.14291	7.92545	7.60212	7.57723	7.97685	7.78476	7.90276	7.69567	7.26049	7.9103	267.092	-0.182169	0.30565	0.663303
IL11RA	IL11RA	3590	CRSDA	interleukin 11 receptor_ alpha	8.51293	8.37529	8.49941	7.9412	8.15717	7.98394	7.72857	8.42568	7.4886	7.71252	8.27091	7.00384	7.45229	7.17915	7.5203	7.87558	8.61316	8.39502	7.77006	9.03186	8.29502	8.34255	8.20848	8.33	8.66749	7.46844	7.77278	8.19848	7.84758	8.56058	7.65884	7.78887	7.46489	258.928	0.135333	0.463962	0.776789
IL12A	IL12A	3592	CLMF|IL-12A|NFSK|NKSF1|P35	interleukin 12A	4.93802	4.89323	4.30779	5.45914	4.12969	3.55767	4.73439	5.38677	4.68124	4.79691	5.64063	5.58881	4.92966	4.64188	4.53161	4.97942	5.17486	4.27262	4.37774	5.14921	6.22047	4.93267	6.30158	5.23602	5.16802	5.5893	5.90843	4.8947	4.6336	4.78076	4.70774	4.63044	5.03368	31.4726	0.510252	0.0444224	0.30571
IL12RB1	IL12RB1	3594	CD212|IL-12R-BETA1|IL12RB|IMD30	interleukin 12 receptor_ beta 1	8.42987	7.99902	8.31597	7.99627	7.8471	8.0171	8.33479	8.65355	7.97543	8.3764	7.94402	7.55564	7.95369	7.63306	7.83539	8.13142	8.00674	8.39502	7.44187	8.52077	8.04644	8.17843	7.84591	8.27705	8.27156	8.25767	8.00241	8.37043	7.60821	8.17712	7.89889	8.0551	7.54174	266.39	-0.0532727	0.613132	0.857957
IL13RA1	IL13RA1	3597	CD213A1|CT19|IL-13Ra|NR4	interleukin 13 receptor_ alpha 1	8.56251	8.32677	8.09629	8.57943	9.12622	8.7276	8.8081	7.3175	9.55337	8.27999	8.42589	9.33883	9.38026	9.47662	9.10336	8.21888	8.22449	7.65344	9.28025	7.52772	8.48896	8.15654	8.82515	7.81171	8.07949	8.37065	8.9427	8.40645	9.17312	6.18515	8.83703	8.41803	9.02181	363.749	-0.233505	0.317171	0.663303
IL15	IL15	3600	IL-15	interleukin 15	7.02548	7.25231	7.41822	7.62208	8.04396	7.7276	7.57461	7.03062	7.87389	7.98853	8.31966	8.43923	8.42772	8.14542	8.35498	6.87558	8.13834	7.12228	8.65978	6.82728	7.51593	7.55158	7.80409	7.60167	6.76439	7.63369	8.29899	7.75268	8.12321	6.95069	8.56573	8.35965	8.5988	218.177	0.0871915	0.67191	0.891079
IL16	IL16	3603	LCF|NIL16|PRIL16|prIL-16	interleukin 16	11.9229	11.5458	11.6074	11.7373	11.4278	12.3953	11.6008	11.8579	11.3057	12.0196	11.9405	11.6004	11.6031	11.4026	11.6001	12.0568	12.0682	12.1396	12.1736	11.8145	11.6314	11.9311	11.3202	11.6879	11.6568	11.3322	11.1612	11.3866	11.3047	11.9003	11.6831	12.0268	11.7464	3361.33	-0.119905	0.292877	0.653064
IL18	IL18	3606	IGIF|IL-18|IL-1g|IL1F4	interleukin 18	7.67499	7.33545	7.40295	7.2575	8.12969	4.55767	7.76319	6.47423	8.45885	7.72118	7.40797	8.20975	7.8551	8.17612	7.80307	6.99932	7.28589	6.63017	7.8312	7.44199	7.346	7.21278	8.38905	6.94497	6.71822	7.25767	7.21549	7.05457	8.21015	6.08562	8.01517	7.63044	8.00381	169.965	-0.0623551	0.785147	0.945656
IL1B	IL1B	3553	IL-1|IL1-BETA|IL1F2	interleukin 1_ beta	6.93802	8.85348	6.60325	7.75575	8.98767	9.20153	7.42405	8.07327	8.18374	7.95953	5.99293	8.32577	10.5906	7.98824	6.5203	8.89164	8.98633	6.8374	7.30201	7.25355	11.4216	8.22965	6.52398	6.7644	7.33795	9.35937	9.39617	8.06463	9.60072	6.43477	7.39331	8.20966	9.07593	269.696	0.449633	0.340368	0.675419
IL1R1	IL1R1	3554	CD121A|D2S1473|IL-1R-alpha|IL1R|IL1RA|P80	interleukin 1 receptor_ type I	5.25995	3.36967	3.43333	3.39501	4.42925	2.55767	3.7802	3.55669	4.19582	3.6594	3.89339	4.63187	3.67093	4.14231	3.99104	3.39446	3.11597	3.3881	4.31063	3.99721	4.87652	3.38835	5.52398	3.70551	3.86317	3.5893	3.62303	2.8947	4.11422	3.94123	3.88832	3.56005	4.35087	14.5545	0.0995357	0.822204	0.959389
IL1R2	IL1R2	7850	CD121b|CDw121b|IL-1R-2|IL-1RT-2|IL-1RT2|IL1R2c|IL1RB	interleukin 1 receptor_ type II	5.44052	5.65507	5.01829	4.57943	5.18414	4.55767	4.58755	4.55669	6.68124	5.62288	4.89339	7.06797	5.35543	7.56046	4.61907	4.97942	5.05457	5.00958	7.85495	7.07521	6.26354	4.93267	4.71662	8.0194	3.86317	4.3669	5.88982	5.14263	6.2948	6.3798	8.29671	5.56005	7.64984	52.6761	1.28628	0.0186781	0.23256
IL1RL1	IL1RL1	9173	DER4|FIT-1|IL33R|ST2|ST2L|ST2V|T1	interleukin 1 receptor-like 1	4.16041	2.95463	3.65572	2.52054	4.01421	4.8796	2.7802	3.8462	1.87389	4.03792	4.72989	5.2993	3.50743	4.98477	4.05517	4.39446	4.77893	3.27262	3.72566	4.14921	3.76104	4.32695	4.30158	3.85751	3.7757	4.63992	3.87096	4.14263	2.66676	3.94123	4.32442	2.82308	3.56238	14.5921	-0.533432	0.292981	0.653064
IL1RN	IL1RN	3557	DIRA|ICIL-1RA|IL-1RN|IL-1ra|IL-1ra3|IL1F3|IL1RA|IRAP|MVCD4	interleukin 1 receptor antagonist	5.74538	5.34695	5.60325	5.76846	6.53777	6.36503	5.82459	3.97173	6.21966	5.76374	4.78648	6.40239	5.72156	6.21507	5.576	4.61685	5.05457	4.44254	5.37774	4.52772	5.346	5.08879	5.71662	6.02744	5.36067	5.61483	5.85185	4.8947	6.05282	4.27826	5.63374	5.04548	6.42488	44.9739	-0.298179	0.41111	0.745872
IL21R	IL21R	50615	CD360|NILR	interleukin 21 receptor	8.53297	8.19303	8.46307	8.65325	7.79557	9.61296	8.2478	8.55167	7.90364	8.10566	8.06903	7.56678	7.61177	7.91369	7.88476	8.61685	8.61847	8.54564	8.14713	8.35085	8.33595	8.2546	7.84591	8.15764	8.22692	8.09935	7.80791	8.23455	7.79979	8.72121	7.62103	8.21253	7.37907	290.879	-0.263653	0.0759931	0.376114
IL27RA	IL27RA	9466	CRL1|IL-27RA|IL27R|TCCR|WSX1|zcytor1	interleukin 27 receptor_ alpha	9.52798	9.2292	9.42956	9.29752	9.46542	10.6766	9.55663	9.39799	9.09628	9.23229	9.02268	8.82981	9.20454	9.1852	9.07851	9.75494	9.3765	9.30604	8.69639	9.61192	9.10682	9.43092	8.78271	9.30377	9.2575	8.97916	8.8757	9.2784	8.88153	9.45319	8.79521	9.01126	8.90223	606.123	-0.3253	0.00741585	0.199165
IL2RA	IL2RA	3559	CD25|IDDM10|IL2R|TCGFR|p55	interleukin 2 receptor_ alpha	6.71061	7.35835	7.99811	7.09545	6.67718	5.14264	7.38753	7.97922	7.60181	7.90733	7.50389	6.75387	6.9877	7.31775	7.10904	7.67986	8.45582	7.64185	7.79483	7.31914	7.346	7.04179	7.47151	8.24983	7.87899	7.07656	7.60602	8.03425	8.0622	8.10693	8.27253	7.27154	7.84104	177.933	0.316691	0.13464	0.457199
IL31RA	IL31RA	133396	CRL|CRL3|GLM-R|GLMR|GPL|IL-31RA|PLCA2|PRO21384|hGLM-R	interleukin 31 receptor A	3.67499	3.36967	5.17029	3.2575	4.33614	5.14264	3.7802	2.38677	4.19582	3.92244	3.78648	4.35177	3.95104	3.19122	3.85354	2.80949	2.85294	3.00958	5.00577	4.28672	4.76104	2.97331	4.30158	2.85751	2.58306	2.95187	3.43039	3.06463	3.52926	3.50066	4.26029	4.56005	4.42488	13.3933	0.0335526	0.951304	0.981805
IL6	IL6	3569	BSF2|HGF|HSF|IFNB2|IL-6	interleukin 6	4.67499	4.27656	5.24068	4.39501	4.51671	6.46456	4.42405	4.63469	3.61086	4.6594	4.99293	5.49861	4.22113	4.64188	4.38959	5.13142	3.99044	4.21122	3.24024	4.91475	6.22047	5.4181	5.71662	4.44247	3.7757	5.63992	5.40439	4.59514	4.69919	4.55128	4.70774	4.59567	4.56238	26.7446	0.223506	0.597628	0.855963
IL6R	IL6R	3570	CD126|IL-6R-1|IL-6RA|IL6Q|IL6RA|IL6RQ|gp80	interleukin 6 receptor	8.27192	8.24003	8.26622	8.35764	8.54299	6.64514	8.18534	7.87862	8.07683	7.67733	8.11394	8.05221	7.94572	7.96029	7.96206	8.08562	8.19634	7.996	7.91831	8.25355	7.60234	7.9833	7.62351	7.79297	8.06572	7.3211	7.44321	7.72759	8.05282	7.68199	7.77813	7.43288	7.94215	240.739	-0.296805	0.00930383	0.199165
IL6ST	IL6ST	3572	CD130|CDW130|GP130|IL-6RB	interleukin 6 signal transducer	11.4913	11.8038	11.2725	11.1186	10.9131	10.1426	10.621	11.7427	10.9937	11.6107	11.8191	11.7068	11.2917	11.0071	11.4542	11.4214	12.7625	11.8544	11.7066	11.6086	11.8109	12.5782	11.0565	11.1875	11.9784	11.0731	11.336	11.0013	11.3047	11.5571	11.8173	11.8572	11.3336	2820.32	0.111093	0.54916	0.833554
IL7	IL7	3574	IL-7	interleukin 7	5.25995	5.04209	5.60325	5.608	4.51671	4.55767	4.63818	4.70869	3.98937	5.86104	5.04023	5.35177	5.27297	5.64188	5.0862	3.61685	4.92332	5.04521	5.64623	4.14921	6.49801	4.38835	3.71662	5.48978	4.58306	5.45437	5.6454	5.8489	4.82204	5.05085	5.82322	5.50491	5.21147	33.7932	0.445727	0.241632	0.610465
IL7R	IL7R	3575	CD127|CDW127|IL-7R-alpha|IL7RA|ILRA	interleukin 7 receptor	13.4684	13.4618	13.6371	13.0866	12.6784	14.2869	12.8638	13.6907	13.332	13.7446	13.7119	12.9811	13.1719	12.4172	13.5467	13.7404	13.8677	14.214	13.9638	13.7663	12.9476	14.1992	13.0829	14.0309	13.7376	13.1243	13.2568	13.6596	13.1018	13.944	13.3497	13.7423	12.7378	11355.3	0.0557377	0.741511	0.932361
IL9R	IL9R	3581	CD129|IL-9R	interleukin 9 receptor	5.87662	4.45713	5.24068	4.39501	4.01421	5.14264	4.02813	4.38677	4.19582	4.42494	5.04023	2.86634	3.99286	3.53226	3.92393	5.33305	3.99044	4.85758	4.77629	6.03674	5.42401	4.05132	6.17605	5.17944	4.47614	4.3669	4.01535	4.80159	4.45526	4.7377	4.88832	3.32558	4.3124	23.7084	0.397052	0.273541	0.647986
INPP5D	INPP5D	3635	SHIP|SHIP-1|SHIP1|SIP-145|hp51CN|p150Ship	inositol polyphosphate-5-phosphatase D	11.7887	11.7178	11.7056	11.6745	11.425	12.7188	11.4114	11.5561	11.488	11.7469	11.6521	11.6724	11.7665	11.7762	11.8493	11.5229	11.5931	11.7149	12.0392	11.7916	11.7326	11.7525	11.54	11.8244	11.5843	11.9902	11.9464	11.9898	11.7899	11.9793	11.7699	11.9787	11.8438	3486.72	0.102935	0.18355	0.557017
INPPL1	INPPL1	3636	OPSMD|SHIP2	inositol polyphosphate phosphatase-like 1	10.2509	10.1535	10.1725	10.2473	10.6141	10.9839	10.0198	10.0143	10.15	10.2017	9.85753	10.2621	10.481	10.5382	10.257	10.0407	10.0546	9.98572	10.4662	10.0752	10.1873	10.1163	10.1089	10.192	9.82827	10.1903	10.3139	10.1813	10.457	9.80965	10.2664	10.2893	10.5603	1194.37	-0.0496726	0.572657	0.839809
IRAK3	IRAK3	11213	ASRT5|IRAKM	interleukin-1 receptor-associated kinase 3	7.69291	7.98438	8.2234	7.76212	8.1908	8.14264	7.40225	6.19412	8.17157	7.76374	9.05758	8.78282	8.8706	8.76006	8.49161	7.26892	8.17486	6.76447	9.63598	8.1582	7.60234	7.86408	8.14289	7.54681	7.55706	7.44015	8.26328	8.15209	8.67698	5.90276	9.04641	8.43779	9.78331	266.474	0.286551	0.310216	0.663303
IRAK4	IRAK4	51135	IPD1|IRAK-4|NY-REN-64|REN64	interleukin-1 receptor-associated kinase 4	9.45109	9.44648	9.29131	9.3909	8.83013	8.68696	9.05399	9.40357	8.93998	9.67287	10.0959	9.37096	9.44948	9.32599	9.50028	9.25658	9.90605	9.73478	10.1507	9.69765	9.4707	9.60429	9.25578	9.33971	9.39225	9.31527	9.3729	9.56004	9.32238	9.4812	9.72418	9.88107	9.92153	706.009	0.169742	0.126384	0.440445
IRF2	IRF2	3660	IRF-2	interferon regulatory factor 2	9.06042	8.80846	8.98279	9.11797	9.09103	10.1797	8.98477	8.85029	8.95071	9.11884	8.57388	8.63187	8.88038	9.00543	8.75078	8.85934	8.93615	9.05398	7.8252	9.0561	8.93097	8.97831	8.30158	9.10923	8.73281	8.40765	8.50873	8.8547	8.7923	9.04645	8.7463	8.65175	8.52711	463.928	-0.31678	0.00940939	0.199165
IRF4	IRF4	3662	LSIRF|MUM1|NF-EM5|SHEP8	interferon regulatory factor 4	8.2838	8.32677	8.24068	10.1401	8.76017	8.93271	7.72857	8.69055	8.12813	8.74262	8.02268	8.40239	8.56575	8.57435	8.40505	8.48192	8.84389	7.97306	7.78249	8.40471	9.55112	8.53131	8.54951	7.66487	9.27356	8.95936	8.86858	8.78648	8.55163	8.35151	8.60175	8.13597	8.57055	372.269	0.0258977	0.883508	0.975958
IRF8	IRF8	3394	H-ICSBP|ICSBP|ICSBP1|IMD32A|IMD32B|IRF-8	interferon regulatory factor 8	9.27787	10.0736	8.93051	9.4844	9.72157	8.28559	9.71536	8.69511	9.74631	10.309	9.71357	10.064	10.1168	10.2822	9.78546	9.07628	9.42885	9.31883	10.0424	9.1173	10.2314	9.64574	10.2789	9.20801	9.49167	9.32883	9.94383	9.63279	9.88857	9.209	9.79096	9.61316	10.1501	789.164	0.101055	0.538362	0.828422
IRS1	IRS1	3667	HIRS-1	insulin receptor substrate 1	6.77932	6.09759	5.75525	5.39501	5.51671	5.8796	5.80257	5.91033	5.57433	5.38187	5.75846	6.03626	5.49293	5.35042	5.0862	5.76369	6.25893	5.27262	6.39404	6.44199	6.84851	7.21278	6.41706	5.12055	6.04249	5.61483	5.14659	5.02398	5.9488	5.96009	5.88832	5.44757	5.19041	56.1972	0.296075	0.144592	0.471514
ITCH	ITCH	83737	ADMFD|AIF4|AIP4|NAPP1	itchy E3 ubiquitin protein ligase	10.8166	10.6916	10.8113	10.8395	10.3042	10.8245	10.2231	10.5679	10.3456	10.7711	11.2949	10.7935	10.747	10.8074	10.9631	10.3093	10.9017	10.8879	11.2582	10.6184	10.6898	10.5765	10.5558	10.5454	10.356	10.9144	10.827	11.0962	10.7309	11.2603	10.9651	11.1506	10.9883	1747.05	0.120307	0.214366	0.586267
ITGA10	ITGA10	8515	PRO827	integrin_ alpha 10	4.93802	4.41406	4.84836	4.52054	4.51671	4.8796	3.86766	3.97173	4.09628	4.14483	4.54547	4.35177	4.07303	4.28433	3.4385	4.39446	4.85294	4.73205	2.72566	4.82728	4.98343	4.32695	6.62351	4.70551	3.7757	3.8694	4.08246	5.14263	4.06531	5.08562	4.19317	3.32558	4.05714	20.8739	0.351968	0.315694	0.663303
ITGA6	ITGA6	3655	CD49f|ITGA6B|VLA-6	integrin_ alpha 6	9.67047	9.75121	9.42956	9.07	9.09813	10.5689	9.18321	10.3825	9.26047	9.56389	9.93935	9.61587	9.33525	8.80397	9.60976	10.1997	10.3156	10.2866	9.73369	10.0097	10.0949	10.6676	9.00202	9.74504	9.97783	9.35937	9.44001	9.43966	9.13511	10.166	9.36881	9.70062	8.89085	809.61	-0.036093	0.855082	0.969601
ITGAE	ITGAE	3682	CD103|HUMINAE	integrin_ alpha E (antigen CD103_ human mucosal lymphocyte antigen 1; alpha polypeptide)	4.35306	4.53959	5.09629	4.88977	4.82157	4.55767	4.48064	4.47423	4.81249	5.29167	4.33397	4.93673	4.41816	4.45426	5.05517	5.33305	4.11597	4.59455	5.04759	5.2196	3.17608	4.26282	4.71662	4.23602	4.47614	5.3055	4.01535	4.8947	4.45526	4.6475	5.01031	4.0961	4.49526	24.6695	-0.0685255	0.832565	0.961983
ITGAL	ITGAL	3683	CD11A|LFA-1|LFA1A	integrin_ alpha L (antigen CD11A (p180)_ lymphocyte function-associated antigen 1; alpha polypeptide)	11.6659	11.6211	11.8084	11.712	11.3703	12.0694	11.5984	11.9293	11.2847	11.8193	11.5769	11.6092	11.6629	11.8625	12.0157	11.6463	11.5699	11.6936	11.2759	11.6594	11.6447	11.5624	11.4648	11.8788	11.6961	12.0928	12.0162	12.1328	11.5599	11.8022	11.427	12.0443	11.5822	3344.87	0.0359029	0.679142	0.894721
ITGAV	ITGAV	3685	CD51|MSK8|VNRA|VTNR	integrin_ alpha V	7.10795	6.4677	6.75525	6.47473	6.73303	7.98394	5.92994	6.00148	6.21966	6.87664	7.82075	6.54441	6.50743	6.83123	6.84449	5.85389	7.63953	6.74294	8.12776	7.13107	6.93097	6.61074	6.96455	6.87543	5.98516	6.62743	6.93591	6.92812	6.7309	7.02422	7.61464	7.62182	8.29524	119.526	0.364862	0.12126	0.44021
ITGAX	ITGAX	3687	CD11C|SLEB6	integrin_ alpha X (complement component 3 receptor 4 subunit)	9.43521	9.7349	9.62972	9.69879	9.88252	9.64514	9.10887	8.63469	9.44375	10.0924	9.75315	10.3225	9.96883	10.4772	10.2207	9.00917	8.94886	8.72932	10.7401	9.49971	9.27937	9.14768	9.81465	10.0902	9.11109	9.67372	9.96288	9.61409	10.1652	9.47466	10.3468	9.63686	10.5695	827.602	0.203541	0.294559	0.653064
ITGB3	ITGB3	3690	BDPLT16|BDPLT2|CD61|GP3A|GPIIIa|GT	integrin_ beta 3 (platelet glycoprotein IIIa_ antigen CD61)	8.56251	10.7349	8.59656	7.62906	7.95281	7.55767	9.0186	7.89456	8.27761	7.02398	8.94091	9.5102	9.29298	9.72935	7.92393	7.69214	9.38588	7.996	10.7425	8.60864	10.0557	8.87217	8.62351	8.79768	8.73281	10.4754	9.25421	8.36638	8.89908	7.45485	10.2166	8.25214	8.22448	435.503	0.484061	0.194749	0.573012
ITGB8	ITGB8	3696	-	integrin_ beta 8	5.35306	3.95463	4.01829	4.1835	3.59917	3.55767	3.48064	4.38677	3.87389	4.03792	4.78648	5.67369	3.72156	5.16697	4.48581	4.13142	3.70093	4.27262	5.12776	5.2196	5.17608	4.55828	5.30158	5.23602	2.7757	3.95187	4.48101	4.75268	3.52926	4.33716	4.04878	4.28251	4.10295	20.2718	0.412412	0.379718	0.709178
ITPR1	ITPR1	3708	ACV|CLA4|INSP3R1|IP3R|IP3R1|PPP1R94|SCA15|SCA16|SCA29	inositol 1_4_5-trisphosphate receptor_ type 1	9.24788	9.06141	9.04804	8.93557	8.73303	9.45249	8.33862	8.8462	8.63322	9.04828	9.78648	9.29596	9.16164	9.29416	9.28817	8.66124	9.56718	9.17951	9.45164	8.7521	9.88344	9.08648	9.05647	8.83479	8.85252	9.27379	9.15051	9.33764	9.45882	9.29507	9.26846	9.59127	9.64984	574.965	0.166526	0.17836	0.550389
ITPR2	ITPR2	3709	ANHD|CFAP48|INSP3R2|IP3R2	inositol 1_4_5-trisphosphate receptor_ type 2	9.45635	9.24618	9.48499	9.17637	8.89685	8.89752	8.12449	8.74432	8.58814	9.5711	9.63486	9.48399	9.55793	9.5755	9.9207	8.67368	9.71092	9.32971	9.94621	8.83851	9.59393	9.40702	9.19236	9.61507	8.84717	9.54349	9.53891	9.74176	9.58888	9.7887	9.73454	9.84453	9.84104	660.653	0.279088	0.0456953	0.30571
JAG1	JAG1	182	AGS|AHD|AWS|CD339|HJ1|JAGL1	jagged 1	5.35306	4.89323	5.09629	5.14503	5.59917	3.55767	4.68709	4.08721	5.33332	4.79691	5.37144	5.63187	5.23861	5.49378	4.95788	4.80949	4.11597	3.85758	5.84905	4.91475	5.17608	3.50383	5.30158	4.70551	4.86317	5.3055	5.60031	4.80159	5.04022	4.39374	4.93014	4.32558	4.98559	29.871	-0.0233673	0.940898	0.981805
JAK1	JAK1	3716	JAK1A|JAK1B|JTK3	Janus kinase 1	10.9172	10.9981	10.8777	10.7534	10.2155	10.7074	10.5492	11.0706	10.4713	11.0764	11.0234	10.7342	10.7637	10.6046	10.8513	10.7593	10.9853	11.129	10.9169	11.1022	11.2475	11.0847	10.8251	10.9878	10.8744	11.1273	11.0717	11.0438	10.8317	11.2627	10.925	10.9993	10.6595	1900.74	0.182986	0.0182853	0.232224
JAK2	JAK2	3717	JTK10|THCYT3	Janus kinase 2	8.70179	8.92426	8.88728	9.00704	8.90903	8.8056	8.72857	8.16813	9.05048	9.17037	9.35048	9.41786	9.55095	9.91004	9.70529	8.46054	9.48811	8.6735	9.41216	8.2785	8.78341	8.7282	9.07417	8.97853	8.22279	9.13949	9.16606	9.22786	9.42287	8.4942	9.79379	9.33352	9.81203	531.47	0.0104064	0.950826	0.981805
JAK3	JAK3	3718	JAK-3|JAK3_HUMAN|JAKL|L-JAK|LJAK	Janus kinase 3	10.9038	10.471	10.8763	10.4414	10.5378	11.7865	10.3949	11.0116	10.321	10.733	10.5638	10.306	10.2661	10.1508	10.3653	10.9245	10.9383	10.9098	10.277	10.9371	10.9607	11.1952	10.4309	10.9503	10.9864	10.3911	10.4926	10.5698	10.2435	10.9501	10.2674	10.5396	10.0292	1595.82	-0.0646822	0.606839	0.855963
JARID2	JARID2	3720	JMJ	jumonji_ AT rich interactive domain 2	6.81249	7.39757	7.03819	6.74293	7.31189	7.68696	6.54838	6.8625	6.84352	6.95219	7.1735	7.3899	7.16278	7.35579	6.97455	6.89696	7.02286	6.78569	7.80705	7.36644	8.00897	7.27912	6.96455	6.94497	7.03309	7.12179	7.23774	7.18932	7.31586	7.11957	7.60821	7.37255	7.79294	145.561	0.309732	0.0179495	0.232224
JUN	JUN	3725	AP-1|AP1|c-Jun	jun proto-oncogene	6.48234	8.61284	6.09629	6.42743	6.28723	7.46456	8.66284	9.27551	6.94714	7.05172	7.35282	6.52169	8.09959	6.36115	5.85354	9.10411	6.72083	6.07997	8.13748	7.23668	9.71136	6.81462	7.88655	7.20801	8.63369	8.81811	9.03877	8.01882	8.43615	8.89543	6.06764	6.68106	7.82062	186.056	0.661272	0.0787471	0.376114
JUNB	JUNB	3726	AP-1	jun B proto-oncogene	9.30143	10.852	9.35616	9.13525	10.1724	10.0655	11.2695	11.0636	10.5685	9.7511	11.0747	9.9915	11.1875	10.2652	9.06299	11.5237	9.60515	9.8027	10.4271	10.3469	11.5971	10.1163	10.324	10.8485	10.9698	11.308	11.508	10.6184	11.0235	10.6912	10.1307	10.1879	10.6856	1398.29	0.371424	0.0877707	0.381742
JUND	JUND	3727	AP-1	jun D proto-oncogene	10.3865	11.3749	10.494	10.2898	10.6191	11.5378	11.2468	11.9495	10.9445	10.5174	11.1119	10.8344	10.8065	10.5778	10.3566	11.3003	10.7872	10.5923	11.4241	10.8074	11.7657	10.7155	11.0386	11.0093	11.4	11.4343	11.6736	10.952	11.1586	11.4767	10.617	10.8711	11.3541	2066.38	0.272596	0.0647809	0.353547
KDM3A	KDM3A	55818	JHDM2A|JHMD2A|JMJD1|JMJD1A|TSGA	lysine (K)-specific demethylase 3A	8.01127	8.50922	8.29131	8.07	8.04396	8.44032	7.96507	8.74432	7.92555	8.10566	9.34107	8.37096	8.13737	7.97782	8.15732	8.05742	8.92332	8.6331	9.12532	8.61519	8.74594	8.33087	8.10894	8.55239	8.60225	8.55012	8.45592	8.32515	8.35199	8.73222	8.65884	8.84175	8.6671	346.191	0.228447	0.0612747	0.347406
KIR2DL1/2	KIR2DL1/2	NA	NA	NA	7.25995	6.12455	5.75525	5.97997	4.75118	4.14264	6.73439	6.24475	4.61086	5.38187	5.70075	5.49861	5.16736	4.74376	4.95788	4.50993	3.85294	6.19545	4.6732	5.99721	4.87652	5.26282	6.52398	5.82099	3.86317	6.96185	6.55377	6.67606	6.28415	6.79133	6.1407	6.22681	4.3124	48.2763	0.395591	0.295164	0.653064
KIR2DL3/4	KIR2DL3/4	NA	NA	NA	9.53297	8.07703	8.16125	8.72348	6.71465	7.94999	8.21483	8.32928	8.23144	8.59957	8.56177	8.30596	7.41432	6.60626	8.3958	7.0949	7.02286	7.61839	6.77629	8.88257	8.44287	7.56494	7.80409	7.22208	7.00452	8.49275	8.34754	8.89188	7.81096	8.07701	9.16718	8.59787	7.73594	258.015	0.0482883	0.840995	0.96779
KIR2DL5A/B	KIR2DL5A/B	NA	NA	NA	4.67499	3.27656	4.01829	3.93557	3.42925	2.55767	3.23963	5.8462	1.87389	3.79691	4.54547	3.86634	4.35543	3.19122	2.99104	4.26892	3.99044	4.14709	3.24024	5.87168	6.13028	4.89085	6.03855	3.12055	2.58306	6.3518	3.08246	5.93909	4.41679	6.46149	7.20173	1.56005	2.10295	17.7704	2.54102	0.000500683	0.0635868
KIR2DS1/4	KIR2DS1/4	NA	NA	NA	7.46158	7.15757	5.65572	5.63601	4.51671	3.55767	7.2959	7.08721	2.61086	4.03792	6.06332	5.90196	5.49293	5.09169	3.92393	4.39446	3.53101	6.61839	5.04759	6.28672	5.42401	5.22965	7.36048	6.7644	2.7757	7.9767	7.18527	7.6956	7.22414	7.71567	6.90938	6.74592	3.19041	53.6103	0.944838	0.083515	0.376114
KIR3DL1/2	KIR3DL1/2	NA	NA	NA	8.73676	7.40309	7.43333	7.71036	6.33614	7.8796	7.76888	8.42019	7.08334	7.71252	7.13043	7.2993	7.35142	6.21507	7.11657	6.97942	7.16036	8.26509	6.8725	8.70993	8.03406	7.66137	6.88655	7.72541	6.26756	8.83451	7.49955	8.90032	8.05908	8.41098	9.116	8.15996	7.02776	199.665	0.530597	0.0480208	0.314363
KLF2	KLF2	10365	LKLF	Kruppel-like factor 2	11.9229	11.89	12.101	12.0013	11.5312	12.7865	11.9306	12.4659	11.9529	11.9453	11.8653	11.778	11.4299	11.5138	11.8285	12.0856	12.0269	12.1972	11.2879	12.0705	12.2361	12.3109	11.6054	12.0449	12.3175	11.6963	11.9718	11.9868	11.8253	12.0141	11.8128	11.9947	11.4372	3916.37	-0.0594652	0.633514	0.864093
KLRB1	KLRB1	3820	CD161|CLEC5B|NKR|NKR-P1|NKR-P1A|NKRP1A|hNKR-P1A	killer cell lectin-like receptor subfamily B_ member 1	12.0474	11.399	11.1464	11.0681	10.5482	11.5378	12.0522	11.897	11.0703	12.6444	12.6288	10.5915	11.2979	10.7006	11.0063	12.1007	11.5083	12.2224	12.1474	11.9884	11.1929	11.7685	11.2789	11.6297	11.2418	11.2238	11.1234	11.9967	10.9056	12.6495	11.8783	11.8583	11.0473	3014.1	0.00789686	0.968657	0.982484
KLRC1	KLRC1	3821	CD159A|NKG2|NKG2A	killer cell lectin-like receptor subfamily C_ member 1	9.66594	7.61759	7.09629	7.76846	6.9991	7.31256	7.55498	7.82971	7.39745	8.4616	8.45236	7.92812	8.82792	9.13295	7.96624	7.14934	7.76941	8.60354	7.93512	8.39714	7.22047	8.31118	7.71662	7.33	7.55706	8.11733	8.29899	8.49089	7.02111	9.17106	8.99561	7.9558	7.12531	251.614	-0.0671805	0.783054	0.945656
KLRC2/3	KLRC2/3	NA	NA	NA	8.54288	7.13785	7.56261	9.47861	5.59917	7.0171	5.71094	6.49529	7.36574	6.92244	8.37144	7.28588	8.02092	8.87492	8.89575	6.66747	6.87086	6.58247	6.81313	7.47114	8.68387	7.2872	7.24018	9.49848	6.80913	10.0263	9.04088	3.70206	6.64196	8.58812	2.97078	8.61316	7.00381	167.458	0.414886	0.396933	0.730586
KLRD1	KLRD1	3824	CD94	killer cell lectin-like receptor subfamily D_ member 1	10.8022	10.2308	10.5695	10.9064	9.28723	10.2087	10.5787	11.1591	9.65743	10.0396	10.5769	10.0816	10.5178	10.5287	10.1071	9.74023	10.0546	10.3592	9.66146	10.1694	10.3028	9.91583	9.24018	10.4515	10.2795	11.1844	11.31	11.5614	9.87533	10.6395	10.4821	10.7128	8.47581	1254.55	0.103814	0.613367	0.857957
KLRG1	KLRG1	10219	2F1|CLEC15A|MAFA|MAFA-2F1|MAFA-L|MAFA-LIKE	killer cell lectin-like receptor subfamily G_ member 1	10.2509	10.3231	10.4464	10.4224	9.46817	10.4464	10.1267	10.4966	8.52733	10.9318	10.3898	9.66853	10.5765	10.0401	10.3454	10.0995	10.0388	10.9863	9.34667	10.341	10.7383	9.82991	9.84591	10.7242	9.58788	11.1027	10.5292	11.6546	9.74843	11.2465	10.3998	11.0957	9.87609	1254.13	0.273371	0.170312	0.540739
KLRK1	KLRK1	22914	CD314|D12S2489E|KLR|NKG2-D|NKG2D	killer cell lectin-like receptor subfamily K_ member 1	12.1054	11.3986	11.5999	12.0926	10.4307	11.0212	11.4987	11.862	10.712	11.5298	11.7536	11.8356	11.6537	11.6729	11.8439	11.3013	11.0856	11.998	10.7038	11.2939	11.6569	11.9184	11.2597	11.742	11.2666	12.0991	12.0899	11.9442	10.7368	12.1637	11.4644	12.1223	10.8872	2973	0.0503577	0.749153	0.932768
KRAS	KRAS	3845	C-K-RAS|CFC2|K-RAS2A|K-RAS2B|K-RAS4A|K-RAS4B|KI-RAS|KRAS1|KRAS2|NS|NS3|RALD|RASK2	Kirsten rat sarcoma viral oncogene homolog	8.50281	8.78963	8.52784	8.86039	8.48453	8.68696	8.53842	8.90247	8.65961	8.83732	8.72628	8.97068	8.78393	8.77819	8.87146	8.65498	8.81178	8.845	9.31491	8.49262	8.75351	8.70727	8.86637	8.86201	8.5766	8.91637	8.86858	8.74019	8.87799	8.82516	8.81487	8.93856	8.67849	437.061	0.0816531	0.19007	0.56664
LAG3	LAG3	3902	CD223	lymphocyte-activation gene 3	6.84491	6.9471	7.24068	7.79976	6.53777	7.64514	7.51491	7.91815	5.87389	7.10566	7.26595	7.54441	7.25159	6.79213	7.12407	7.01895	7.05457	7.30237	5.72566	6.87168	6.98343	6.4616	6.52398	7.33	7.31486	8.17855	7.46852	7.64289	6.50195	7.48772	6.12278	7.65175	6.12531	133.977	-0.14115	0.522537	0.819286
LAIR1	LAIR1	3903	CD305|LAIR-1	leukocyte-associated immunoglobulin-like receptor 1	8.29557	8.10776	7.99811	8.35764	8.32407	9.12753	8.35385	8.12148	8.28328	8.40894	8.49118	7.93673	8.35142	8.39024	8.52879	8.2771	7.92332	7.97306	8.14231	8.20232	7.99626	8.32302	7.80409	8.16494	8.20197	8.2082	8.26689	8.49833	8.17312	8.07701	8.3007	8.03254	7.84441	299.592	-0.174969	0.07134	0.36413
LAMP1	LAMP1	3916	CD107a|LAMPA|LGP120	lysosomal-associated membrane protein 1	10.8369	11.1926	11.1175	11.0197	10.9953	12.1576	11.2314	11.2929	11.3804	11.1416	10.9633	10.9474	11.0528	10.9563	11.0225	11.0995	10.9863	11.0762	10.9682	11.2346	11.092	11.1817	10.9163	10.9671	11.1404	11.0387	11.1699	11.0678	11.0516	10.9311	10.9048	11.0619	10.9539	2188.09	-0.122571	0.102852	0.405658
LAMTOR3	LAMTOR3	8649	MAP2K1IP1|MAPBP|MAPKSP1|MP1|PRO0633|Ragulator3	late endosomal/lysosomal adaptor_ MAPK and MTOR activator 3	9.06042	9.13454	9.24924	9.30844	9.22367	9.44032	9.18747	8.98668	9.23729	9.53223	9.20498	9.39616	9.46349	9.56162	9.28483	8.94392	9.53663	8.95912	9.8282	9.00719	9.35101	9.15433	9.19236	8.71549	8.82555	8.90606	8.9651	8.67934	9.16734	8.68766	9.67737	9.22538	9.26029	585.099	-0.133075	0.235806	0.603778
LCK	LCK	3932	IMD22|LSK|YT16|p56lck|pp58lck	LCK proto-oncogene_ Src family tyrosine kinase	11.3573	11.1035	11.2975	11.2163	10.6665	12.0575	11.1757	11.7812	10.6432	11.2586	10.9362	10.9432	10.8569	10.5938	11.0542	11.6612	11.5183	11.7187	10.4536	11.3091	11.0587	11.5815	10.346	11.1549	11.3129	11.229	11.1003	11.1391	10.6554	11.4897	10.7831	11.0926	10.1603	2213.79	-0.228565	0.142041	0.469771
LCP2	LCP2	3937	SLP-76|SLP76	lymphocyte cytosolic protein 2 (SH2 domain containing leukocyte protein of 76kDa)	11.5927	11.5913	11.5322	11.4757	11.3309	9.47654	11.3227	11.6096	11.1492	11.7835	11.0561	11.3836	11.5191	11.4331	11.6804	11.6039	11.6959	11.7877	10.774	11.5407	11.3372	11.6891	11.0475	11.5559	11.4051	11.4654	11.5794	11.6273	11.3659	11.7867	11.271	11.3193	11.1432	2687.17	-0.0398469	0.742952	0.932361
LDHA	LDHA	3939	GSD11|HEL-S-133P|LDHM|PIG19	lactate dehydrogenase A	10.5698	10.6683	10.5949	10.9419	10.7846	11.4157	11.0868	11.0521	11.0678	10.3585	11.1291	10.8787	10.879	10.6136	10.4051	10.7608	10.9594	10.7731	11.3705	10.4837	10.7816	10.7208	10.6414	10.599	10.9431	10.876	10.9511	10.6412	10.6508	10.3781	10.9733	10.824	10.9159	1793.76	-0.0533151	0.514988	0.815505
LDHAL6A	LDHAL6A	160287	LDH6A	lactate dehydrogenase A-like 6A	4.81249	4.01352	4.17029	5.71693	4.51671	2.55767	4.02813	4.29366	3.74836	4.03792	4.78648	4.79234	4.35543	4.37179	3.77954	3.61685	3.85294	3.49501	3.50327	4.63464	4.346	4.32695	5.30158	4.62305	4.53059	4.3055	4.79296	5.02398	3.66676	4.44819	3.26029	4.14501	3.62651	18.7226	0.0515303	0.902593	0.981805
LEF1	LEF1	51176	LEF-1|TCF10|TCF1ALPHA|TCF7L3	lymphoid enhancer-binding factor 1	11.2599	11.3837	10.9905	10.9412	10.4461	12.2477	10.7893	11.7919	10.5904	11.0534	10.7053	10.8333	10.6527	9.79806	10.7227	11.7513	11.9393	11.962	10.6161	11.0404	11.2807	12.2189	10.4513	10.9214	11.7566	10.3631	10.5823	10.2042	10.3953	11.4664	10.468	11.0563	10.1977	2042.74	-0.241421	0.336614	0.67217
LEPR	LEPR	3953	CD295|LEP-R|LEPRD|OB-R|OBR	leptin receptor	6.35306	7.08391	6.75525	6.90136	5.42925	5.36503	5.75748	6.43116	6.09628	6.31476	6.8674	6.73424	6.536	6.4442	6.14632	5.71638	7.28589	6.49501	7.4652	6.52772	6.53363	6.4181	6.52398	6.78351	6.43392	6.4258	6.51785	5.77734	6.04022	5.88313	7.46619	6.64751	6.45168	86.9847	0.128887	0.513523	0.815217
LGALS9	LGALS9	3965	HUAT|LGALS9A	lectin_ galactoside-binding_ soluble_ 9	8.9153	9.11618	8.52784	8.37852	9.5688	9.6557	9.40042	8.50051	9.46385	9.27117	9.54547	9.06011	9.20008	9.61301	9.06494	8.62327	8.42582	8.48532	9.21522	8.34298	8.91079	8.7459	9.31654	8.74015	9.46745	8.87997	9.10886	8.42218	9.64509	7.92692	8.81208	8.97621	9.50383	510.18	-0.116292	0.44029	0.759735
LILRA1	LILRA1	11024	CD85I|LIR-6|LIR6	leukocyte immunoglobulin-like receptor_ subfamily A (with TM domain)_ member 1	8.13442	8.88537	9.10575	8.96348	9.32103	10.1501	8.88872	7.50571	9.18071	9.14805	8.89339	8.82518	9.12214	9.42899	9.14264	8.06688	8.18206	7.61839	8.79789	8.6217	8.55978	8.43638	8.80409	8.25668	8.37933	8.09935	8.70784	7.96616	9.22414	6.91247	8.71673	8.79654	9.65658	410.654	-0.321678	0.143379	0.471514
LILRA3	LILRA3	11026	CD85E|HM31|HM43|ILT-6|ILT6|LIR-4|LIR4	leukocyte immunoglobulin-like receptor_ subfamily A (without TM domain)_ member 3	7.21104	8.72722	8.64926	7.2302	8.48453	9.50019	8.96507	6.47423	8.92555	8.27411	8.25596	3.35177	8.32505	9.23416	8.05125	7.05742	6.68075	6.92606	7.70621	8.20232	8.52481	7.93267	9.36048	8.31694	7.51717	3.24137	8.37122	6.21663	8.35708	6.21686	7.81208	8.51889	9.37791	216.387	-0.075727	0.852017	0.967854
LILRA4	LILRA4	23547	CD85g|ILT7	leukocyte immunoglobulin-like receptor_ subfamily A (with TM domain)_ member 4	6.10795	7.59849	6.97765	6.969	7.12969	6.36503	7.25593	6.36405	7.18374	8.05858	7.02855	6.71434	7.09239	7.24433	6.87146	7.13142	5.95727	7.0627	7.3277	6.55521	7.60234	7.05132	7.84591	6.72541	7.2835	5.50986	6.97176	6.33764	6.53825	5.82258	6.9506	6.92462	6.85114	118.704	-0.133036	0.5388	0.828422
LILRB1	LILRB1	10859	CD85J|ILT-2|ILT2|LIR-1|LIR1|MIR-7|MIR7	leukocyte immunoglobulin-like receptor_ subfamily B (with TM and ITIM domains)_ member 1	9.48234	9.93477	10.143	10.2721	10.3688	11.3715	10.0586	9.26941	10.2033	10.1205	9.56177	10.2044	10.5043	10.6927	10.7508	9.1087	9.18564	8.804	9.89272	9.97703	10.1817	9.40702	9.99275	9.59628	9.58628	9.87866	10.1525	9.57418	10.2545	8.45817	9.68197	10.0406	10.3976	963.657	-0.283087	0.176028	0.550389
LILRB2	LILRB2	10288	CD85D|ILT-4|ILT4|LIR-2|LIR2|MIR-10|MIR10	leukocyte immunoglobulin-like receptor_ subfamily B (with TM and ITIM domains)_ member 2	9.37543	9.91076	10.2103	9.71365	10.3893	10.6451	9.91334	8.18118	10.4298	10.3247	9.34813	10.8809	10.5267	10.627	10.4242	9.1087	9.04276	8.89467	9.9586	9.87168	9.58547	9.47581	10.3961	9.53276	9.53226	9.85474	9.95619	9.32515	10.2994	7.88313	9.88964	9.80322	10.9055	906.858	-0.178886	0.441484	0.759735
LILRB3	LILRB3	11025	CD85A|HL9|ILT-5|ILT5|LILRA6|LIR-3|LIR3|PIRB	leukocyte immunoglobulin-like receptor_ subfamily B (with TM and ITIM domains)_ member 3	9.21104	9.14281	9.03819	9.40928	10.0273	10.0575	9.75461	7.93366	9.86068	9.19546	8.6252	9.27573	9.65637	9.50954	9.58282	8.40941	8.74046	7.89223	9.6931	9.14921	8.83429	9.1003	9.14289	9.18304	8.44104	8.09482	8.8227	8.78648	9.51908	7.55749	9.34968	8.69139	9.68791	538.197	-0.283671	0.18421	0.557017
LILRB4	LILRB4	11006	CD85K|ILT-3|ILT3|LIR-5|LIR5	leukocyte immunoglobulin-like receptor_ subfamily B (with TM and ITIM domains)_ member 4	7.21104	7.53959	7.74318	8.2575	8.44048	9.09683	8.15524	6.38677	8.63766	7.90733	6.71539	7.67369	8.6218	8.27868	7.74106	7.11327	7.00674	6.68766	7.84905	7.16713	7.77599	7.23802	8.30158	7.4304	7.7587	7.26576	7.74197	7.00322	8.00499	5.57594	7.17589	7.56005	8.17976	195.823	-0.372149	0.125394	0.440445
LPAR1	LPAR1	1902	EDG2|GPR26|Gpcr26|LPA1|Mrec1.3|VZG1|edg-2|rec.1.3|vzg-1	lysophosphatidic acid receptor 1	6.63846	5.45713	5.80256	6.2575	6.61907	6.0171	6.02813	5.34096	6.81249	5.62288	5.81396	6.77323	6.2123	6.47416	6.55398	6.13142	5.4379	4.54564	5.69967	5.63464	5.98343	4.93267	6.71662	5.85751	5.44813	5.2082	5.81285	5.72759	6.60821	4.21686	6.63374	4.99301	6.84441	59.9107	-0.317812	0.24734	0.620794
LPL	LPL	4023	HDLCQ11|LIPD	lipoprotein lipase	4.35306	3.45713	4.17029	3.63601	3.75118	4.8796	5.0656	3.38677	3.61086	3.5074	3.25596	4.54441	3.90797	3.28433	5.4385	4.50993	3.85294	3.27262	1.91831	4.28672	3.17608	3.97331	4.71662	4.34294	3.47614	3.95187	3.20799	5.25225	4.37726	2.01523	3.12278	3.14501	3.62651	14.2465	-0.412694	0.487121	0.790622
LRP6	LRP6	4040	ADCAD2	low density lipoprotein receptor-related protein 6	5.60099	5.12455	5.37192	4.39501	5.38345	4.8796	5.17252	5.38677	4.74836	6.03792	6.01677	5.54441	4.32301	4.32873	5.2865	5.39446	6.70093	6.14709	5.08823	5.14921	5.17608	5.44724	6.03855	5.53558	5.29927	4.5893	5.48101	5.87198	5.13807	5.50066	5.38582	4.88198	4.35087	39.2948	-0.288505	0.363259	0.700723
LRRK2	LRRK2	120892	AURA17|DARDARIN|PARK8|RIPK7|ROCO2	leucine-rich repeat kinase 2	9.69291	9.98346	9.62315	9.93698	9.8784	10.0006	9.00661	7.69965	9.92917	10.2262	9.86411	10.766	10.6535	10.9141	10.3849	9.01406	9.8141	8.36714	10.2526	9.19361	9.52481	9.54317	9.67082	9.63098	8.7299	9.38557	10.0451	9.55291	10.7319	8.05525	10.7032	10.2479	11.246	870.514	0.023871	0.926906	0.981805
LTBP1	LTBP1	4052	-	latent transforming growth factor beta binding protein 1	5.52298	6.89323	5.43333	4.93557	4.88868	4.14264	5.66284	4.47423	5.28893	4.5854	5.94402	6.32577	5.84086	6.25012	5.05517	5.05742	5.85294	4.54564	7.05786	5.28672	6.53363	5.38835	4.30158	5.53558	5.75298	6.63992	5.79296	5.44929	5.27342	3.78076	6.54232	4.69755	4.77537	43.4005	0.334959	0.377213	0.709178
LYN	LYN	4067	JTK8|p53Lyn|p56Lyn	LYN proto-oncogene_ Src family tyrosine kinase	10.7603	11.4425	11.0419	11.0891	11.3444	11.866	11.4326	10.4596	12.0496	11.5384	11.2672	11.9915	11.6818	11.9761	11.667	10.6503	10.5617	10.3351	11.8439	10.6004	11.5369	10.9021	11.78	10.9397	10.9063	11.3809	11.6146	11.2467	11.8342	10.266	11.5715	11.1348	11.9518	2508.95	-0.00625899	0.972227	0.982484
MALT1	MALT1	10892	IMD12|MLT|MLT1	MALT1 paracaspase	10.7128	10.87	10.6541	10.6541	10.1724	10.8198	10.368	10.8615	10.4066	10.9948	11.1332	10.8436	10.6507	10.6063	10.6164	10.7447	11.3671	10.9397	11.0988	10.8758	11.0247	10.9975	10.524	10.8035	10.4951	10.6077	10.7879	10.7503	10.7914	10.9489	11.0553	11.1367	11.1246	1784.31	0.110811	0.27908	0.653064
MAML3	MAML3	55534	CAGH3|ERDA3|GDN|MAM-2|MAM2|TNRC3	mastermind-like transcriptional coactivator 3	7.18595	7.37529	6.91445	6.75575	7.33614	6.25811	6.48064	6.19412	7.14691	7.32616	7.05182	7.52169	7.51821	7.96733	7.59231	6.69214	6.55337	6.88733	7.31063	6.78148	7.17608	7.20427	7.76102	6.96185	6.59588	6.74772	7.43039	6.8489	7.41679	6.67058	7.40818	7.24935	7.80685	136.691	0.0769702	0.61881	0.857957
MAP2K2	MAP2K2	5605	CFC4|MAPKK2|MEK2|MKK2|PRKMK2	mitogen-activated protein kinase kinase 2	8.41915	8.34695	8.46307	8.31061	8.45716	8.84308	8.70204	8.79191	8.63766	8.5854	8.14132	8.26551	8.23208	8.14852	8.12033	8.71036	8.3765	8.37765	7.68649	8.08467	8.2095	8.42177	8.41706	8.53558	8.55049	8.39297	8.4336	8.2784	8.16444	8.39721	8.12278	8.15996	7.99169	327.839	-0.199797	0.0117048	0.211516
MAP3K8	MAP3K8	1326	AURA2|COT|EST|ESTF|MEKK8|TPL2|Tpl-2|c-COT	mitogen-activated protein kinase kinase kinase 8	9.51293	10.0447	9.47041	9.17875	8.98767	8.20153	9.38753	9.98854	9.86447	9.87081	10.8334	10.1536	9.99736	10.2202	9.70903	9.28927	9.36073	9.70864	10.0857	9.54153	10.7685	10.4995	10.2558	9.7692	9.80223	10.8474	11.1184	10.3856	10.0497	10.0118	10.503	10.3974	10.1791	981.759	0.590517	0.00105467	0.0876725
MAPK1	MAPK1	5594	ERK|ERK-2|ERK2|ERT1|MAPK2|P42MAPK|PRKM1|PRKM2|p38|p40|p41|p41mapk|p42-MAPK	mitogen-activated protein kinase 1	10.7582	10.6382	10.7627	10.7693	10.5879	11.9174	10.6186	10.6768	10.6973	10.8473	10.5207	10.7672	10.7485	10.7575	10.7386	10.5186	10.7331	10.7824	10.6326	10.4512	10.7723	10.7155	10.8915	10.7353	10.4268	10.7097	10.8129	10.7948	10.7092	10.7547	10.8642	10.832	10.6122	1715.12	-0.0881785	0.292866	0.653064
MAPK11	MAPK11	5600	P38B|P38BETA2|PRKM11|SAPK2|SAPK2B|p38-2|p38Beta	mitogen-activated protein kinase 11	5.67499	5.61759	6.20591	5.49016	5.28723	5.8796	5.30376	6.19412	5.41821	5.24437	5.8674	5.75387	5.47829	5.01225	5.02346	5.89696	5.95727	5.52055	5.34457	5.91475	5.63551	5.38835	5.52398	5.34294	6.09763	5.84803	5.35095	5.70206	5.7309	5.67058	5.41556	5.28251	4.83087	47.5998	-0.133006	0.456004	0.772167
MAPK13	MAPK13	5603	MAPK 13|MAPK-13|PRKM13|SAPK4|p38delta	mitogen-activated protein kinase 13	8.70179	8.74035	8.5488	8.91285	8.2366	9.29914	8.77738	9.16484	8.11548	8.73408	8.36681	8.72929	8.4672	8.63085	8.62437	8.79249	8.99044	8.91648	8.33194	8.9821	8.84142	8.96074	8.17605	9.07862	8.6826	8.78476	8.72894	8.94455	8.45763	9.17913	8.50129	8.52583	8.20361	416.122	-0.0207082	0.865343	0.972373
MAPK14	MAPK14	1432	CSBP|CSBP1|CSBP2|CSPB1|EXIP|Mxi2|PRKM14|PRKM15|RK|SAPK2A|p38|p38ALPHA	mitogen-activated protein kinase 14	10.8844	10.6843	10.7821	10.8113	10.7546	12.013	10.5047	10.1417	10.5357	10.9224	10.7108	10.8708	11.1631	11.3215	11.0962	10.5082	10.9996	10.7456	11.5014	10.7669	10.6579	10.6099	10.324	10.8047	10.101	10.6623	10.6695	10.915	10.973	10.7854	11.0422	11.0726	11.1983	1825.87	-0.0744665	0.563598	0.83618
MAPK3	MAPK3	5595	ERK-1|ERK1|ERT2|HS44KDAP|HUMKER1A|P44ERK1|P44MAPK|PRKM3|p44-ERK1|p44-MAPK	mitogen-activated protein kinase 3	9.53793	9.58884	9.39139	9.58303	9.62647	10.7817	9.76177	9.70418	9.82226	9.83732	9.23324	9.67884	9.3674	9.58125	9.38023	9.85389	9.51969	9.68201	9.00046	9.13107	9.39525	9.5499	9.68241	9.48395	9.48651	9.17211	9.33039	9.28487	9.45289	9.37278	9.39518	9.30555	9.03221	731.828	-0.364111	0.00114344	0.0876725
MAPK8	MAPK8	5599	JNK|JNK-46|JNK1|JNK1A2|JNK21B1/2|PRKM8|SAPK1|SAPK1c	mitogen-activated protein kinase 8	8.65684	8.08391	8.41822	8.41131	8.23015	9.79608	8.28402	8.36976	8.26047	8.55664	8.32444	8.4086	8.45977	8.34232	8.04731	8.30135	8.67567	8.62429	9.27806	8.26191	8.59393	8.66757	8.76102	8.11301	8.06572	8.2082	8.22294	8.41434	8.17312	8.32266	8.82044	8.62182	8.2425	350.946	-0.0350469	0.775252	0.945656
MAPK9	MAPK9	5601	JNK-55|JNK2|JNK2A|JNK2ALPHA|JNK2B|JNK2BETA|PRKM9|SAPK|SAPK1a|p54a|p54aSAPK	mitogen-activated protein kinase 9	9.56251	9.64928	9.49222	9.70045	9.38345	11.0929	9.64902	9.81093	9.71309	9.87664	10.0329	9.71934	9.67736	9.57665	9.6839	9.69824	10.0088	9.82721	10.2999	9.60207	9.91417	9.7778	9.84591	9.81403	9.59748	9.89046	9.90959	9.81654	9.65648	9.8942	9.84114	9.97874	9.64017	895.828	-0.00118731	0.991039	0.992602
MBD3	MBD3	53615	-	methyl-CpG binding domain protein 3	4.81249	4.27656	4.5488	4.1835	5.51671	4.8796	4.58755	3.97173	4.53685	2.6594	5.13043	4.35177	3.44854	4.19122	4.11657	3.13142	4.61847	3.77512	4.8725	5.07521	5.49801	4.05132	4.71662	3.34294	4.29927	3.95187	4.52992	4.21663	3.66676	4.08562	4.84525	5.14501	5.00984	20.6055	0.402011	0.311594	0.663303
MCL1	MCL1	4170	BCL2L3|EAT|MCL1-ES|MCL1L|MCL1S|Mcl-1|TM|bcl2-L-3|mcl1/EAT	myeloid cell leukemia 1	10.4926	11.1391	10.5592	10.6027	11.0329	10.6662	10.5141	10.7542	10.8095	10.9392	10.417	10.9925	11.3667	11.0135	10.7712	10.5843	10.749	10.6221	10.8659	11.2441	10.9802	10.8762	10.498	11.1576	10.9456	10.8338	11.3879	11.1042	11.4416	11.042	10.9126	10.5946	11.1215	1884.22	0.220866	0.0108768	0.20314
MCM5	MCM5	4174	CDC46|P1-CDC46	minichromosome maintenance complex component 5	7.60099	7.76198	7.69385	7.70376	7.81295	9.00062	7.78582	7.73549	7.78078	7.89207	7.58588	7.94529	7.81194	7.95676	7.76523	7.88631	7.62904	7.46902	7.60481	7.59547	8.16476	7.84231	7.41706	7.81171	7.88945	7.69483	7.81779	7.76507	7.81466	7.83796	7.74922	7.7734	7.68791	222.319	-0.108529	0.273511	0.647986
MCM7	MCM7	4176	CDC47|MCM2|P1.1-MCM3|P1CDC47|P85MCM|PNAS146|PPP1R104	minichromosome maintenance complex component 7	10.2539	9.98805	10.2212	10.2451	9.88663	10.6921	9.86766	10.5083	9.72147	10.3105	10.0705	10.2204	10.1611	10.025	10.2093	10.2018	10.2809	10.5054	10.3234	10.187	10.5489	10.4264	9.94544	10.0513	10.6282	10.018	10.0753	10.3449	10.0777	10.2754	10.044	10.2486	9.97946	1174.87	0.0184322	0.809677	0.95036
MIF	MIF	4282	GIF|GLIF|MMIF	macrophage migration inhibitory factor (glycosylation-inhibiting factor)	9.42452	9.44915	9.18375	9.45521	9.01421	10.6291	9.73294	9.66289	9.25759	9.13514	9.68781	9.10283	8.99928	8.87866	8.81701	9.64554	9.39519	9.52843	9.1106	9.33904	9.20399	9.38835	8.94544	9.31037	9.69903	9.21865	9.10079	9.06963	9.05908	9.29693	8.97578	9.06943	8.6954	624.833	-0.280782	0.0379759	0.283703
MMP14	MMP14	4323	MMP-14|MMP-X1|MT-MMP|MT-MMP 1|MT1-MMP|MT1MMP|MTMMP1|WNCHRS	matrix metallopeptidase 14 (membrane-inserted)	4.67499	4.53959	4.65572	3.93557	5.01421	4.14264	4.36516	4.29366	5.53685	4.24437	4.84093	5.18827	4.90797	5.55112	4.576	4.26892	4.77893	4.3881	4.61875	4.99721	4.76104	3.97331	5.30158	4.53558	4.09763	4.5893	5.17762	4.28702	5.04022	3.86323	4.12278	4.56005	4.62651	24.5873	-0.217977	0.485168	0.789953
MMP9	MMP9	4318	CLG4B|GELB|MANDP2|MMP-9	matrix metallopeptidase 9	6.60099	5.04209	5.97765	5.29313	5.12969	6.14264	5.23963	4.47423	5.37639	6.24437	5.5123	6.93673	5.63176	7.1852	5.14632	5.45335	5.92332	5.5703	7.04759	7.98716	7.98343	5.32695	6.17605	8.06697	4.58306	5.02987	5.55377	5.87198	5.69919	6.84305	8.06764	6.01948	6.83766	66.7093	1.17072	0.00770236	0.199165
MRAS	MRAS	22808	M-RAs|R-RAS3|RRAS3	muscle RAS oncogene homolog	5.99692	5.99902	6.27463	5.81822	6.04396	6.36503	5.61309	5.43116	6.07029	5.38187	5.08604	5.75387	5.47829	6.28433	6.41425	5.33305	5.17486	4.89711	5.61875	5.28672	5.98343	5.55828	6.80409	3.99502	5.02363	5.17426	6.20799	5.96079	5.2948	4.15273	5.26029	4.72997	5.94844	48.1124	-0.381276	0.204337	0.582281
MS4A1	MS4A1	931	B1|Bp35|CD20|CVID5|LEU-16|MS4A2|S7	membrane-spanning 4-domains_ subfamily A_ member 1	10.2079	9.74035	9.15214	10.553	9.33914	9.87056	9.4789	9.59622	8.8242	11.1798	11.0249	11.4521	10.4755	10.6659	9.99309	9.36791	10.1476	9.61839	10.9545	9.51728	11.745	10.186	11.0565	9.95765	10.0772	10.4667	10.0566	10.6429	10.3978	10.7486	10.8857	10.696	10.7084	1231.49	0.418066	0.118231	0.44021
MS4A2	MS4A2	2206	APY|ATOPY|FCER1B|FCERI|IGEL|IGER|IGHER|MS4A1	membrane-spanning 4-domains_ subfamily A_ member 2	4.16041	3.53959	2.84836	3.2575	2.42925	2.55767	2.7802	2.38677	1.28893	2.33748	3.671	5.79234	3.25589	4.83892	3.70154	3.13142	2.53101	2.85758	3.61875	3.14921	3.49801	3.80339	4.30158	3.85751	2.58306	2.78194	3.08246	3.35413	2.52926	1.6933	4.32442	3.23812	4.10295	9.52044	-0.788805	0.2063	0.582281
MS4A4A	MS4A4A	51338	4SPAN1|CD20-L1|CD20L1|HDCME31P|MS4A4|MS4A7	membrane-spanning 4-domains_ subfamily A_ member 4A	6.81249	7.04915	6.93583	6.31061	7.5688	8.62376	7.40955	6.03062	8.31683	7.35984	7.07472	7.33883	7.9107	7.81181	7.40198	6.53741	6.61847	5.5703	7.75751	7.11269	7.346	6.78067	8.20848	5.96185	7.37562	7.15698	7.35095	6.59514	7.55163	4.39374	7.71972	7.0063	8.87938	141.811	0.0742038	0.807327	0.949357
MX1	MX1	4599	IFI-78K|IFI78|MX|MxA	MX dynamin-like GTPase 1	9.56251	10.1035	8.85959	9.15232	9.15376	11.2159	10.0621	9.82348	9.97893	10.4421	10.0747	9.55564	10.3758	10.0409	9.89793	8.94904	9.25893	10.023	10.1495	8.96684	10.3207	9.78353	10.1678	9.20801	10.6871	10.7178	9.78668	9.31044	10.1557	9.579	9.55741	9.82871	11.2235	940.949	0.162325	0.424428	0.750729
MX2	MX2	4600	MXB	MX dynamin-like GTPase 2	7.82879	7.90494	7.68125	7.67028	7.69604	9.03341	7.97002	7.54664	7.83582	8.5273	7.80028	8.12937	8.14435	8.04588	8.10904	7.69214	7.82563	7.96843	7.89559	7.7221	7.84851	8.02739	8.10894	7.56901	8.38673	8.04873	7.69985	7.80759	8.2297	7.62994	7.55574	7.66439	8.4605	245.8	-0.0898074	0.466655	0.777758
MYSM1	MYSM1	114803	2A-DUB|2ADUB	Myb-like_ SWIRM and MPN domains 1	9.8727	9.8893	9.82278	10.0402	9.44048	10.2924	9.2539	9.79403	9.25759	9.85515	10.2446	9.96015	10.0297	9.92729	10.1628	9.57104	10.4469	10.2239	10.6964	9.7038	10.1676	9.96326	9.71662	10.0572	9.63679	10.0834	10.0303	10.2053	10.1225	10.1872	10.0978	10.2777	10.0615	1004.66	0.159463	0.124113	0.440445
NAA50	NAA50	80218	MAK3|NAT13|NAT13P|NAT5|NAT5P|SAN	N(alpha)-acetyltransferase 50_ NatE catalytic subunit	10.6034	10.6666	10.8652	11.0023	10.4363	10.6972	10.6667	10.9142	10.7596	10.9411	10.8674	11.0252	10.9573	11.0216	10.773	10.6297	10.7047	10.8105	11.1112	10.3876	11.0875	10.6489	10.9787	10.8152	10.4985	11.2516	11.1622	10.9254	10.9173	10.8309	10.8797	11.0507	10.5234	1821.14	0.0857646	0.249881	0.622253
NCF4	NCF4	4689	NCF|P40PHOX|SH3PXD4	neutrophil cytosolic factor 4_ 40kDa	8.29557	8.79383	8.89821	8.77793	9.18079	7.76713	8.99209	7.58644	9.5321	8.72118	8.75137	9.4513	9.25052	9.74376	9.02146	8.1932	8.46174	8.0627	9.57652	9.2153	8.95087	8.26282	8.71662	9.50137	8.45518	8.4294	8.90148	8.62602	9.40086	8.26316	9.92627	8.94029	10.0046	467.313	0.262503	0.206277	0.582281
NCR1	NCR1	9437	CD335|LY94|NK-p46|NKP46	natural cytotoxicity triggering receptor 1	9.715	8.68255	9.10575	8.75256	7.61907	9.62376	9.06097	9.33805	8.13442	9.08567	9.25346	8.21684	8.37928	8.59267	8.88255	8.08562	8.0856	9.06703	8.71272	9.90943	8.10682	8.8935	8.30158	8.46632	8.57984	9.16564	8.94946	9.72759	8.47178	9.46314	9.14958	8.97959	7.77183	445.064	0.0870148	0.633819	0.864093
NCR3	NCR3	259197	1C7|CD337|LY117|MALS|NKp30	natural cytotoxicity triggering receptor 3	8.25995	7.43036	7.61655	7.60091	6.9211	7.51187	8.12005	8.07327	7.03039	7.80508	8.34343	6.97068	7.74622	6.86176	7.29979	7.77528	6.63953	7.996	6.68649	8.20232	7.61902	7.18709	7.41706	7.27705	7.56361	8.30158	7.61738	8.34591	6.62519	8.73496	7.32442	7.56455	6.68038	187.4	0.0286699	0.883518	0.975958
NFAT5	NFAT5	10725	NF-AT5|NFATL1|NFATZ|OREBP|TONEBP	nuclear factor of activated T-cells 5_ tonicity-responsive	8.09453	8.06315	8.00823	7.79356	6.87219	6.55767	6.85701	7.21966	6.90364	8.18297	8.62907	7.68396	7.76142	7.92819	8.04336	7.96936	8.4379	8.23455	8.56216	8.09407	8.00897	7.70426	7.88655	8.05915	7.39776	7.94181	7.72632	8.06463	7.98212	8.2745	8.45549	8.47413	8.28037	236.126	0.253785	0.122099	0.440445
NFATC1	NFATC1	4772	NF-ATC|NF-ATc1.2|NFAT2|NFATc	nuclear factor of activated T-cells_ cytoplasmic_ calcineurin-dependent 1	8.18595	8.16408	8.08677	7.84247	7.7868	8.14264	8.01382	8.45286	7.85878	8.00281	8.3575	7.82981	7.93235	7.64188	8.14264	8.11327	8.30579	8.3279	7.97359	8.18484	8.2095	8.32302	7.62351	8.23602	8.15074	7.94181	7.93137	8.23009	8.14102	8.31535	7.77813	7.90346	7.84104	266.824	-0.0250616	0.788208	0.945656
NFATC2	NFATC2	4773	NFAT1|NFATP	nuclear factor of activated T-cells_ cytoplasmic_ calcineurin-dependent 2	10.6152	10.3569	10.5471	10.262	9.42925	9.97553	10.0965	10.4901	9.59499	10.4961	10.3807	9.80651	10.2348	10.0575	10.1334	10.3428	10.3874	10.6771	9.85495	10.5654	10.5336	10.4014	9.7719	10.5285	10.0715	10.7549	10.5582	10.882	10.3106	10.8726	10.2334	10.6132	9.83427	1254.62	0.17524	0.141255	0.469618
NFATC3	NFATC3	4775	NFAT4|NFATX	nuclear factor of activated T-cells_ cytoplasmic_ calcineurin-dependent 3	10.0184	9.94993	9.86517	9.92142	9.07311	9.33903	9.56156	10.0715	9.36307	9.9577	10.3737	10.0323	9.94905	9.93538	10.0571	10.0739	10.2589	10.1512	9.77162	9.76686	10.08	9.92492	9.62351	10.0434	9.76581	10.2738	10.1525	10.3633	9.85029	10.4796	9.88566	10.3847	9.84946	985.341	0.116112	0.282918	0.653064
NFATC4	NFATC4	4776	NF-AT3|NF-ATC4|NFAT3	nuclear factor of activated T-cells_ cytoplasmic_ calcineurin-dependent 4	4.52298	3.07011	4.65572	4.02304	4.12969	4.14264	4.30376	4.55669	3.74836	3.92244	4.54547	4.24485	3.44854	3.74376	3.4385	4.50993	3.99044	3.59455	3.50327	3.41225	4.98343	3.26282	6.62351	4.34294	4.09763	3.5893	4.48101	4.59514	3.66676	4.27826	4.12278	3.82308	3.10295	16.8543	0.696545	0.0799962	0.376114
NFE2L2	NFE2L2	4780	HEBP1|NRF2	nuclear factor_ erythroid 2-like 2	9.56251	9.45182	9.5137	9.48824	9.28723	9.97553	9.0186	9.48216	9.14691	9.60192	10.2063	9.77803	9.54832	9.56742	9.49016	9.17144	9.7931	9.77246	10.5801	9.37032	9.76479	9.57653	9.71662	9.44247	9.31292	9.74049	9.4575	9.29344	9.4881	9.50066	9.94424	9.88288	9.86284	775.88	0.124026	0.2839	0.653064
NFIL3	NFIL3	4783	E4BP4|IL3BP1|NF-IL3A|NFIL3A	nuclear factor_ interleukin 3 regulated	8.10795	9.53959	8.44828	8.42341	8.71927	9.8056	8.95762	9.16155	9.71309	8.6321	8.65589	9.17377	9.94772	9.10611	8.27308	9.31729	8.67567	8.01857	8.86959	8.86071	10.2123	9.61396	9.07417	8.97021	8.79251	10.1129	10.1288	9.29558	9.58454	8.7887	9.26438	8.5419	9.46818	548.229	0.366214	0.0785126	0.376114
NFKB1	NFKB1	4790	EBP-1|KBF1|NF-kB1|NF-kappa-B|NF-kappaB|NFKB-p105|NFKB-p50|NFkappaB|p105|p50	nuclear factor of kappa light polypeptide gene enhancer in B-cells 1	8.24788	8.26448	8.33218	8.32359	7.93704	7.8796	8.23553	7.98668	8.06371	8.26821	8.77952	8.33231	8.57093	8.47662	8.56778	8.43154	9.17125	8.76714	8.64963	8.39714	8.38553	8.81182	8.14289	8.37479	8.52725	8.19133	8.39452	8.5812	8.44812	8.754	8.41924	8.24935	8.29277	338.189	0.0435823	0.673795	0.891079
NFKB2	NFKB2	4791	CVID10|H2TF1|LYT-10|LYT10|NF-kB2|p100|p52	nuclear factor of kappa light polypeptide gene enhancer in B-cells 2 (p49/p100)	8.68398	9.15757	8.63627	8.50543	9.281	9.68696	8.52503	8.96419	8.52733	9.24437	8.82075	9.09131	9.10794	9.32873	8.88696	9.17144	9.07404	8.81951	9.4261	8.9041	9.5424	9.07718	8.86637	9.16858	8.9381	9.03933	9.36786	8.92261	9.17744	9.19514	8.9198	9.07259	9.53653	530.244	0.152889	0.118769	0.44021
NFKBIA	NFKBIA	4792	IKBA|MAD-3|NFKBI	nuclear factor of kappa light polypeptide gene enhancer in B-cells inhibitor_ alpha	10.8409	12.683	11.0308	10.6472	11.5266	12.0334	11.8246	12.6011	12.4014	11.1213	12.1008	12.0125	11.9846	11.6355	10.6909	11.7498	11.6461	10.9817	11.8222	11.1682	12.9213	12.4859	12.1616	11.7668	12.0988	12.3844	13.0957	11.4698	12.068	11.3154	11.6785	11.7932	12.3664	3619.23	0.372974	0.0447071	0.30571
NFKBIB	NFKBIB	4793	IKBB|TRIP9	nuclear factor of kappa light polypeptide gene enhancer in B-cells inhibitor_ beta	6.48234	6.67345	6.17029	6.41131	6.579	7.76713	6.58755	6.92592	6.45885	5.86104	6.6096	6.4513	5.99286	6.14231	6.07077	6.20181	6.5754	6.31701	6.31063	6.87168	6.93097	6.4616	6.52398	6.29047	6.69457	6.3669	6.68912	6.5812	6.35708	6.56367	6.32442	5.89633	6.33177	88.5769	-0.0586434	0.70598	0.916764
NFKBIE	NFKBIE	4794	IKBE	nuclear factor of kappa light polypeptide gene enhancer in B-cells inhibitor_ epsilon	8.53297	9.42088	8.29131	8.62906	8.79994	9.39056	8.20646	8.43661	8.88512	8.78042	9.09166	9.14432	8.8776	9.38105	8.5896	8.34865	8.27247	8.0627	9.22665	8.53464	9.36096	8.82576	9.30158	8.60705	8.58628	8.97916	9.73155	8.44545	9.30668	8.01973	8.53895	8.6955	9.22059	446.865	0.168051	0.248745	0.621862
NKG7	NKG7	4818	GIG1|GMP-17|p15-TIA-1	natural killer cell granule protein 7	13.7289	13.2002	13.6729	14.0044	12.4835	14.357	13.8739	14.5532	12.8091	13.4339	13.3389	13.1026	13.0401	13.0981	13.3213	12.6906	12.7377	13.3291	12.2405	13.4962	13.5078	12.9615	12.6664	13.1378	13.4157	14.0046	13.8258	14.0401	12.8231	13.5212	13.0477	13.6379	11.8066	10087.3	-0.162127	0.404225	0.737595
NOTCH2	NOTCH2	4853	AGS2|HJCYS|hN2	notch 2	10.2569	10.5118	10.646	10.5121	11.0142	11.3225	10.3903	9.73991	10.9868	10.9804	10.3528	10.684	10.8828	11.1931	10.8914	10.415	10.3671	9.96378	10.7536	10.115	10.2449	10.2669	10.3961	10.4167	9.84045	10.2536	10.6209	10.2434	10.8762	9.89665	10.7507	10.5212	11.0049	1473.07	-0.225304	0.0904848	0.386896
NPRL3	NPRL3	8131	C16orf35|CGTHBA|HS-40|MARE|NPR3|RMD11	NPR3-like_ GATOR1 complex subunit	8.46158	8.52954	8.02827	7.99086	8.38925	7.46456	8.27605	8.64415	7.88138	8.35428	8.19456	8.33231	8.19225	7.92819	8.03544	8.37174	8.02286	8.61247	7.77629	8.41225	8.63551	8.66137	7.80409	8.1938	8.4587	8.19133	8.57723	8.73705	8.13511	8.43477	8.05352	8.43534	7.82062	303.076	0.0821108	0.439528	0.759735
NR4A1	NR4A1	3164	GFRP1|HMR|N10|NAK-1|NGFIB|NP10|NUR77|TR3	nuclear receptor subfamily 4_ group A_ member 1	6.0535	6.68255	6.34022	5.81822	6.33614	6.8056	6.23963	6.36405	6.51775	5.46676	6.56177	6.2993	6.98252	6.05252	5.72144	6.97942	4.77893	5.52055	5.31063	6.07521	7.77599	6.10717	7.62351	5.44247	6.11555	8.10387	7.13082	6.66288	7.08998	5.6475	5.29271	5.34664	6.56238	78.6414	0.469082	0.147089	0.47216
NRAS	NRAS	4893	ALPS4|CMNS|N-ras|NCMS|NRAS1|NS6	neuroblastoma RAS viral (v-ras) oncogene homolog	9.41915	9.6916	9.17928	9.6652	9.4236	9.81506	9.74165	9.99779	9.83582	9.76164	9.73709	9.89756	9.83368	9.75092	9.44749	9.68601	9.83479	9.44254	10.129	9.26608	9.99626	9.66292	9.87649	9.39977	9.51717	9.88129	9.82148	9.52223	9.7523	9.44149	9.76375	9.7975	9.88676	827.831	0.0410689	0.590834	0.853671
NRL	NRL	4901	D14S46E|NRL-MAF|RP27	neural retina leucine zipper	5.67499	4.72722	4.84836	4.93557	4.2366	2.55767	4.10213	4.29366	3.98937	5.09236	4.25596	4.63187	4.44854	4.28433	4.61907	4.80949	4.53101	4.97306	4.77629	5.07521	5.5684	5.16094	6.03855	4.62305	4.02363	4.63992	4.01535	4.93909	3.66676	5.24789	4.19317	4.04548	4.14734	23.9338	0.211733	0.480159	0.787243
NT5E	NT5E	4907	CALJA|CD73|E5NT|NT|NT5|NTE|eN|eNT	5'-nucleotidase_ ecto (CD73)	5.81249	5.20256	5.60325	5.52054	5.12969	6.25811	5.36516	5.43116	5.81249	5.5854	5.6096	5.79234	5.61846	5.82349	5.68136	6.01895	5.77893	5.85758	5.16624	5.07521	6.17608	6.03221	7.24018	5.62305	6.02363	6.01076	5.14659	5.47966	5.11422	6.18515	5.41556	5.40805	5.25269	51.0652	0.119396	0.545701	0.833554
NUP54	NUP54	53371	-	nucleoporin 54kDa	8.39745	8.10776	8.38752	8.39501	8.21715	5.55767	8.58433	8.19412	8.14691	8.83333	8.56582	8.5102	8.29403	8.34773	8.18266	8.24412	8.86192	8.51738	9.13505	8.51379	8.04644	8.41441	8.54951	8.09017	8.09763	7.88523	7.88982	8.28702	8.15862	8.24405	8.68655	8.50491	8.33896	310.49	0.00781037	0.960158	0.981805
OAS1	OAS1	4938	IFI-4|OIAS|OIASI	2'-5'-oligoadenylate synthetase 1_ 40/46kDa	9.37543	9.56934	9.53836	10.0992	9.79119	12.0535	10.573	9.13496	10.2504	10.2902	8.67475	9.8112	10.4282	10.3922	10.3277	9.09026	8.91471	9.39846	8.8282	9.41225	9.76479	9.64102	9.94544	9.12804	9.67052	9.5731	9.63565	9.24564	9.80259	8.56675	9.55908	9.31894	10.491	835.178	-0.552339	0.0225349	0.234952
OAS2	OAS2	4939	-	2'-5'-oligoadenylate synthetase 2_ 69/71kDa	9.55763	9.38089	9.503	9.59913	9.35109	10.1275	9.84224	9.38958	9.29174	10.1057	9.09726	9.3192	9.798	9.76613	9.71525	9.49249	9.62904	9.71418	8.7638	9.07046	9.40008	9.51935	9.31654	9.38421	9.86051	9.48064	9.30778	9.42803	9.37224	9.59115	9.32442	9.45244	9.90466	729.517	-0.189696	0.123548	0.440445
OAS3	OAS3	4940	p100|p100OAS	2'-5'-oligoadenylate synthetase 3_ 100kDa	7.7281	8.21202	7.92518	7.92426	8.29961	9.64514	8.12005	7.78765	8.40267	9.08567	7.671	7.68396	7.96686	8.35311	8.38959	7.96936	8.23145	8.15933	7.06806	7.47114	7.86258	8.24218	8.71662	7.97853	8.97783	8.62429	8.35095	7.63617	8.54496	7.81224	7.81766	7.86017	9.24633	288.952	-0.0409455	0.833214	0.961983
OAT	OAT	4942	GACR|HOGA|OATASE|OKT	ornithine aminotransferase	8.18595	8.27053	8.13377	8.34072	8.05861	8.14264	8.41319	8.45286	8.43359	8.22622	7.89339	8.68907	8.18325	8.36914	7.93675	8.53059	8.31237	8.11392	8.19908	7.98716	8.4707	8.31118	8.38905	8.05128	8.25144	8.37065	7.99807	7.96616	8.09608	8.03315	8.4411	8.14801	8.00079	299.053	-0.0952675	0.259715	0.631988
ORC2	ORC2	4999	ORC2L	origin recognition complex_ subunit 2	9.40291	9.2323	9.11515	9.13279	8.7691	8.60207	8.71978	8.85844	8.42848	9.24737	9.52067	8.94955	9.28248	9.16697	9.31297	9.01406	9.91471	9.48045	9.60656	9.36644	8.9705	9.28317	8.73899	9.24294	8.9381	9.03933	9.02391	9.4759	9.23662	9.64313	9.23131	9.45729	9.10857	574.858	0.08068	0.480219	0.787243
ORC4	ORC4	5000	ORC4L|ORC4P	origin recognition complex_ subunit 4	9.27787	9.13951	9.07718	9.10048	8.67718	9.5911	8.93248	9.30563	8.8164	9.39547	9.74425	9.17377	9.10198	9.0492	9.0862	9.00425	9.67056	9.51738	9.26704	9.16713	9.19845	9.47581	9.00202	9.10923	9.08859	8.93676	9.01749	9.02913	9.07461	9.21294	9.61624	9.48842	9.34493	589.242	-0.0202852	0.851566	0.967854
OSM	OSM	5008	-	oncostatin M	5.0535	6.12455	4.84836	3.93557	4.95281	4.14264	5.39491	5.8462	5.09628	5.38187	6.13043	5.58881	6.44854	5.62418	4.11657	6.69214	5.23145	5.41558	4.56216	6.11269	7.68387	5.29524	5.03855	6.09017	5.41956	6.95187	7.10685	5.44929	6.11422	6.36573	5.12278	4.72997	4.85783	46.63	0.742357	0.057636	0.33577
PBX1	PBX1	5087	-	pre-B-cell leukemia homeobox 1	3.67499	5.67345	4.17029	4.2575	4.33614	4.55767	3.23963	3.97173	4.61086	3.33748	5.47835	5.2993	4.28984	4.23853	4.23205	2.80949	4.92332	4.27262	5.20371	4.41225	5.26354	4.50383	4.71662	4.62305	4.16802	5.17426	4.71049	3.70206	4.16153	3.01523	5.12278	3.93856	3.7468	20.5158	0.0693933	0.877808	0.975958
PBX3	PBX3	5090	-	pre-B-cell leukemia homeobox 3	8.16041	8.13122	7.88179	7.75575	8.13661	6.46456	7.88349	8.05919	8.01685	8.11226	8.36216	8.35177	8.24512	8.36648	8.23205	7.84292	8.74046	8.38462	8.46905	8.04645	8.38553	8.54486	8.10894	8.34936	8.2145	8.12179	8.46223	8.11387	8.39963	8.40755	8.46974	8.47653	8.14187	289.407	0.204015	0.0656448	0.353547
PCTP	PCTP	58488	PC-TP|STARD2	phosphatidylcholine transfer protein	7.2838	7.72281	7.89276	7.99627	8.12969	8.78649	8.04698	6.97173	8.44375	7.86104	7.76552	8.3773	8.24295	8.18218	8.22858	7.52374	7.77893	7.40876	8.08823	7.88257	7.60234	7.51075	8.17605	7.53558	7.07949	7.67676	7.76258	7.58819	8.14985	6.63582	8.17154	7.80036	8.4627	229.348	-0.201966	0.218525	0.586267
PDCD1	PDCD1	5133	CD279|PD-1|PD1|SLEB2|hPD-1|hPD-l|hSLE1	programmed cell death 1	4.35306	3.53959	4.43333	4.57943	4.01421	6.14264	4.23963	4.63469	3.45885	2.92244	4.54547	3.86634	3.25589	3.67665	3.61907	4.50993	4.11597	3.27262	4.24024	3.99721	5.26354	3.71028	5.88655	4.53558	4.23514	4.3669	4.20799	4.53856	4.01469	3.01523	3.26029	3.32558	3.42488	17.1133	-0.228501	0.635362	0.864093
PDCD1LG2	PDCD1LG2	80380	B7DC|Btdc|CD273|PD-L2|PDCD1L2|PDL2|bA574F11.2	programmed cell death 1 ligand 2	4.35306	2.36967	3.65572	3.2575	2.42925	4.14264	3.7802	3.8462	3.61086	3.79691	3.78648	3.35177	3.72156	4.19122	4.05517	4.39446	4.11597	3.49501	3.24024	3.99721	4.63551	3.50383	4.71662	3.85751	3.94563	4.73614	4.43039	4.35413	3.45526	3.01523	3.50129	3.56005	3.68791	13.8095	0.45012	0.304098	0.663303
PDGFD	PDGFD	80310	IEGF|MSTP036|SCDGF-B|SCDGFB	platelet derived growth factor D	7.93802	7.035	7.58983	7.11548	5.6387	7.25811	6.75748	7.73549	6.43867	7.13189	7.68595	7.14432	7.14435	7.07875	6.77954	6.59085	6.77893	7.10551	6.71272	7.79307	7.79079	6.92233	6.62351	7.30377	6.86317	7.78194	7.79296	8.03425	6.60821	7.62404	6.9198	8.142	6.3124	142.688	0.262412	0.198911	0.576751
PDGFRA	PDGFRA	5156	CD140A|PDGFR-2|PDGFR2|RHEPDGFRA	platelet-derived growth factor receptor_ alpha polypeptide	4.35306	5.04209	3.65572	3.52054	3.2366	4.55767	2.36516	4.19412	2.87389	4.5074	4.40797	3.86634	4.1115	4.19122	2.85354	3.39446	4.92332	4.49501	3.8252	4.14921	5.69964	3.80339	3.71662	3.99502	3.09763	3.8694	3.43039	3.8947	3.11422	3.60019	4.93014	3.69755	3.42488	14.9592	-0.0740006	0.891686	0.977929
PDGFRB	PDGFRB	5159	CD140B|IBGC4|IMF1|JTK12|PDGFR|PDGFR-1|PDGFR1	platelet-derived growth factor receptor_ beta polypeptide	5.81249	5.51941	6.13377	5.88977	4.33614	5.8796	6.04698	6.14165	4.53685	4.72979	5.1735	5.75387	5.74622	5.55112	5.66089	4.50993	4.85294	5.11392	4.37774	6.52772	5.69964	5.61074	5.30158	5.12055	6.04249	5.97176	5.50567	5.8489	4.93525	5.21686	5.50129	5.04548	4.00984	42.1395	-0.0317723	0.927246	0.981805
PDHB	PDHB	5162	PDHBD|PDHE1-B|PHE1B	pyruvate dehydrogenase (lipoamide) beta	9.53297	8.977	9.34821	9.57763	9.36589	5.14264	9.58755	9.45823	9.44375	9.57827	9.18143	9.55843	9.63671	9.38236	9.31133	9.49949	9.71092	9.66494	9.5145	9.1173	9.26354	9.49862	9.14289	9.28713	9.05415	9.09709	9.14659	9.29558	9.32757	9.30433	9.6066	9.42671	9.11417	607.654	-0.108799	0.52232	0.819286
PDK4	PDK4	5166	-	pyruvate dehydrogenase kinase_ isozyme 4	7.71061	6.78752	7.35616	6.1835	8.27474	8.25811	7.57461	6.34096	6.68124	7.74687	7.02855	8.4513	8.8551	7.89904	7.21109	6.20181	6.28589	5.04521	7.69967	5.87168	7.60234	7.52449	8.07417	6.48978	6.48995	4.95187	6.60031	7.22562	7.25718	4.9787	8.45191	5.64751	7.84441	132.38	-0.364782	0.326709	0.663303
PECAM1	PECAM1	5175	CD31|CD31/EndoCAM|GPIIA'|PECA1|PECAM-1|endoCAM	platelet/endothelial cell adhesion molecule 1	11.4733	11.7606	11.6993	11.5252	12.0668	12.6531	11.9369	11.0405	12.4812	11.8906	11.4225	12.2213	12.265	12.3469	12.0372	11.5867	11.0047	11.169	12.0405	11.0513	11.458	11.6465	11.7555	11.2609	11.3517	11.5796	11.7923	11.4546	12.0046	10.5071	11.9645	11.7247	12.4799	3365.83	-0.215785	0.198678	0.576751
PHC3	PHC3	80012	EDR3|HPH3	polyhomeotic homolog 3 (Drosophila)	9.45635	9.34408	9.01829	9.09039	8.64842	9.75735	8.54507	9.42843	8.52255	9.5124	9.30762	9.11427	9.07546	8.93897	9.14264	9.2061	9.7134	9.62135	9.35502	9.41974	9.5684	9.57323	9.05647	9.29381	9.37562	9.23315	9.28659	9.20076	9.13066	9.75535	9.1996	9.48367	9.22577	613.379	0.119366	0.253668	0.629214
PIAS1	PIAS1	8554	DDXBP1|GBP|GU/RH-II|ZMIZ3	protein inhibitor of activated STAT_ 1	9.61985	9.7338	9.5137	9.64982	9.38635	9.04953	9.36516	9.69283	9.57895	9.92244	9.78301	9.89093	9.6243	9.88796	9.58689	9.58757	10.1084	9.84879	10.0242	9.58884	9.79447	9.84642	9.61144	9.9806	9.65069	9.7112	9.82148	9.67113	9.90604	9.75804	9.94806	9.99801	10.0959	851.846	0.158611	0.0442723	0.30571
PIAS2	PIAS2	9063	ARIP3|DIP|MIZ|MIZ1|PIASX|PIASX-ALPHA|PIASX-BETA|SIZ2|ZMIZ4	protein inhibitor of activated STAT_ 2	7.76245	7.41952	7.3241	7.27542	6.75118	7.08123	6.86766	7.3175	6.81249	7.446	7.11946	7.06797	6.84086	6.484	6.70154	7.11327	7.72083	7.81178	7.56216	7.69765	7.68387	7.63628	7.30158	6.96185	7.11555	6.98161	7.07424	6.98216	6.96888	7.55749	7.10463	7.53733	7.06295	148.728	0.09038	0.473897	0.783658
PIK3AP1	PIK3AP1	118788	BCAP	phosphoinositide-3-kinase adaptor protein 1	10.2569	10.173	10.3016	10.4825	10.2318	9.60207	10.3764	9.68368	10.7977	10.865	10.069	10.7106	10.8562	11.1927	10.8974	9.87558	9.71092	9.6331	10.1579	9.63464	10.3904	10.0466	10.5808	10.0767	9.6871	10.4667	10.5874	10.5313	10.7309	9.82387	10.422	10.3156	10.5842	1256.78	-0.0936781	0.549081	0.833554
PIK3CA	PIK3CA	5290	CLOVE|CWS5|MCAP|MCM|MCMTC|PI3K|p110-alpha	phosphatidylinositol-4_5-bisphosphate 3-kinase_ catalytic subunit alpha	8.89995	8.903	8.80836	8.71365	8.28723	8.86145	8.16822	8.80462	8.34962	8.96319	9.72085	9.13687	8.84799	8.7252	8.88476	8.50993	9.4167	9.25941	9.90415	8.8662	9.31051	8.97582	9.25578	9.00726	8.62119	8.8747	9.01105	8.96616	8.90082	9.18515	9.37828	9.45729	9.28534	504.111	0.270773	0.0365088	0.279315
PIK3CB	PIK3CB	5291	P110BETA|PI3K|PI3KBETA|PIK3C1	phosphatidylinositol-4_5-bisphosphate 3-kinase_ catalytic subunit beta	7.48234	7.90883	7.50657	7.33645	7.33614	7.20153	7.02813	7.10101	7.4886	7.5273	8.27586	7.56678	7.58467	7.53226	7.68136	7.50993	7.90605	7.49501	8.34457	7.63464	7.76104	7.48989	7.67082	7.66487	7.20197	7.45437	7.66195	7.60206	7.89383	7.42122	7.98076	8.02602	8.32695	197.315	0.223797	0.0393453	0.287175
PIK3CD	PIK3CD	5293	APDS|IMD14|P110DELTA|PI3K|p110D	phosphatidylinositol-4_5-bisphosphate 3-kinase_ catalytic subunit delta	11.3851	11.2777	11.2234	11.1074	11.2049	12.1294	11.0644	11.3868	10.9319	11.2048	11.1629	11.0836	11.188	11.2114	11.226	11.4951	11.4266	11.6154	11.0585	11.2857	11.3079	11.5562	10.9015	11.422	11.3197	11.1635	11.2009	11.2654	11.1048	11.6926	10.8763	11.288	11.0535	2464.89	-0.0735369	0.41812	0.7494
PIK3R1	PIK3R1	5295	AGM7|GRB1|IMD36|p85|p85-ALPHA	phosphoinositide-3-kinase_ regulatory subunit 1 (alpha)	10.3361	11.0341	10.7776	10.3796	9.90903	11.0851	10.3386	11.2686	10.9246	10.6605	11.8283	11.0232	10.6853	10.2128	10.2915	10.556	11.1758	11.1522	12.3044	11.2142	11.3721	11.0037	11.2903	11.4522	10.9506	11.8301	11.7296	11.0065	10.9263	11.0926	11.4443	11.9575	11.1408	2107.1	0.609333	0.000362343	0.0635868
PIK3R2	PIK3R2	5296	MPPH|MPPH1|P85B|p85|p85-BETA	phosphoinositide-3-kinase_ regulatory subunit 2 (beta)	6.96777	6.3004	6.57628	5.95794	5.95281	2.55767	6.00902	6.16813	6.14691	6.446	5.78648	6.099	6.19449	6.33961	6.4385	5.80949	6.25893	6.4019	5.31063	6.47114	6.22047	6.38835	6.30158	5.57998	6.07949	6.3669	6.17762	6.38655	6.18461	6.08562	5.88832	5.99301	6.05714	66.6097	-0.110725	0.580933	0.848029
PIK3R3	PIK3R3	8503	p55|p55-GAMMA|p55PIK	phosphoinositide-3-kinase_ regulatory subunit 3 (gamma)	4.93802	3.89323	5.43333	5.608	4.59917	3.55767	4.7802	5.24475	4.61086	5.29167	4.89339	4.86634	4.81777	5.19122	5.05517	4.13142	5.11597	4.44254	4.56216	4.52772	4.98343	4.44724	4.30158	4.99502	4.02363	5.45437	4.94496	5.8489	4.6336	4.9787	5.63374	4.79271	3.49526	27.679	0.0781947	0.828815	0.961983
PKN2	PKN2	5586	PAK2|PRK2|PRKCL2|PRO2042|Pak-2|STK7	protein kinase N2	9.39198	9.35693	9.2535	9.25299	8.73303	9.55767	8.40955	9.15495	8.76466	9.5396	10.2622	9.71183	9.51821	9.65393	9.57873	9.06216	10.0506	9.55802	10.4967	9.40471	9.67593	9.54822	9.5746	9.48687	9.11555	9.49619	9.70518	9.54216	9.74455	9.63728	10.0018	9.75283	10.0015	731.64	0.270977	0.0353209	0.273901
PLCG1	PLCG1	5335	NCKAP3|PLC-II|PLC1|PLC148|PLCgamma1	phospholipase C_ gamma 1	10.8389	10.6318	10.6844	10.6194	10.382	9.51187	10.2054	10.9172	9.75041	10.8353	10.3921	10.3372	10.6527	10.1532	10.7078	11.0751	11.1253	11.349	9.88841	10.8427	10.5511	11.193	10.1429	10.8496	10.9686	10.5133	10.5758	10.8518	10.3146	11.5059	10.2438	10.5802	9.93029	1530.11	0.0310581	0.842815	0.96779
PLCG2	PLCG2	5336	APLAID|FCAS3|PLC-IV|PLC-gamma-2	phospholipase C_ gamma 2 (phosphatidylinositol-specific)	9.39198	9.0243	9.03324	9.39501	9.01421	6.25811	8.80534	8.53142	8.88884	9.67955	9.59779	9.46328	9.43153	9.72831	9.32927	8.30135	8.8753	8.64476	9.88697	9.23668	9.69964	8.96578	9.65914	9.094	8.82555	9.2082	9.20046	9.58644	9.56379	9.4763	9.69567	9.59567	9.66137	577.717	0.348025	0.0537698	0.327877
PLSCR1	PLSCR1	5359	MMTRA1B	phospholipid scramblase 1	9.88054	10.16	10.0108	10.003	10.4094	10.3192	10.2211	9.52119	10.9445	10.975	10.6203	10.5833	10.7538	10.6637	10.2689	9.40568	10.0447	9.77909	11.3844	10.0022	10.1215	10.2494	10.739	9.95344	10.0576	10.3537	10.5859	9.77734	10.6414	9.43814	10.8582	10.6607	11.6709	1291.74	0.23464	0.224053	0.587906
PML	PML	5371	MYL|PP8675|RNF71|TRIM19	promyelocytic leukemia	6.21104	6.38089	6.17029	6.2575	6.07311	6.46456	6.25593	6.19412	6.14691	6.87664	6.31486	6.15912	6.2982	6.78418	6.64014	6.30135	6.20343	6.49501	6.18509	6.63464	6.42401	6.44724	6.80409	6.82099	6.7299	6.5893	6.52992	6.67606	6.39716	6.46149	6.41556	6.16886	6.66519	86.199	0.179564	0.0799331	0.376114
PNOC	PNOC	5368	N/OFQ|OFQ|PPNOC|ppN/OFQ	prepronociceptin	6.0535	5.89323	5.09629	7.0441	5.95281	7.0171	6.10213	5.87862	5.09628	6.81321	6.75846	6.71434	6.39496	6.3067	5.941	6.23576	5.81641	5.41558	5.94068	5.78148	7.00897	5.86948	6.71662	5.9279	6.11555	5.99139	5.68912	6.53856	6.43615	6.27826	6.04878	6.16886	6.05714	71.2357	-0.0778353	0.721989	0.922461
PPARG	PPARG	5468	CIMT1|GLM1|NR1C3|PPARG1|PPARG2|PPARgamma	peroxisome proliferator-activated receptor gamma	4.67499	4.27656	4.5488	4.84247	4.01421	5.36503	4.48064	4.55669	5.14691	4.42494	4.72989	4.63187	4.72156	4.92819	3.99104	4.50993	4.53101	4.44254	4.08823	4.91475	5.346	4.44724	5.52398	4.9279	4.41956	4.91122	5.14659	4.35413	4.7923	4.6475	4.38582	4.66439	4.42488	25.2982	0.198904	0.419182	0.7494
PPARGC1A	PPARGC1A	10891	LEM6|PGC-1(alpha)|PGC-1v|PGC1|PGC1A|PPARGC1	peroxisome proliferator-activated receptor gamma_ coactivator 1 alpha	4.93802	4.32386	4.30779	3.1055	5.38345	4.55767	3.86766	2.97173	4.37639	4.03792	3.99293	4.00384	3.61846	3.98477	3.92393	3.97942	4.4379	2.49501	3.72566	4.82728	5.26354	2.97331	5.30158	4.44247	3.23514	3.5893	3.52992	4.80159	4.41679	2.50066	3.80085	2.23812	2.27287	15.0942	-0.220048	0.661334	0.882242
PPM1A	PPM1A	5494	PP2C-ALPHA|PP2CA|PP2Calpha	protein phosphatase_ Mg2+/Mn2+ dependent_ 1A	9.27192	9.80534	9.27882	9.26425	9.02916	9.14264	9.14433	9.27246	9.15311	9.5518	9.72989	9.63981	9.39982	9.51074	9.35338	9.16704	9.64214	9.44754	9.94898	9.36256	9.76479	9.40702	9.43087	9.36847	9.13984	9.77629	9.68912	9.55826	9.6606	9.69048	9.63533	9.65492	9.70193	710.423	0.205024	0.00801179	0.199165
PPM1F	PPM1F	9647	CAMKP|CaMKPase|FEM-2|POPX2|hFEM-2	protein phosphatase_ Mg2+/Mn2+ dependent_ 1F	8.64768	8.73599	8.65572	8.57582	8.54819	8.78649	8.32323	8.0521	8.77677	8.4719	8.40797	9.11047	8.53777	8.90272	8.68896	8.41682	8.23145	8.08854	8.4652	8.2785	8.41448	8.29524	9.27121	8.2635	8.12885	8.34036	8.81779	8.50203	8.89558	7.80704	8.45191	8.23812	8.66519	364.278	-0.0899406	0.450229	0.764684
PPP1CB	PPP1CB	5500	HEL-S-80p|PP-1B|PP1B|PP1beta|PPP1CD	protein phosphatase 1_ catalytic subunit_ beta isozyme	10.5625	10.8799	10.6765	10.4294	10.6314	10.4585	10.4068	10.671	10.6694	10.6851	10.8434	10.8965	10.6088	10.7101	10.6124	10.5134	10.7742	10.5229	10.9288	10.5888	11.0106	10.6402	10.4848	10.881	10.4718	10.7592	11.0855	10.5122	10.771	10.8129	10.8669	10.6722	10.9756	1660.49	0.127366	0.0398015	0.287204
PPP2CA	PPP2CA	5515	PP2Ac|PP2CA|PP2Calpha|RP-C	protein phosphatase 2_ catalytic subunit_ alpha isozyme	10.8864	10.4398	10.6412	10.9121	10.8301	10.4646	10.9526	10.4663	10.8502	10.8363	10.4303	10.7106	10.9464	10.9367	10.7532	10.7432	10.951	10.6771	11.343	10.453	10.2205	10.5994	10.5931	10.3478	10.2514	10.2718	10.2786	10.6437	10.5555	10.3963	11.006	10.7641	10.6874	1620.04	-0.165967	0.111437	0.428863
PPP2CB	PPP2CB	5516	PP2Abeta|PP2CB	protein phosphatase 2_ catalytic subunit_ beta isozyme	9.35306	9.32967	9.40678	9.38059	9.14006	10.9152	9.28799	9.34677	9.23729	9.58777	9.24086	9.53025	9.33016	9.37312	9.28483	9.39821	9.65513	9.19347	9.3571	9.07046	9.00897	9.38459	9.05647	9.1355	8.99487	9.03933	9.20987	9.09682	9.13215	9.23052	9.45191	9.22538	9.19306	639.39	-0.34241	0.0056859	0.199165
PPP2R1A	PPP2R1A	5518	MRD36|PP2A-Aalpha|PP2AAALPHA|PR65A	protein phosphatase 2_ regulatory subunit A_ alpha	10.4299	10.4093	10.2535	10.5196	10.3406	10.3586	10.6863	10.6071	10.6607	10.6286	10.328	10.6942	10.6017	10.5824	10.5581	10.5793	10.314	10.5386	10.1627	10.2346	10.5292	10.449	10.5368	10.5057	10.4917	10.6021	10.6223	10.6454	10.5797	10.5262	10.2816	10.4372	10.1302	1427.77	-0.056045	0.423366	0.750729
PPP2R1B	PPP2R1B	5519	PP2A-Abeta|PR65B	protein phosphatase 2_ regulatory subunit A_ beta	9.0184	8.74905	8.85959	8.97723	8.38345	10.0006	8.42405	8.83385	8.56039	8.96319	8.76552	8.66335	8.65311	8.81766	9.01744	8.56438	9.10465	9.0627	8.8725	8.7521	8.85556	8.89615	8.86637	8.85751	8.6856	8.73614	8.73937	9.13787	8.79605	8.92452	9.08857	8.74195	8.44057	459.115	-0.0777166	0.440393	0.759735
PPP2R5A	PPP2R5A	5525	B56A|PR61A	protein phosphatase 2_ regulatory subunit B'_ alpha	10.1507	9.95932	10.2385	9.9827	9.60417	10.5911	10.1714	10.2982	10.1218	10.3585	9.55974	10.0699	10.3514	10.1662	10.1343	10.1359	9.98839	9.93321	9.68484	9.24091	10.1098	10.0322	9.93579	10.0473	9.43748	9.59732	9.85785	9.93636	9.92758	10.1558	10.2313	9.72496	10.0374	1019.12	-0.238465	0.0236802	0.234952
PPP2R5B	PPP2R5B	5526	B56B|PR61B	protein phosphatase 2_ regulatory subunit B'_ beta	8.10795	8.13122	8.18821	7.90136	8.14349	8.82446	7.70501	7.8462	7.79672	7.91491	7.49543	7.82981	8.05833	8.11722	7.89355	7.72836	7.90605	7.6592	7.29335	7.99721	8.14186	7.84231	8.07417	7.94497	7.88423	8.16564	8.15831	7.80759	7.95217	8.04203	7.72567	7.73797	7.80339	244.534	-0.0826299	0.404218	0.737595
PPP2R5C	PPP2R5C	5527	B56G|PR61G	protein phosphatase 2_ regulatory subunit B'_ gamma	11.8737	11.682	11.8378	12.0451	11.2277	12.7683	11.7304	12.1324	11.5026	11.9614	11.6296	11.9058	11.8017	11.6325	11.6829	11.7373	12.0128	12.025	12.0976	11.6249	11.9343	11.8009	11.6023	11.8821	11.5923	12.0886	12.0427	11.9298	11.7129	11.8232	11.935	12.0242	11.3136	3656.29	-0.0382487	0.683575	0.897265
PPP2R5E	PPP2R5E	5529	-	protein phosphatase 2_ regulatory subunit B'_ epsilon isoform	9.56251	9.74579	9.57968	9.56311	9.09459	9.8338	9.44908	9.94327	9.5697	9.80304	10.5279	9.86182	9.64739	9.6969	9.56916	9.71337	10.1946	9.87995	10.0693	9.33111	9.95416	9.79633	9.81465	9.74747	9.73571	9.8694	9.9165	9.81058	9.66471	9.86573	10.2261	10.2893	10.2387	894.547	0.140341	0.209048	0.582281
PPP3CA	PPP3CA	5530	CALN|CALNA|CALNA1|CCN1|CNA1|PPP2B	protein phosphatase 3_ catalytic subunit_ alpha isozyme	9.55273	9.51941	9.62315	9.5392	9.48453	10.0891	9.53007	9.45554	9.85117	9.88437	9.96715	9.70428	9.51013	9.73554	9.39734	9.47483	9.53382	9.43417	10.2002	9.30707	9.80544	9.42727	9.61144	9.55239	9.27953	9.6069	9.74327	9.65791	9.62413	9.58052	9.94041	9.94807	9.98559	805.216	0.0636878	0.483808	0.789764
PPP3CC	PPP3CC	5533	CALNA3|CNA3|PP2Bgamma	protein phosphatase 3_ catalytic subunit_ gamma isozyme	8.52298	8.82294	8.17928	8.63601	7.96063	4.14264	8.34625	9.14165	8.26621	8.82532	8.77952	9.66595	9.40273	9.25156	9.46235	8.40941	8.96564	8.97998	8.36952	8.23668	9.14762	8.8202	8.33133	8.88873	8.82827	9.74628	9.80542	9.82692	9.42044	9.07701	8.73454	9.06943	8.6671	430.363	0.291437	0.242231	0.610465
PPP3R1	PPP3R1	5534	CALNB1|CNB|CNB1	protein phosphatase 3_ regulatory subunit B_ alpha	10.8825	11.1379	10.8982	10.9179	10.8691	12.3666	11	11.1657	11.1163	11.2902	10.9197	11.2943	10.9741	10.9826	10.8405	10.9681	11.0118	11.1368	11.2863	10.8566	11.2081	11.1822	11.034	11.0304	10.9537	10.9298	11.0972	10.9212	11.0984	11.0005	10.8956	10.9316	10.6813	2130.45	-0.135057	0.188827	0.565591
PPT1	PPT1	5538	CLN1|INCL|PPT	palmitoyl-protein thioesterase 1	11.5317	11.651	11.1384	11.4997	12.2418	10.7376	11.936	11.2385	12.2991	12.059	11.2243	12.0811	12.0788	12.474	11.8037	11.5021	11.4281	11.1955	11.9978	10.9783	11.5048	11.4696	11.3605	11.4136	11.4508	11.5226	11.8135	11.2876	12.15	10.4532	11.987	11.6036	12.0754	3129.63	-0.150123	0.34714	0.680635
PRDM1	PRDM1	639	BLIMP1|PRDI-BF1	PR domain containing 1_ with ZNF domain	9.30143	9.39065	9.55917	9.92851	8.14349	9.96706	8.71094	9.42568	9.6086	8.99925	9.78821	9.25522	9.06815	8.95499	9.16097	8.74613	9.1272	9.63456	8.96543	9.79018	9.48896	9.54148	8.80409	10.0513	9.47788	10.0452	10.3243	10.43	9.16734	10.1206	9.79662	9.43779	9.10295	691.588	0.387213	0.0302047	0.260961
PRF1	PRF1	5551	FLH2|HPLH2|P1|PFN1|PFP	perforin 1 (pore forming protein)	11.4471	10.8183	11.3914	11.159	9.98	12.1483	11.5039	11.5378	10.6651	11.2697	11.3458	10.7923	11.1452	10.6702	11.1076	10.4334	10.2175	11.3293	10.4241	11.842	10.9376	11.1264	10.5368	10.6662	11.2218	11.9506	11.7018	12.1096	10.6724	11.6133	11.0553	11.2243	9.68132	2168.66	0.107206	0.563018	0.83618
PRKAA1	PRKAA1	5562	AMPK|AMPKa1	protein kinase_ AMP-activated_ alpha 1 catalytic subunit	10.3073	10.3969	10.2556	10.1787	9.75792	10.5464	10.0702	10.2982	10.0083	10.4036	10.6511	10.2808	10.3669	10.2638	10.2823	10.2189	10.5917	10.6028	10.9239	10.3684	10.2502	10.2962	9.95503	10.4619	10.1712	10.4641	10.5284	10.5213	10.4259	10.5843	10.4329	10.6675	10.4232	1316.33	0.126727	0.125459	0.440445
PRKCB	PRKCB	5579	PKC-beta|PKCB|PRKCB1|PRKCB2	protein kinase C_ beta	10.1828	10.6631	10.32	10.6036	10.4654	11.1797	10.2107	10.8214	10.621	10.4973	10.7655	10.9303	10.7412	10.7074	10.4727	10.2628	10.4953	10.3881	11.3854	10.339	10.7834	10.4598	10.5368	10.6802	10.5911	10.5047	10.865	10.6587	10.4325	10.2811	10.6242	10.8352	10.9227	1566.13	0.0887081	0.352743	0.687441
PRKCZ	PRKCZ	5590	PKC-ZETA|PKC2	protein kinase C_ zeta	6.81249	6.52954	6.60325	6.29313	6.35999	5.36503	6.35005	6.59622	5.87389	6.11884	6.93153	5.90196	6.13036	5.97083	6.18982	6.85389	6.85294	6.44254	5.61875	6.87168	6.904	6.14324	6.03855	6.85751	6.41956	6.45437	6.0493	6.96079	6.17312	6.96009	5.99068	6.12076	5.98559	81.871	0.00996111	0.957674	0.981805
PRKDC	PRKDC	5591	DNA-PKcs|DNAPK|DNPK1|HYRC|HYRC1|IMD26|XRCC7|p350	protein kinase_ DNA-activated_ catalytic polypeptide	10.3014	10.2668	10.2015	10.2047	9.5688	10.2856	9.16174	9.79616	9.6086	10.4872	10.5144	10.1237	10.3199	10.3383	10.4181	10.2524	10.7837	10.602	10.521	10.1936	10.4311	10.4678	10.0386	10.2378	9.8364	10.2887	10.32	10.6046	10.3603	10.7641	10.4137	10.5293	10.3051	1225.37	0.141921	0.20081	0.579611
PSMA1	PSMA1	5682	HC2|HEL-S-275|NU|PROS30	proteasome subunit alpha 1	10.7772	10.9603	10.6412	10.9384	10.6843	10.9327	11.0096	11.0907	11.1139	10.975	11.14	11.2561	11.1796	11.0384	10.7789	10.7073	11.164	10.9123	11.2874	10.6362	11.0495	11.1089	10.9598	10.8643	10.8391	10.9581	11.1857	10.8912	10.9944	10.8607	11.2751	11.0439	11.0188	2016.96	0.034957	0.641756	0.868902
PSMA6	PSMA6	5687	IOTA|PROS27|p27K	proteasome subunit alpha 6	10.4746	10.6464	10.4594	10.7251	10.7181	11.6947	10.9242	10.8349	11.043	11.0857	10.8029	11.0462	10.8738	10.9046	10.4851	10.576	10.8797	10.6954	11.1775	10.6459	10.6719	10.8668	10.8613	10.5028	10.5726	10.6646	10.8355	10.4862	10.6719	10.2041	11.2448	10.769	10.8715	1764.85	-0.0997905	0.327674	0.663303
PSMB10	PSMB10	5699	LMP10|MECL1|beta2i	proteasome subunit beta 10	10.0776	10.0008	10.1544	10.0904	10.1589	11.3521	10.5673	10.4036	10.2182	9.79896	10.1695	10.1701	10.0297	9.97083	9.91207	10.0739	10.0368	10.0714	9.88265	9.95399	9.84851	10.0561	10.2004	9.97853	10.1702	9.92787	10.0514	10.0304	9.88153	9.7281	10.044	9.94289	9.90223	1087.29	-0.253587	0.00628816	0.199165
PSMB9	PSMB9	5698	LMP2|PSMB6i|RING12|beta1i	proteasome subunit beta 9	10.381	10.3355	10.422	10.5848	10.408	10.1199	10.975	10.7177	10.6596	11.094	10.4314	10.6332	10.5294	11.002	10.6434	10.7119	10.7646	10.7135	10.165	10.6298	10.5182	10.6691	10.1842	10.6044	10.4525	10.6585	10.677	10.5899	10.2476	10.2811	10.5448	10.6017	10.4322	1506.57	-0.147603	0.0587342	0.336002
PSMC6	PSMC6	5706	CADP44|HEL-S-73|P44|SUG2|p42	proteasome 26S subunit_ ATPase 6	10.4002	10.3011	10.4704	10.6238	10.5508	12.1313	10.3736	10.0662	10.1155	10.8542	10.5899	10.5528	10.6293	10.6108	10.6091	10.3331	10.9843	10.5672	10.9709	10.713	10.1303	10.6551	10.0917	10.4274	10.0343	9.84534	10.1048	10.4493	10.3217	10.4623	10.9133	10.6411	10.5968	1467.16	-0.224598	0.101204	0.401654
PSMD6	PSMD6	9861	Rpn7|S10|SGA-113M|p42A|p44S10	proteasome 26S subunit_ non-ATPase 6	10.1828	10.4263	10.2299	10.4404	10.222	11.7841	10.3357	10.6652	10.4972	10.3626	10.8756	10.543	10.4438	10.3705	10.2346	10.3774	10.8325	10.4608	11.1471	10.301	10.6396	10.6002	10.2323	10.4898	10.1946	10.4437	10.4802	10.3083	10.3418	10.4153	10.8514	10.7884	10.9143	1476.8	-0.00365837	0.974665	0.982484
PSME2	PSME2	5721	PA28B|PA28beta|REGbeta	proteasome activator subunit 2	10.5601	10.3591	10.3542	10.4123	10.725	11.0929	10.9172	10.7344	10.8635	10.6252	10.354	10.55	10.7393	10.7514	10.5372	10.5391	10.538	10.3976	10.4555	10.2409	10.346	10.7012	10.2865	10.5412	10.5497	10.497	10.5486	10.455	10.2613	10.2536	10.6082	10.5572	10.8653	1501.37	-0.143527	0.0268452	0.254429
PTAFR	PTAFR	5724	PAFR	platelet-activating factor receptor	9.3246	9.45315	9.24924	8.97997	10.0731	10.8975	9.67502	7.63469	10.0168	9.46418	8.81055	9.65032	9.81923	10.1196	9.42794	8.79818	8.82563	7.97768	9.2014	9.29896	8.88344	8.91973	8.98341	9.02342	8.38303	8.23727	9.37792	8.8489	9.72893	7.33716	9.52195	9.17623	9.92791	581.343	-0.437502	0.0629919	0.350876
PTGER4	PTGER4	5734	EP4|EP4R	prostaglandin E receptor 4 (subtype EP4)	9.01127	9.48731	9.1567	8.97449	9.09103	9.77684	8.90173	9.81513	9.05048	8.74262	8.99593	8.2993	9.0385	8.77618	8.69148	9.66747	9.11221	9.27824	8.73209	9.07046	9.94426	9.06313	8.67082	8.9236	9.15292	9.04168	9.32347	9.22786	8.9488	9.10269	8.7724	9.15251	9.17709	547.26	-0.0405779	0.747643	0.932768
PTGR1	PTGR1	22949	LTB4DH|PGR1|ZADH3	prostaglandin reductase 1	5.44052	4.27656	4.65572	3.84247	4.42925	4.55767	4.53509	4.63469	4.61086	3.5074	4.72989	4.24485	3.95104	4.14231	4.53161	4.61685	4.23145	3.77512	3.50327	4.52772	5.87652	4.19571	6.52398	4.9279	3.94563	4.10387	4.75231	4.06463	3.59965	3.86323	4.12278	3.69755	3.80339	20.6826	0.296587	0.377931	0.709178
PTGS2	PTGS2	5743	COX-2|COX2|GRIPGHS|PGG/HS|PGHS-2|PHS-2|hCox-2	prostaglandin-endoperoxide synthase 2 (prostaglandin G/H synthase and cyclooxygenase)	6.44052	6.99902	5.30779	6.50543	6.87219	6.25811	6.20646	6.36405	6.37639	6.89207	5.5123	5.97068	9.30237	7.76006	4.2865	8.49599	7.29919	5.27262	5.41016	6.58217	9.4661	6.89085	6.03855	6.46632	5.92545	8.04404	7.80294	6.33764	7.9722	7.03315	6.19317	6.0063	6.81031	103.971	0.236695	0.603973	0.855963
PTK2B	PTK2B	2185	CADTK|CAKB|FADK2|FAK2|PKB|PTK|PYK2|RAFTK	protein tyrosine kinase 2 beta	11.5003	11.3191	11.402	11.5215	11.1409	6.8796	11.1061	11.1467	11.0388	11.3914	11.144	11.4588	11.4856	11.4165	11.5712	11.3321	11.4114	11.3396	10.8535	11.2816	11.4346	11.4038	11.0873	11.2694	11.0982	11.2264	11.2844	11.6115	11.4125	11.6823	11.2654	11.1996	11.1357	2315.85	0.197854	0.417763	0.7494
PTPN11	PTPN11	5781	BPTP3|CFC|JMML|METCDS|NS1|PTP-1D|PTP2C|SH-PTP2|SH-PTP3|SHP2	protein tyrosine phosphatase_ non-receptor type 11	9.67499	9.38508	9.42201	9.513	9.20733	10.6291	9.40042	9.59378	9.40267	9.49482	9.72809	9.55843	9.62263	9.57895	9.46087	9.62648	9.81872	9.64185	9.76849	9.36256	9.57696	9.58475	9.25578	9.52427	9.34746	9.62114	9.57723	9.46075	9.57147	9.57288	9.59364	9.69242	9.53026	759.906	-0.0948672	0.255769	0.629995
PTPN18	PTPN18	26469	BDP1|PTP-HSCF	protein tyrosine phosphatase_ non-receptor type 18 (brain-derived)	5.74538	6.26448	6.34022	5.52054	6.75118	7.76713	5.42405	5.34096	5.98937	6.11884	6.25596	5.71434	5.74622	6.1547	6.18982	5.33305	5.81641	5.27262	5.8252	6.28672	5.98343	5.32695	5.88655	5.96185	5.20197	5.33653	5.85185	6.59514	5.97552	5.6933	6.06764	5.71385	6.60279	61.4375	-0.281056	0.310746	0.663303
PTPN2	PTPN2	5771	PTN2|PTPT|TC-PTP|TCELLPTP|TCPTP	protein tyrosine phosphatase_ non-receptor type 2	9.34174	9.40859	9.27882	9.29093	9.10167	9.64514	9.28997	9.35543	9.49105	9.85908	9.53931	9.66076	9.59744	9.53818	9.49451	9.26892	9.70843	9.44254	9.80857	9.2196	9.17043	9.5364	9.30158	9.28378	9.15074	9.36126	9.40439	9.50757	9.37098	9.55284	9.86963	9.53733	9.58374	701.198	-0.0186061	0.820478	0.959389
PTPN22	PTPN22	26191	LYP|LYP1|LYP2|PEP|PTPN8	protein tyrosine phosphatase_ non-receptor type 22 (lymphoid)	9.92671	9.56565	10.0915	10.0467	9.07671	8.58004	9.44908	9.9201	9.25182	10.0603	10.0504	9.84133	9.82068	9.80102	9.85241	9.42788	9.88195	9.86258	10.5828	9.74913	9.85556	9.58639	9.56211	9.762	9.31874	10.2858	9.78794	10.098	9.53713	10.1006	10.0523	10.624	9.89167	889.591	0.225517	0.0868384	0.381742
PTPN6	PTPN6	5777	HCP|HCPH|HPTP1C|PTP-1C|SH-PTP1|SHP-1|SHP-1L|SHP1	protein tyrosine phosphatase_ non-receptor type 6	11.772	11.8281	11.6749	11.9485	12.0591	13.0585	12.0598	11.4756	12.1558	12.1636	11.545	12.0064	12.1893	12.3683	12.1518	11.7104	11.6699	11.6305	11.1495	11.7061	11.4661	11.8044	11.8304	11.6545	11.5871	11.4975	11.7368	12.023	12.1093	11.5482	11.7788	11.5844	11.782	3666.45	-0.321715	0.00404536	0.1976
PTPN7	PTPN7	5778	BPTP-4|HEPTP|LC-PTP|LPTP|PTPNI	protein tyrosine phosphatase_ non-receptor type 7	8.89995	8.66888	8.68125	8.75575	8.22367	9.40316	8.50812	8.85844	8.32785	8.5663	8.06332	8.20262	8.19897	8.21211	8.25271	8.80385	8.67567	8.75912	7.92954	9.08467	8.75351	8.47935	8.20848	8.62305	8.58306	8.74194	8.25603	8.77428	8.08692	8.79659	8.36691	8.12076	7.90708	364.127	-0.121315	0.328123	0.663303
PTPRC	PTPRC	5788	B220|CD45|CD45R|GP180|L-CA|LCA|LY5|T200	protein tyrosine phosphatase_ receptor type_ C	11.8166	11.8725	11.7598	11.8342	11.846	12.265	11.672	11.9098	11.7473	12.0218	12.448	12.1462	12.0383	11.9609	12.0369	11.6883	12.4732	12.048	12.4957	11.8371	11.9167	12.1112	11.8278	11.9117	11.6572	11.8819	11.9994	11.9486	12.0032	11.9197	12.4985	12.4918	12.3956	4137.59	0.0889333	0.331718	0.666586
PTPRJ	PTPRJ	5795	CD148|DEP1|HPTPeta|R-PTP-ETA|SCC1	protein tyrosine phosphatase_ receptor type_ J	9.74538	10.0018	9.79381	9.69046	9.44606	9.62376	9.52671	9.76398	10.1107	9.91679	10.1854	10.0894	9.8755	10.3039	10.1024	9.49249	9.5944	9.59154	9.9586	9.73418	10.009	9.66448	9.61144	9.91929	9.7386	10.0546	10.1048	9.99405	9.95636	9.6562	10.0018	10.0137	10.0651	928.453	0.0584133	0.430071	0.757207
PTPRK	PTPRK	5796	R-PTP-kappa	protein tyrosine phosphatase_ receptor type_ K	5.93802	4.49895	4.5488	4.69046	3.42925	4.55767	3.68709	3.8462	3.98937	5.42494	5.33397	5.58881	4.77047	3.67665	4.66089	4.80949	4.33836	5.95444	4.00577	4.99721	5.346	5.66137	6.03855	4.9279	4.23514	4.24137	4.32347	4.75268	3.59965	5.55128	3.97078	3.63044	3.9103	24.837	-0.246161	0.553782	0.833554
PTPRS	PTPRS	5802	PTPSIGMA	protein tyrosine phosphatase_ receptor type_ S	7.21104	8.19303	6.70634	6.52054	7.39503	7.41565	6.7802	6.63469	5.74836	7.6594	6.25596	6.73424	6.72156	7.05252	6.53161	6.61685	6.5971	7.08854	7.52564	6.31914	8.0709	7.62994	8.00202	6.46632	7.36067	6.3669	7.16219	6.25225	5.52926	6.79133	6.27659	6.47653	7.08023	118.112	0.0563689	0.805333	0.949357
PVRIG	PVRIG	79037	C7orf15	poliovirus receptor related immunoglobulin domain containing	10.1311	9.75984	9.90365	9.65325	9.80429	10.3521	9.52839	9.83591	9.4886	9.59957	10.1548	9.60781	9.41816	9.24143	9.61243	9.69214	10.0128	10.1034	9.49006	10.5822	10.0372	9.77924	9.67082	9.81171	9.99366	9.86009	9.73417	10.2566	9.26397	10.3089	9.32049	9.36482	8.69166	866.8	0.012194	0.932911	0.981805
PYCR1	PYCR1	5831	ARCL2B|ARCL3B|P5C|P5CR|PIG45|PP222|PRO3|PYCR	pyrroline-5-carboxylate reductase 1	4.52298	2.95463	3.84836	5.1835	4.51671	5.55767	4.17252	5.03062	4.19582	2.92244	3.99293	4.24485	3.81777	3.86929	4.4385	4.80949	4.53101	3.59455	4.00577	4.91475	3.49801	4.32695	6.41706	4.62305	4.47614	4.17426	4.20799	4.21663	3.85119	3.60019	3.97078	2.40805	3.10295	18.148	-0.14339	0.738556	0.930522
PYCR2	PYCR2	29920	HLD10|P5CR2	pyrroline-5-carboxylate reductase family_ member 2	6.35306	5.92426	5.75525	5.84247	5.95281	6.8796	6.27205	5.77908	5.64648	5.5074	6.40797	5.71434	5.94039	5.67665	5.576	6.0949	5.74046	6.27262	5.56216	6.07521	6.08297	5.95314	6.71662	5.85751	6.21865	5.99139	5.66742	6.02398	5.52926	6.27826	5.41556	5.30421	4.68791	59.7142	-0.195056	0.227452	0.589107
RAC1	RAC1	5879	MIG5|Rac-1|TC-25|p21-Rac1	ras-related C3 botulinum toxin substrate 1 (rho family_ small GTP binding protein Rac1)	11.3131	11.3819	11.368	11.193	11.5942	12.0435	11.9939	11.2149	12.2219	11.468	11.0754	11.6705	11.5373	11.7471	11.431	11.4057	11.0711	11.0242	11.5051	11.2142	11.481	11.1795	11.5272	11.3259	11.3494	11.2917	11.5374	11.0858	11.6362	10.724	11.3007	11.2574	11.5652	2732.91	-0.179921	0.0831342	0.376114
RAG1	RAG1	5896	RAG-1|RNF74	recombination activating gene 1	4.16041	4.07011	4.43333	3.84247	3.88868	3.55767	3.58755	3.70869	4.09628	4.03792	4.25596	3.12937	3.0335	2.86929	3.85354	3.80949	3.53101	4.07997	3.37774	4.41225	3.98343	3.50383	5.52398	4.53558	3.23514	4.10387	3.87096	4.06463	3.66676	3.94123	3.70774	3.40805	3.00984	14.1917	0.311129	0.420136	0.7494
RARA	RARA	5914	NR1B1|RAR	retinoic acid receptor_ alpha	8.95297	9.24618	9.30779	9.01239	9.65084	10.9839	9.3018	8.83385	9.52255	9.24136	8.50389	9.43316	9.4838	9.7085	9.43549	8.93361	8.64475	8.73478	9.2014	9.70687	9.10682	8.85051	9.56211	9.44247	8.9381	8.88785	9.25603	9.11145	9.54161	8.7567	9.33418	8.90346	9.65658	608.079	-0.153822	0.336388	0.67217
RARB	RARB	5915	HAP|MCOPS12|NR1B2|RRB2	retinoic acid receptor_ beta	5.25995	2.95463	4.01829	2.74293	4.01421	4.14264	3.95012	5.29366	4.68124	3.5074	4.40797	4.86634	3.0335	2.86929	3.61907	4.71638	3.85294	3.00958	3.37774	4.14921	5.17608	3.26282	5.88655	4.9279	3.94563	2.78194	3.71049	3.98216	3.20733	3.50066	3.60821	3.32558	3.00984	14.9575	-0.602948	0.259586	0.631988
RASGRP1	RASGRP1	10125	CALDAG-GEFI|CALDAG-GEFII|RASGRP|V|hRasGRP1	RAS guanyl releasing protein 1 (calcium and DAG-regulated)	10.5527	10.3598	10.7141	10.5429	9.8784	11.1797	10.1122	10.8906	9.78678	10.674	10.3955	9.91292	10.0827	9.82446	10.2612	10.768	10.8731	10.9971	10.2391	10.5138	10.4429	10.7605	9.7719	10.6649	10.7087	10.5965	10.3986	10.4241	9.96805	10.8862	10.2177	10.6847	9.83681	1371.79	-0.0531749	0.687129	0.897792
RASGRP3	RASGRP3	25780	GRP3	RAS guanyl releasing protein 3 (calcium and DAG-regulated)	7.58188	7.44113	6.87073	8.62208	6.83864	7.41565	6.69906	7.11469	6.49838	7.79691	7.78648	7.93673	7.67736	8.0492	7.4445	7.13142	7.97395	7.04521	7.38591	7.16713	8.67593	7.35798	7.76102	7.15029	7.62745	7.90088	6.94496	7.74019	7.69919	7.93171	7.883	7.36224	8.22448	185.782	0.183009	0.338461	0.673739
RBL2	RBL2	5934	P130|Rb2	retinoblastoma-like 2	11.7292	11.3788	11.6346	11.3945	10.8825	11.1761	11.1991	11.7769	10.8879	11.7716	11.5648	11.3686	11.5187	10.8451	11.1759	11.9844	11.9271	12.0017	11.8334	11.2764	11.2675	11.4454	11.096	11.7541	11.026	11.6508	11.3325	11.1621	11.2948	11.9862	11.4591	11.939	11.6924	2832.14	0.00998658	0.938502	0.981805
RBX1	RBX1	9978	BA554C12.1|RNF75|ROC1	ring-box 1_ E3 ubiquitin protein ligase	9.7582	10.1502	9.75525	9.99492	9.7444	8.36503	10.1234	10.1044	10.1218	10.2771	10.4136	10.2309	10.0044	10.0216	9.77597	9.88631	10.3528	10.2249	10.3971	10.0122	10.086	10.0818	10.0829	9.90627	10.0296	9.88654	9.88513	9.75889	9.82664	9.60319	10.3783	10.0447	10.148	1011.86	0.00718496	0.944767	0.981805
RELA	RELA	5970	NFKB3|p65	v-rel avian reticuloendotheliosis viral oncogene homolog A	8.62918	8.55454	8.41061	8.513	8.45162	9.32586	8.5013	8.84209	8.46385	8.78042	8.22046	8.61587	8.44289	8.36914	8.44749	8.71036	8.5971	8.72383	8.44969	8.49262	8.77599	8.68297	8.67082	8.46632	8.7299	8.62429	8.72632	8.56713	8.45526	8.80444	8.25207	8.29069	7.79991	376.685	-0.0793162	0.347285	0.680635
RGS16	RGS16	6004	A28-RGS14|A28-RGS14P|RGS-R	regulator of G-protein signaling 16	5.25995	4.12455	4.75525	5.02304	4.2366	4.8796	4.02813	4.70869	4.53685	3.5074	4.84093	4.63187	4.64493	4.28433	4.4385	4.89696	4.70093	4.07997	4.24024	3.41225	5.98343	4.19571	6.71662	4.70551	4.58306	4.95187	4.83248	5.02398	4.25173	4.55128	4.32442	3.99301	3.68791	23.8634	0.494109	0.134432	0.457199
RGS2	RGS2	5997	G0S8	regulator of G-protein signaling 2	11.3474	11.8201	11.3933	11.9895	12.318	12.4063	12.4234	11.6329	12.381	12.0218	10.7026	12.3396	13.8249	12.5735	11.8982	12.6152	11.5373	10.6813	11.8248	10.6037	13.0282	11.8244	11.3569	11.2036	11.5327	12.695	13.0396	11.757	12.5693	10.1902	12.5026	11.1276	12.1276	3869.31	-0.141431	0.57093	0.839809
RHEB	RHEB	6009	RHEB2	Ras homolog enriched in brain	10.0077	9.96865	9.85399	9.93134	9.99149	11.1161	10.0908	9.96608	10.1562	10.2771	9.80371	9.98736	10.102	10.2217	9.97663	9.63922	9.96564	9.98457	10.2548	9.58884	10.0058	9.76339	9.61144	9.95344	9.75155	9.86542	9.8227	9.92122	9.91814	9.74179	10.0357	9.93509	9.80425	1003.01	-0.224263	0.0343884	0.272958
RICTOR	RICTOR	253260	AVO3|PIA|hAVO3	RPTOR independent companion of MTOR_ complex 2	9.30726	9.24925	9.07718	9.46305	8.55853	8.70742	8.4667	8.85437	8.52733	9.50238	9.33397	9.35177	9.13504	9.26447	9.32277	9.08562	9.80713	9.45749	10.572	8.92532	9.2095	9.31712	9.31654	9.18664	8.74437	8.99869	9.07011	9.20304	8.9488	9.46314	9.43203	9.45365	9.22836	587.406	0.156737	0.286749	0.653064
ROCK1	ROCK1	6093	P160ROCK|ROCK-I	Rho-associated_ coiled-coil containing protein kinase 1	10.6454	10.8069	10.7156	10.7904	10.4194	11.0089	10.1212	10.3825	10.2719	11.0865	11.5839	10.9696	10.9424	11.1208	10.8831	10.5306	11.3488	10.8701	11.8082	10.8046	10.9705	10.8722	10.7934	10.8876	10.3644	10.9298	10.9645	10.9274	11.0287	10.9275	11.5843	11.3296	11.568	1933.41	0.246079	0.0642957	0.353547
RORA	RORA	6095	NR1F1|ROR1|ROR2|ROR3|RZR-ALPHA|RZRA	RAR-related orphan receptor A	8.90765	9.04739	8.84836	8.87515	7.87219	7.31256	8.13334	9.17467	8.05048	9.14483	9.54547	8.80651	8.61512	8.32325	8.70154	8.76949	9.0856	9.56877	9.61354	9.02204	9.30536	8.91713	8.82515	9.67257	8.76439	9.76778	9.65645	9.50757	8.87267	9.53879	9.02967	9.63793	8.75579	497.887	0.502095	0.00211631	0.134386
RORGT	RORGT	NA	NA	NA	7.796	6.05617	7.53486	6.69046	6.88868	7.60207	6.67502	7.08721	6.68124	6.5663	7.75846	6.21684	5.65799	5.94254	6.2865	7.66747	6.61847	6.61839	6.29335	7.7698	7.30536	5.91191	8.71662	7.09017	6.92545	6.38185	6.11488	7.24343	5.92158	6.94123	6.02967	5.26049	5.16904	104.668	-0.0376428	0.890858	0.977929
RRAGC	RRAGC	64121	GTR2|RAGC|TIB929	Ras-related GTP binding C	8.16041	8.41952	8.43333	8.27097	8.48995	8.84308	8.72271	8.58152	8.80463	8.66839	8.58588	8.37096	8.50382	8.45426	8.25271	8.48897	8.29256	8.40876	8.76693	8.60864	8.5684	8.3921	8.33133	8.4781	8.27156	8.3055	8.29546	8.4025	8.32108	8.24405	8.64948	8.61099	8.86117	357.202	-0.0193529	0.789194	0.945656
RRAS	RRAS	6237	-	related RAS viral (r-ras) oncogene homolog	6.48234	6.98438	7.17029	6.88977	7.05861	9.0171	6.88872	6.21966	6.61086	6.5663	6.80028	6.54441	6.81194	7.47909	6.54284	6.97942	6.63953	6.34587	6.18509	6.18484	6.38553	6.37324	7.03855	6.91062	6.62119	6.24137	7.06597	6.46456	6.47412	5.6933	6.12278	6.35706	6.79643	103.633	-0.665137	0.00348056	0.18418
RSAD2	RSAD2	91543	2510004L01Rik|cig33|cig5|vig1	radical S-adenosyl methionine domain containing 2	7.37543	7.34695	7.15214	7.1835	7.02916	9.50019	7.53509	6.65355	7.17157	8.3431	6.94402	6.86634	7.89148	7.81571	7.53724	6.20181	7.58629	7.8014	6.84905	6.91475	7.44287	7.66757	7.03855	6.80237	7.86846	7.96682	7.14659	7.22562	7.4265	7.25554	7.29271	6.95237	9.12809	171.445	-0.124284	0.649818	0.871168
S100A12	S100A12	6283	CAAF1|CAGC|CGRP|ENRAGE|MRP-6|MRP6|p6	S100 calcium binding protein A12	11.1426	11.5867	11.2201	11.4567	12.9171	12.6662	12.2138	10.1215	12.585	12.0262	11.125	12.9493	13.1427	12.8447	12.0245	11.6998	11.2708	10.2547	12.0779	11.4197	11.7181	11.8372	12.1408	11.4597	11.5074	11.9122	12.1564	10.8254	12.2517	9.17913	12.8346	11.2633	12.6626	3498.5	-0.221764	0.433182	0.757207
S1PR1	S1PR1	1901	CD363|CHEDG1|D1S3362|ECGF1|EDG-1|EDG1|S1P1	sphingosine-1-phosphate receptor 1	9.8727	9.79173	10.0892	9.83039	9.21061	11.1539	9.53007	10.6652	9.44121	9.70598	10.0417	9.08357	9.11032	8.85798	9.19517	10.3945	10.5478	10.1825	10.4938	9.97194	10.7816	9.83406	9.99275	9.95975	10.1222	9.2597	9.20611	9.23678	9.00012	9.66915	9.45549	10.1652	9.30752	886.972	-0.100662	0.597693	0.855963
SCP2	SCP2	6342	NLTP|NSL-TP|SCP-2|SCP-CHI|SCP-X|SCPX	sterol carrier protein 2	10.4668	10.3661	10.5401	10.6308	10.2888	10.8151	10.6482	10.7098	10.6365	10.6862	10.4303	10.8298	10.6889	10.667	10.4204	10.5255	10.4823	10.4019	10.4142	10.3371	10.6314	10.4472	10.761	10.3365	10.3032	10.6345	10.5903	10.3704	10.4229	10.1538	10.9327	10.5752	10.33	1478.11	-0.0826445	0.311951	0.663303
SEL1L	SEL1L	6400	PRO1063|SEL1-LIKE|SEL1L1	sel-1 suppressor of lin-12-like (C. elegans)	9.2897	8.98254	9.04312	9.494	9.02544	9.71754	8.85166	8.73549	9.08659	9.1672	9.22559	9.48105	9.4037	9.46921	9.34539	8.87019	9.26233	9.14093	9.84905	8.69765	9.02157	8.92492	9.07417	9.00319	8.65222	9.14169	9.30602	9.4025	9.34176	8.91489	9.39331	9.40554	9.49312	583.375	-0.0170931	0.867722	0.972373
SELL	SELL	6402	CD62L|LAM1|LECAM1|LEU8|LNHR|LSEL|LYAM1|PLNHR|TQ1	selectin L	11.987	12.2093	11.9517	12.0558	12.293	11.8477	12.4996	12.567	12.6201	12.3247	12.3517	12.3101	12.2796	12.1848	12.34	12.6217	12.6359	12.4253	12.275	12.2153	12.5743	12.8351	11.7473	11.9571	12.4613	11.6963	11.9833	11.8427	11.9301	12.1527	12.3143	12.1896	12.0779	4820.86	-0.141703	0.206477	0.582281
SEMA4D	SEMA4D	10507	C9orf164|CD100|M-sema-G|SEMAJ|coll-4	sema domain_ immunoglobulin domain (Ig)_ transmembrane domain (TM) and short cytoplasmic domain_ (semaphorin) 4D	11.081	11.2519	10.9225	10.9922	10.6166	11.3682	10.9095	11.5077	10.9454	11.0696	11.2339	10.9842	11.2029	10.9004	10.9579	11.4452	11.4167	11.5468	10.9729	11.1185	11.0709	11.6398	10.9114	11.1364	11.4895	11.1351	10.8951	11.3526	10.8453	11.5786	10.7781	10.851	10.789	2223.62	-0.0209033	0.823413	0.959389
SESN1	SESN1	27244	PA26|SEST1	sestrin 1	8.38648	7.88537	8.07718	7.95794	7.5688	7.8796	8.19383	8.23226	7.81249	8.90353	9.29793	8.16646	8.02345	7.97782	8.4445	8.2607	8.66543	8.53315	8.8252	8.20232	7.91755	8.8062	7.47151	8.1938	8.14203	7.69483	7.81285	8.35822	7.88681	8.53879	8.42656	8.11464	7.72866	292.753	-0.119926	0.46485	0.776789
SESN2	SESN2	83667	HI95|SES2|SEST2	sestrin 2	5.44052	4.49895	4.75525	4.79356	4.2366	2.55767	4.68709	4.77908	3.98937	4.6594	3.671	4.93673	4.47829	4.53226	4.61907	4.39446	4.33836	4.77512	4.08823	5.41225	5.17608	3.50383	5.88655	4.53558	3.94563	4.99139	5.11488	4.70206	4.25173	4.94123	4.26029	4.59567	4.19041	23.2238	0.173053	0.618366	0.857957
SESN3	SESN3	143686	SEST3	sestrin 3	9.74538	10.4558	10.2407	10.2163	9.33914	9.68696	9.50301	10.3825	9.59499	10.7212	11.098	10.5723	9.99864	10.2039	10.54	10.0503	11.2401	10.6549	11.8938	10.022	10.5812	10.2892	10.2635	10.1668	10.5272	10.1251	10.5699	10.1893	10.7965	10.7267	10.8065	10.4585	10.5675	1323.87	0.283769	0.127625	0.440445
SF3B1	SF3B1	10992	Cus1|SAP145|SF3B145|SF3b1|SF3b150|SF3B2	splicing factor 3b_ subunit 2_ 145kDa	11.4151	11.7401	11.534	11.592	11.0123	11.4464	10.9909	11.6716	11.1523	11.9078	12.2301	12.0252	11.7283	11.6446	11.5557	11.3477	12.1897	11.9017	12.3718	11.6736	11.9818	11.9904	11.7665	11.7776	11.5677	11.8376	11.862	11.5956	11.7084	11.7212	12.1718	12.1108	12.0786	3411.97	0.241081	0.0312853	0.260961
SFN	SFN	2810	YWHAS	stratifin	4.35306	3.95463	4.5488	4.74293	2.75118	2.55767	3.68709	4.29366	3.74836	4.5854	3.99293	4.79234	4.41816	4.77618	4.17547	4.50993	4.53101	4.27262	4.61875	4.14921	5.49801	4.26282	4.30158	4.53558	4.02363	4.17426	4.14659	3.70206	4.41679	5.18515	4.75505	4.04548	4.3124	19.256	0.514167	0.195452	0.573012
SH2D1A	SH2D1A	4068	DSHP|EBVS|IMD5|LYP|MTCP1|SAP|SAP/SH2D1A|XLP|XLPD|XLPD1	SH2 domain containing 1A	9.88833	9.4611	9.66535	9.68041	8.71465	11.2477	9.58916	9.85437	9.05048	9.96319	9.5638	9.25866	9.32505	9.1188	9.51032	9.83186	9.78604	9.83867	10.0385	9.77565	9.13608	9.56992	8.90645	9.48103	9.04015	9.36502	9.12686	9.81654	8.81836	9.99251	9.40633	10.0742	9.00532	745.699	-0.248766	0.147225	0.47216
SIGLEC1	SIGLEC1	6614	CD169|SIGLEC-1|SN|dJ1009E24.1	sialic acid binding Ig-like lectin 1_ sialoadhesin	6.21104	6.76198	5.60325	5.32789	6.40653	8.44032	6.15524	4.77908	6.41821	7.17037	6.10841	5.82981	6.41816	7.36115	6.16097	5.26892	5.70093	6.02751	5.50327	5.52772	6.79079	6.37324	8.07417	5.39356	7.71822	7.4258	6.6454	5.70206	7.17312	4.27826	5.22712	5.93856	8.77183	80.1165	0.461784	0.274501	0.647986
SIGLEC5	SIGLEC5	8778	CD170|CD33L2|OB-BP2|OBBP2|SIGLEC-5	sialic acid binding Ig-like lectin 5	6.90765	6.25231	6.40295	6.16439	6.9991	8.17238	6.76888	5.47423	7.08334	6.42494	6.8674	6.82981	6.67736	7.16697	6.16097	6.64238	6.28589	5.5703	6.65978	7.16713	6.60234	6.31118	6.96455	7.55795	6.21865	5.89046	6.01535	6.32097	6.62519	6.06834	7.50821	6.64751	7.1528	98.5703	-0.0193194	0.933412	0.981805
SIGLEC6	SIGLEC6	946	CD327|CD33L|CD33L1|CD33L2|CDW327|OBBP1	sialic acid binding Ig-like lectin 6	5.81249	6.35835	5.37192	6.80594	5.51671	8.25811	6.30376	6.77908	6.07029	6.38187	6.23578	6.56678	6.70907	6.65937	5.92393	5.56438	5.77893	6.16339	6.04759	5.78148	7.05872	6.68603	6.62351	5.96185	6.09763	5.84803	5.11488	6.59514	5.41679	6.24789	5.29271	6.0583	5.78945	72.4135	-0.431511	0.0867206	0.381742
SLAMF6	SLAMF6	114836	CD352|KALI|KALIb|Ly108|NTB-A|NTBA|SF2000	SLAM family member 6	10.6929	10.2615	10.7627	11.0487	9.86804	11.5206	10.6343	11.0261	9.98937	10.7574	10.7787	10.1086	10.6367	10.5221	10.595	10.6721	11.0477	10.8368	9.98574	10.5888	10.852	10.7245	9.59927	10.8586	10.5717	10.6538	10.5611	11.0438	10.4033	11.0667	10.736	11.2416	10.5407	1597.98	-0.0289492	0.849396	0.967854
SLC2A12	SLC2A12	154091	GLUT12|GLUT8	solute carrier family 2 (facilitated glucose transporter)_ member 12	3.93802	4.36967	4.65572	2.93557	3.2366	5.36503	2.58755	2.38677	3.74836	3.79691	4.72989	3.54441	3.38714	3.60626	2.70154	2.80949	3.53101	2.27262	3.72566	3.82728	5.87652	3.89085	5.30158	4.12055	2.7757	2.5893	3.43039	3.06463	2.37726	2.6933	3.88832	2.23812	3.62651	11.6828	-0.042774	0.939586	0.981805
SLC2A3/14	SLC2A3/14	NA	NA	NA	10.0979	11.1078	10.6083	10.2313	9.93506	10.3192	10.3252	11.0243	10.6726	10.7928	10.9884	11.2749	11.2192	10.9032	10.2049	10.7461	10.2959	10.8176	11.5881	10.8357	11.5036	10.726	10.9454	11.0679	10.7364	11.4285	11.4961	10.6529	10.9458	10.8868	10.6074	10.8343	10.8736	1793.91	0.350783	0.0164501	0.232128
SLC2A6	SLC2A6	11182	GLUT6|GLUT9|HSA011372	solute carrier family 2 (facilitated glucose transporter)_ member 6	7.76245	7.88142	7.76723	7.57943	8.0513	8.39056	7.53509	6.8625	7.79672	7.65036	8.21532	8.14432	7.45603	7.7106	7.71649	7.16704	7.38899	7.07997	8.24474	7.70993	7.42401	7.5381	8.62351	7.30377	7.38303	7.17426	7.74197	7.56004	7.85119	6.40755	7.76086	8.13294	8.6709	206.122	0.0743462	0.717475	0.922461
SLC7A5	SLC7A5	8140	4F2LC|CD98|D16S469E|E16|LAT1|MPE16|hLAT1	solute carrier family 7 (amino acid transporter light chain_ L system)_ member 5	7.0535	7.7833	7.20591	7.77478	6.9991	8.41565	7.10213	7.75309	7.34421	7.13189	7.99293	7.57783	7.44854	7.484	7.13894	7.83186	7.10086	7.62429	9.51263	7.09407	8.27411	8.02256	8.38905	7.51286	8.12885	8.34799	8.33039	7.96079	7.14985	7.92692	7.13177	7.6852	7.13085	204.733	0.541894	0.0136426	0.223427
SLC8A1	SLC8A1	6546	NCX1	solute carrier family 8 (sodium/calcium exchanger)_ member 1	8.77091	9.41952	9.39911	9.04932	9.89277	10.552	9.17037	7.98668	10.0338	9.5518	9.67288	10.2655	9.79874	10.4883	10.0414	8.31729	9.33836	7.72108	10.4291	9.19361	9.13028	9.05369	9.61144	9.42737	8.31874	9.3055	9.76386	9.14973	9.84396	7.89297	10.0547	9.69447	10.5777	685.837	-0.0263676	0.917396	0.981805
SMAD2	SMAD2	4087	JV18|JV18-1|MADH2|MADR2|hMAD-2|hSMAD2	SMAD family member 2	11.1572	11.1847	10.9686	11.0487	10.9341	11.9327	11.0621	11.2914	11.0727	11.227	10.9221	11.3899	11.2559	11.2257	11.1541	11.3698	11.3804	11.4207	11.2357	10.963	11.0754	11.2942	11.0204	11.1558	10.9839	11.2455	11.3565	11.2621	11.2013	11.3154	11.2801	11.2849	10.9613	2354.19	-0.0613988	0.400144	0.734369
SMAD3	SMAD3	4088	HSPC193|HsT17436|JV15-2|LDS1C|LDS3|MADH3	SMAD family member 3	8.61045	8.82705	8.67491	8.55396	7.85551	8.76713	7.92994	8.68139	8.00317	8.44076	9.09166	8.16646	7.97471	7.89536	8.19339	8.67986	8.71092	8.39846	8.47673	9.06569	9.04027	8.3921	9.03855	8.65452	8.43392	8.78194	8.6454	9.09192	8.48113	8.89787	8.03926	8.41554	8.32212	367.648	0.226515	0.0834291	0.376114
SMAD4	SMAD4	4089	DPC4|JIP|MADH4|MYHRS	SMAD family member 4	10.0255	9.80325	10.0082	9.84846	9.79994	11.2788	9.68257	9.94327	9.73808	9.99211	10.3387	9.97277	9.81194	9.84753	10.0285	10.0042	10.5239	10.222	10.7708	9.86071	10.0495	9.91061	9.81465	10.0454	9.94438	9.75779	9.85785	10.0734	9.90343	10.1027	9.97203	10.2304	10.1022	1051.59	-0.0586174	0.605337	0.855963
SMARCA4	SMARCA4	6597	BAF190|BAF190A|BRG1|MRD16|RTPS2|SNF2|SNF2L4|SNF2LB|SWI2|hSNF2b	SWI/SNF related_ matrix associated_ actin dependent regulator of chromatin_ subfamily a_ member 4	8.84491	8.6961	8.87073	8.51678	8.32407	7.98394	8.44553	8.80883	8.24893	8.86104	8.64828	8.74408	8.85934	8.84275	8.96624	8.80385	8.68075	8.82976	8.29769	8.67278	8.59393	8.91452	8.47151	8.8665	8.78413	8.92405	8.80045	9.07958	8.86018	9.04645	8.48735	8.72797	8.52921	415.281	0.0631239	0.446704	0.764528
SMC3	SMC3	9126	BAM|BMH|CDLS3|CSPG6|HCAP|SMC3L1	structural maintenance of chromosomes 3	9.57223	9.61641	9.52784	9.75096	9.27474	10.9196	9.41501	9.73106	9.37108	10.0534	9.93779	9.69923	9.66851	9.70007	9.7374	9.8263	10.2975	9.90076	10.3404	9.77273	9.86608	9.79491	9.59927	9.56072	9.59109	9.64148	9.64123	9.56713	9.60928	9.78606	10.0735	9.95922	9.69447	874.704	-0.051132	0.649083	0.871168
SOCS1	SOCS1	8651	CIS1|CISH1|JAB|SOCS-1|SSI-1|SSI1|TIP3	suppressor of cytokine signaling 1	7.65684	7.56934	7.40295	7.06486	6.9991	6.55767	6.56156	7.74432	6.64648	6.09236	7.53725	7.5102	7.28984	7.14231	6.90665	7.92843	7.69088	7.44254	7.50327	7.38187	8.53363	8.32695	7.62351	7.45445	7.91013	7.5633	7.41093	7.64959	6.9488	8.17712	7.67737	7.01948	6.79643	167.204	0.412018	0.0210058	0.234027
SOCS2	SOCS2	8835	CIS2|Cish2|SOCS-2|SSI-2|SSI2|STATI2	suppressor of cytokine signaling 2	7.81249	7.67345	7.92518	7.70376	7.75118	8.7276	7.68106	7.90247	7.10911	8.05172	7.80714	7.56678	7.49657	7.63748	7.91099	7.43885	8.44987	8.11392	7.58364	8.22816	7.81994	8.22965	6.71662	7.97021	8.08859	7.83179	7.88513	7.53856	7.39221	8.68482	8.11827	7.58685	7.20098	223.964	-0.0152899	0.944055	0.981805
SOCS3	SOCS3	9021	ATOD4|CIS3|Cish3|SOCS-3|SSI-3|SSI3	suppressor of cytokine signaling 3	4.67499	6.54958	5.24068	4.88977	6.26214	5.7276	6.17252	6.63469	6.47875	5.5074	6.5123	5.18827	6.28143	5.76006	5.17547	7.34865	5.28589	5.85758	6.20371	6.73418	7.46148	5.86948	6.30158	7.4781	7.07033	7.07656	7.26689	6.50941	7.01469	6.80183	6.15841	6.69755	6.97946	77.5966	0.927503	0.000953437	0.0876725
SOS1	SOS1	6654	GF1|GGF1|GINGF|HGF|NS4	son of sevenless homolog 1 (Drosophila)	9.2357	9.40447	9.70011	9.60446	9.15376	10.0734	9.01382	9.41743	8.91098	9.67063	9.79167	9.07189	9.53157	9.53226	9.47266	9.36024	10.1291	9.62429	9.94345	9.49262	9.35101	9.38459	8.62351	9.74747	9.08177	9.47543	9.52842	9.76507	9.43254	9.90762	10.0805	9.98463	10.0888	740.78	0.119871	0.377071	0.709178
SP100	SP100	6672	lysp100b	SP100 nuclear antigen	10.4191	10.4072	10.3362	10.3311	10.1452	12.2975	10.3203	10.5454	10.125	10.1814	10.899	10.208	10.4186	10.2751	10.1673	10.2648	10.7718	10.6184	10.6631	10.6759	10.6273	10.4925	9.88655	10.544	10.7248	10.5715	10.44	10.6579	10.3922	10.6092	10.5993	10.4561	10.7745	1458.73	-0.0471349	0.730633	0.924948
SPAG9	SPAG9	9043	CT89|HLC-6|HLC4|HLC6|JIP-4|JIP4|JLP|PHET|PIG6	sperm associated antigen 9	7.796	8.04209	8.14298	8.02304	7.90498	8.68696	7.35005	7.56668	7.71519	7.46676	8.87067	8.21684	7.98252	8.16391	7.88034	7.71638	8.28589	8.03195	8.80095	8.04645	8.11859	7.67375	7.76102	7.84847	7.7757	7.95187	8.12686	8.34591	8.24351	8.16498	8.47328	8.36998	8.61272	267.867	0.1449	0.255966	0.629995
SPIB	SPIB	6689	SPI-B	Spi-B transcription factor (Spi-1/PU.1 related)	6.21104	6.28853	5.17029	6.32789	5.7868	4.14264	6.04698	5.74432	5.28893	6.54693	6.90622	6.2993	5.90797	6.07875	5.4385	5.89696	5.77893	5.81694	5.61875	5.73418	7.15336	5.44724	6.17605	5.62305	6.43392	6.01076	5.66742	6.14263	5.56489	6.39374	5.84525	5.91055	5.87113	60.4344	0.0385405	0.867684	0.972373
ST3GAL6	ST3GAL6	10402	SIAT10|ST3GALVI	ST3 beta-galactoside alpha-2_3-sialyltransferase 6	7.48234	7.34695	7.29131	7.77478	7.9211	7.46456	7.13775	5.74432	7.71519	7.95953	7.75137	7.8018	7.8692	8.59948	7.94946	6.66747	7.47352	6.61839	8.40615	6.63464	7.4049	6.86948	7.80409	7.23602	6.31486	6.95187	7.28124	7.13311	7.87976	5.42122	8.82322	7.7695	8.725	172.568	0.0247611	0.928794	0.981805
STAG2	STAG2	10735	SA-2|SA2|SCC3B|bA517O1.1	stromal antigen 2	9.84891	9.78224	9.78794	9.88102	9.66526	9.53495	9.69309	9.96041	9.72147	10.164	10.3552	10.4377	10.0515	10.0467	10.062	9.88898	10.4558	10.1337	10.5229	9.67278	10.1157	10.1763	9.82515	10.0032	9.74005	10.0429	10.0957	9.91012	9.9378	9.88683	10.617	10.346	10.3697	1039.89	0.114843	0.262528	0.63386
STAT1	STAT1	6772	CANDF7|IMD31A|IMD31B|IMD31C|ISGF-3|STAT91	signal transducer and activator of transcription 1_ 91kDa	10.6907	10.8927	10.4868	10.583	10.5325	11.2753	11.0806	10.8595	10.7878	10.8776	11.216	10.6608	11.5097	11.0488	10.905	10.7651	11.5111	11.375	10.8032	10.2023	10.4592	11.3479	10.346	10.8788	10.9299	10.9228	11.0763	11.1795	10.8412	10.4465	10.8669	11.2233	11.3414	1919.83	-0.0866869	0.439023	0.759735
STAT3	STAT3	6774	ADMIO|APRF|HIES	signal transducer and activator of transcription 3 (acute-phase response factor)	10.6408	10.8484	10.7295	10.7502	10.907	11.7913	10.8841	11.0485	11.0645	11.0739	11.0042	10.8077	10.9481	11.0228	10.8297	10.8305	10.9126	10.8657	11.4853	10.8812	11.0042	10.9938	10.7719	11.1205	10.7848	10.9908	10.9806	10.8641	10.8687	10.8469	10.982	11.1759	11.3788	2009.18	0.0578931	0.47519	0.783755
STAT4	STAT4	6775	SLEB11	signal transducer and activator of transcription 4	8.9153	8.75121	9.11983	8.59021	8.33614	8.46456	8.28402	8.98668	8.30574	9.22317	9.59977	8.23091	8.54306	8.19722	8.78428	8.53059	9.7233	9.20729	9.79021	9.16713	9.08297	9.06783	8.54951	9.15397	9.00212	9.13509	9.05766	9.10171	8.4265	9.59115	9.09318	9.51657	8.71582	483.21	0.300247	0.031485	0.260961
STAT5A	STAT5A	6776	MGF|STAT5	signal transducer and activator of transcription 5A	9.88833	9.94521	9.79673	9.99627	9.87219	10.6557	9.79561	10.1747	9.92192	10.0517	9.62907	9.81821	10.0657	10.0673	9.9463	10.1178	10.1999	10.1715	9.88697	9.99219	9.93763	10.0667	10.0742	9.9723	10.0189	9.69183	9.75746	9.88622	9.89646	9.9554	9.72715	9.85007	9.78243	994.535	-0.123539	0.0540462	0.327877
STAT5B	STAT5B	6777	STAT5	signal transducer and activator of transcription 5B	10.1245	10.2369	10.262	10.214	9.80211	8.94999	9.83548	10.4649	9.81053	10.3612	10.1372	10.1086	10.2893	10.1601	10.2663	10.3448	10.5168	10.5324	10.277	9.87441	10.1244	10.3032	9.84591	10.4121	10.3578	10.3269	10.4191	10.3115	10.2269	10.4448	9.94424	10.3282	9.89736	1149.67	0.0465152	0.626387	0.864093
STIM1	STIM1	6786	D11S4896E|GOK|IMD10|STRMK|TAM|TAM1	stromal interaction molecule 1	9.16041	8.71396	8.89276	8.73324	8.2558	7.20153	8.56156	9.04854	8.59727	8.7038	8.89339	8.82981	8.35743	8.4442	8.65314	9.04311	8.98222	8.87253	8.3571	9.17601	9.10089	8.88554	9.00202	8.8665	8.99002	9.01076	8.75489	8.90313	8.5802	8.9671	8.51166	8.54873	8.29277	422.85	0.101623	0.356623	0.690414
SUMO1	SUMO1	7341	DAP1|GMP1|OFC10|PIC1|SENP2|SMT3|SMT3C|SMT3H3|UBL1	small ubiquitin-like modifier 1	7.77932	8.05266	7.52079	7.42743	7.38345	8.39056	7.79143	8.21331	7.75653	7.96683	8.47405	8.15174	7.81777	7.72727	7.32603	7.91802	8.12346	7.78569	8.48055	7.67278	8.2095	8.04179	8.33133	7.89314	7.43392	8.01556	8.16219	7.6956	7.95217	7.81224	8.1407	8.0583	8.27537	244.344	0.130428	0.228925	0.589107
SYK	SYK	6850	p72-Syk	spleen tyrosine kinase	9.63846	9.90202	9.46675	9.92426	10.2637	10.4943	9.96259	8.4848	10.6187	9.88244	9.40345	10.0581	10.0663	10.3771	9.99309	9.31332	9.22101	9.15933	9.92954	9.17158	10.089	9.21278	10.1842	9.43343	9.39776	9.64458	9.84583	9.61409	10.1572	9.01973	9.96702	9.63365	9.94294	856.084	-0.157273	0.317707	0.663303
TAB2	TAB2	23118	CHTD2|MAP3K7IP2|TAB-2	TGF-beta activated kinase 1/MAP3K7 binding protein 2	9.44582	10.0081	9.79673	9.65838	9.37176	9.55767	9.65364	10.2165	9.75041	9.65715	10.0931	9.88203	9.57007	9.64188	9.61509	9.88631	10.3335	10.1034	9.85347	9.7521	9.84496	10.0853	9.5368	10.1558	10.1914	9.87205	10.1377	9.788	9.85479	10.0118	9.83703	9.81366	9.65562	914.816	0.0872263	0.342137	0.676814
TAF6L	TAF6L	10629	PAF65A	TAF6-like RNA polymerase II_ p300/CBP-associated factor (PCAF)-associated factor_ 65kDa	6.10795	5.90883	6.27463	6.16439	6.33614	3.55767	6.15524	6.38677	6.21966	6.40357	6.56177	5.90196	6.20343	6.12982	5.88916	6.0949	6.50829	6.19545	5.69967	6.35085	6.346	6.22965	6.62351	5.66487	6.16802	5.95187	5.81285	6.4025	6.26262	5.99708	5.86694	6.19232	5.7323	67.1687	-0.08092	0.55798	0.835654
TAPBP	TAPBP	6892	NGS17|TAPA|TPN|TPSN	TAP binding protein (tapasin)	9.53793	9.72502	9.68757	9.2047	10.0622	9.63449	10.1917	9.93751	9.75245	9.27117	10.1854	8.8798	8.95104	9.40068	9.64014	10.0598	9.64995	9.60354	9.70621	9.69765	9.71911	9.53471	8.96455	9.65193	10.3293	9.84668	10.1995	9.94998	9.39716	9.56212	9.13401	9.84267	9.45499	801.993	0.0257754	0.842041	0.96779
TAX1BP1	TAX1BP1	8887	CALCOCO3|T6BP|TXBP151	Tax1 (human T-cell leukemia virus type I) binding protein 1	11.528	11.8424	11.5349	11.4849	11.0955	11.1084	11.3652	11.6311	11.4732	11.8142	12.0086	11.7816	11.7517	11.674	11.4847	11.4641	12.1512	11.7968	12.2692	11.6078	11.8379	11.8188	11.6205	11.7644	11.285	11.706	11.9553	11.6311	11.7569	11.7768	12.2357	11.9764	12.0502	3339.77	0.204952	0.032055	0.260961
TBK1	TBK1	29110	NAK|T2K	TANK-binding kinase 1	8.44052	8.25841	8.41061	8.57943	8.34214	10.1501	8.08398	7.91033	8.18374	8.76793	8.45672	8.66335	8.53069	8.80003	8.47413	8.12238	8.5971	8.36714	9.32345	8.33508	8.31563	8.23384	8.33133	8.50713	7.78133	8.42219	8.49031	8.64289	8.39716	8.13209	9.01517	8.73597	8.91352	363.684	-0.0584153	0.719473	0.922461
TBL1XR1	TBL1XR1	79718	C21|DC42|IRA1|TBLR1	transducin (beta)-like 1 X-linked receptor 1	10.5305	10.7668	10.5831	10.7445	10.3674	10.7175	10.2519	10.4769	10.5297	10.7959	11.2358	10.772	10.7987	10.8356	10.7251	10.5594	11.2332	11.0135	11.4638	10.4765	10.7459	10.9442	10.4848	10.7716	10.449	10.6227	10.6911	10.7956	10.7748	10.7594	11.144	11.2805	11.0633	1746	0.118836	0.242263	0.610465
TBX21	TBX21	30009	T-PET|T-bet|TBET|TBLYM	T-box 21	10.4952	9.67801	10.3281	10.5839	9.03288	11.0734	10.4096	10.6837	8.90731	9.92244	9.66724	9.77323	9.99736	9.88796	10.0094	9.34087	9.24525	10.144	8.62567	10.3231	10.2872	9.25047	8.98341	10.0093	9.63369	11.2045	10.5322	10.9254	9.44095	10.3172	9.55741	10.1981	8.36269	958.06	-0.0203837	0.927573	0.981805
TCF7	TCF7	6932	TCF-1	transcription factor 7 (T-cell specific_ HMG-box)	11.8942	12.0328	11.7118	11.4052	11.0794	11.2753	11.457	12.4129	11.1951	11.8248	11.8772	11.4759	11.3235	10.6852	11.5217	12.2786	12.3099	12.4361	11.1904	12.1407	11.8271	12.5658	11.2284	11.9079	12.1986	11.4419	11.4837	11.4839	11.4814	12.2634	11.2292	11.7712	10.9902	3278.46	-0.00632209	0.973948	0.982484
TCL1A	TCL1A	8115	TCL1	T-cell leukemia/lymphoma 1A	8.82879	8.99172	7.79088	9.02833	7.85551	10.0812	9.09987	8.82971	7.03039	9.71902	9.5081	10.0161	8.95369	9.83892	8.51175	8.87019	9.58086	8.5611	7.72566	8.4272	10.7779	8.70426	9.59927	8.69545	9.41414	8.83179	8.74197	9.04445	9.85029	9.56212	8.99807	8.96093	9.44613	521.505	0.151184	0.61474	0.857957
TELO2	TELO2	9894	CLK2|TEL2	telomere maintenance 2	7.63846	7.35835	7.41822	6.91285	7.75118	8.94999	7.07482	7.47423	7.15929	7.03792	7.29549	7.11427	6.9877	6.98477	7.19695	7.18453	7.3765	7.44254	6.51822	8.14017	7.83429	7.52449	7.71662	7.24983	8.0378	7.02034	7.23036	7.26102	7.30009	7.4812	6.89889	6.9176	6.98559	162.886	-0.0544478	0.772553	0.945656
TGFB1	TGFB1	7040	CED|DPD1|LAP|TGFB|TGFbeta	transforming growth factor_ beta 1	11.0431	11.4899	11.2975	11.0623	11.0476	11.772	11.4018	11.4669	11.4355	11.3105	11.8093	11.208	11.1625	11.3651	11.1956	11.1482	11.1457	11.0778	12.0901	11.5138	11.4969	11.1941	11.275	11.3502	11.1333	11.4983	11.4787	11.3459	11.2734	11.1466	11.2827	11.5267	11.7364	2623.01	0.12364	0.133838	0.457199
TGFB2	TGFB2	7042	LDS4|TGF-beta2	transforming growth factor_ beta 2	4.35306	3.07011	4.93583	3.2575	3.42925	2.55767	3.95012	4.47423	4.09628	3.79691	4.84093	4.35177	3.1855	3.45426	3.70154	4.61685	3.33836	2.68766	4.16624	4.41225	4.63551	3.61074	5.71662	3.99502	3.94563	3.95187	4.20799	3.80159	3.45526	2.6933	3.88832	2.82308	3.7468	14.4497	0.0565835	0.884773	0.975958
TICAM1	TICAM1	148022	IIAE6|MyD88-3|PRVTIRB|TICAM-1|TRIF	toll-like receptor adaptor molecule 1	7.82879	7.72722	7.57628	7.84846	7.61907	8.25811	7.71094	7.23226	7.62878	7.57588	7.18407	7.099	7.63176	7.45426	7.49161	7.80949	7.10086	7.17147	7.37774	7.25355	7.38553	7.04179	8.00202	7.23602	7.26756	7.33653	7.38458	7.26974	7.52475	7.29321	6.85614	6.79271	7.38835	173.057	-0.301119	0.0177854	0.232224
TIGIT	TIGIT	201633	VSIG9|VSTM3|WUCAM	T cell immunoreceptor with Ig and ITIM domains	8.13442	7.89714	8.72488	8.54291	7.29961	8.41565	8.35385	8.36405	8.01003	8.02398	8.38982	8.02823	7.69012	8.1852	8.32277	7.71638	8.31237	8.52055	7.92393	8.59547	8.15336	7.85867	8.03855	8.42433	7.96553	8.61799	8.7829	8.96348	8.0179	8.43139	8.19746	8.92986	8.50169	304.978	0.203904	0.13692	0.460021
TIMP1	TIMP1	7076	CLGI|EPA|EPO|HCI|TIMP	TIMP metallopeptidase inhibitor 1	9.8409	10.1187	10.1927	9.92993	10.2716	10.613	10.4213	9.99779	11.3543	10.2829	9.69891	10.0952	10.1368	10.3157	9.93994	9.66436	9.56167	9.56571	10.3685	9.82446	10.1591	9.50729	10.1513	9.84847	9.84583	9.98895	10.1699	9.48902	10.2442	9.12793	10.0735	9.64007	10.1239	1036.2	-0.244827	0.0986714	0.400479
TLE4	TLE4	7091	BCE-1|BCE1|E(spI)|ESG|ESG4|GRG4|Grg-4	transducin-like enhancer of split 4	8.78769	8.95463	8.83136	8.56128	8.44606	9.67661	8.44198	8.62994	8.68981	8.87275	8.36681	8.5331	8.64821	8.59721	8.65314	8.70431	8.54223	8.96145	8.2626	8.81028	8.8127	8.90142	8.52398	8.82099	8.54058	8.52677	8.63705	8.74957	8.91642	8.90762	8.43748	8.53733	8.55622	413.605	-0.0822254	0.352922	0.687441
TLR1	TLR1	7096	CD281|TIL|TIL. LPRS5|rsc786	toll-like receptor 1	9.48749	9.47558	9.67491	9.76688	9.8471	9.84308	9.21065	9.12823	9.96488	10.3543	9.75492	10.2327	10.0373	10.5605	9.94312	8.90753	9.87752	9.47882	10.8275	9.55521	9.69964	9.42727	9.63549	9.59087	9.06572	9.06503	9.29899	9.42022	9.92758	9.03538	10.7616	9.70164	10.2965	845.022	-0.0141816	0.936747	0.981805
TLR10	TLR10	81793	CD290	toll-like receptor 10	7.02548	6.93952	6.05782	7.71693	6.82157	9.00062	7.0186	7.01612	6.43867	8.25634	7.53725	7.33883	7.41432	7.76411	6.7984	6.85389	7.40137	6.71002	7.00577	6.87168	7.87652	7.07951	7.17605	6.74504	6.43392	6.72445	6.35095	7.24343	7.03388	7.60619	7.67737	7.56904	7.52501	145.28	-0.241426	0.366409	0.700723
TLR2	TLR2	7097	CD282|TIL4	toll-like receptor 2	9.04655	9.17863	8.97765	9.5392	9.83013	8.39056	9.0305	7.36405	10.0637	9.65489	9.12496	10.4483	9.97797	10.568	10.2049	8.48897	8.3765	8.37065	10.7345	8.86071	9.13608	9.23593	9.72785	9.31366	7.99487	8.99869	9.51481	9.33349	9.8982	7.63582	10.5904	9.31894	10.3837	635.848	0.117538	0.685313	0.897265
TLR7	TLR7	51284	TLR7-like	toll-like receptor 7	7.39745	7.12455	6.91445	7.29313	7.75118	8.31256	7.28799	6.11469	7.96135	7.83732	7.48692	7.48693	7.20343	7.77618	7.83995	6.85389	7.42582	6.36008	7.86082	6.38187	7.24217	6.50383	8.07417	6.53558	6.39041	6.74772	6.72106	6.41826	7.42165	6.05085	8.37828	6.86017	7.58676	147.038	-0.30649	0.211126	0.582892
TMED2	TMED2	10959	P24A|RNP24|p24	transmembrane p24 trafficking protein 2	11.499	11.5095	11.4389	11.8383	11.4321	10.8706	11.672	11.9288	11.8616	11.8076	11.8037	11.7293	11.6394	11.6801	11.4423	11.5933	11.6934	11.5964	11.9908	11.4263	11.6345	11.5749	11.6996	11.5186	11.4609	11.553	11.7491	11.6068	11.4913	11.4602	11.7945	11.7707	11.6984	3147.92	0.00531884	0.94433	0.981805
TNF	TNF	7124	DIF|TNF-alpha|TNFA|TNFSF2	tumor necrosis factor	6.44052	7.61284	7.37192	7.08532	7.34811	6.25811	7.85701	7.37545	8.08334	7.29167	7.06332	7.74408	7.20343	7.25012	6.99104	6.87558	6.66029	6.91648	7.45747	6.84965	7.66793	6.22965	8.00202	7.73526	6.79807	7.38927	7.40439	6.83721	7.91469	6.88313	7.2438	7.03902	7.64598	149.922	0.077501	0.635483	0.864093
TNFAIP3	TNFAIP3	7128	A20|OTUD7C|TNFA1P2	tumor necrosis factor_ alpha-induced protein 3	10.7856	12.2276	11.1233	9.74936	10.2779	9.88859	10.4366	12.5651	11.1139	10.7212	11.8152	11.1415	11.3474	10.6085	10.0473	11.5867	11.538	11.48	12.2846	11.0306	12.7307	12.8389	11.75	12.0364	11.9092	12.5331	13.064	11.5395	11.3769	11.9968	11.1959	11.758	11.7585	2821.67	0.88178	0.000422962	0.0635868
TNFRSF10A	TNFRSF10A	8797	APO2|CD261|DR4|TRAILR-1|TRAILR1	tumor necrosis factor receptor superfamily_ member 10a	6.67499	6.61759	6.99811	6.39501	6.49534	7.20153	6.12005	6.40913	6.26621	6.71252	6.56177	5.93673	6.63836	6.09169	5.88916	6.91802	7.05457	6.58247	6.59073	6.60864	6.87652	6.72225	6.80409	6.83936	6.87374	6.12179	6.16219	6.47966	6.3672	6.91247	6.17589	6.38787	6.21147	92.8144	-0.0388227	0.775107	0.945656
TNFRSF14	TNFRSF14	8764	ATAR|CD270|HVEA|HVEM|LIGHTR|TR2	tumor necrosis factor receptor superfamily_ member 14	8.10795	7.85348	8.07718	7.76846	7.79557	8.6662	8.01382	8.35255	7.78877	7.88437	7.93779	7.91945	7.77646	7.86929	7.88034	8.17582	8.13834	7.94504	7.43401	8.29489	7.98343	7.89085	7.62351	8.69545	8.16372	7.64613	7.90843	8.14263	7.78853	7.77545	7.50821	7.50022	7.63433	245.163	-0.125513	0.312641	0.663303
TNFRSF17	TNFRSF17	608	BCM|BCMA|CD269|TNFRSF13A	tumor necrosis factor receptor superfamily_ member 17	7.71061	5.74471	5.60325	10.6325	7.71465	6.64514	6.96011	7.38677	7.52733	7.26821	4.99293	6.71434	8.3891	7.79213	6.69148	8.11327	7.00674	5.46902	6.02683	6.47114	7.69964	6.96326	7.36048	6.2635	8.06111	6.4113	5.90843	8.27408	6.59104	7.10269	7.06764	6.97283	6.83087	131.729	-0.801062	0.0457362	0.30571
TNFRSF18	TNFRSF18	8784	AITR|CD357|GITR|GITR-D	tumor necrosis factor receptor superfamily_ member 18	6.25995	5.79593	6.43333	4.57943	5.55853	6.14264	6.28799	5.59622	6.09628	5.95219	6.64063	5.54441	5.14898	5.14231	4.2865	5.66747	5.88856	5.61839	5.9844	5.95657	5.346	5.95314	5.88655	5.70551	5.70644	6.3055	5.6454	5.56713	4.98869	6.42122	5.86694	4.72997	4.65754	51.1832	-0.169653	0.527086	0.820342
TNFRSF1A	TNFRSF1A	7132	CD120a|FPF|MS5|TBP1|TNF-R|TNF-R-I|TNF-R55|TNFAR|TNFR1|TNFR1-d2|TNFR55|TNFR60|p55|p55-R|p60	tumor necrosis factor receptor superfamily_ member 1A	9.95297	9.52701	9.64602	9.72348	10.2637	11.4585	9.94887	9.05919	9.79275	9.99747	9.27833	9.65032	10.1542	10.3109	9.89684	9.44974	9.51685	9.53628	10.1253	9.79307	9.29502	9.25047	9.09166	9.4781	9.0378	9.18708	9.29369	9.71008	9.643	9.34973	9.60175	9.58906	9.82661	820.224	-0.444331	0.00549684	0.199165
TNFRSF1B	TNFRSF1B	7133	CD120b|TBPII|TNF-R-II|TNF-R75|TNFBR|TNFR1B|TNFR2|TNFR80|p75|p75TNFR	tumor necrosis factor receptor superfamily_ member 1B	10.2203	10.6027	10.7583	10.4805	11.2865	10.9327	10.8496	10.1044	11.3711	10.5566	10.7227	11.1369	10.8101	11.1761	10.8417	10.2483	9.98839	9.86008	11.4594	10.796	10.4001	10.3464	11.1596	10.8541	10.2756	10.6737	10.8476	10.6064	10.9907	9.79396	10.8936	10.8146	11.4434	1670.57	0.0896582	0.553952	0.833554
TNFRSF4	TNFRSF4	7293	ACT35|CD134|IMD16|OX40|TXGP1L	tumor necrosis factor receptor superfamily_ member 4	5.93802	6.20256	7.07718	6.08532	6.07311	6.14264	6.0656	6.69055	6.71519	6.90733	6.64063	5.00384	5.41816	5.45426	5.33897	6.69214	6.33836	6.4019	6.84905	6.73418	5.17608	5.80339	6.62351	7.10544	6.41956	6.01076	6.13082	6.4025	5.87976	6.55128	6.62103	5.69755	5.6728	73.9247	0.020361	0.924752	0.981805
TNFRSF9	TNFRSF9	3604	4-1BB|CD137|CDw137|ILA	tumor necrosis factor receptor superfamily_ member 9	3.35306	4.36967	4.84836	4.1055	3.42925	5.36503	4.58755	4.29366	3.98937	4.5854	4.33397	4.24485	3.81777	4.56973	4.33897	3.61685	3.53101	3.49501	3.91831	4.73418	4.346	4.44724	4.30158	4.34294	4.02363	3.48238	4.14659	4.80159	4.11422	3.6933	5.01031	4.19232	4.52921	18.5182	0.109955	0.791152	0.945656
TNFSF10	TNFSF10	8743	APO2L|Apo-2L|CD253|TL2|TRAIL	tumor necrosis factor (ligand) superfamily_ member 10	9.54782	9.04915	9.70945	9.513	10.0217	10.4219	9.61625	8.32928	9.7606	10.1577	8.74782	9.32905	9.98899	10.3698	10.0688	9.21888	9.53944	8.91648	9.66818	9.44934	8.47986	9.13654	8.96455	9.08248	9.02126	8.66152	8.92224	9.27408	9.33533	8.64167	9.9645	9.24795	10.2335	678.276	-0.397473	0.0537651	0.327877
TNFSF4	TNFSF4	7292	CD134L|CD252|GP34|OX-40L|OX4OL|TXGP1	tumor necrosis factor (ligand) superfamily_ member 4	7.30726	8.22142	6.70634	6.37852	6.26214	6.64514	6.43841	6.29366	6.09628	6.71252	7.84093	7.47515	7.1397	7.05252	6.35179	6.26892	7.78839	7.58852	7.72566	6.38187	7.60234	7.03221	7.41706	7.01132	6.7299	7.82633	7.09064	6.98216	6.52926	6.36573	7.72567	6.24935	6.42488	124.453	0.0211302	0.924176	0.981805
TNFSF9	TNFSF9	8744	4-1BB-L|CD137L	tumor necrosis factor (ligand) superfamily_ member 9	4.93802	4.79593	5.09629	4.88977	4.42925	6.14264	5.48064	5.67217	5.90364	5.19546	6.38982	5.97068	5.44854	5.47416	4.4385	5.39446	4.92332	4.89711	5.08823	5.28672	6.69964	4.84778	6.30158	5.17944	5.16802	6.5893	6.6454	5.28702	5.11422	5.24789	5.65884	5.80798	5.65754	43.9065	0.43472	0.115845	0.439626
TOX	TOX	9760	TOX1	thymocyte selection-associated high mobility group box	8.37543	7.83319	8.24924	8.3492	7.12969	5.8796	7.61309	8.27551	7.42848	7.7038	8.04604	8.15912	7.56401	7.83892	8.10904	7.79818	7.67056	8.07997	7.56936	8.11269	8.73832	7.67991	8.44454	8.03543	7.8201	8.88785	8.42393	8.44159	7.68307	8.40755	7.95567	8.6852	7.66519	248.861	0.368428	0.0297863	0.260961
TOX2	TOX2	84969	C20orf100|GCX-1|GCX1|dJ1108D11.2|dJ495O3.1	TOX high mobility group box family member 2	5.0535	3.27656	3.17029	4.2575	3.42925	2.55767	3.23963	3.70869	3.74836	3.6594	3.89339	3.35177	4.07303	3.45426	3.33897	4.26892	3.99044	4.00958	2.91831	3.82728	4.76104	3.26282	4.71662	2.12055	3.94563	3.95187	3.52992	3.06463	3.01469	4.21686	1.80085	2.56005	3.10295	11.7435	-0.264897	0.58629	0.849987
TOX4	TOX4	9878	C14orf92|KIAA0737|LCP1|MIG7	TOX high mobility group box family member 4	9.37543	9.64812	9.39526	9.33004	9.14693	10.0655	9.43304	9.59622	9.40787	9.72979	9.64828	9.42093	9.40467	9.36648	9.19339	9.5974	9.66029	9.52843	9.51636	9.69147	9.59393	9.77493	8.88655	9.64933	9.48995	9.44905	9.46381	9.36027	9.41435	9.67772	9.3516	9.4896	9.60379	721.962	-0.00859469	0.906337	0.981805
TPP2	TPP2	7174	TPP-2	tripeptidyl peptidase II	10.6862	10.8235	10.5831	10.7542	10.0236	10.8431	9.88086	10.525	9.9201	10.7616	11.1682	10.8042	10.8681	10.6063	10.7562	10.5958	11.1531	11.1285	11.2813	10.1582	11.0247	11.0183	10.5808	10.8394	10.6841	11.047	11.0691	10.8612	10.9147	11.1584	10.9314	11.1744	10.9837	1753.48	0.234097	0.0375429	0.283703
TPSAB1/B2	TPSAB1/B2	NA	NA	NA	3.35306	4.72722	4.01829	4.45914	3.75118	2.55767	4.23963	3.70869	5.87389	4.33748	4.54547	3.12937	3.72156	3.28433	4.77954	4.89696	3.70093	3.3881	4.72566	3.41225	4.98343	5.32695	6.17605	2.53558	4.23514	5.5893	4.32347	4.59514	3.52926	3.60019	6.32442	4.0961	3.80339	18.8202	0.968678	0.0818647	0.376114
TRAC	TRAC	28755	IMD7|TCRA|TRA|TRCA	T cell receptor alpha constant	12.5819	12.7194	12.8221	12.5445	12.4798	13.3682	12.7621	13.4817	12.6117	12.79	12.6554	11.7268	11.8722	11.6879	12.1527	13.1975	13.151	13.1017	11.6471	12.73	12.5871	12.7569	11.8587	12.8079	12.9093	12.2113	12.2338	12.3694	12.0432	12.8552	12.2409	12.683	11.8925	5919.67	-0.297323	0.0875967	0.381742
TRAF2	TRAF2	7186	MGC:45012|TRAP|TRAP3	TNF receptor-associated factor 2	7.76245	7.51433	7.3241	7.39501	7.11575	8.53495	7.15524	7.51605	6.79672	7.46676	7.22559	6.67369	7.16278	6.98477	7.33897	7.60391	7.87086	7.76447	6.69967	7.56875	7.42401	7.54486	7.41706	7.52427	7.48306	7.08572	7.29546	7.55291	7.02111	7.80704	7.11374	6.99967	6.71028	162.815	-0.177051	0.180285	0.550389
TRAT1	TRAT1	50852	HSPC062|TCRIM|TRIM	T cell receptor associated transmembrane adaptor 1	11.1652	11.1457	11.2114	10.8432	10.8043	12.223	10.7653	11.5968	10.7494	11.7043	11.1622	10.9064	10.6929	10.3883	10.9526	11.2617	12.1202	11.4764	11.3004	11.4493	10.9607	11.6252	10.5495	11.45	11.2243	10.5268	11.0019	10.9507	10.8086	11.6609	11.6436	11.3119	10.7824	2294.73	-0.0662387	0.71378	0.922461
TRBC1/2	TRBC1/2	NA	NA	NA	13.9397	13.5633	14.012	13.9471	13.4999	15.3541	14.1031	14.8998	13.6732	13.8918	14.0599	13.1568	13.1589	12.7556	13.1116	14.5923	14.3149	14.3144	12.9355	14.1409	14.028	14.2019	13.2548	14.1198	14.099	13.53	13.7145	13.2651	12.8433	14.0772	13.5423	13.7118	12.9536	14074.5	-0.356701	0.090066	0.386896
TRDC	TRDC	28526	TCRD	T cell receptor delta constant	11.7139	11.1958	10.6765	11.2799	10.676	10.8056	11.8776	11.7438	10.3671	10.9503	11.1243	11.573	11.6707	11.6026	11.0379	10.9503	10.767	11.838	9.70294	10.9161	10.2259	11.5021	10.1345	10.1374	10.3932	12.0743	11.1048	11.9648	10.3903	11.7229	11.2837	11.086	9.38835	2086.1	-0.272038	0.185852	0.559318
TRDV1	TRDV1	28518	hDV101S1	T cell receptor delta variable 1	8.12124	6.82088	7.13377	9.91285	7.10167	8.98394	8.06097	9.36405	6.82809	7.72979	7.07472	8.06797	6.897	8.28715	7.68643	7.83186	7.42582	8.1875	6.60481	7.30302	7.44287	7.64888	7.76102	7.29047	7.03309	9.55508	7.18527	8.37043	6.16153	7.88806	6.87767	9.09455	7.06873	211.022	-0.325168	0.302621	0.663303
TRDV2	TRDV2	28517	hDV102S1	T cell receptor delta variable 2	7.2357	8.3781	5.70634	7.87221	8.16396	7.0171	9.72857	8.25095	4.93278	5.5854	7.75846	8.33231	9.04845	8.95144	7.13152	7.78677	6.88856	8.86757	4.16624	5.91475	6.5684	8.75758	7.71662	6.57998	7.79807	9.10612	5.71049	8.11387	4.85119	7.60019	6.21024	7.87112	5.23223	154.095	-0.723244	0.100277	0.400479
TRDV3	TRDV3	28516	hDV103S1	T cell receptor delta variable 3	5.93802	4.12455	5.17029	5.86631	4.42925	4.55767	5.27205	8.71768	3.74836	5.09236	4.6096	7.35177	4.95104	5.14231	6.23205	4.97942	4.11597	6.30237	4.72566	3.99721	4.63551	5.35798	5.71662	4.62305	4.23514	8.0534	5.71049	9.42608	3.7309	5.21686	3.88832	4.52352	3.62651	38.7144	0.462006	0.495755	0.796973
TREM2	TREM2	54209	TREM-2|Trem2a|Trem2b|Trem2c	triggering receptor expressed on myeloid cells 2	4.52298	3.89323	3.65572	3.84247	3.2366	2.55767	2.7802	3.38677	2.28893	3.92244	3.54547	3.86634	3.44854	3.86929	2.85354	1.80949	3.70093	2.85758	3.50327	3.63464	4.63551	4.26282	4.30158	3.12055	2.94563	3.24137	3.43039	3.70206	3.2948	4.08562	3.38582	3.23812	3.35087	11.0023	0.397335	0.383663	0.714446
TRGC1	TRGC1	6966	C1|TCRG|TCRGC1	T cell receptor gamma constant 1	8.45109	7.48861	8.85399	9.7795	7.49534	7.20153	8.94007	7.71768	6.98937	8.36538	9.0547	8.70428	7.94306	9.55112	9.16824	7.69214	7.72083	8.57335	8.6665	7.79307	7.53363	8.25872	8.76102	8.52427	7.87374	8.79875	7.78794	9.06963	7.23524	8.88313	8.06295	9.45487	7.99473	318.423	-0.10619	0.674975	0.891079
TRGC2	TRGC2	6967	TCRGC2|TRGC2(2X)|TRGC2(3X)	T cell receptor gamma constant 2	10.0673	9.59246	10.3836	10.214	9.14693	10.7125	10.4509	11.5895	9.46385	10.4316	10.2497	10.2892	9.36839	9.39286	8.81238	10.242	9.29919	10.1654	9.19443	8.20232	10.1068	9.52107	9.03855	10.3054	9.84179	11.4759	10.2812	11.0993	9.32887	10.7281	9.10235	10.9562	9.30385	989.285	0.0148882	0.95697	0.981805
TRGV2	TRGV2	6974	TCRGV2|VIS2	T cell receptor gamma variable 2	7.98242	7.85348	9.17928	9.79821	7.51671	9.96706	8.62255	8.69511	6.68124	8.05858	8.14132	8.20975	6.76444	7.40845	7.68643	8.12238	5.92332	7.98686	7.44969	6.52772	8.38553	7.36563	8.17605	9.33971	7.92036	10.5183	7.22294	9.34385	7.10215	8.28949	6.71972	9.72797	7.67659	269.029	0.227743	0.536558	0.828422
TRGV3/5	TRGV3/5	NA	NA	NA	8.89995	8.14116	8.30779	9.74775	7.46267	7.51187	8.13334	9.38958	7.74836	8.32047	8.91259	8.3773	7.72466	8.27017	8.10904	6.50993	8.27247	8.81694	7.13748	7.09407	8.69964	6.17843	7.84591	8.10544	7.42676	9.78756	9.20423	9.61066	7.40209	8.72672	6.75505	8.59567	7.20623	280.976	-0.0874808	0.785574	0.945656
TRGV4	TRGV4	6977	TCRGV4|V1S4	T cell receptor gamma variable 4	5.44052	5.04209	5.80256	4.1835	4.2366	4.8796	3.10213	5.81303	3.87389	4.5074	5.44359	4.54441	3.67093	3.28433	4.23205	3.61685	5.28589	5.21122	2.24024	4.99721	6.22047	3.71028	4.30158	5.53558	4.63369	6.04873	5.96288	5.96079	4.16153	5.27826	3.80085	4.19232	3.62651	24.7879	0.516951	0.284136	0.653064
TRGV8	TRGV8	6982	TCRGV8|V1S8	T cell receptor gamma variable 8	8.2838	7.6916	8.11515	8.43542	6.55853	8.17238	7.71094	8.55669	6.49838	8.46676	7.77952	7.3773	7.09239	7.82736	7.61376	7.55096	6.4379	7.95912	6.7638	6.03674	6.79079	7.20427	7.30158	8.27029	7.17658	7.95687	7.26689	8.67606	6.64196	8.31901	7.08626	8.54646	6.6728	186.18	-0.244245	0.365884	0.700723
TRGV9	TRGV9	6983	TCRGV9|TRGC1|V2	T cell receptor gamma variable 9	5.44052	4.36967	4.65572	4.32789	3.2366	6.0171	4.42405	4.29366	2.87389	5.42494	4.72989	5.18827	4.72156	4.37179	4.48581	4.13142	3.70093	5.00958	4.6732	3.63464	4.98343	3.97331	4.30158	4.34294	4.41956	4.95187	3.87096	5.32097	3.11422	5.18515	4.32442	4.3674	3.7468	21.7485	-0.388271	0.379295	0.709178
TRIM2	TRIM2	23321	CMT2R|RNF86	tripartite motif containing 2	5.16041	4.49895	4.65572	4.63601	4.33614	2.55767	3.95012	3.8462	4.68124	3.79691	4.94402	3.54441	3.56401	3.98477	4.4385	4.61685	4.11597	4.77512	4.61875	4.91475	5.26354	3.61074	4.30158	4.44247	4.41956	3.5893	4.32347	4.64959	4.7923	4.55128	4.32442	4.44757	4.4605	20.0797	0.402197	0.192905	0.572406
TRIM33	TRIM33	51592	ECTO|PTC7|RFG7|TF1G|TIF1G|TIF1GAMMA|TIFGAMMA	tripartite motif containing 33	9.50788	9.54584	9.41822	9.45324	8.86804	8.17238	8.78582	9.32635	8.85498	9.68177	9.85588	9.67369	9.72466	9.64847	9.66089	9.28927	10.0798	9.81951	10.316	9.36256	9.67593	9.68756	9.25578	9.51	9.31874	9.74628	9.76386	9.81058	9.72795	9.97407	9.90807	9.87837	9.98635	751.801	0.281952	0.0294544	0.260961
TRIM35	TRIM35	23087	HLS5|MAIR	tripartite motif containing 35	8.41915	8.17057	8.11515	8.36603	7.9991	9.63449	8.18534	8.10101	7.68124	7.80508	7.68595	7.73424	8.23426	7.97433	8.03941	8.25244	8.13092	8.72108	7.92393	8.6217	8.09494	8.09801	7.41706	8.29713	8.08404	8.204	8.27408	8.48716	8.00499	8.10269	7.76664	7.64326	7.64984	277.966	-0.200688	0.205026	0.582281
TRIM46	TRIM46	80128	GENEY|TRIFIC	tripartite motif containing 46	5.0535	4.36967	5.17029	4.2575	4.75118	5.36503	3.7802	4.08721	4.09628	3.92244	4.99293	4.12937	4.1115	4.19122	4.17547	4.39446	5.11597	4.73205	3.37774	5.2196	5.08297	3.97331	5.30158	4.78351	4.47614	3.48238	4.37792	4.53856	4.06531	4.6475	4.12278	4.0961	4.05714	21.6051	-0.201634	0.567204	0.839567
TRPC1	TRPC1	7220	HTRP-1|TRP1	transient receptor potential cation channel_ subfamily C_ member 1	6.52298	6.91656	6.82564	6.56493	5.82157	6.64514	6.48064	6.72662	6.09628	6.40357	7.46974	5.49861	6.01332	5.64188	6.29979	6.61685	7.58629	7.04521	6.90699	7.11269	6.66793	6.80339	6.41706	6.66487	6.26756	6.10387	6.72106	6.59514	6.67494	7.23246	6.32442	6.50491	6.57868	94.893	0.0330058	0.865999	0.972373
TRPM7	TRPM7	54822	ALSPDC|CHAK|CHAK1|LTRPC7|LTrpC-7|TRP-PLIK	transient receptor potential cation channel_ subfamily M_ member 7	9.67499	9.80742	9.69071	9.67704	9.42643	8.44032	9.07482	9.59378	9.26334	9.90163	10.5444	9.78759	9.77796	9.82155	9.84676	9.39821	10.4881	10.0039	10.6231	9.96939	9.9343	9.93396	9.65914	10.0032	9.67657	9.81123	9.8017	10.0684	9.80072	10.0673	10.3429	10.3936	10.4113	916.423	0.31324	0.0229193	0.234952
TTK	TTK	7272	CT96|ESK|MPH1|MPS1|MPS1L1|PYT	TTK protein kinase	4.81249	4.01352	5.01829	5.69046	4.95281	5.55767	4.30376	4.8462	4.53685	4.86104	5.08604	4.71434	4.79431	4.64188	4.2865	5.61685	5.23145	4.07997	5.08823	5.41225	6.03406	4.80339	6.03855	3.99502	4.90499	4.3055	4.87096	4.75268	4.49274	4.15273	5.19317	5.07101	4.56238	29.25	0.0741776	0.795642	0.945656
TUSC2	TUSC2	11334	C3orf11|FUS1|PAP|PDAP2	tumor suppressor candidate 2	6.90765	7.05617	6.97765	7.06486	7.17072	4.14264	7.13775	7.11469	7.10911	7.40357	6.75846	7.099	7.16278	6.85419	6.89793	6.76369	7.07017	6.92606	6.86082	7.07521	6.73067	7.03221	7.47151	6.70551	6.80913	6.97176	6.88982	6.66288	6.79979	6.67058	7.13177	6.87474	6.64211	117.551	-0.0924567	0.502027	0.802991
TYK2	TYK2	7297	IMD35|JTK1	tyrosine kinase 2	9.9933	10.0243	10.101	9.90999	10.4278	10.6766	9.6521	9.76831	9.84735	9.73836	9.74603	9.93027	9.74622	9.95941	9.7724	9.6487	9.78367	9.7252	9.7638	10.4141	10.1303	9.7282	9.98341	10.128	10.0366	9.67979	9.86858	9.81058	10.0211	9.84051	9.82322	9.77631	10.0151	971.02	0.00508038	0.962201	0.982312
TYROBP	TYROBP	7305	DAP12|KARAP|PLOSL	TYRO protein tyrosine kinase binding protein	11.8409	11.9469	11.8134	11.7218	12.7106	13.587	12.3512	11.0627	12.8186	12.2055	12.0987	12.5142	12.2354	12.5422	11.86	11.4837	11.2538	10.9954	12.2155	11.8846	11.538	11.5491	12.4428	11.9592	11.6515	11.6132	12.0493	11.4114	12.1506	10.5644	12.2748	11.6934	12.1319	3941.69	-0.335881	0.0871299	0.381742
UBE2D1	UBE2D1	7321	E2(17)KB1|SFT|UBC4/5|UBCH5|UBCH5A	ubiquitin-conjugating enzyme E2D 1	9.12785	9.11954	8.85399	9.15958	9.85342	10.2924	9.6521	8.63943	9.86068	9.90733	8.94402	10.0932	10.1519	9.87866	9.28817	9.03349	9.35437	8.78305	9.42015	8.93581	9.22047	9.12982	9.31654	9.04338	8.99729	8.88523	9.10685	9.10415	9.34432	8.51029	10.1374	9.23671	9.77979	647.269	-0.280017	0.11325	0.433216
UBE2I	UBE2I	7329	C358B7.1|P18|UBC9	ubiquitin-conjugating enzyme E2I	10.5867	10.4996	10.4649	10.4284	10.7319	12.1142	10.6628	10.9745	10.9489	10.8978	10.2383	10.6252	10.6371	10.4809	10.4181	10.8498	10.4647	10.7955	10.1944	10.7084	10.88	10.5798	10.7222	10.6992	10.8201	10.485	10.6898	10.6294	10.6498	10.6699	10.4008	10.4402	10.201	1611.54	-0.185022	0.0988599	0.400479
UCP1	UCP1	7350	SLC25A7|UCP	uncoupling protein 1 (mitochondrial_ proton carrier)	4.67499	4.61759	4.75525	4.39501	4.42925	5.7276	4.02813	4.38677	4.37639	4.03792	4.40797	4.79234	4.44854	4.53226	4.4385	4.71638	4.61847	3.14709	4.44187	4.91475	4.98343	4.26282	6.17605	3.99502	3.7757	3.95187	3.87096	4.06463	4.11422	3.78076	3.60821	3.56005	4.05714	20.6247	-0.558465	0.10478	0.410712
UHRF1	UHRF1	29128	ICBP90|Np95|RNF106|hNP95|hUHRF1|huNp95	ubiquitin-like with PHD and ring finger domains 1	5.81249	4.45713	5.24068	5.45914	5.82157	4.8796	5.17252	4.8462	5.14691	4.92244	4.40797	5.4513	5.33931	5.01225	5.0862	5.71638	4.23145	4.85758	2.72566	5.14921	5.26354	4.44724	5.88655	5.17944	5.20197	4.5893	4.87096	5.96079	4.90777	5.01523	5.35544	4.3674	4.38835	32.1144	-0.287043	0.288217	0.653064
USP15	USP15	9958	UNPH-2|UNPH4	ubiquitin specific peptidase 15	11.3933	11.7604	11.3302	11.3508	11.1546	10.2991	10.5884	10.9802	11.1562	11.74	11.8608	11.9801	12.1271	11.9166	11.6775	10.8305	11.9858	11.6834	12.2565	11.34	11.8757	11.8139	11.6265	11.6017	11.1156	11.5608	11.8778	11.5636	11.8936	11.5266	12.2368	11.8231	12.0693	3052.23	0.262182	0.0524907	0.327877
VAV2	VAV2	7410	VAV-2	vav 2 guanine nucleotide exchange factor	7.48234	7.72281	7.27463	7.61506	7.74213	8.62376	7.40225	6.67217	7.43867	7.89972	7.50389	7.76358	7.62845	7.98477	7.77954	6.87558	7.17486	7.07997	8.21752	7.01711	8.44287	7.22965	8.24018	7.04338	7.38303	7.51665	7.62865	7.48716	8.04968	7.10269	7.56241	7.51424	8.27037	192.266	0.114591	0.522076	0.819286
VAV3	VAV3	10451	-	vav 3 guanine nucleotide exchange factor	8.83688	8.51177	8.15214	8.29313	7.88046	8.44032	8.31158	8.10101	8.58355	8.5124	9.16285	8.87533	8.63506	8.96908	8.576	7.62967	8.27247	8.15526	9.08823	8.3111	9.13028	8.23802	8.38905	8.20092	8.31874	9.09709	9.22108	9.01364	8.6729	8.58204	9.19532	8.99801	9.01134	384.508	0.32832	0.0177796	0.232224
VCAM1	VCAM1	7412	CD106|INCAM-100	vascular cell adhesion molecule 1	4.35306	3.61759	4.93583	4.02304	4.33614	4.8796	2.7802	4.38677	3.87389	4.33748	4.54547	4.4513	3.1115	2.86929	2.85354	3.61685	3.99044	1.27262	4.61875	3.99721	4.76104	3.38835	4.71662	4.53558	3.58306	3.10387	4.08246	4.06463	3.11422	2.27826	3.80085	4.69755	2.9103	14.0721	-0.0740006	0.881983	0.975958
VDAC1	VDAC1	7416	PORIN|VDAC-1	voltage-dependent anion channel 1	9.8409	9.73161	9.74621	10.0124	9.94692	11.1046	10.1189	9.91424	10.2762	9.97772	9.62907	10.0323	10.0688	10.1204	9.86253	9.91802	9.71092	9.79879	9.99512	9.54838	9.88689	9.83406	10.0475	9.64672	9.70496	9.78335	9.91995	9.76661	9.76192	9.6196	10.0261	9.89186	9.93742	965.124	-0.203966	0.0353698	0.273901
VEGFA	VEGFA	7422	MVCD1|VEGF|VPF	vascular endothelial growth factor A	6.0535	5.87746	5.5488	5.79356	6.2366	5.55767	6.13775	5.97173	6.17157	5.89207	6.06332	6.49861	6.82358	6.60626	5.941	6.93878	5.95727	4.89711	6.97359	5.47114	7.4049	6.27912	6.71662	6.09017	5.75298	6.95187	7.08246	5.62262	6.62519	4.50066	6.37071	6.10849	6.78945	72.15	0.384273	0.109799	0.425136
VSIR	VSIR	NA	NA	NA	9.69291	9.66888	9.81703	9.51489	10.0964	10.2372	9.82049	9.29966	10.2373	9.40625	9.84759	9.96226	9.2288	9.58239	9.31297	9.52374	9.14203	8.91407	9.53669	9.70687	9.70746	9.3092	10.0742	9.4781	9.81736	9.26374	9.62865	9.33972	9.51111	8.70453	9.33224	8.96434	9.69727	753.182	-0.172332	0.218411	0.586267
VTCN1	VTCN1	79679	B7-H4|B7H4|B7S1|B7X|B7h.5|PRO1291|VCTN1	V-set domain containing T cell activation inhibitor 1	5.25995	4.53959	4.30779	4.74293	4.59917	5.14264	3.68709	4.55669	3.74836	4.42494	4.40797	4.54441	3.95104	3.92819	3.4385	4.71638	4.11597	4.00958	3.61875	5.07521	4.98343	3.97331	4.30158	3.70551	3.94563	4.10387	4.01535	4.21663	4.06531	3.60019	4.12278	3.76168	3.62651	18.6267	-0.47673	0.173327	0.544865
WNT11	WNT11	7481	HWNT11	wingless-type MMTV integration site family_ member 11	4.67499	4.17702	4.43333	3.63601	3.75118	5.36503	4.10213	4.70869	3.28893	2.92244	5.13043	4.24485	3.67093	4.14231	2.85354	4.50993	3.85294	3.93558	5.27586	3.14921	4.87652	3.97331	5.52398	3.99502	4.02363	4.8694	4.01535	4.80159	4.01469	4.90276	2.97078	3.32558	3.62651	17.6766	0.338136	0.46798	0.777925
XAF1	XAF1	54739	BIRC4BP|HSXIAPAF1|XIAPAF1	XIAP associated factor 1	8.75394	8.01352	8.24068	7.99627	8.23015	9.47654	8.10663	7.98668	7.56505	8.446	8.25094	8.06797	8.05587	8.35847	8.45642	7.75201	8.23837	8.15118	6.97359	8.21099	8.73067	8.1026	8.38905	8.24983	8.89205	8.61799	8.00673	8.42998	8.04968	7.91247	8.20173	7.64751	8.42262	296.449	-0.0512106	0.748186	0.932768
XCL1/2	XCL1/2	NA	NA	NA	9.39745	8.61522	9.13838	8.64638	7.66765	9.2301	8.68408	8.49005	8.20779	9.26821	8.68223	7.54441	8.07789	8.57895	8.59501	7.95924	8.54782	8.16744	7.48816	8.66649	8.13028	8.35798	7.5746	8.05915	7.75298	8.91637	8.3879	8.22113	7.85119	9.10481	8.87232	8.39799	6.91673	330.748	-0.347552	0.0729297	0.367542
XIAP	XIAP	331	API3|BIRC4|IAP-3|ILP1|MIHA|XLP2|hIAP-3|hIAP3	X-linked inhibitor of apoptosis_ E3 ubiquitin protein ligase	9.77932	9.71729	9.5932	9.81056	9.39215	8.8796	9.1768	9.62039	9.26047	10.164	9.98841	9.64244	9.86709	9.76108	10.0756	9.55769	10.3303	9.9474	10.2244	9.51379	9.60653	9.68297	9.20848	9.68787	9.39776	9.47368	9.34071	9.84744	9.74843	9.93885	10.1781	9.86565	9.92073	833.48	-0.00516477	0.965426	0.982484
YES1	YES1	7525	HsT441|P61-YES|Yes|c-yes	YES proto-oncogene 1_ Src family tyrosine kinase	8.7281	8.83931	8.3241	8.18824	7.74213	6.0171	7.6194	8.46892	7.68981	8.88051	9.46758	8.37096	8.58809	8.63306	8.73128	7.90753	8.5754	8.88487	9.80857	8.56875	8.8127	8.93009	8.73899	8.28378	8.31874	9.11733	9.19289	9.07958	8.83121	9.16904	9.03447	9.0535	9.07017	386.934	0.53046	0.00522485	0.199165
YWHAZ	YWHAZ	7534	14-3-3-zeta|HEL-S-3|HEL4|KCIP-1|YWHAD	tyrosine 3-monooxygenase/tryptophan 5-monooxygenase activation protein_ zeta	12.5546	12.6962	12.5557	12.579	12.2977	12.9489	12.7814	13.032	12.7537	12.6879	12.8438	12.772	12.5161	12.5271	12.4091	12.6269	12.6969	12.6089	13.0112	12.5103	12.9125	12.6101	12.6205	12.6287	12.5445	12.7502	12.7712	12.5735	12.4303	12.5143	12.8276	12.6673	12.6756	6493.22	0.00666422	0.921671	0.981805
YY1	YY1	7528	DELTA|INO80S|NF-E1|UCRBP|YIN-YANG-1	YY1 transcription factor	10.6269	10.5079	10.5172	10.5373	10.3104	10.9414	10.5334	10.7553	10.4526	10.4263	10.6445	10.6145	10.5683	10.5429	10.402	10.7269	10.6487	10.6657	10.3685	10.378	10.6396	10.5533	10.2865	10.6217	10.4294	10.6653	10.6871	10.4646	10.5494	10.5744	10.3679	10.3545	10.1191	1478.31	-0.109912	0.0817629	0.376114
ZAP70	ZAP70	7535	SRK|STCD|STD|TZK|ZAP-70	zeta-chain (TCR) associated protein kinase 70kDa	11.8063	11.6102	11.6493	11.4478	11.2763	12.8419	11.4628	12.0427	10.8521	11.5579	11.6654	11.1865	11.2209	10.8172	11.3297	11.7571	11.572	12.0124	10.9524	12.1339	11.3284	11.8641	10.8714	11.5875	11.7862	11.7277	11.5018	11.831	11.1325	11.9662	11.165	11.6088	10.6851	2942.32	-0.105905	0.488069	0.790622
ZBTB16	ZBTB16	7704	PLZF|ZNF145	zinc finger and BTB domain containing 16	8.29557	7.9471	7.30779	6.63601	6.83864	5.14264	7.10213	7.37545	7.03039	7.26821	8.6096	7.97068	8.28564	7.12354	7.23205	6.89696	7.16036	7.71556	7.74486	8.66649	7.47986	8.56494	7.88655	6.99502	8.18933	8.21657	7.98058	8.92537	7.59535	8.82258	7.38582	6.7695	6.52921	189.542	0.530471	0.0289608	0.260961
ZFP36L2	ZFP36L2	678	BRF2|ERF-2|ERF2|RNF162C|TIS11D	ZFP36 ring finger protein-like 2	10.3303	10.5308	10.186	9.65154	10.3119	11.2442	9.67955	10.6228	10.1139	9.10897	11.1675	9.80885	9.5298	9.24433	9.17005	10.1449	10.2262	10.5355	10.3777	10.7476	10.7629	10.7237	10.1596	10.3267	10.8283	10.509	10.7948	10.6218	9.86107	10.3868	9.98573	10.1458	9.8802	1204.24	0.227283	0.209174	0.582281
ZNF683	ZNF683	257101	Hobit	zinc finger protein 683	5.81249	6.85348	7.94639	7.6635	5.75118	8.14264	6.4667	7.14165	4.28893	5.38187	5.1735	6.3773	5.80609	6.53226	5.64014	6.4242	5.95727	6.63017	3.72566	4.52772	7.00897	6.54486	4.71662	7.7644	5.96553	8.89308	8.13873	5.47966	4.6336	6.24789	4.84525	7.70164	5.51234	75.2283	0.246671	0.633535	0.864093

## Sheet: GSA long COVID
Term ID	Term Name	Number of Genes in Term	Undirected Enrichment Score	Directed Enrichment Score
PD1 Signaling	PD1 Signaling	19	1.7782	-1.742
IL-6 Signaling	IL-6 Signaling	20	1.6338	0.9619
Chemokine Signaling	Chemokine Signaling	20	1.6212	-1.4999
TGF-beta Signaling	TGF-beta Signaling	36	1.6145	1.2819
TNF Signaling	TNF Signaling	38	1.6121	1.1078
Other Interleukin Signaling	Other Interleukin Signaling	54	1.5995	-0.7734
Type II Interferon	Type II Interferon	30	1.5971	0.092
JAK/STAT Signaling	JAK/STAT Signaling	44	1.594	0.978
Antigen Presentation	Antigen Presentation	35	1.589	-0.6682
B Cell Memory	B Cell Memory	5	1.5393	0.5463
MAPK Signaling	MAPK Signaling	64	1.5361	-0.4939
Type I Interferon	Type I Interferon	23	1.5237	-0.7452
CTLA4 Signaling	CTLA4 Signaling	16	1.5185	-0.7578
DAP12 Signaling	DAP12 Signaling	22	1.4937	1.115
mTOR Signaling	mTOR Signaling	33	1.4928	0.3127
Fatty Acid Metabolism	Fatty Acid Metabolism	23	1.4862	-1.2168
IL-10 Signaling	IL-10 Signaling	36	1.4767	-0.7171
IL-2 Signaling	IL-2 Signaling	17	1.4645	-0.8676
IL-7 Signaling	IL-7 Signaling	12	1.4443	1.0341
PI3K-AKT Pathway	PI3K-AKT Pathway	65	1.4266	0.7395
B Cell Exhaustion	B Cell Exhaustion	14	1.3911	-1.1581
NF-kB Signaling	NF-kB Signaling	39	1.3874	0.6494
Glycolysis and Glucose Import	Glycolysis and Glucose Import	24	1.3829	-1.3473
NK Activity	NK Activity	38	1.3764	0.8234
NK Receptors	NK Receptors	23	1.3564	-0.7385
BCR Signaling	BCR Signaling	64	1.3432	-0.8478
Hypoxia Response	Hypoxia Response	47	1.3388	0.5215
PPAR signaling	PPAR signaling	20	1.3339	0.3492
AP-1 Signaling	AP-1 Signaling	14	1.326	0.8521
Apoptosis	Apoptosis	19	1.3257	-0.7862
T Cell Checkpoint Signaling	T Cell Checkpoint Signaling	32	1.3069	-0.4782
TLR Signaling	TLR Signaling	41	1.2937	-0.3577
TCR Signaling	TCR Signaling	75	1.2861	0.4933
Senescence & Quiescence	Senescence & Quiescence	60	1.266	0.5689
Myeloid Immune Evasion	Myeloid Immune Evasion	24	1.2634	-0.9444
RAR Signaling	RAR Signaling	11	1.2586	0.3568
Epigenetic Modification	Epigenetic Modification	47	1.224	0.9424
Anergy	Anergy	14	1.1685	0.9392
IL-1 Signaling	IL-1 Signaling	26	1.1609	-0.4389
T Cell Exhaustion	T Cell Exhaustion	30	1.1413	0.4676
NK Exhaustion	NK Exhaustion	26	1.0745	0.6112
Cytotoxicity	Cytotoxicity	56	1.0507	-0.849
Notch Signaling	Notch Signaling	32	1.0013	0.6747
Na?ve	Na?ve	3	0.939	-0.939
Cell Cycle	Cell Cycle	32	0.9263	0.6729
Glutamine Metabolism	Glutamine Metabolism	8	0.8496	-0.6752
T Cell Memory	T Cell Memory	5	0.767	-0.767

## Sheet: Gene expression MECFS
upperSymbol	Symbol	GeneID	Alias	Description	HC01	HC02	HC03	HC04	HC05	HC06	HC07	HC08	HC09	HC10	HC11	HC12	HC13	HC14	HC15	HC16	HC17	HC18	ME13	ME14	ME01	ME02	ME03	ME04	ME05	ME06	ME07	ME08	ME09	ME10	ME11	ME12	baseMean	log2FoldChange	pvalue	padj
ACACA	ACACA	31	ACAC|ACACAD|ACC|ACC1|ACCA	acetyl-CoA carboxylase alpha	5.0535	5.61759	5.84836	6.00166	4.67718	4.14264	4.90948	4.19412	4.28893	5.5854	5.5123	5.58881	5.0335	5.37179	5.64014	4.80949	5.53101	5.68766	5.86455	5.50046	5.28848	5.03952	5.35503	4.48842	5.20055	5.49091	5.26539	5.6042	5.63161	5.93448	5.47195	6.15071	39.5504	0.380164	0.187084	0.535128
ACADVL	ACADVL	37	ACAD6|LCACD|VLCAD	acyl-CoA dehydrogenase_ very long chain	10.459	10.429	10.3221	10.4902	10.259	10.0006	10.1178	10.3145	10.0752	10.4642	10.1841	10.6024	10.392	10.4461	10.1518	10.0262	10.2034	10.1066	10.0836	10.6973	10.4509	10.3145	10.2258	10.9201	10.654	10.3753	10.4451	10.408	10.295	10.7411	9.69435	10.3215	1290.27	0.143265	0.0750271	0.347423
ACAT2	ACAT2	39	-	acetyl-CoA acetyltransferase 2	8.14748	8.18665	8.15214	8.59021	8.02916	4.14264	8.34244	8.77908	8.27192	8.38733	8.44359	8.46922	8.42008	8.17612	8.13894	8.48192	8.8664	8.62135	8.54613	8.35369	8.38018	8.51899	8.03746	7.56765	7.62986	8.48208	8.19371	8.43584	8.35087	8.39755	8.57505	8.23431	293.749	-0.0206568	0.906811	0.991419
ACOT1/2	ACOT1/2	NA	NA	NA	6.52298	5.93952	5.60325	5.81822	5.28723	6.55767	6.15524	6.67217	6.01685	6.29167	6.27586	5.75387	6.0534	5.7106	7.31297	6.05742	6.14572	6.17951	6.5285	6.027	5.86137	6.31636	6.61029	5.17808	5.52247	6.43714	5.91746	5.94599	5.85902	6.15687	5.62396	6.23044	67.6625	-0.110927	0.547404	0.831583
ACSL3	ACSL3	2181	ACS3|FACL3|PRO2194	acyl-CoA synthetase long-chain family member 3	6.52298	6.49895	6.49222	6.08532	5.82157	7.14264	5.73439	6.00148	5.49838	5.79691	7.05182	5.63187	6.52891	6.21507	6.17547	6.13142	6.50829	6.11392	6.00715	6.18495	5.97778	6.13782	5.61029	6.30241	6.04489	6.32318	6.00823	6.17481	6.34015	6.40841	7.23277	5.97668	73.9657	-0.00590557	0.97598	0.994779
ACSL4	ACSL4	2182	ACS4|FACL4|LACS4|MRX63|MRX68	acyl-CoA synthetase long-chain family member 4	8.58188	8.57668	8.65572	8.79356	8.89685	6.55767	8.48064	8.06625	9.02025	8.82532	8.69706	9.11427	9.08153	9.24288	8.95788	8.49599	8.5917	8.3279	8.64488	9.07681	8.87044	8.87565	8.25259	8.74854	8.88832	8.00987	8.81055	8.87229	8.88139	9.5261	8.92895	8.04442	406.916	0.110842	0.488975	0.795906
ACSL6	ACSL6	23305	ACS2|FACL6|LACS 6|LACS2|LACS5	acyl-CoA synthetase long-chain family member 6	6.81249	7.72281	7.56261	7.42743	7.02916	4.14264	7.50812	8.47952	7.45885	7.86886	7.56985	7.24485	7.1855	6.54172	7.53724	7.90753	7.73068	8.19148	8.20509	7.24769	8.01368	7.66401	7.81869	6.31558	6.02652	8.12204	7.87468	7.75012	7.86652	7.04068	7.29449	7.77343	169.39	0.126033	0.578525	0.844312
ADORA2A	ADORA2A	135	A2aR|ADORA2|RDC8	adenosine A2a receptor	8.09453	7.73161	7.7791	7.64982	7.38345	8.08123	7.38753	7.45286	7.30015	7.66839	7.18407	6.82981	7.07789	6.87679	7.0862	7.96936	8.0388	7.96843	7.75258	7.04478	7.38018	7.86786	7.53012	8.03407	7.31854	7.52567	6.71677	7.31231	7.74166	6.9041	7.08339	7.85115	179.548	-0.0914189	0.554585	0.834339
ADORA2B	ADORA2B	136	ADORA2	adenosine A2b receptor	4.35306	4.49895	4.5488	4.32789	5.47364	4.14264	4.42405	3.70869	4.45885	4.92244	4.08604	5.18827	4.86358	4.60626	4.70154	4.61685	4.33836	4.49501	4.55196	4.80858	4.01095	4.84158	4.72277	3.85615	4.98904	3.59279	4.8986	4.77888	5.02895	5.22398	4.10938	3.77874	23.0965	0.255157	0.506784	0.801417
AHR	AHR	196	bHLHe76	aryl hydrocarbon receptor	10.1985	11.0054	10.7032	10.3576	11.0292	10.5002	10.4114	9.95472	11.383	10.8373	10.2722	11.0709	11.1855	10.8566	10.7471	10.0359	10.7978	9.87872	10.8187	10.5604	10.8988	10.5115	9.78022	10.9217	10.6138	9.97098	10.9447	11.0766	10.6685	11.3105	10.445	9.8662	1566.04	-0.0215576	0.88918	0.986729
AIFM1	AIFM1	9131	AIF|CMT2D|CMTX4|COWCK|COXPD6|NADMR|NAMSD|PDCD8	apoptosis-inducing factor_ mitochondrion-associated_ 1	7.16041	7.04209	7.25775	7.37852	7.24943	6.46456	7.35763	7.46358	7.24312	7.19546	7.06332	7.27233	7.35142	7.30114	7.23897	7.52374	7.40137	7.26509	7.02403	6.75199	6.8553	6.78754	7.19525	6.72405	7.02652	6.99134	7.12641	7.2634	7.30748	6.9143	6.75049	7.29861	140.333	-0.231286	0.0352006	0.249488
AK4	AK4	205	AK 4|AK3|AK3L1|AK3L2	adenylate kinase 4	6.0535	6.17702	6.52079	6.08532	6.10167	5.55767	5.20646	5.63469	5.74836	6.33748	6.19456	5.75387	6.07303	6.62418	6.3771	5.80949	6.55337	6.48207	5.59776	5.6473	6.06459	5.53548	5.75839	6.23466	6.52247	5.34281	6.11011	6.06493	6.36152	6.46499	6.37528	5.66856	65.4574	-0.0501416	0.748614	0.935662
AKT1	AKT1	207	AKT|CWS6|PKB|PKB-ALPHA|PRKBA|RAC|RAC-ALPHA	v-akt murine thymoma viral oncogene homolog 1	8.10795	8.29745	8.16125	8.16439	8.34214	7.8796	8.34244	8.27551	8.38696	7.96683	8.35282	8.4573	7.95369	8.06897	8.19695	8.18453	7.97395	8.20336	7.98578	8.46789	8.5402	8.09397	8.62484	8.63751	8.41354	8.38128	8.39551	8.14321	8.22243	8.24433	8.34277	8.34233	305.439	0.180664	0.00852269	0.11765
AKT2	AKT2	208	HIHGHH|PKBB|PKBBETA|PRKBB|RAC-BETA	v-akt murine thymoma viral oncogene homolog 2	10.2926	10.3462	10.2578	10.168	10.0067	11.3292	10.12	10.5479	10.1868	10.4116	10.2409	10.4117	10.3107	10.2106	10.3179	10.3736	10.3189	10.4698	10.4911	10.4368	10.284	10.2991	10.1871	10.2604	10.182	10.606	10.2562	10.4136	10.3509	10.1739	10.0094	10.5997	1295.88	-0.0440185	0.603474	0.863077
AKT3	AKT3	10000	MPPH|MPPH2|PKB-GAMMA|PKBG|PRKBG|RAC-PK-gamma|RAC-gamma|STK-2	v-akt murine thymoma viral oncogene homolog 3	10.6408	11.0194	10.9185	10.6905	9.73986	11.3325	10.6312	11.0503	10.1853	11.1464	11.3046	10.6186	10.4095	10.3698	10.5671	10.5391	11.327	11.2604	11.078	10.9446	10.9896	10.9374	10.567	10.4891	10.1388	10.9455	11.0848	10.9999	11.2144	10.7793	11.5316	10.8005	1808.22	0.105644	0.402354	0.732473
ALDH1A1	ALDH1A1	216	ALDC|ALDH-E1|ALDH1|ALDH11|HEL-9|HEL-S-53e|HEL12|PUMB1|RALDH1	aldehyde dehydrogenase 1 family_ member A1	9.73244	9.2292	9.40678	8.9496	10.2653	11.1979	9.7503	8.3234	10.5321	9.75322	8.85753	10.6186	9.798	10.1965	9.85015	9.0479	9.35119	7.92128	8.66385	9.87301	9.4554	9.30101	8.96689	8.32539	9.24891	7.6956	9.6896	10.0215	9.5338	10.5369	9.53565	7.8811	686.056	-0.425367	0.136014	0.451003
ALDH1B1	ALDH1B1	219	ALDH5|ALDHX	aldehyde dehydrogenase 1 family_ member B1	6.21104	5.25231	5.80256	5.49016	4.51671	5.7276	5.73439	5.97173	5.61086	5.69503	5.40797	5.06797	5.40273	5.35042	5.48581	5.93878	5.5754	5.54564	5.32568	5.06234	4.94383	4.48204	5.35503	4.92654	4.98904	5.22082	5.35112	5.35538	5.44398	4.71875	4.92652	5.24587	40.7277	-0.525737	0.00177362	0.0489674
ALDOA	ALDOA	226	ALDA|GSD12|HEL-S-87p	aldolase A_ fructose-bisphosphate	11.1588	11.2431	10.9171	11.1876	11.5992	11.5549	11.672	11.1574	11.8247	11.3276	11.1801	11.4993	11.3918	11.4068	11.0649	11.3073	10.9945	11.0113	11.1695	11.4318	11.4582	11.4705	11.4629	11.0089	11.32	11.0604	11.0957	11.1225	11.2004	11.3172	10.7234	11.1144	2459.58	-0.10024	0.199268	0.548994
ALOX5	ALOX5	240	5-LO|5-LOX|5LPG|LOG5	arachidonate 5-lipoxygenase	10.2479	10.5755	10.32	10.3063	10.8918	11.4795	10.5795	9.29366	10.9911	10.9813	10.5018	11.2774	11.066	11.6158	10.8135	10.0018	9.86192	9.62724	10.2497	11.021	11.1607	11.4186	10.5907	10.7546	11.3759	9.50839	10.6265	11.0766	10.9509	11.6151	10.7778	9.76408	1625.12	0.183362	0.351505	0.695345
ANAPC4	ANAPC4	29945	APC4	anaphase promoting complex subunit 4	9.0184	9.35693	9.37192	9.37644	8.77355	7.20153	8.72857	8.91424	8.86636	9.54205	9.98992	9.44528	9.47091	9.44546	9.64275	8.69824	9.71836	9.62577	9.36594	9.44576	8.97778	9.04414	8.80172	8.88958	9.03803	9.41876	9.56207	9.54497	9.61168	9.84936	9.80585	9.51783	609.667	0.113457	0.444258	0.765509
ANGPT1	ANGPT1	284	AGP1|AGPT|ANG1	angiopoietin 1	6.16041	5.95463	5.37192	4.52054	4.2366	4.14264	4.86766	4.91033	5.09628	5.54693	5.70075	5.75387	5.67093	6.09169	5.23205	4.80949	5.17486	5.41558	5.82658	5.01503	5.45841	5.96357	4.72277	4.17808	4.648	5.08755	5.45803	5.19392	3.9745	5.54591	4.88699	4.0836	35.4295	-0.23066	0.525825	0.817961
APH1A	APH1A	51107	6530402N02Rik|APH-1|APH-1A|CGI-78	APH1A gamma secretase subunit	10.0041	10.2199	10.0748	10.2233	10.295	10.428	10.4491	10.5031	10.6154	10.2623	10.3052	10.5317	10.2321	10.1837	9.99104	10.2295	10.2349	10.2528	10.375	10.6055	10.3881	10.4252	10.6127	10.0965	10.1107	10.4508	10.1762	10.321	10.2867	10.2959	10.2898	10.4285	1268.86	0.0688472	0.22831	0.564113
AQP7	AQP7	364	AQP7L|AQP9|AQPap|GLYCQTL	aquaporin 7	5.81249	4.76198	4.93583	3.93557	4.01421	4.55767	4.17252	4.8462	3.98937	5.6594	5.04023	3.54441	3.90797	3.60626	3.77954	4.71638	3.70093	4.21122	3.99008	3.10814	3.21448	2.92404	4.86027	3.99366	4.44155	4.45528	4.65068	3.70088	4.36152	3.34951	4.10938	4.59817	18.5994	-0.685639	0.119065	0.439571
ARG1	ARG1	383	-	arginase 1	2.93802	2.53959	2.84836	4.88977	3.2366	3.55767	3.58755	3.55669	2.28893	4.24437	3.54547	6.21684	2.67093	3.60626	4.4385	0.809493	2.53101	3.49501	2.91969	5.10814	3.49012	7.43711	3.72277	2.11919	3.06304	2.45528	4.69507	3.99038	3.44398	5.37926	2.88699	3.01321	12.0017	1.43997	0.0501339	0.286802
ASB4	ASB4	51666	ASB-4	ankyrin repeat and SOCS box containing 4	5.0535	3.89323	4.43333	4.02304	3.75118	4.14264	4.17252	4.47423	4.45885	4.5074	4.671	4.24485	3.50743	3.80789	2.85354	4.26892	3.85294	3.59455	3.68522	3.1956	2.96655	2.66101	5.10128	4.11919	4.20055	4.13335	3.73814	3.33831	4.27406	3.08648	3.80453	3.69128	15.2246	-0.36995	0.314081	0.660402
ATF4	ATF4	468	CREB-2|CREB2|TAXREB67|TXREB	activating transcription factor 4	12.2219	12.8973	12.1629	12.4798	12.1833	12.5883	12.3715	13.0831	12.6021	12.5919	12.5998	12.8887	12.7592	12.4591	12.163	12.4619	12.6981	12.5644	12.8651	12.969	12.7807	12.875	12.5304	12.5479	12.2222	12.8918	12.6981	12.5797	12.688	12.691	12.5653	12.7269	6236.33	0.134104	0.0803109	0.353846
ATM	ATM	472	AT1|ATA|ATC|ATD|ATDC|ATE|TEL1|TELO1	ATM serine/threonine kinase	12.7646	12.6693	12.5678	12.5304	12.2685	13.3488	12.0857	12.7729	12.1214	13.1137	13.036	12.7071	12.5908	12.2794	12.8357	12.3423	13.6503	13.0857	13.3189	12.7452	12.6207	12.9734	11.9205	11.8782	12.2385	12.8439	12.5532	12.9534	13.3737	12.9095	13.2483	12.962	6786.41	0.0496514	0.723939	0.923379
ATP7A	ATP7A	538	DSMAX|MK|MNK|SMAX3	ATPase_ Cu++ transporting_ alpha polypeptide	6.35306	6.04209	6.30779	6.42743	5.51671	6.8056	5.73439	5.51605	5.61086	5.95219	6.65589	5.82981	6.28984	6.56973	6.24586	6.39446	6.38899	6.33151	6.66385	5.92832	5.92075	6.22985	5.53012	5.87407	6.21685	5.59279	6.02572	6.6042	6.46388	6.36446	6.41751	5.77874	70.68	-0.0146505	0.937217	0.993929
ATR	ATR	545	FCTCS|FRP1|MEC1|SCKL|SCKL1	ATR serine/threonine kinase	8.94552	8.89519	8.91445	8.92142	8.10167	8.58004	7.89394	8.4848	8.22557	8.98853	9.80885	8.92379	9.08274	9.05252	9.07851	8.50298	9.56167	9.13887	9.0303	8.94577	8.91638	8.8834	8.26502	9.23986	9.05626	8.90154	9.13852	9.12963	9.2542	9.4528	10.0845	9.17912	496.473	0.255852	0.103058	0.401484
B4GALT1	B4GALT1	2683	B4GAL-T1|CDG2D|GGTB2|GT1|GTB|beta4Gal-T1	UDP-Gal:betaGlcNAc beta 1_4- galactosyltransferase_ polypeptide 1	9.57706	9.96679	9.41822	9.71857	9.71696	10.8245	9.82186	9.88062	9.78078	9.88051	10.0431	9.88871	9.78913	9.5035	9.40043	9.76369	9.164	9.5855	10.1174	10.3261	9.88393	9.90767	10.2941	10.4313	9.94935	10.2301	9.89028	9.74365	9.625	9.93322	9.79388	9.81927	932.308	0.214795	0.0481116	0.280283
BAK1	BAK1	578	BAK|BAK-LIKE|BCL2L7|CDN1	BCL2-antagonist/killer 1	8.53297	8.3781	8.56946	8.83644	8.71465	8.70742	8.32323	8.22597	8.4488	8.69062	8.26096	8.43923	8.40273	8.60626	8.57327	8.16704	8.19634	8.60652	8.62567	8.62384	8.40742	8.5679	8.5956	8.81731	8.574	8.68794	8.76181	8.33401	8.49806	8.82795	8.32069	8.60117	369.353	0.114312	0.0710176	0.341638
BATF	BATF	10538	B-ATF|BATF1|SFA-2|SFA2	basic leucine zipper transcription factor_ ATF-like	6.96777	7.04209	7.71873	7.41939	7.07311	8.51187	7.31158	7.10101	7.03039	7.18297	6.19456	6.8112	6.85226	7.19122	7.33251	7.18453	7.17486	7.08854	6.27019	6.36553	6.75446	6.80397	6.62966	6.75339	6.7298	6.34281	7.30889	6.88851	7.10695	6.71875	6.09211	6.23044	123.063	-0.597994	0.00615725	0.105672
BAX	BAX	581	BCL2L4	BCL2-associated X protein	9.70621	9.72722	9.86238	9.75096	9.75118	9.88859	9.89264	10.0958	9.96665	9.9485	9.45454	10.2791	9.79727	10.0459	10.0601	9.81792	9.50255	9.6592	9.76392	9.88457	9.80182	9.85083	9.71599	9.36077	9.501	10.0312	9.85525	9.91466	9.68557	9.76877	9.50006	9.82442	892.711	-0.0987433	0.134923	0.451003
BCL2	BCL2	596	Bcl-2|PPP1R50	B-cell CLL/lymphoma 2	9.60099	9.74579	9.94639	9.38679	9.76017	10.6972	9.0305	10.0161	9.34692	9.55422	10.4611	9.46625	9.20898	9.10611	9.57873	9.4677	10.6474	10.0264	10.4557	9.27556	9.59773	9.93713	9.62484	9.58271	10.3438	10.3293	9.43695	9.50537	10.2895	9.30952	9.43987	10.2715	869.461	0.0704669	0.654611	0.886574
BCL2L1	BCL2L1	598	BCL-XL/S|BCL2L|BCLX|BCLXL|BCLXS|Bcl-X|PPP1R52|bcl-xL|bcl-xS	BCL2-like 1	8.46158	8.39757	8.06753	8.01239	7.68664	8.84308	8.30767	7.91815	7.85878	8.07894	7.9564	8.099	8.13737	8.29276	8.11657	7.91802	7.79779	8.11811	7.86455	7.67038	7.79944	8.423	7.23373	7.59492	7.8072	7.87482	8.4993	7.82557	7.74166	7.64719	7.30952	8.00416	252.497	-0.292945	0.0278757	0.215867
BCL6	BCL6	604	BCL5|BCL6A|LAZ3|ZBTB27|ZNF51	B-cell CLL/lymphoma 6	8.49261	9.22609	8.60991	8.78732	9.06224	9.00062	8.79979	7.92592	9.87764	8.9485	9.0547	9.60511	9.01205	9.9073	9.48435	7.90753	8.38899	7.77512	8.96189	9.66752	9.83769	10.1898	8.47765	9.33836	9.501	7.75541	9.00382	9.37644	9.46141	9.9519	10.421	8.11334	533.777	0.467352	0.0548628	0.298322
BID	BID	637	FP497	BH3 interacting domain death agonist	9.73676	10.009	9.74318	9.88248	10.281	9.93271	10.1747	9.34677	10.7545	10.1368	9.41695	10.6529	10.306	10.5017	10.2146	9.46413	9.35756	9.55184	9.96954	10.5175	10.3389	10.2465	10.1355	10.0371	9.9035	9.0221	10.0988	10.2051	9.82288	10.2554	9.47195	8.56472	981.713	-0.0533697	0.727373	0.923778
BLK	BLK	640	MODY11	BLK proto-oncogene_ Src family tyrosine kinase	6.35306	7.19622	6.46307	7.73647	7.12969	7.36503	6.85701	7.23226	6.41821	7.6862	7.9564	7.65294	7.27297	7.37179	7.23897	5.97942	6.75983	6.99144	6.99008	6.86303	6.98892	6.36145	6.20819	6.85615	6.7069	6.43714	6.9268	7.99311	8.08141	7.17394	7.68285	7.26113	134.224	-0.0146169	0.941596	0.993929
BMP8A/B	BMP8A/B	NA	NA	NA	5.60099	4.79593	5.17029	6.86631	5.38345	6.36503	5.02813	5.55669	5.49838	4.6594	5.64063	5.00384	4.9721	4.49378	5.05517	5.56438	4.61847	4.81694	4.64215	4.78056	4.96655	4.36883	5.79316	4.57862	4.59909	4.88824	5.43204	5.51585	5.18095	5.08648	4.88699	5.8612	36.1822	-0.31969	0.192759	0.546991
BPI	BPI	671	BPIFD1|rBPI	bactericidal/permeability-increasing protein	5.35306	5.47819	5.93583	7.19296	6.35999	7.08123	6.30376	4.47423	5.64648	6.38187	5.5123	6.71434	6.34739	6.82349	4.99104	4.50993	3.53101	4.77512	5.70628	6.55108	4.35887	7.77371	5.35503	3.70415	4.8704	4.22082	6.30889	4.92327	5.48351	7.17394	5.76146	4.90073	49.8929	-0.0371326	0.935082	0.993929
BRWD1	BRWD1	54014	C21orf107|N143|WDR9	bromodomain and WD repeat domain containing 1	9.7281	10.1946	9.89276	9.71857	9.11575	7.8796	8.96259	9.81303	9.25182	10.0327	10.6934	9.97277	9.75915	9.70218	9.86141	9.6487	10.4676	10.3024	10.4147	10.3394	10.0007	9.96722	9.58075	10.1211	9.70545	10.1818	9.9556	9.92827	10.1794	10.444	10.771	10.4336	959.993	0.350416	0.0244915	0.203041
BST2	BST2	684	CD317|TETHERIN	bone marrow stromal cell antigen 2	11.2689	11.3081	11.2704	11.2738	11.5841	10.1797	11.7456	11.4874	11.9605	11.7378	11.2179	11.3282	11.6233	11.7692	11.6414	11.3083	11.4091	11.2146	11.077	11.3403	11.2333	10.9669	11.0821	10.919	11.2229	11.0191	11.6803	11.6158	11.3675	11.6748	11.1083	10.471	2549.21	-0.215583	0.0523726	0.293675
BTK	BTK	695	AGMX1|AT|ATK|BPK|IMD1|PSCTK1|XLA	Bruton agammaglobulinemia tyrosine kinase	8.22342	8.37529	8.06753	8.85145	8.69604	9.15759	8.46319	7.45286	8.88512	8.72979	8.81396	9.08744	8.83942	9.27017	8.85579	7.94904	8.42582	7.46902	8.06537	8.62384	8.6808	8.79304	8.1822	8.7191	8.68656	7.38128	8.46766	9.11967	8.72527	9.42276	8.93138	7.50506	369.301	0.00710799	0.970688	0.994172
BTLA	BTLA	151888	BTLA1|CD272	B and T lymphocyte associated	9.46158	9.14939	9.02827	9.61506	8.87633	10.3059	9.0656	9.08373	8.32785	10.0739	9.56784	9.11427	9.52446	9.73966	9.55536	9.37935	10.2017	9.41728	9.2362	8.61989	9.28735	9.0209	8.00075	7.67888	7.76348	9.23402	9.01481	10.4553	10.0339	9.50939	10.1126	9.36723	619.814	-0.182085	0.374851	0.711805
BTRC	BTRC	8945	BETA-TRCP|FBW1A|FBXW1|FBXW1A|FWD1|bTrCP|bTrCP1|betaTrCP	beta-transducin repeat containing E3 ubiquitin protein ligase	7.71061	7.35835	7.5488	7.31928	7.28723	7.94999	7.18108	7.36405	7.18374	7.6594	7.80028	7.55564	7.53246	7.60174	7.77478	7.75201	7.87974	7.61247	7.96408	7.63562	7.58126	7.79304	7.73176	7.06561	7.12482	7.85445	7.71137	7.92898	7.7739	7.8467	7.97445	7.54303	195.703	0.151042	0.0856973	0.360383
CACNB4	CACNB4	785	CAB4|CACNLB4|EA5|EIG9|EJM|EJM4|EJM6	calcium channel_ voltage-dependent_ beta 4 subunit	4.67499	4.27656	3.43333	4.02304	3.75118	4.55767	3.58755	4.08721	4.19582	4.14483	5.13043	4.63187	3.99286	4.49378	4.77954	4.39446	3.99044	3.68766	3.18272	4.5344	3.66699	3.75412	4.10128	3.44111	4.38497	3.13335	3.35112	3.64643	4.27406	3.57191	4.41751	3.01321	16.1065	-0.458106	0.25938	0.607773
CALM1	CALM1	801	CALML2|CAMI|CPVT4|DD132|LQT14|PHKD|caM	calmodulin 1 (phosphorylase kinase_ delta)	13.3559	13.4228	13.3606	13.4002	12.9311	14.8437	13.3893	13.9756	13.2487	13.3508	13.3549	13.3714	13.2129	13.0992	13.1866	13.6239	13.5445	13.6002	13.6301	13.4782	13.3656	13.2771	13.2743	12.6601	12.3702	13.4146	13.6341	13.2215	13.4275	13.0824	13.3587	13.3982	10592.6	-0.236312	0.0602516	0.313624
CAMK2D	CAMK2D	817	CAMKD	calcium/calmodulin-dependent protein kinase II delta	9.79185	9.91753	9.79965	9.78888	9.7077	8.89752	9.12671	9.61558	9.75449	10.14	10.2991	9.98528	9.84229	9.98217	10.1987	9.47127	10.3686	10.0275	10.0124	9.68557	9.73639	9.77787	9.60296	10.0773	10.0172	9.90484	10.0322	9.91753	10.1367	10.2362	10.568	10.2168	952.059	0.160508	0.128167	0.444973
CARD11	CARD11	84433	BENTA|BIMP3|CARMA1|IMD11|PPBL	caspase recruitment domain family_ member 11	9.98242	9.79907	9.72181	9.43143	9.79338	11.165	9.52503	10.0088	9.26907	9.87664	9.43033	9.15174	9.40661	9.37577	9.47852	9.81512	9.81641	10.1347	9.77269	9.40391	9.34159	9.15393	9.71599	10.1915	9.73688	10.0582	9.81181	9.70671	9.57097	8.97401	9.5452	10.3969	834.674	-0.0916076	0.540991	0.827782
CARD16	CARD16	114769	COP|COP1|PSEUDO-ICE	caspase recruitment domain family_ member 16	6.90765	7.02072	7.40295	7.17398	7.34811	6.0171	6.65056	6.63469	6.91828	7.51739	7.89339	7.20262	7.66448	7.80789	7.73618	6.53741	7.85294	7.21122	7.09761	7.33214	7.5288	7.07153	6.77588	6.90055	7.21685	6.64115	7.45803	7.32537	7.55018	8.44051	8.02995	6.9201	151.515	0.141951	0.45681	0.772336
CASP3	CASP3	836	CPP32|CPP32B|SCA-1	caspase 3_ apoptosis-related cysteine peptidase	9.61985	9.26751	9.49582	10.0597	9.0029	10.1123	9.04932	8.66289	9.067	9.72118	9.84426	9.52741	9.51642	9.72	9.5801	9.01406	9.33514	9.58852	9.78387	10.0374	9.5028	9.84621	9.5327	9.014	8.96028	9.36937	9.3231	9.64122	9.47618	9.86653	10.0899	9.39864	724.494	0.100232	0.442343	0.765509
CASP8	CASP8	841	ALPS2B|CAP4|Casp-8|FLICE|MACH|MCH5	caspase 8_ apoptosis-related cysteine peptidase	10.7814	11.1477	10.8982	11.145	10.6203	12.5449	10.659	10.6047	10.4513	11.1775	11.1893	11.2604	11.3171	11.2058	11.0063	10.5941	11.5161	11.4727	11.0156	11.2397	11.128	11.2187	11.2835	11.0826	10.7018	11.3244	11.2562	11.0121	11.0918	11.1654	11.8262	10.8854	2224.84	0.00433894	0.975087	0.994779
CASP9	CASP9	842	APAF-3|APAF3|ICE-LAP6|MCH6|PPP1R56	caspase 9_ apoptosis-related cysteine peptidase	7.71061	7.92041	7.68125	7.41131	7.50606	7.8796	7.40955	7.55669	7.54632	7.5854	7.64828	7.91073	7.85793	7.73966	7.68136	7.82072	7.73068	7.45584	7.95531	7.64341	7.63898	7.54202	7.4883	8.38909	7.79096	7.41876	7.7592	7.57535	7.63161	7.57191	7.59971	7.63965	204.793	0.0477982	0.51187	0.804548
CBL	CBL	867	C-CBL|CBL2|FRA11B|NSLL|RNF55	Cbl proto-oncogene_ E3 ubiquitin protein ligase	9.61515	9.74471	9.61985	9.68377	9.49534	9.06547	9.20436	9.20375	9.59727	9.86104	9.47835	9.54159	9.62679	9.89628	9.65185	9.64554	9.69591	9.76314	9.74369	9.59397	9.65917	9.66026	8.69086	9.37657	9.32231	9.35252	9.44021	9.88336	9.81709	9.8144	9.40357	9.69269	753.533	-0.029174	0.724162	0.923379
CBLB	CBLB	868	Cbl-b|Nbla00127|RNF56	Cbl proto-oncogene B_ E3 ubiquitin protein ligase	9.83688	9.67116	9.89549	9.65667	8.62401	9.51187	8.90173	9.38112	8.88138	9.9411	10.7335	9.77803	9.63093	9.45049	9.81354	9.36408	9.93615	10.1045	10.3034	10.1729	9.65568	9.75482	9.59066	10.0724	9.74814	10.0297	10.1595	9.71748	9.87211	10.1276	10.7912	10.1207	884.305	0.354996	0.0151968	0.160833
CCL2	CCL2	6347	GDCF-2|HC11|HSMCR30|MCAF|MCP-1|MCP1|SCYA2|SMC-CF	chemokine (C-C motif) ligand 2	5.35306	4.8291	4.65572	4.2575	4.82157	7.08123	4.63818	4.08721	5.14691	5.19546	4.25596	4.71434	4.41816	4.37179	4.33897	4.61685	4.92332	3.27262	4.35265	2.27806	2.96655	1.75412	3.9858	3.44111	4.32608	4.38128	5.07694	4.33831	3.9745	2.76455	3.62396	2.8612	18.6612	-1.76828	0.00420689	0.0890459
CCL3/L1	CCL3/L1	NA	NA	NA	7.10795	6.90105	7.83705	7.22098	6.83864	8.39056	7.8081	7.11469	7.94714	8.45122	6.44359	10.1792	9.88038	7.08523	7.3771	8.43154	7.63953	6.78569	7.84093	9.71824	6.19537	5.5223	6.07326	6.53422	6.93094	6.68794	7.9726	7.19392	7.65776	6.19082	5.47195	7.43274	169.126	-0.733695	0.0796144	0.353846
CCL4/L1	CCL4/L1	NA	NA	NA	9.88833	8.81261	9.55917	9.17637	7.49534	9.04953	9.61467	9.51347	8.61984	9.38733	8.86411	9.33883	9.47552	8.83315	9.08428	8.84292	8.81641	9.29499	9.49863	9.76813	9.0997	7.7199	9.35212	8.84711	8.19232	8.62521	10.1203	8.72242	9.12581	8.68639	9.25428	8.54615	525.772	-0.0743474	0.71737	0.920262
CCL5	CCL5	6352	D17S136E|RANTES|SCYA5|SIS-delta|SISd|TCP228|eoCP	chemokine (C-C motif) ligand 5	12.675	13.0075	13.1849	13.4988	11.9631	14.3988	13.0897	14.0232	12.2018	12.8793	13.1367	12.8767	12.5102	12.645	12.7691	12.5933	12.6231	12.8635	12.7987	13.4484	12.7661	12.5025	13.3303	12.9724	11.9666	12.5848	13.5092	12.2979	12.7348	12.5369	12.9725	12.2297	7445.79	-0.239048	0.229496	0.564845
CCNA1	CCNA1	8900	CT146	cyclin A1	4.81249	3.95463	3.43333	3.2575	3.88868	3.55767	3.58755	2.97173	1.87389	3.5074	4.72989	4.35177	3.56401	4.03922	3.77954	3.39446	3.33836	3.27262	3.68522	3.75199	4.28848	4.18038	4.30773	2.99366	3.54847	3.13335	2.9726	4.19392	3.27406	2.76455	3.88699	3.27624	12.2239	0.254046	0.565874	0.839482
CCNB1	CCNB1	891	CCNB	cyclin B1	6.10795	6.12455	5.93583	7.03361	6.07311	6.14264	6.22314	6.19412	6.49838	6.46676	6.6096	6.63187	6.30652	6.58811	6.13152	5.89696	5.99044	5.89711	6.2982	6.39354	5.89729	6.39074	5.79316	5.53422	5.74111	5.22082	6.04299	6.23139	6.27406	6.58473	6.30203	5.84103	71.9375	-0.211639	0.175822	0.521714
CCNB3	CCNB3	85417	-	cyclin B3	2.93802	3.95463	3.43333	3.2575	3.75118	4.55767	3.7802	4.19412	3.74836	3.14483	4.25596	4.93673	3.32301	3.45426	3.33897	3.80949	3.53101	3.93558	3.76769	2.80858	3.35887	2.92404	4.4883	3.62169	3.06304	4.59279	3.65068	3.80397	3.27406	2.57191	3.71707	3.39172	12.4395	-0.38109	0.403725	0.732473
CCNC	CCNC	892	CycC	cyclin C	8.74538	8.71174	8.58983	9.26873	8.67242	9.39056	9.02575	9.01612	8.78078	9.07219	9.18407	8.98736	8.94838	8.84275	8.77716	8.94904	9.29919	8.97306	9.06537	9.01051	9.0659	9.08503	8.78886	7.65317	8.07203	8.73698	8.75134	8.94034	8.94648	9.043	9.12221	8.75737	472.292	-0.134066	0.244841	0.588916
CCNT1	CCNT1	904	CCNT|CYCT1|HIVE1	cyclin T1	9.25995	9.95932	9.27463	9.31928	8.51671	8.96706	8.68106	9.68826	8.78478	9.62056	9.91734	9.66595	9.55619	9.3369	9.3818	9.63286	9.66029	9.95444	10.3493	10.379	9.85758	9.91462	9.43976	9.48113	9.14413	9.90154	9.67858	9.63512	9.65776	9.89126	10.0856	9.6585	760.262	0.382069	0.00544327	0.101661
CCNT2	CCNT2	905	CYCT2	cyclin T2	9.82879	10.1162	9.93051	9.969	9.28412	9.81506	9.20436	10.0033	9.24312	10.2697	10.3978	10.0262	10.1067	10.0375	10.1454	9.69824	10.4982	10.2641	10.1967	10.2277	10.0567	10.0343	9.30472	10.015	9.78687	10.0934	10.0654	10.1945	10.2881	10.4317	10.7015	10.0488	1030.31	0.159585	0.149991	0.478616
CCR1	CCR1	1230	CD191|CKR-1|CKR1|CMKBR1|HM145|MIP1aR|SCYAR1	chemokine (C-C motif) receptor 1	8.63846	8.53206	8.82564	9.1254	9.73075	8.28559	9.17037	7.16813	9.92192	8.8959	8.1735	9.37096	9.90455	9.63306	8.99513	7.78677	8.25893	7.87253	9.0674	8.22448	8.78194	9.55906	8.24633	8.56213	9.81392	6.90154	9.71407	8.81943	9.18395	9.32488	7.77235	6.9859	423.574	-0.0958041	0.710832	0.919304
CCR2	CCR2	729230	CC-CKR-2|CCR-2|CCR2A|CCR2B|CD192|CKR2|CKR2A|CKR2B|CMKBR2|MCP-1-R	chemokine (C-C motif) receptor 2	9.68398	9.18184	9.66214	9.95655	10.2007	10.4032	9.56156	7.50571	10.3948	10.1877	9.01085	9.01609	9.39398	10.4404	9.49451	9.60715	9.4409	9.1306	8.65033	8.61196	9.44936	9.28257	8.55566	7.31558	9.56448	7.86128	9.41056	9.81172	9.85902	10.1856	8.24845	7.9249	622.262	-0.5784	0.0175072	0.176461
CCR5	CCR5	1234	CC-CKR-5|CCCKR5|CCR-5|CD195|CKR-5|CKR5|CMKBR5|IDDM22	chemokine (C-C motif) receptor 5 (gene/pseudogene)	8.18595	8.01713	8.56946	9.20236	8.54299	10.58	8.66894	8.08025	8.01003	9.26229	7.64828	7.65294	8.57954	8.11405	8.66604	8.95415	8.07017	8.49823	8.1174	7.95363	8.13898	7.08055	8.42874	7.44111	7.75234	7.52567	9.23939	8.55517	8.62721	8.22398	7.02085	6.24587	302.162	-0.665787	0.0139459	0.155362
CCR7	CCR7	1236	BLR2|CC-CKR-7|CCR-7|CD197|CDw197|CMKBR7|EBI1	chemokine (C-C motif) receptor 7	8.66594	8.33545	8.23207	7.91285	7.95281	7.68696	7.97495	8.74432	7.43867	7.43551	9.01973	7.75387	7.22552	6.42388	7.52596	8.67368	8.88856	8.87501	9.10951	8.01803	7.74463	8.91777	8.2712	7.48842	8.39933	9.71267	6.77996	8.1109	8.62279	7.40841	8.16001	9.73567	286.801	0.386985	0.155012	0.492164
CD101	CD101	9398	EWI-101|IGSF2|V7	CD101 molecule	7.81249	8.12455	7.88179	8.66009	8.48995	6.36503	7.70501	7.58644	8.47875	8.55664	7.41695	8.20975	8.08032	8.77418	8.53161	8.40195	8.45582	4.97306	7.62567	8.31759	7.48619	7.1335	8.06617	7.84256	8.45879	7.07587	8.52104	8.33185	6.73349	8.82525	6.93623	6.04883	224.35	-0.249125	0.337227	0.684151
CD14	CD14	929	-	CD14 molecule	10.9897	11.0775	11.1521	11.2152	12.3244	11.6714	11.6689	9.49005	12.5528	10.7877	11.144	11.3725	11.8136	11.7491	11.0547	10.7388	10.5069	10.0163	10.8084	11.4416	11.3183	11.6293	11.6054	10.9957	12.1286	10.0744	11.0246	11.0871	11.3943	11.6894	10.7751	9.78404	2286.32	-0.116518	0.630428	0.881765
CD160	CD160	11126	BY55|NK1|NK28	CD160 molecule	8.7281	8.10776	7.61655	7.01239	6.85551	7.14264	7.70501	8.46358	6.85878	8.48213	7.61742	7.17377	8.09719	8.0258	8.05909	7.26892	7.40137	8.17951	7.76267	8.40735	8.24268	6.93403	6.68624	6.44111	6.78551	7.45528	8.19371	8.38893	7.31845	7.61004	7.08339	6.75737	192.598	-0.234613	0.342609	0.687668
CD163	CD163	9332	M130|MM130	CD163 molecule	8.39745	7.98069	8.17029	7.93557	8.88458	8.94999	8.02337	6.45286	8.98589	8.0099	7.70809	8.69416	8.49111	9.03922	8.67372	8.1932	7.50829	6.79618	7.30512	8.13051	8.04604	7.93899	8.16902	6.81035	8.26468	6.88824	8.63367	8.69586	8.2048	9.11328	6.68285	6.64547	258.359	-0.287031	0.256382	0.605214
CD180	CD180	4064	LY64|Ly78|RP105	CD180 molecule	7.82879	8.08391	7.43333	8.98542	8.31799	8.31256	7.95012	6.76181	8.09628	8.78042	7.57789	7.56678	8.25804	8.81181	8.56778	7.72836	7.98222	6.95444	6.33923	6.1956	7.48225	7.53875	5.9858	6.90055	7.07203	6.016	7.86985	9.3232	8.27968	8.06833	7.63593	6.69128	203.465	-0.559173	0.036289	0.251023
CD19	CD19	930	B4|CVID3	CD19 molecule	7.52298	7.38648	6.80256	8.31061	7.27474	9.36503	7.35763	7.52632	6.39745	7.92993	8.36216	8.5102	8.04597	8.03588	7.47413	7.34865	7.56443	7.11392	7.02403	7.13604	7.78354	7.4159	7.16902	6.84711	7.12482	7.74806	7.03438	8.78677	8.48351	8.21164	9.36452	7.49863	205.951	0.0644167	0.796857	0.953157
CD200R1	CD200R1	131450	CD200R|HCRTR2|MOX2R|OX2R	CD200 receptor 1	8.66594	8.70282	9.27043	8.67028	8.24303	10.1426	8.57461	8.66289	8.55571	9.36262	8.36216	7.9538	8.90933	8.41361	8.37081	9.13142	9.50542	9.24033	8.59776	7.42102	8.37382	8.25197	7.64877	6.85615	7.24891	7.94071	8.58731	9.09701	8.91791	8.16543	8.05246	7.74113	359.213	-0.743158	0.000822067	0.0388569
CD22	CD22	933	SIGLEC-2|SIGLEC2	CD22 molecule	9.2838	9.29596	8.00823	9.43542	9.14693	11.265	9.27405	9.3175	7.90364	10.2216	10.0446	9.96648	9.51911	10.0706	9.39734	9.18887	9.589	8.7618	8.80233	9.01202	9.72811	9.12589	8.11508	8.40459	8.68069	9.33303	8.85525	10.6443	10.2122	9.7056	10.8256	9.57239	674.229	-0.0471647	0.854235	0.971814
CD226	CD226	10666	DNAM-1|DNAM1|PTA1|TLiSA1	CD226 molecule	9.21725	9.65969	9.42201	9.04671	8.44606	10.2512	8.55498	9.14832	8.30574	8.6862	10.2166	8.5331	8.7324	8.59721	9.00734	8.76949	9.61049	9.57183	9.39218	8.69685	8.86893	9.19083	8.89269	9.39221	8.8704	9.01294	9.29993	8.45972	9.01553	8.24029	9.32624	9.21484	530.632	-0.188333	0.264797	0.61064
CD244	CD244	51744	2B4|NAIL|NKR2B4|Nmrk|SLAMF4	CD244 molecule_ natural killer cell receptor 2B4	9.472	9.2323	9.26199	9.29093	9.24303	10.7326	9.29983	9.11809	9.41046	9.70161	9.58588	9.39928	9.16164	9.36648	9.42491	8.57768	8.88415	8.89711	8.31544	9.11095	9.23918	8.32587	8.6723	9.4738	8.94813	7.94714	9.3071	9.10081	9.15976	8.96422	9.48359	8.39864	564.504	-0.455793	0.00518299	0.0997333
CD27	CD27	939	S152|S152. LPFS2|T14|TNFRSF7|Tp55	CD27 molecule	11.0308	10.6223	10.4389	11.031	10.5547	12.4079	10.8978	11.2648	10.4374	10.8882	10.2622	10.2008	10.4925	10.1693	10.6004	11.5719	11.1521	11.1353	11.2515	9.9323	10.5086	10.8737	10.174	8.68397	8.7607	11.0455	9.93839	11.0522	10.9016	10.0899	10.0702	11.1358	1564.81	-0.459677	0.0371598	0.251023
CD274	CD274	29126	B7-H|B7H1|PD-L1|PDCD1L1|PDCD1LG1|PDL1	CD274 molecule	7.69291	7.7184	7.79088	7.86039	7.69604	8.46456	8.07482	7.97173	8.02364	7.66839	7.69337	7.83903	7.67736	7.52751	7.45642	7.71638	7.80713	7.75912	7.68522	7.78056	7.82454	7.658	7.97827	7.65835	7.654	7.97256	7.70053	7.52719	7.66638	7.33441	7.62996	7.83083	216.855	-0.0940524	0.220854	0.560969
CD28	CD28	940	Tp44	CD28 molecule	10.6637	11.0614	10.8213	10.6186	10.4447	11.8751	10.5225	11.1869	10.6737	11.1688	11.0676	10.2026	10.3659	9.97695	10.5512	11.2923	11.3734	11.6538	11.8209	11.0972	11.3042	11.4288	10.9195	9.71413	10.3922	11.8698	10.5755	10.6559	11.0497	10.3948	11.0322	11.6023	1934.9	0.155962	0.353971	0.697559
CD33	CD33	945	SIGLEC-3|SIGLEC3|p67	CD33 molecule	8.73676	8.79173	9.02827	8.90136	9.70304	10.1123	9.09761	7.66289	9.81836	9.62056	8.78648	9.24138	9.38124	9.85987	9.37239	8.62967	8.40137	7.88733	7.90154	9.46459	9.08809	9.24497	8.62001	8.86514	9.56448	7.50839	8.96356	9.30574	9.15364	9.94695	8.60276	7.7302	500.949	-0.186533	0.452692	0.770668
CD38	CD38	952	ADPRC 1|ADPRC1	CD38 molecule	8.45109	7.99538	7.98791	9.65496	7.89685	8.62376	8.0186	8.46892	8.05711	8.48213	8.24086	7.76358	8.62346	8.43915	8.24586	8.74023	7.87974	7.97768	8.52554	8.43007	7.94669	7.80669	8.00075	8.55659	7.63593	8.12771	8.33367	8.13582	8.10695	8.06376	8.0435	8.17912	300.767	-0.224509	0.118021	0.438265
CD3D	CD3D	915	CD3-DELTA|IMD19|T3D	CD3d molecule_ delta (CD3-TCR complex)	12.3303	12.2512	12.2783	12.6336	12.0268	13.3953	12.5051	13.2803	11.9684	12.4719	12.1804	12.0601	12.1746	11.9034	12.293	12.8736	12.9615	12.8749	12.7901	12.1599	12.19	12.3417	12.1495	11.4968	10.7333	12.7575	12.4039	12.4082	12.5733	11.6529	12.1652	12.6155	5186.81	-0.279993	0.0682665	0.336041
CD3E	CD3E	916	IMD18|T3E|TCRE	CD3e molecule_ epsilon (CD3-TCR complex)	11.7454	11.8229	11.804	11.8533	11.4229	12.0232	11.936	12.8065	11.4614	11.758	11.7856	11.4278	11.5117	11.1392	11.6934	12.3836	12.3363	12.3358	12.4735	11.7845	11.7805	11.8943	11.7312	10.6782	10.243	12.3966	11.6254	11.7439	12.0037	10.9837	11.5966	11.9495	3454.16	-0.163256	0.305989	0.658654
CD3G	CD3G	917	CD3-GAMMA|IMD17|T3G	CD3g molecule_ gamma (CD3-TCR complex)	9.70179	9.85046	10.048	10.1918	9.58407	10.0575	10.1789	10.8975	9.62208	9.6321	10.2647	9.30928	9.72544	9.52154	9.71772	10.2545	10.164	10.4316	10.3154	9.5344	9.57573	9.81549	9.90268	8.82424	8.20055	10.5364	9.98159	9.91466	10.075	9.3626	10.2755	10.5018	938.386	-0.114942	0.45732	0.772336
CD4	CD4	920	CD4mut	CD4 molecule	10.5795	10.9532	10.9751	10.5658	11.4384	11.9692	11.1487	11.0521	11.4582	11.0353	10.6804	10.6159	10.7902	11.0446	10.7628	11.0359	10.9719	10.6316	10.9997	10.9835	11.053	11.02	10.982	10.1672	10.717	11.0832	10.6668	11.11	10.8998	10.9922	10.1662	10.841	1935.45	-0.167555	0.137322	0.451003
CD40	CD40	958	Bp50|CDW40|TNFRSF5|p50	CD40 molecule_ TNF receptor superfamily member 5	6.77932	6.67345	6.91445	6.75575	7.29961	8.64514	6.72271	6.47423	7.12182	7.69503	7.64828	7.3773	6.74622	7.57435	6.87146	6.83186	7.23145	6.58247	7.0407	7.14156	7.23802	7.30871	6.53012	6.26214	6.67185	6.80578	6.47086	7.49674	7.28529	7.02194	8.13069	6.8811	134.336	-0.105833	0.592634	0.856019
CD40LG	CD40LG	959	CD154|CD40L|HIGM1|IGM|IMD3|T-BAM|TNFSF5|TRAP|gp39|hCD40L	CD40 ligand	9.0673	8.58156	9.16578	8.52429	8.32407	9.17238	8.42044	8.88661	8.36574	9.25336	8.69337	7.71434	8.29403	8.11405	8.55952	9.5134	9.82333	9.27262	9.27019	8.47008	8.78833	8.74706	8.55566	6.60031	7.0079	9.4732	8.76181	8.99584	9.29087	8.04995	8.55627	8.71918	403.738	-0.164307	0.403161	0.732473
CD45R0	CD45R0	NA	NA	NA	11.4312	11.7896	12.1163	11.5916	11.7874	12.1026	11.8249	11.8686	12.0392	12.0611	11.8144	12.1801	12.0485	12.0822	11.5103	12.2399	11.9698	11.5324	11.9866	11.5513	12.2658	11.4943	11.692	10.7624	11.1025	11.3872	12.1503	12.4343	11.6621	12.1011	11.8741	11.0777	3560.51	-0.15113	0.26205	0.61064
CD45RA	CD45RA	NA	NA	NA	11.2388	10.8229	10.8213	11.145	10.2204	10.8008	10.577	11.1747	10.4246	10.9984	11.1386	11.3299	10.6996	10.5156	11.1723	10.9906	11.2733	11.2403	11.382	11.3474	10.6859	11.2164	10.5081	11.106	10.3741	11.3741	10.8903	11.0391	11.3143	10.9752	11.4552	11.4767	2036.02	0.167526	0.179667	0.525754
CD48	CD48	962	BCM1|BLAST|BLAST1|MEM-102|SLAMF2|hCD48|mCD48	CD48 molecule	11.796	12.125	11.6565	11.8451	11.6514	12.2771	12.245	12.2747	11.8795	12.1908	12.3697	12.2976	11.9713	11.8601	11.7958	12.2146	12.3979	11.9314	12.3233	12.1554	12.2482	12.2321	11.9356	11.251	11.4472	11.8887	12.1152	12.1564	12.2902	12.054	12.8123	12.0233	4250.8	0.0483828	0.654999	0.886574
CD5	CD5	921	LEU1|T1	CD5 molecule	10.0396	10.29	10.5119	10.2997	9.90092	10.7074	10.2559	11.2029	10.351	9.9318	9.70442	9.89314	9.61261	9.30253	9.67372	11.055	10.7849	10.8406	11.0366	10.3819	10.307	10.6678	10.7239	9.50577	9.40645	11.3694	9.91512	9.93468	10.2312	9.3811	9.71988	10.8486	1212.15	0.040642	0.823206	0.96624
CD6	CD6	923	TP120	CD6 molecule	9.73244	10.6837	9.07718	10.2473	9.64357	10.7671	9.74886	10.7199	9.5697	8.48722	10.2205	9.85047	9.15475	8.66587	8.5203	9.67677	9.36073	10.4567	10.3635	8.67799	9.74791	8.85872	10.0137	10.1012	9.67333	10.788	8.77996	9.3297	9.70242	7.83064	8.42442	10.9715	786.982	-0.0894752	0.73198	0.925912
CD68	CD68	968	GP110|LAMP4|SCARD1	CD68 molecule	10.4272	10.7534	10.6765	10.5604	11.5081	11.8477	11.3769	9.61318	11.6029	10.3018	10.6397	10.6569	10.5038	10.6152	10.2595	10.3448	10.1549	9.50624	9.74878	10.9307	10.6885	10.6113	11.2697	11.7403	11.6476	9.76817	10.3921	10.3628	10.7828	11.1292	9.8386	9.45283	1569.42	-0.00176556	0.993781	0.999487
CD69	CD69	969	AIM|BL-AC/P26|CLEC2C|EA1|GP32/28|MLR-3	CD69 molecule	10.1923	11.93	10.1635	9.31928	10.0403	11.0171	10.6343	11.8906	10.6919	11.0713	11.7571	10.0059	10.6309	10.0165	9.61907	11.5047	11.323	11.1186	12.3418	11.2946	11.0256	10.7681	10.6989	10.5909	9.9831	11.3795	11.3328	10.5519	11.579	10.5767	11.509	11.6821	1887.83	0.302581	0.175757	0.521714
CD70	CD70	970	CD27L|CD27LG|TNFSF7	CD70 molecule	2.93802	3.36967	4.43333	4.93557	3.88868	5.36503	4.02813	5.24475	3.61086	4.42494	4.47835	4.00384	3.81777	4.32873	3.53161	3.97942	4.53101	4.21122	4.68522	4.43007	3.42599	3.21355	4.40084	4.53422	4.38497	3.94071	4.40556	4.07527	3.9745	3.08648	4.10938	4.33513	17.4946	-0.142958	0.744569	0.935601
CD72	CD72	971	CD72b|LYB2	CD72 molecule	6.63846	6.59849	6.40295	7.2117	6.49534	8.70742	6.71094	6.8625	5.93278	7.39276	7.1735	7.40239	6.94039	7.0258	6.5203	6.33305	6.81641	6.93558	6.31201	6.25789	6.7931	6.31636	6.42321	6.13414	6.496	6.38128	6.52104	7.93751	7.55018	6.76455	7.31698	6.90073	112.902	-0.203673	0.359294	0.702005
CD79B	CD79B	974	AGM6|B29|IGB	CD79b molecule_ immunoglobulin-associated beta	7.46158	7.58399	7.15214	8.262	7.41793	9.33903	8.20646	7.94901	7.76466	8.59957	8.86411	8.58333	7.94039	8.23562	7.54842	7.84292	8.0856	7.66494	7.4865	7.48318	8.40742	8.33155	7.83547	7.30241	7.04489	7.65692	7.03438	8.76617	8.62279	8.43344	9.27357	7.70809	255.382	-0.014515	0.944643	0.993929
CD80	CD80	941	B7|B7-1|B7.1|BB1|CD28LG|CD28LG1|LAB7	CD80 molecule	5.25995	5.04209	5.70634	5.55028	5.2366	4.8796	3.86766	5.47423	4.68124	5.38187	5.72989	5.67369	5.30652	5.7106	5.50889	4.61685	5.38899	4.44254	5.08961	4.46569	4.8492	4.27768	5.10128	5.23466	5.32608	4.38128	5.20527	5.72735	5.48351	5.69529	5.67126	4.8612	35.5272	-0.0113736	0.969809	0.994172
CD84	CD84	8832	LY9B|SLAMF5|hCD84|mCD84	CD84 molecule	8.37543	8.55454	8.41061	8.81516	7.62892	8.78649	7.92486	8.08721	8.08334	8.0654	8.69337	8.38362	8.15129	8.12668	8.5146	8.15822	8.4379	8.53315	8.46504	8.16071	8.24268	8.26191	8.22739	8.04992	7.94079	8.2155	8.44834	8.56804	8.50768	8.22808	8.46861	7.65128	312.229	-0.0781301	0.442964	0.765509
CD86	CD86	942	B7-2|B7.2|B70|CD28LG2|LAB72	CD86 molecule	9.21725	9.50538	9.48499	9.59735	10.0067	10.0891	9.68408	8.23226	10.4475	9.75322	9.31966	10.2151	10.0815	10.3698	9.91747	8.81512	8.95307	8.37765	9.16	10.1477	9.67305	9.5878	10.0356	9.4516	9.92227	8.06409	9.75789	9.84912	9.77191	10.0101	9.82035	8.17106	747.825	-0.0400482	0.85451	0.971814
CD8A	CD8A	925	CD8|Leu2|MAL|p32	CD8a molecule	10.4926	10.1559	10.8356	11.2687	9.7444	11.8477	10.6099	11.5218	9.97893	9.91491	10.6047	11.011	10.2992	10.1867	10.4035	10.655	9.77656	11.0397	10.893	11.189	10.0467	10.2772	10.9027	11.9198	10.03	11.0106	11.843	10.2702	10.6094	10.145	10.836	10.5793	1610.27	0.185908	0.354821	0.697559
CD8B	CD8B	926	CD8B1|LEU2|LY3|LYT3|P37	CD8b molecule	8.64768	7.98805	8.47772	8.84547	8.11575	10.265	8.51829	9.25713	7.61086	7.6862	8.08039	8.68907	7.89148	7.72312	7.90665	8.97942	7.53101	9.45253	8.85279	8.94734	7.99446	8.5711	8.60051	9.45606	7.52247	8.94393	8.73549	8.33616	8.75787	8.11328	8.06136	9.26113	360.628	0.050381	0.836696	0.971814
CD96	CD96	10225	TACTILE	CD96 molecule	10.9824	11.0744	10.9145	10.7834	9.93506	11.1123	10.4482	11.359	10.383	11.1877	11.6416	10.4825	10.8065	10.4889	11.0625	11.1133	11.509	11.4608	11.5035	10.9394	10.901	10.9596	10.5795	10.3008	10.231	11.3033	11.1325	10.9516	11.1582	10.6365	11.5256	11.2114	1964.52	0.0101169	0.940078	0.993929
CDC14B	CDC14B	8555	CDC14B3|Cdc14B1|Cdc14B2|hCDC14B	cell division cycle 14B	7.13442	8.34408	7.62972	7.84846	6.83864	7.0171	7.40955	7.73549	6.78078	7.35984	7.92524	7.62123	7.05833	7.40845	7.27308	7.01895	8.2792	7.54564	7.72188	7.14156	7.35457	8.60743	7.1822	6.74368	6.62376	7.83379	7.66749	7.24061	7.68345	7.44403	7.53085	7.59214	175.596	0.0279083	0.868514	0.972674
CDC16	CDC16	8881	ANAPC6|APC6|CUT9	cell division cycle 16	9.13442	9.15267	9.06753	9.22329	9.02171	6.36503	8.76034	9.20055	8.91828	9.26525	9.14403	9.32577	9.28248	9.06241	9.47705	8.94392	9.40137	9.52055	9.06537	9.22708	8.88691	9.42654	9.03746	9.10976	8.55169	9.68025	9.30352	9.59973	9.37997	9.58154	9.33912	8.97668	551.516	0.151502	0.298087	0.652709
CDC20	CDC20	991	CDC20A|bA276H19.3|p55CDC	cell division cycle 20	4.81249	4.79593	4.17029	6.53549	4.67718	5.55767	4.68709	4.63469	4.28893	4.72979	3.78648	4.63187	5.0534	4.53226	4.05517	5.66747	4.23145	3.49501	4.68522	4.6931	3.77391	4.509	5.30773	3.92654	3.82858	4.38128	4.45803	4.19392	4.66638	3.93448	4.24063	4.49863	23.3444	-0.61471	0.128236	0.444973
CDC42	CDC42	998	CDC42Hs|G25K	cell division cycle 42	12.8242	13.0433	12.8578	12.9958	12.8328	13.6972	13.3017	13.3908	13.4072	13.2161	13.2981	13.3532	13.0445	13.0654	12.931	13.0777	13.2973	13.0683	13.2755	13.3729	13.1455	13.264	13.013	12.3842	12.5317	12.9028	12.976	13.1357	13.2617	13.4507	13.4672	12.8172	8875.66	-0.0648208	0.485882	0.795906
CDH1	CDH1	999	Arc-1|CD324|CDHE|ECAD|LCAM|UVO	cadherin 1_ type 1	4.16041	4.89323	4.43333	3.63601	4.33614	5.7276	3.86766	3.55669	4.37639	4.03792	4.25596	3.86634	4.25589	4.37179	3.99104	4.50993	4.4379	4.00958	5.08961	3.50046	4.52114	3.45456	5.10128	4.53422	3.82858	3.94071	3.8986	4.90019	3.73349	3.57191	3.71707	3.8612	18.37	0.0293267	0.946972	0.993929
CDKN1C	CDKN1C	1028	BWCR|BWS|KIP2|WBS|p57|p57Kip2	cyclin-dependent kinase inhibitor 1C (p57_ Kip2)	4.67499	4.65507	5.65572	5.06486	4.01421	5.7276	4.82459	4.38677	5.37639	4.86104	4.89339	5.18827	4.44854	4.83892	4.74106	4.13142	4.4379	3.68766	4.2982	4.50046	4.69447	3.84158	6.10128	6.76304	5.648	4.45528	4.69507	4.30354	3.73349	3.76455	4.36092	3.39172	25.8573	0.333619	0.413725	0.746351
CDKN2C	CDKN2C	1031	INK4C|p18|p18-INK4C	cyclin-dependent kinase inhibitor 2C (p18_ inhibits CDK4)	7.16041	6.76198	6.70634	7.05452	7.10167	7.8796	7.26401	7.66289	7.54632	7.31476	7.5123	6.91945	6.95104	6.94254	6.77954	6.71638	7.00674	7.2499	7.36594	7.58792	7.61041	7.45456	7.63924	6.62169	6.7964	7.6332	7.16638	6.92898	7.00198	7.51944	7.29449	6.5861	144.937	0.123807	0.385846	0.720625
CEACAM1	CEACAM1	634	BGP|BGP1|BGPI	carcinoembryonic antigen-related cell adhesion molecule 1 (biliary glycoprotein)	5.81249	6.21516	6.27463	6.32789	5.33614	5.14264	5.42405	5.43116	5.45885	6.86104	5.75846	7.06797	6.2123	7.47909	6.29979	5.89696	6.02286	6.0627	6.65304	7.3796	7.94097	9.30005	4.9244	5.89178	5.2957	5.17775	6.9453	6.6042	7.16888	6.87308	8.02995	5.66856	81.1093	1.1942	0.00232336	0.0590132
CEACAM3	CEACAM3	1084	CD66D|CEA|CGM1|W264|W282	carcinoembryonic antigen-related cell adhesion molecule 3	4.81249	5.3004	5.09629	4.02304	4.33614	4.14264	4.95012	3.97173	5.04381	4.98133	4.33397	5.00384	4.95104	6.41361	4.81701	3.80949	4.4379	4.07997	5.24162	6.24769	7.06459	7.74564	5.15573	5.48842	4.38497	3.45528	5.53332	4.5607	5.85902	4.71875	7.84635	4.01321	33.2868	1.83403	0.00135729	0.0410418
CEBPB	CEBPB	1051	C/EBP-beta|IL6DBP|NF-IL6|TCF5	CCAAT/enhancer binding protein (C/EBP)_ beta	10.029	10.749	10.566	10.4404	11.1061	12.3126	10.9095	10.1232	11.4607	10.7212	10.347	11.1057	10.7663	11.0587	10.5295	10.3073	9.93615	9.97768	10.8628	11.5218	11.6129	11.4248	11.4391	11.3703	11.5039	10.413	10.9602	10.5149	10.5065	11.4805	10.821	10.1599	1839.27	0.296619	0.101911	0.399466
CEBPD	CEBPD	1052	C/EBP-delta|CELF|CRP3|NF-IL6-beta	CCAAT/enhancer binding protein (C/EBP)_ delta	9.45635	9.24003	9.39526	9.25072	10.1555	10.1351	9.83277	8.30563	10.6018	9.47703	8.53725	9.91945	10.1685	9.89536	9.21811	9.36408	8.56993	8.64476	9.3676	10.0876	9.67908	9.55825	9.95543	9.26893	9.9831	8.23664	9.97823	9.68493	9.56638	10.2654	8.11795	8.62202	701.523	0.0021793	0.991129	0.999487
CFLAR	CFLAR	8837	CASH|CASP8AP1|CLARP|Casper|FLAME|FLAME-1|FLAME1|FLIP|I-FLICE|MRIT|c-FLIP|c-FLIPL|c-FLIPR|c-FLIPS	CASP8 and FADD-like apoptosis regulator	10.7475	10.6797	10.8385	10.7748	10.1297	11.2512	10.3386	10.5173	10.379	10.9912	10.4901	10.7744	10.8901	10.9246	10.7526	10.3448	10.7742	10.7524	10.809	10.7238	10.6587	10.4769	10.3345	10.5854	10.5035	10.5459	10.9765	10.7424	10.7087	10.8731	10.5316	10.5297	1626.11	-0.0562463	0.464476	0.776164
CHEK1	CHEK1	1111	CHK1	checkpoint kinase 1	5.81249	6.11113	6.09629	6.44337	5.6387	6.8796	6.00902	6.3175	5.53685	5.92244	5.75846	6.03626	5.88594	5.7106	5.55398	6.30135	6.17486	5.33151	5.90154	5.92832	5.37595	5.22985	5.75839	6.00996	5.09867	5.68794	6.26539	5.76617	5.73349	5.93448	5.82559	5.62202	58.2552	-0.262427	0.137787	0.451003
CHUK	CHUK	1147	IKBKA|IKK-alpha|IKK1|IKKA|NFKBIKA|TCF16	conserved helix-loop-helix ubiquitous kinase	7.82879	7.84134	7.95689	8.07513	7.44048	7.8056	7.69906	7.62517	7.77274	7.98853	8.16285	8.18827	8.17872	8.27302	8.11657	7.80949	8.35119	7.75912	7.87388	8.00296	7.82454	7.91651	7.68624	7.89617	7.53553	7.48208	8.15847	8.17721	8.02895	8.36074	8.36452	7.65706	244.287	0.00719912	0.952806	0.994172
CIITA	CIITA	4261	C2TA|CIITAIV|MHC2TA|NLRA	class II_ major histocompatibility complex_ transactivator	8.49261	8.19303	8.07718	8.45521	8.79557	9.41565	7.75748	7.52632	8.02364	8.79691	8.53725	8.57232	8.24295	8.7085	8.29648	7.4677	8.16763	7.69328	7.45574	8.07968	8.48028	7.41945	8.30171	8.49133	9.05626	7.68025	7.6896	8.62195	8.42381	8.62874	8.8151	8.15071	307.848	-0.0488737	0.774376	0.945081
CISH	CISH	1154	BACTS2|CIS|CIS-1|G18|SOCS	cytokine inducible SH2-containing protein	7.96777	6.93191	8.71255	8.58663	8.31189	9.04953	8.19805	7.38677	6.94714	8.69062	6.96868	7.02015	7.40273	7.81181	7.88916	7.40941	9.164	7.72108	8.91064	5.59999	7.0803	7.77371	6.23373	5.70415	7.01724	6.92777	7.29453	7.79461	8.29087	7.19082	4.96499	7.24587	181.802	-0.750165	0.0220996	0.201071
CLCF1	CLCF1	23529	BSF-3|BSF3|CISS2|CLC|NNT-1|NNT1|NR6	cardiotrophin-like cytokine factor 1	6.30726	6.8291	6.65572	6.93557	5.85551	7.55767	6.02813	6.72662	5.96135	6.35984	7.44359	6.54441	6.23861	6.4442	5.7984	5.45335	5.81641	6.44254	6.82658	6.94103	6.66699	6.18038	7.2712	7.91793	7.65998	6.94071	6.61646	6.1259	6.34015	6.06833	6.79388	6.37778	94.7744	0.431376	0.0425637	0.262496
CMKLR1	CMKLR1	1240	CHEMERINR|ChemR23|DEZ|RVER1	chemerin chemokine-like receptor 1	7.84491	7.25231	8.00823	8.0597	7.59917	8.20153	7.70501	7.89456	6.66397	8.22622	7.28571	6.63187	7.83512	7.67665	7.5977	7.07628	7.4379	7.52055	6.44325	7.09113	7.67736	6.27768	5.61029	7.98131	7.1505	5.65692	8.19371	7.56438	7.717	6.59744	6.84635	6.75737	159.241	-0.49557	0.0374881	0.251023
CNTF	CNTF	1270	HCNTF	ciliary neurotrophic factor	6.99692	6.72722	6.62972	6.22098	5.07311	6.25811	5.17252	6.16813	5.64648	6.64126	6.99293	6.75387	6.43343	6.42388	6.70154	6.39446	6.68075	6.44254	6.58644	6.82924	6.43416	6.45456	6.1822	7.23466	6.62376	6.22082	6.83059	6.4136	6.87397	7.13959	6.8151	6.70251	89.9215	0.334366	0.0805711	0.353846
CPA3	CPA3	1359	MC-CPA	carboxypeptidase A3 (mast cell)	4.35306	3.53959	4.01829	3.39501	3.01421	2.55767	3.7802	2.38677	2.61086	4.24437	3.89339	4.79234	3.77047	4.67665	3.77954	3.39446	3.11597	4.54564	4.50465	3.75199	3.96655	3.66101	3.9858	2.11919	3.32608	1.71832	3.55757	4.99038	4.08141	4.40841	3.96499	4.77874	13.0761	0.756484	0.159829	0.495568
CR2	CR2	1380	C3DR|CD21|CR|CVID7|SLEB9	complement component (3d/Epstein Barr virus) receptor 2	5.87662	4.6916	4.65572	5.71693	4.95281	4.14264	4.95012	5.19412	4.68124	5.72979	5.78648	5.93673	5.1115	5.26161	4.66089	5.80949	4.99044	5.44254	5.18272	5.21666	5.1163	5.38347	4.64877	4.53422	4.54847	4.77721	4.9726	6.01208	5.55946	5.22398	6.28692	5.01321	36.4945	0.0822505	0.786753	0.95214
CREB3L2	CREB3L2	64764	BBF2H7	cAMP responsive element binding protein 3-like 2	8.40834	8.32095	8.05782	8.43143	7.8471	8.41565	7.89914	8.03782	7.85117	7.94481	8.27091	7.68396	8.16049	8.21507	8.00734	8.0479	8.11597	8.43585	8.06128	8.21143	8.10098	7.76534	8.24633	8.38597	8.30336	8.00372	8.48673	8.17961	8.02895	7.61004	7.72269	7.8662	273.925	-0.0353028	0.704341	0.917941
CREB5	CREB5	9586	CRE-BPA|CREB-5	cAMP responsive element binding protein 5	7.95297	7.90105	8.07718	7.84846	8.42925	8.2301	7.0186	6.16813	8.20182	8.35984	8.02855	8.3126	8.67575	9.27727	8.29316	6.87558	7.5754	6.75375	7.65304	8.1498	8.3481	8.82021	7.93222	7.94361	8.58974	6.19944	8.07694	8.19154	8.54085	9.05917	8.33912	6.73567	248.132	0.158349	0.543835	0.830133
CREBBP	CREBBP	1387	CBP|KAT3A|RSTS	CREB binding protein	10.3275	10.4411	10.4182	10.07	9.97421	11.4125	9.57948	10.2432	9.88884	10.6286	10.4326	10.1883	10.2023	10.3771	10.2973	10.3232	10.4837	10.4062	10.6194	10.5313	10.5067	10.3614	9.99516	10.6551	10.5266	10.5008	10.3879	10.3895	10.4238	10.6341	10.7206	10.6785	1346.07	0.143455	0.140402	0.455115
CRLF2	CRLF2	64109	CRL2|CRLF2Y|TSLPR	cytokine receptor-like factor 2	4.16041	3.45713	3.17029	3.2575	3.88868	4.14264	3.86766	4.19412	3.09628	3.5074	3.671	3.35177	3.32301	3.67665	2.99104	3.80949	4.11597	3.59455	4.2982	3.01503	3.05402	3.45456	4.10128	3.99366	4.20055	3.83379	3.23564	3.85288	2.59599	3.67144	3.52442	2.8612	12.065	0.502748	0.227075	0.564113
CRTAM	CRTAM	56253	CD355	cytotoxic and regulatory T cell molecule	7.92291	7.02072	6.97765	8.2575	7.24943	8.28559	7.67502	7.00148	6.93278	7.25634	7.01677	7.66335	7.63836	7.38762	7.7984	7.86478	7.13092	7.91648	7.45574	7.25789	6.73474	7.62448	7.01555	6.34158	6.74111	6.8476	7.43858	7.66024	7.30748	7.69529	7.18467	6.90073	163.15	-0.364645	0.0375547	0.251023
CSF1	CSF1	1435	CSF-1|MCSF	colony stimulating factor 1 (macrophage)	5.81249	6.16408	6.24068	5.74293	5.6387	3.55767	6.08398	6.3175	5.53685	5.89207	5.75846	5.18827	5.33931	5.92819	4.99104	6.69214	6.33836	6.0627	5.5285	4.94103	5.34159	4.98294	5.44523	5.26214	4.8704	5.38128	5.3786	5.6042	5.02895	3.22398	5.41751	5.49863	44.4681	-0.745683	0.00789717	0.111438
CSF1R	CSF1R	1436	C-FMS|CD115|CSF-1R|CSFR|FIM2|FMS|HDLS|M-CSF-R	colony stimulating factor 1 receptor	10.4977	10.9607	11.3392	10.9807	11.3548	10.7768	11.1267	9.66056	11.9069	11.3873	9.86411	11.4301	11.446	11.5101	11.4631	10.5876	9.83707	9.67776	10.2106	10.8964	11.2655	10.5256	11.0265	11.4837	11.9545	9.60706	11.0659	11.2349	10.7263	11.4387	10.0243	8.9604	1807.29	-0.0942216	0.686279	0.909219
CSF3R	CSF3R	1441	CD114|GCSFR	colony stimulating factor 3 receptor (granulocyte)	10.3188	10.8301	10.2428	10.4324	11.0767	10.8477	10.1959	8.81722	11.1913	10.9858	10.4469	11.5238	10.6425	11.9374	10.6953	9.81231	10.207	9.36185	10.4503	11.3761	12.2383	11.6986	10.5645	11.1973	11.1345	8.8849	10.8193	10.8808	11.0105	11.745	11.6456	9.89707	1689.23	0.4691	0.0782576	0.353846
CSH2/GH2	CSH2/GH2	NA	NA	NA	5.25995	4.45713	4.84836	3.52054	4.75118	4.8796	2.58755	3.38677	2.61086	5.24437	4.47835	3.71434	3.25589	3.74376	3.53161	3.61685	3.70093	4.21122	4.24162	2.56757	2.66699	2.33908	4.30773	4.28911	3.54847	4.65692	3.8986	3.33831	3.85902	2.57191	3.30203	2.69128	13.4771	-1.14491	0.0439433	0.265752
CTBP2	CTBP2	1488	-	C-terminal binding protein 2	7.84491	7.68708	7.46307	6.84247	7.22367	6.46456	7.23963	6.53651	7.33332	7.82933	7.58588	7.02015	7.16278	7.33418	7.2865	5.80949	6.87086	7.1306	6.4804	6.88293	7.0803	7.02558	6.53012	7.68904	7.574	6.54275	7.11011	6.96836	7.2048	7.27235	6.92652	6.57392	135.199	-0.178475	0.302657	0.655929
CTF1	CTF1	1489	CT-1|CT1	cardiotrophin 1	4.93802	3.07011	4.01829	5.32789	4.42925	4.55767	2.10213	3.8462	3.28893	3.33748	4.47835	4.63187	3.32301	3.60626	3.53161	4.50993	3.99044	3.3881	3.50465	3.10814	3.35887	2.33908	4.40084	4.23466	3.32608	2.94071	4.45803	3.19392	3.59599	1.76455	3.52442	3.77874	12.8572	-0.833827	0.0839919	0.357678
CTLA4	CTLA4	1493	ALPS5|CD|CD152|CELIAC3|CTLA-4|GRD4|GSE|IDDM12	cytotoxic T-lymphocyte-associated protein 4	8.69291	9.56196	8.70011	8.37437	8.5114	8.04953	8.24372	10.0627	9.1438	8.8413	9.23832	8.21684	8.4672	8.61749	8.33574	9.07628	10.4808	9.08854	9.50465	8.7006	8.76745	8.509	9.00817	8.55103	7.81793	9.58044	9.54246	7.81636	9.14442	8.1221	9.40706	10.0543	471.841	0.0157997	0.939979	0.993929
CTSW	CTSW	1521	LYPN	cathepsin W	11.8509	11.2234	10.8526	11.6045	9.98	12.2372	11.6765	11.3497	10.7738	11.127	11.5434	10.6711	11.2586	10.4097	9.40043	10.6281	10.5154	11.6624	11.4279	11.6882	11.1933	10.1772	11.6547	11.2528	10.3531	11.3937	11.7022	10.9446	11.3428	9.77997	10.773	10.6433	2096.99	-0.0634054	0.760769	0.945081
CUL1	CUL1	8454	-	cullin 1	9.98605	10.1254	9.85399	10.0283	9.69838	8.93271	9.89654	10.1383	9.93098	10.0257	10.1521	9.75387	10.0279	9.92909	9.89246	10.0692	10.5408	10.2365	10.1921	9.91791	9.9193	9.71049	9.50413	9.42449	9.51919	10.1305	10.0926	10.1078	10.1734	9.87569	10.1641	10.0322	980.21	-0.0498041	0.581046	0.844312
CUL2	CUL2	8453	-	cullin 2	9.42452	9.54334	9.41061	9.4689	9.39792	11.2442	9.16606	9.57412	9.23729	9.64354	10.046	9.55843	9.38714	9.37047	9.45642	9.36408	10.164	9.62429	9.83855	9.71916	9.63189	9.68707	9.51197	9.47674	9.44502	9.76817	9.6351	9.62018	9.76591	10.0407	10.5476	9.76809	816.351	0.0666956	0.648284	0.886574
CXCL1/2/3	CXCL1/2/3	NA	NA	NA	5.44052	4.6916	4.5488	4.1835	3.88868	2.55767	3.68709	4.70869	4.37639	4.24437	4.84093	4.86634	5.47829	5.47416	3.11657	4.80949	5.05457	3.27262	4.88316	4.06234	5.21448	5.32397	5.25882	4.92654	4.38497	4.38128	5.3231	4.61842	4.08141	2.76455	4.84635	3.69128	22.143	0.401216	0.364138	0.705306
CXCL11	CXCL11	6373	H174|I-TAC|IP-9|IP9|SCYB11|SCYB9B|b-R1	chemokine (C-X-C motif) ligand 11	4.93802	4.01352	4.30779	3.2575	4.01421	5.14264	4.02813	2.70869	3.28893	4.14483	4.6096	4.24485	2.86358	3.80789	3.92393	3.39446	3.33836	3.00958	2.40512	3.35607	2.13648	2.21355	4.40084	3.23466	3.91104	4.22082	4.65068	3.11592	3.73349	3.67144	3.41751	3.77874	12.6853	-0.752907	0.143918	0.463898
CXCL8	CXCL8	3576	GCP-1|GCP1|IL8|LECT|LUCT|LYNAP|MDNCF|MONAP|NAF|NAP-1|NAP1	chemokine (C-X-C motif) ligand 8	7.2357	9.1145	5.89276	6.31061	7.58912	7.64514	8.93248	9.43389	8.08334	8.13189	5.44359	8.02015	11.8517	9.76006	4.77954	10.3113	9.24868	5.04521	10.6558	6.17423	6.88542	6.76534	6.04469	8.91793	6.88066	6.73327	10.6855	8.50632	6.6491	5.25641	5.62396	6.71365	203.137	-0.615701	0.3256	0.669112
CXCR3	CXCR3	2833	CD182|CD183|CKR-L2|CMKAR3|GPR9|IP10-R|Mig-R|MigR	chemokine (C-X-C motif) receptor 3	7.81249	7.47295	8.05782	8.16439	7.58912	9.28559	7.76888	7.69055	7.30015	7.7038	7.14132	6.63187	7.52179	7.31775	7.11657	8.4677	7.98222	7.8374	7.65304	6.90255	7.3285	6.38347	8.1822	7.16358	6.83915	7.66474	7.77996	7.5717	6.96056	6.59744	6.84635	6.83083	179.327	-0.574859	0.00325785	0.0795667
CXCR6	CXCR6	10663	BONZO|CD186|STRL33|TYMSTR	chemokine (C-X-C motif) receptor 6	7.33034	6.43576	6.87073	7.47473	7.11575	8.14264	7.10213	6.49529	6.79672	8.45642	7.8275	7.57783	7.74927	7.22685	8.05909	7.88631	7.25893	7.95444	7.35265	7.71916	7.21922	6.69076	8.99703	5.62169	5.91104	6.99134	8.08113	8.16274	8.05542	8.195	7.13492	7.27624	170.253	0.122443	0.645729	0.886574
CYLD	CYLD	1540	BRSS|CDMT|CYLD1|CYLDI|EAC|MFT|MFT1|SBS|TEM|USPL2	cylindromatosis (turban tumor syndrome)	10.5404	10.8306	10.7264	10.5558	10.0384	11.4157	10.1896	10.9895	10.3251	10.8482	10.7442	10.4942	10.3857	10.1738	10.4836	10.9388	11.3025	11.0697	11.4063	10.7876	10.8534	11.0507	10.2557	10.344	10.2976	10.9788	10.6056	10.6069	11.0323	10.7397	10.9069	11.1594	1688.08	0.107531	0.343346	0.687668
CYP26A1	CYP26A1	1592	CP26|CYP26|P450RAI|P450RAI1	cytochrome P450_ family 26_ subfamily A_ polypeptide 1	4.67499	3.53959	3.65572	3.39501	4.33614	4.14264	3.58755	3.70869	2.61086	4.33748	4.78648	4.12937	3.1855	4.03922	3.4385	4.26892	4.33836	3.68766	1.59776	2.91549	1.96655	2.66101	4.40084	3.70415	3.91104	3.83379	4.04299	2.26792	3.59599	2.34951	3.62396	3.39172	11.8467	-1.18884	0.0132194	0.152624
CYP26C1	CYP26C1	340665	FFDD4	cytochrome P450_ family 26_ subfamily C_ polypeptide 1	4.35306	3.45713	4.01829	2.2575	3.01421	2.55767	2.7802	1.97173	2.28893	4.14483	4.25596	2.86634	3.1855	2.86929	3.33897	2.80949	3.99044	3.93558	3.59776	3.1956	1.77391	2.66101	3.20819	4.17808	4.06304	3.71832	3.11011	3.26792	3.08141	1.76455	2.52442	4.01321	9.16031	0.286621	0.518502	0.810957
CYP4A11/22	CYP4A11/22	NA	NA	NA	5.87662	4.07011	4.17029	2.74293	4.42925	3.55767	3.58755	4.19412	1.87389	5.29167	4.89339	4.00384	3.44854	3.60626	3.4385	4.26892	3.99044	3.49501	2.59776	2.80858	2.55152	1.75412	5.15573	3.78215	3.32608	2.94071	3.45803	3.11592	3.59599	3.22398	3.41751	3.77874	12.4574	-1.35669	0.021043	0.196505
DAPP1	DAPP1	27071	BAM32	dual adaptor of phosphotyrosine and 3-phosphoinositides	9.6614	10.1568	9.5932	9.87221	9.94889	10.2372	9.68408	8.86655	9.82615	9.93367	9.97782	10.0621	10.2288	10.568	9.93249	9.40941	10.2892	9.70028	9.85986	9.59999	9.82997	10.5779	9.41486	8.5115	9.71266	9.0068	9.60196	10.2069	10.0636	10.5839	10.0513	9.10491	900.65	-0.100953	0.5465	0.831583
DCTN6	DCTN6	10671	WS-3|WS3|p27	dynactin 6	8.80427	9.16408	8.69385	8.90424	8.42925	9.29914	8.51152	8.9941	8.86257	8.55664	9.24591	9.18104	8.90112	8.72935	8.76523	8.79249	8.94886	9.12437	9.50765	9.73932	9.14522	9.37434	9.42043	9.11354	8.78277	9.40014	8.9407	8.86634	9.0256	9.19291	9.42615	9.23431	524.09	0.358102	0.000680206	0.0388569
DGKA	DGKA	1606	DAGK|DAGK1|DGK-alpha	diacylglycerol kinase_ alpha 80kDa	9.60099	9.40859	9.44455	9.10048	9.13315	10.1724	8.97495	9.60109	8.91828	9.40087	9.57388	8.98736	9.14666	8.64188	9.20227	9.58428	10.1178	10.0408	9.89926	8.71732	9.10483	9.38438	9.21462	8.55659	9.08984	10.3646	8.90098	9.30793	9.72321	8.70707	9.34642	10.2109	657.944	-0.0208496	0.897117	0.990695
DGKZ	DGKZ	8525	DAGK5|DAGK6|DGK-ZETA|hDGKzeta	diacylglycerol kinase_ zeta	10.7281	10.678	10.7233	10.5026	10.6252	10.3969	10.5141	10.8936	10.48	10.6884	10.6329	10.5556	10.6243	10.5077	10.6845	10.6906	10.6238	10.8163	10.7245	10.464	10.5159	10.383	10.6188	10.6493	10.5143	10.996	10.7546	10.6607	10.5652	10.0592	10.1579	11.0444	1561.32	-0.0320641	0.670777	0.899874
DHRS3	DHRS3	9249	DD83.1|RDH17|Rsdr1|SDR1|SDR16C1|retSDR1	dehydrogenase/reductase (SDR family) member 3	9.03956	8.8043	8.73101	8.2575	8.71002	9.51187	8.71389	9.68368	8.65087	9.3431	9.39665	8.14432	8.52	8.00201	8.43549	9.00917	9.05457	9.36008	9.47274	9.06524	9.02184	9.34751	9.15573	8.46496	8.44847	9.82161	8.70596	8.46759	9.00538	8.35701	8.78584	9.68422	481.58	0.1397	0.400213	0.732378
DIABLO	DIABLO	56616	DFNA64|SMAC	diablo_ IAP-binding mitochondrial protein	8.08098	8.13454	8.13377	8.09039	8.0803	10.0415	7.93502	8.20694	7.78877	8.13189	8.29549	7.79234	8.12332	8.00543	7.80773	7.89696	8.3639	8.03638	8.01983	8.08828	7.90024	8.11387	8.08032	8.48551	8.08984	8.12771	8.16638	7.99856	8.04885	8.22808	8.26396	8.03557	282.777	-0.151735	0.320914	0.668132
DLD	DLD	1738	DLDD|DLDH|E3|GCSL|LAD|PHE3	dihydrolipoamide dehydrogenase	9.80839	9.81261	9.82278	9.9468	9.70304	10.1724	9.87823	9.81722	9.89255	10.104	10.417	10.3388	10.2056	10.1524	10.0315	9.76369	10.2859	10.0186	10.2051	10.4662	10.1277	10.21	9.87048	9.79749	9.87168	9.7862	9.93954	10.0989	10.2107	10.6487	10.6734	9.65562	1063.17	0.124291	0.227494	0.564113
DLL4	DLL4	54567	hdelta2	delta-like 4 (Drosophila)	3.67499	3.61759	2.84836	3.84247	4.2366	4.8796	4.23963	2.38677	4.45885	4.33748	4.1735	4.24485	3.44854	3.80789	4.05517	3.39446	4.23145	2.85758	3.40512	3.01503	3.72144	3.07605	3.86027	2.99366	3.54847	3.94071	3.55757	3.70088	3.73349	2.76455	3.52442	3.93921	12.7497	-1.01294	0.0244256	0.203041
DNM1L	DNM1L	10059	DLP1|DRP1|DVLP|DYMPLE|EMPF|HDYNIV	dynamin 1-like	8.68398	8.73599	8.76723	8.67704	8.51671	8.48841	8.26804	8.41467	8.48368	8.97047	9.22046	8.51596	8.78987	8.81181	8.84902	8.39446	9.0388	8.81436	8.7115	8.81377	8.57388	8.72134	8.55059	8.71164	8.74393	8.74438	8.84543	8.77413	8.89244	9.18029	9.42442	8.77874	429.677	0.136826	0.136366	0.451003
DNMT3A	DNMT3A	1788	DNMT3A2|M.HsaIIIA|TBRS	DNA (cytosine-5-)-methyltransferase 3 alpha	9.21725	9.15103	8.80836	8.74936	8.88458	9.17238	8.50812	9.19734	8.36039	8.97047	9.00788	8.86634	8.77945	8.52988	9.00937	9.36791	9.26233	9.64476	9.30857	8.72652	8.68765	8.84555	8.50413	8.88295	8.75792	9.55332	8.56357	9.12714	9.16888	8.20334	8.30203	9.89951	490.487	-0.0280815	0.849081	0.971814
DRAP1	DRAP1	10589	NC2-alpha	DR1-associated protein 1 (negative cofactor 2 alpha)	9.8727	9.95932	9.83136	9.95655	9.98576	11.1464	10.3106	10.2416	10.0882	9.6751	9.72266	9.84362	9.75612	9.75194	9.48581	9.86748	9.72822	9.996	9.84687	9.8993	10.038	9.89047	10.068	9.95629	9.98548	9.70511	9.69097	9.64643	9.88693	9.33441	9.62996	9.72608	949.725	-0.185731	0.0621656	0.314242
DTX4	DTX4	23220	RNF155	deltex 4_ E3 ubiquitin ligase	4.35306	4.76198	4.5488	4.63601	5.38345	4.14264	4.53509	4.77908	4.53685	5.09236	5.44359	4.86634	4.22113	5.43408	4.95788	4.97942	3.85294	4.14709	4.55196	5.51753	5.25196	5.18038	5.53012	4.85615	5.06304	5.04025	4.65068	4.99038	4.91791	4.89383	6.48525	4.33513	29.3037	0.805088	0.0143666	0.157289
DUSP1	DUSP1	1843	CL100|HVH1|MKP-1|MKP1|PTPN10	dual specificity phosphatase 1	11.7846	12.7979	11.7295	11.4174	12.0627	12.674	13.3535	12.782	12.5129	12.0059	12.0421	12.0156	14.0524	12.5647	11.3814	13.4502	11.9303	11.4674	13.1306	12.2526	11.6568	11.7337	12.2762	13.245	13.3335	12.5848	13.358	12.4447	11.7381	12.0791	11.5602	12.3839	5289.08	0.00973558	0.969389	0.994172
DVL1	DVL1	1855	DRS2|DVL|DVL1L1|DVL1P1	dishevelled segment polarity protein 1	7.02548	6.70952	6.60325	6.53549	6.40653	6.25811	6.18959	7.30563	6.19582	6.29167	6.31486	6.56678	6.24728	6.33961	6.55398	7.03831	6.38899	6.92606	6.83617	6.65503	6.36743	6.54853	6.53012	5.97717	6.18406	6.95353	6.15847	6.5459	6.76591	6.04995	6.34642	7.11754	92.3579	-0.0135581	0.913753	0.99355
E2F1	E2F1	1869	E2F-1|RBAP1|RBBP3|RBP3	E2F transcription factor 1	5.25995	5.27656	4.65572	5.42743	5.01421	3.55767	4.90948	4.8462	4.87389	5.24437	5.33397	4.54441	5.69647	5.03922	4.4385	5.13142	4.85294	5.14709	5.50465	5.25789	4.96655	5.29328	5.86027	5.89178	5.02652	5.41876	5.26539	4.50058	4.79762	4.80895	4.57505	5.3637	33.2582	0.438519	0.0964926	0.391606
E2F2	E2F2	1870	E2F-2	E2F transcription factor 2	5.99692	5.99902	6.27463	7.1835	6.59917	8.08123	6.45262	5.51605	6.33332	6.0099	5.04023	6.56678	6.38714	6.5035	6.14632	6.56438	5.28589	5.54564	5.62013	5.99078	5.79944	6.70248	6.12876	6.34158	6.37047	4.83379	6.30889	5.77888	6.13204	6.08648	5.52442	5.4192	69.076	-0.447769	0.0750857	0.347423
E2F5	E2F5	1875	E2F-5	E2F transcription factor 5_ p130-binding	6.16041	5.77906	5.09629	6.78106	4.95281	6.8056	6.27205	5.55669	5.19582	6.38187	6.64063	6.47515	6.1855	6.3067	5.88916	5.89696	6.50829	5.99144	5.37912	5.35607	6.1163	5.97329	5.10128	4.66351	4.74111	5.65692	5.62796	7.17481	6.44398	5.59744	6.78315	6.21484	60.8966	-0.171908	0.499581	0.801417
ECHS1	ECHS1	1892	ECHS1D|SCEH	enoyl CoA hydratase_ short chain_ 1_ mitochondrial	7.56251	7.76627	7.74318	7.81209	8.04396	7.94999	7.91975	7.8625	8.16544	7.99569	7.47835	7.71434	7.96686	7.87679	7.78428	7.88631	7.78839	7.66494	7.43065	7.76992	7.56647	7.55178	7.60051	7.22771	7.44847	7.70321	7.7851	7.83473	7.50288	7.78692	6.91674	7.45283	208.657	-0.279995	0.000805301	0.0388569
EFNA1	EFNA1	1942	B61|ECKLG|EFL1|EPLG1|LERK-1|LERK1|TNFAIP4	ephrin-A1	4.81249	4.22765	4.84836	3.84247	5.07311	5.14264	3.7802	4.63469	3.98937	3.92244	4.72989	4.4513	4.44854	4.28433	4.70154	5.45335	5.23145	4.14709	5.08961	4.35607	3.87344	5.42654	4.9244	3.23466	3.98904	4.22082	4.17424	4.46955	4.08141	4.15687	3.41751	5.0836	21.771	-0.0333586	0.934757	0.993929
EGF	EGF	1950	HOMG4|URG	epidermal growth factor	4.52298	5.96958	4.17029	4.1835	3.01421	2.55767	4.48064	4.19412	3.74836	4.14483	5.57789	5.4513	4.67093	4.67665	4.11657	3.80949	5.38899	5.04521	5.12132	4.35607	4.09584	5.85215	5.04469	2.53422	3.98904	4.59279	4.60487	4.07527	4.27406	5.08648	3.62396	4.82056	21.5719	0.093822	0.853527	0.971814
EHHADH	EHHADH	1962	ECHD|FRTS3|L-PBE|LBFP|LBP|PBFE	enoyl-CoA_ hydratase/3-hydroxyacyl CoA dehydrogenase	5.87662	4.8291	5.49222	5.69046	5.12969	3.55767	5.56156	4.8462	4.87389	5.72979	5.29549	5.49861	5.85226	5.28433	5.77954	5.05742	5.28589	5.5703	4.80721	4.06234	4.69447	4.33908	4.9858	4.11919	4.32608	4.13335	5.11011	5.07527	5.22826	5.01248	4.30203	4.0836	31.6487	-0.955288	0.000369762	0.0388569
EIF4B	EIF4B	1975	EIF-4B|PRO1843	eukaryotic translation initiation factor 4B	12.5649	12.6506	12.5656	12.5501	12.496	12.9553	12.79	13.3278	12.7803	12.9579	12.6022	12.8159	12.5093	12.3866	12.3826	12.8722	12.8566	12.6806	13.1043	12.7791	12.7795	12.8105	12.5404	11.8788	11.8584	13.1864	12.386	12.7153	12.8351	12.6686	12.6424	13.0508	6593.78	-0.0201965	0.830587	0.969527
ELOVL2	ELOVL2	54898	SSC2	ELOVL fatty acid elongase 2	3.67499	3.61759	3.84836	3.39501	2.75118	4.14264	3.7802	3.8462	3.61086	3.79691	4.08604	3.54441	3.38714	3.45426	3.77954	3.97942	3.53101	3.59455	3.68522	3.1956	2.77391	2.75412	4.20819	3.44111	2.32608	3.71832	4.11011	3.90019	3.44398	2.08648	2.88699	3.15071	11.1921	-0.111361	0.825203	0.966796
ELOVL3	ELOVL3	83401	CIG-30|CIG30	ELOVL fatty acid elongase 3	5.25995	3.95463	4.30779	4.1055	4.88868	5.14264	3.68709	3.70869	3.98937	3.79691	4.99293	4.54441	4.22113	4.23853	3.99104	4.61685	2.85294	3.3881	3.68522	4.15253	2.66699	3.27768	4.57076	3.92654	4.54847	2.94071	3.9726	3.64643	3.73349	3.76455	3.03899	2.49863	15.3585	-0.922832	0.0246208	0.203041
ELOVL4	ELOVL4	6785	ADMD|CT118|ISQMR|SCA34|STGD2|STGD3	ELOVL fatty acid elongase 4	6.0535	5.25231	5.60325	5.1055	5.2366	4.8796	4.90948	5.43116	4.09628	6.03792	6.27586	4.54441	5.79431	5.01225	5.76043	6.4242	5.17486	6.33151	6.27019	5.03888	5.66699	5.21355	5.64877	4.53422	4.98904	5.52567	6.15847	5.72735	5.88877	4.76455	5.62396	5.04883	43.3575	0.0218351	0.946572	0.993929
ELOVL7	ELOVL7	79993	-	ELOVL fatty acid elongase 7	7.71061	9.04562	6.80256	6.1055	6.07311	6.55767	6.08398	6.08721	6.33332	5.69503	7.92524	7.76358	7.33118	7.22097	6.54284	6.23576	8.2792	7.60055	7.83617	7.44799	6.87944	9.09062	7.16902	4.89178	6.8072	7.02817	6.74871	6.27691	7.21657	8.17394	6.41751	7.62202	130.803	0.167281	0.638997	0.886574
ENTPD1	ENTPD1	953	ATPDase|CD39|NTPDase-1|SPG64	ectonucleoside triphosphate diphosphohydrolase 1	9.78351	9.83625	9.61985	10.2129	10.3346	11.9923	9.73148	8.75745	10.5237	10.3375	10.0504	10.8006	10.411	10.7011	10.4981	9.31332	9.78367	8.85507	9.36925	10.4323	10.2062	10.5334	9.88264	9.75218	10.4011	8.50404	10.0685	10.1832	10.3198	11.4125	10.9501	9.18513	1086.69	-0.0359292	0.884946	0.985861
EOMES	EOMES	8320	TBR2	eomesodermin	6.67499	5.67345	6.43333	6.92426	5.75118	7.36503	6.23963	6.14165	6.07029	7.10566	6.37144	6.03626	6.13036	6.23853	6.7984	5.45335	6.05457	6.22682	5.5285	6.14156	5.82454	4.7314	6.74069	5.36711	5.35582	5.52567	7.09362	6.35538	5.82865	5.99337	6.33178	5.69128	70.0933	-0.397873	0.126127	0.444947
FADD	FADD	8772	GIG3|MORT1	Fas (TNFRSF6)-associated via death domain	7.41915	6.53959	7.3241	7.42743	7.26214	8.89752	7.18108	6.82971	7.00317	7.54693	7.27586	7.32577	7.0335	7.16085	7.25953	7.25244	7.32542	7.52686	7.49863	7.60399	7.49012	7.97086	7.42321	5.99366	6.63593	7.49091	7.00823	7.53845	7.42381	7.3866	6.80453	7.21484	155.804	-0.0665092	0.692748	0.912645
FAM30A	FAM30A	9834	C14orf110|FAM30A|HSPC053|KIAA0125	KIAA0125	8.01127	6.67345	6.60325	8.11548	7.08746	8.41565	6.49444	6.34096	6.37639	7.22012	7.86082	7.88426	7.77646	7.32325	7.14632	6.64238	7.10086	6.65344	7.00715	6.31759	6.92656	6.5223	6.90863	6.44111	7.03573	6.8476	6.55757	8.10334	8.07496	7.57833	8.0435	7.22266	143.613	-0.0976562	0.674268	0.90139
FAS	FAS	355	ALPS1A|APO-1|APT1|CD95|FAS1|FASTM|TNFRSF6	Fas cell surface death receptor	8.44052	8.70058	9.28299	9.00704	8.81727	10.0495	8.86235	8.94901	8.90731	9.0957	8.40345	9.02823	8.88871	8.63306	8.73128	8.46054	8.84389	8.59154	8.66654	8.69498	8.95382	8.58701	8.8229	8.13414	8.34103	8.65299	9.18984	8.49481	8.96406	8.86521	9.2029	7.99962	442.479	-0.200251	0.134776	0.451003
FASLG	FASLG	356	ALPS1B|APT1LG1|APTL|CD178|CD95-L|CD95L|FASL|TNFSF6	Fas ligand (TNF superfamily_ member 6)	6.84491	5.34695	6.49222	6.50543	5.42925	6.64514	6.30376	5.59622	5.14691	6.46676	5.96868	5.63187	5.92966	6.05252	6.40198	5.45335	5.4852	6.16339	5.84569	5.61593	5.93234	5.19706	6.15573	5.31558	5.496	5.45528	6.09362	6.06493	5.73349	5.83064	5.76146	4.33513	57.0551	-0.406587	0.0893788	0.370951
FBXW4	FBXW4	6468	DAC|FBW4|FBWD4|SHFM3|SHSF3	F-box and WD repeat domain containing 4	8.80427	8.62706	8.80256	8.36184	7.94495	9.32586	8.48064	8.89059	8.12813	8.97047	8.65589	8.44528	8.37928	8.23853	8.49451	8.4242	8.93615	8.85507	8.87388	8.69122	8.49012	8.33155	8.24004	8.29245	7.89593	8.88155	8.71946	8.62547	8.72114	8.35701	8.82035	8.81798	382.378	-0.0492862	0.636757	0.886574
FCAR	FCAR	2204	CD89|CTB-61M7.2|FcalphaRI	Fc fragment of IgA receptor	7.35306	7.61284	7.34022	7.32789	8.26214	7.76713	7.11111	5.97173	8.10911	7.73836	7.23578	8.61587	8.77796	8.73966	7.34539	7.78677	7.88856	6.33151	7.92868	8.5026	8.56647	9.17933	7.68624	8.44111	8.02652	5.65692	8.45481	7.69753	8.17493	9.02194	8.72549	6.21484	222.825	0.495568	0.084491	0.357678
FCER1G	FCER1G	2207	FCRG	Fc fragment of IgE_ high affinity I_ receptor for; gamma polypeptide	10.4746	10.2952	10.4795	10.316	10.6617	11.509	10.6351	9.15164	10.9137	10.109	10.3316	10.5331	10.6342	10.6697	10.381	9.6487	9.77418	9.52686	9.73219	10.3176	10.1912	10.286	10.2353	10.5594	11.081	9.32811	10.2129	10.2458	10.2642	10.05	9.068	8.92968	1179.99	-0.292187	0.131081	0.447506
FCER2	FCER2	2208	BLAST-2|CD23|CD23A|CLEC4J|FCE2|IGEBF	Fc fragment of IgE_ low affinity II_ receptor for (CD23)	7.21104	7.59367	5.70634	7.2302	7.33614	8.36503	7.31936	7.42019	6.21966	8.14483	8.25094	8.47515	7.51821	8.17003	7.53724	7.39446	7.80713	6.76447	7.28426	7.47008	8.28848	7.98294	6.1822	6.44111	5.96993	7.30328	6.69507	8.40132	8.32934	7.42276	8.0435	7.62202	172.971	-0.0282295	0.913109	0.99355
FCGR1A/B	FCGR1A/B	NA	NA	NA	7.86085	7.8291	7.76723	8.0597	8.94495	8.55767	8.61309	6.40913	9.92917	8.76374	7.75137	8.76358	9.31685	9.19572	9.07851	7.4677	8.33191	7.44254	7.13692	8.7375	8.4095	8.89878	7.3197	6.90055	8.96753	6.55962	8.1545	9.03213	8.85902	10.1011	7.91674	5.9201	297.891	-0.0922561	0.764227	0.945081
FCGR2B	FCGR2B	2213	CD32|CD32B|FCG2|FCGR2|IGFR2	Fc fragment of IgG_ low affinity IIb_ receptor (CD32)	8.53297	7.98805	7.85959	8.47473	8.97228	9.29914	8.13775	7.76181	8.89255	8.7721	8.80714	9.22389	8.5002	8.86553	7.867	7.52374	8.10844	7.88241	8.05719	7.79113	8.25657	7.90386	7.60051	7.00183	6.95057	7.17775	7.98159	9.27354	8.68345	8.84137	9.16828	7.35661	301.246	-0.314364	0.16793	0.511967
FCGR3A/B	FCGR3A/B	NA	NA	NA	11.7625	12.0124	12.7283	12.2637	11.2188	12.8068	12.3583	11.9177	12.4883	12.5036	12.079	12.2569	12.321	12.5864	12.5533	11.2761	11.2589	11.3972	11.5001	12.9391	12.7706	11.4628	11.9151	12.5699	12.1324	10.9423	12.543	11.9272	11.7784	11.7561	11.9602	10.2819	4119.85	-0.140252	0.482749	0.794939
FCRL2	FCRL2	79368	CD307b|FCRH2|IFGP4|IRTA4|SPAP1|SPAP1A|SPAP1B|SPAP1C	Fc receptor-like 2	8.25995	8.03145	7.17029	8.3991	7.77798	9.27192	7.66284	7.52632	7.00317	8.97772	9.46108	8.98736	8.48196	9.00372	8.2697	7.43885	8.62376	7.50144	7.46812	7.98772	8.29971	7.81481	7.34335	7.2137	7.5093	7.86128	7.73283	9.6807	9.37472	8.86784	10.2983	8.18313	301.054	0.217646	0.44725	0.765509
FGF10	FGF10	2255	-	fibroblast growth factor 10	5.25995	3.8291	5.5488	4.63601	4.75118	5.7276	5.20646	5.19412	4.81249	4.6594	5.6096	5.12937	3.67093	3.45426	4.23205	4.97942	4.99044	3.3881	4.35265	3.75199	3.05402	3.56147	5.68624	4.81963	4.78551	4.71832	4.40556	3.70088	3.59599	3.76455	3.52442	3.69128	21.9001	-0.846017	0.0252344	0.205434
FOS	FOS	2353	AP-1|C-FOS|p55	FBJ murine osteosarcoma viral oncogene homolog	8.41915	9.93952	8.37192	8.37852	9.72846	10.3906	10.9426	9.43661	9.34421	9.26229	7.34343	7.06797	11.957	9.7106	7.88034	11.0141	9.37021	6.78569	10.1154	7.91871	7.71139	7.92404	8.40084	10.4862	10.4011	9.22875	10.432	8.99856	7.56868	8.06833	7.30203	8.8612	520.504	-0.579542	0.201524	0.549218
FOXO1	FOXO1	2308	FKH1|FKHR|FOXO1A	forkhead box O1	9.35868	9.39481	8.91983	8.82736	8.75568	9.0171	8.74598	9.55418	8.52255	8.53715	9.66158	8.8018	8.5761	8.253	8.56778	9.60391	9.66543	9.43585	9.54027	8.91227	9.02048	8.93029	8.91654	8.99775	8.93094	9.51922	8.52412	8.84081	9.26274	7.97887	8.88949	9.91287	516.181	0.00654138	0.964581	0.994172
FOXO3	FOXO3	2309	AF6q21|FKHRL1|FKHRL1P2|FOXO2|FOXO3A	forkhead box O3	9.52798	9.61759	9.35219	9.33645	9.18747	9.9923	9.10438	9.36405	9.11865	9.71902	9.09447	9.37413	9.38321	9.56742	9.46383	9.38314	9.2691	9.3724	9.46349	9.68557	9.59682	9.35217	9.06617	9.79514	9.47413	9.0788	9.55305	9.40645	9.45148	9.3626	8.93623	9.39864	676.299	0.00508138	0.949301	0.994172
FOXP3	FOXP3	50943	AIID|DIETER|IPEX|JM2|PIDX|XPID	forkhead box P3	6.0535	5.55949	5.89276	5.29313	5.18414	6.25811	5.48064	6.03062	5.93278	5.89207	5.64063	4.86634	5.13036	5.69372	5.55398	6.48192	6.33836	5.93558	5.78758	5.01503	5.6808	5.63676	5.89269	4.53422	4.54847	4.99134	5.35112	5.21278	6.10695	4.34951	5.94588	6.10067	47.6407	-0.327745	0.124229	0.443798
FPR1	FPR1	2357	FMLP|FPR	formyl peptide receptor 1	7.39745	8.35551	8.48499	8.32789	9.17408	6.46456	8.8081	7.3175	9.37374	8.33748	8.24086	8.79234	8.16964	8.16085	8.03146	7.74023	6.50829	6.87748	8.87621	9.34415	9.1163	8.21764	8.55566	8.83114	8.81526	7.29323	8.6978	7.27242	9.22534	8.99817	6.14333	7.34949	287.134	0.353422	0.206406	0.557104
FUT4	FUT4	2526	CD15|ELFT|FCT3A|FUC-TIV|FUTIV|LeX|SSEA-1	fucosyltransferase 4 (alpha (1_3) fucosyltransferase_ myeloid-specific)	6.35306	6.26448	5.89276	6.00166	5.95281	6.64514	5.97002	5.38677	5.68124	5.79691	6.25596	6.15912	5.69647	5.58811	6.00734	5.76369	5.4852	5.41558	5.70628	6.17423	5.62477	6.01151	6.15573	6.30241	6.496	5.26264	5.91746	5.67391	5.70032	5.67144	5.84635	5.66856	59.3632	0.0165591	0.908671	0.991419
FYN	FYN	2534	SLK|SYN|p59-FYN	FYN proto-oncogene_ Src family tyrosine kinase	11.5379	11.5952	11.6016	11.4184	11.2988	12.8408	11.4983	11.9769	11.6232	11.5043	11.5884	11.5605	11.4427	11.2058	11.4609	11.6177	11.675	11.7433	11.875	11.8437	11.6174	11.5396	12.0969	11.4833	11.3949	11.8719	11.8042	11.5731	11.6272	11.5967	11.8553	11.8021	3239.57	0.0560997	0.568468	0.839482
FZD2	FZD2	2535	Fz2|fz-2|fzE2|hFz2	frizzled class receptor 2	4.16041	4.45713	4.93583	4.88977	4.75118	2.55767	4.02813	3.19412	4.37639	2.92244	4.47835	4.24485	4.32301	4.45426	4.38959	3.97942	4.77893	4.14709	3.2982	3.50046	3.28848	3.509	4.20819	4.53422	4.78551	4.13335	4.04299	3.85288	4.36152	4.22398	3.30203	2.27624	16.1342	-0.49304	0.251839	0.600011
FZD7	FZD7	8324	FzE3	frizzled class receptor 7	4.81249	3.36967	4.5488	2.2575	4.2366	4.55767	3.23963	3.70869	2.61086	3.6594	4.671	3.12937	3.56401	2.28433	3.23205	4.50993	3.70093	3.59455	3.99008	2.43007	3.21448	2.45456	4.64877	3.34158	3.20055	3.59279	4.17424	2.85288	3.44398	2.34951	2.52442	3.59817	11.1927	-0.696324	0.174398	0.521714
GADD45A	GADD45A	1647	DDIT1|GADD45	growth arrest and DNA-damage-inducible_ alpha	6.63846	7.34695	6.57628	6.29313	5.9211	4.8796	6.52166	7.19412	6.88884	6.446	7.48692	7.41478	7.16736	6.86176	6.16097	7.13142	7.27247	6.97306	8.61178	7.87963	7.40535	7.49895	7.40084	7.06561	6.5093	7.62521	6.99053	6.25887	6.91791	6.78692	7.24845	6.81022	123.064	0.562681	0.00766865	0.111438
GATA3	GATA3	2625	HDR|HDRS	GATA binding protein 3	9.88833	9.7338	10.2299	9.59379	8.94889	10.506	9.61151	10.1763	9.36307	9.78042	9.69706	8.68396	9.02722	8.81181	9.17366	9.95415	9.84616	9.81048	9.66385	9.06234	9.32521	8.36883	9.48032	9.27232	8.82858	9.6841	9.57845	9.22212	9.13204	8.1177	8.87188	9.77476	681.748	-0.444092	0.00639671	0.106479
GATA6	GATA6	2627	-	GATA binding protein 6	3.35306	4.07011	5.30779	5.45914	3.75118	4.14264	5.42405	5.29366	4.28893	4.42494	5.04023	4.35177	4.84086	3.98477	4.23205	4.50993	4.61847	4.77512	4.72704	4.59999	4.77391	3.70831	5.4883	5.08881	4.54847	4.45528	5.23564	3.46955	4.27406	3.93448	4.36092	3.93921	22.8603	0.00828661	0.983653	0.999487
GBP2	GBP2	2634	-	guanylate binding protein 2_ interferon-inducible	10.7497	10.8839	10.9411	10.8847	10.7846	12.0595	11.0204	11.2602	11.1059	11.4558	10.9307	11.0738	11.4239	11.2655	11.0139	11.1878	11.3238	11.3811	11.2838	11.1481	11.4724	11.1539	10.8847	10.6355	11.0636	11.1523	11.1173	11.009	11.114	11.2028	11.2764	10.9962	2245.8	-0.066883	0.451176	0.770152
GBP3	GBP3	2635	-	guanylate binding protein 3	8.0673	8.4677	8.03819	8.56857	7.99149	9.73758	8.17252	8.19412	7.32235	8.68177	8.45236	8.58881	8.8762	8.60851	8.714	8.48897	9.0779	8.51102	8.91743	8.63952	8.4664	8.51401	8.37812	8.18886	8.08541	8.43256	8.55154	7.98216	8.66638	9.09098	9.10293	7.90073	357.956	-0.0132055	0.933182	0.993929
GK	GK	2710	GK1|GKD	glycerol kinase	6.96777	7.4677	7.13377	7.15474	7.60916	7.68696	6.95012	6.72662	7.84352	7.5074	7.56177	8.15912	7.89424	8.43154	7.83995	7.01895	7.44987	6.95444	7.59211	8.05065	8.90024	8.8229	7.43426	7.17085	8.054	6.62521	7.43858	7.63249	7.9883	8.80895	9.29449	6.99506	202.451	0.630675	0.014998	0.160833
GLS	GLS	2744	AAD20|GAC|GAM|GLS1|KGA	glutaminase	11.1295	11.1875	11.022	11.1692	10.3481	11.5407	10.7438	11.1425	10.3292	11.5205	11.8016	10.9107	11.1171	10.9856	11.17	11.0311	12.0373	11.4583	11.5263	10.9315	10.9683	11.0009	10.4976	10.9626	10.3984	11.0766	11.3926	11.3022	11.495	11.1553	11.8763	11.2715	2257.67	-0.025687	0.847435	0.971814
GLS2	GLS2	27165	GA|GLS|LGA|hLGA	glutaminase 2 (liver_ mitochondrial)	5.67499	5.07011	5.09629	4.84247	4.95281	5.55767	5.33479	6.21966	4.45885	5.38187	5.89339	4.63187	4.50743	5.01225	4.77954	5.33305	5.4852	5.5703	4.91969	4.01503	4.79944	5.00204	5.4883	4.78215	4.8704	5.55962	4.65068	5.15544	5.66638	3.46499	4.24063	5.30599	33.2171	-0.347923	0.194697	0.546991
GLUD1/2	GLUD1/2	NA	NA	NA	10.6104	10.7928	10.6828	10.6787	10.696	9.82446	10.957	11.045	11.0971	10.9831	11.0138	11.0572	10.8149	10.857	10.7789	10.686	10.8314	10.6699	10.9021	10.9866	10.8903	10.9374	10.5907	10.1727	10.2558	10.5948	10.7748	10.8267	10.8258	11.1782	11.0157	10.6657	1748.23	-0.0210507	0.805296	0.955819
GNLY	GNLY	10578	D2S69E|LAG-2|LAG2|NKG5|TLA519	granulysin	12.9497	12.2057	12.2636	13.4269	11.6129	12.0615	12.5271	12.7688	12.17	12.3137	12.8729	11.098	12.1009	11.7216	11.6631	11.4398	10.7196	12.4538	11.6051	12.4968	11.965	11.1472	11.791	12.9737	12.2504	11.7754	12.6978	11.0364	11.6475	11.2945	12.3771	11.7807	4204.63	-0.249883	0.309058	0.660402
GOT2	GOT2	2806	KAT4|KATIV|mitAAT	glutamic-oxaloacetic transaminase 2_ mitochondrial	7.81249	7.60807	7.5488	7.969	7.76017	5.36503	7.79143	8.01612	7.78078	8.17037	7.29549	7.5331	7.74316	7.68947	7.85804	8.10411	7.77893	7.75375	7.98146	7.67799	7.69107	7.7054	7.90863	6.79161	6.61148	7.89491	7.84543	8.04139	7.78976	7.2644	7.1765	7.43274	194.816	-0.0988717	0.528543	0.818323
GRAP2	GRAP2	9402	GADS|GRAP-2|GRB2L|GRBLG|GRID|GRPL|GrbX|Grf40|Mona|P38	GRB2-related adaptor protein 2	9.82066	10.0359	9.57968	9.55763	8.76017	10.223	9.0186	9.3234	8.65961	9.30326	9.54956	9.4781	9.27932	9.20914	9.46087	9.53401	10.0798	10.0186	10.005	9.21143	8.99722	9.97812	9.24319	8.94361	8.91354	9.94553	9.44672	9.36384	9.61835	9.18872	8.88949	10.0155	703.234	-0.0797982	0.580818	0.844312
GRB10	GRB10	2887	GRB-IR|Grb-10|IRBP|MEG1|RSS	growth factor receptor-bound protein 10	4.93802	4.27656	4.65572	4.1835	4.75118	4.14264	3.7802	4.70869	4.19582	3.6594	4.40797	4.79234	4.56401	4.80789	4.74106	4.71638	4.61847	4.14709	4.40512	4.01503	3.35887	5.24597	4.20819	3.78215	4.54847	4.71832	4.93608	4.75335	4.85902	4.67144	3.62396	4.44617	21.5087	0.283281	0.357634	0.700919
GRB2	GRB2	2885	ASH|EGFRBP-GRB2|Grb3-3|MST084|MSTP084|NCKAP2	growth factor receptor-bound protein 2	11.4862	11.7324	11.494	11.633	11.8124	12.9933	11.8324	11.6228	12.0776	11.8363	11.5526	12.0408	11.9961	12.131	11.8193	11.6257	11.5047	11.4463	11.6343	11.9681	11.9142	11.9043	11.644	11.4092	11.7011	11.3416	11.7415	11.9165	11.7299	12.1016	11.69	11.2697	3489.59	-0.133436	0.211726	0.557104
GREM2	GREM2	64388	CKTSF1B2|DAND3|PRDC	gremlin 2_ DAN family BMP antagonist	3.93802	4.41406	4.30779	3.63601	3.59917	4.55767	3.36516	3.55669	3.09628	3.79691	4.1735	3.86634	2.67093	3.28433	3.77954	4.50993	4.70093	3.59455	3.59776	3.27806	4.63898	3.39797	5.10128	3.62169	3.74111	4.38128	4.40556	3.26792	3.85902	1.76455	3.62396	3.93921	13.8885	0.344423	0.445606	0.765509
GSK3B	GSK3B	2932	-	glycogen synthase kinase 3 beta	8.46158	8.40584	8.29131	8.29313	8.10873	8.48841	8.04698	8.14832	8.10271	7.85318	9.19195	8.30596	8.1397	8.24723	8.28315	8.14041	8.42582	8.47556	8.30512	8.10249	8.16623	8.09619	8.19525	8.7191	8.3595	8.29323	8.38877	8.04139	8.49806	7.99337	8.77776	8.48244	316.739	0.0159643	0.861807	0.971814
GYS2	GYS2	2998	-	glycogen synthase 2 (liver)	5.16041	3.89323	4.43333	3.74293	3.75118	2.55767	3.48064	3.97173	3.45885	4.98133	4.25596	4.63187	3.1855	3.45426	3.4385	3.80949	4.77893	4.27262	3.50465	2.6931	3.05402	3.45456	3.57076	2.85615	3.648	3.94071	2.8206	3.19392	3.44398	3.46499	3.62396	2.8612	12.7145	-1.48543	0.00413345	0.0890459
GZMA	GZMA	3001	CTLA3|HFSP	granzyme A (granzyme 1_ cytotoxic T-lymphocyte-associated serine esterase 3)	11.9352	11.3173	12.1453	11.888	10.6712	12.858	12.076	12.5667	11.1585	11.9476	12.0955	10.9946	11.5209	11.5263	11.734	11.4605	11.3287	11.5642	11.2175	11.6373	11.3476	10.2967	11.4183	11.5022	10.5323	11.1027	12.3974	11.2172	11.3754	10.7411	11.2615	10.5739	2859.51	-0.527559	0.00670735	0.106479
GZMB	GZMB	3002	CCPI|CGL-1|CGL1|CSP-B|CSPB|CTLA1|CTSGL1|HLP|SECT	granzyme B (granzyme 2_ cytotoxic T-lymphocyte-associated serine esterase 1)	11.8844	11.3665	11.9352	11.4665	10.3834	11.7622	11.9445	12.5432	10.9868	11.6142	11.3328	11.6044	11.321	11.1844	11.0384	10.2524	10.821	11.7052	11.8039	12.1865	11.3042	10.8436	11.2463	11.9239	10.5858	11.0213	11.8159	10.9372	11.4633	11.0154	11.4407	10.9001	2634.98	-0.104082	0.576834	0.844312
GZMH	GZMH	2999	CCP-X|CGL-2|CSP-C|CTLA1|CTSGL2	granzyme H (cathepsin G-like 2_ protein h-CCPX)	10.6315	10.0873	11.6533	12.2436	9.60667	12.8523	11.0691	12.5215	9.65306	10.2534	10.4158	11.5563	10.0797	11.0054	11.0566	9.50646	10.8973	10.1735	10.5322	11.3626	9.71139	8.26785	10.5845	11.4527	9.45192	10.5374	12.176	9.28473	11.0611	10.4493	11.2577	9.87987	1623.35	-0.462097	0.179183	0.525754
GZMK	GZMK	3003	TRYP2	granzyme K (granzyme 3; tryptase II)	9.48749	10.1867	10.2037	10.2035	9.77798	11.3618	10.6241	10.9969	10.5835	10.8223	11.6719	9.32905	10.3408	9.9813	10.239	10.7608	9.86863	10.361	10.5248	10.5349	10.823	9.26686	11.4001	9.58271	9.45536	10.0327	11.0895	10.5196	10.2881	10.0255	10.1918	9.93445	1284.67	-0.119364	0.562609	0.838631
GZMM	GZMM	3004	LMET1|MET1	granzyme M (lymphocyte met-ase 1)	8.48234	7.95463	7.97765	8.00166	8.21715	7.08123	8.42044	9.03782	7.82809	7.76374	8.6252	8.12184	7.92697	7.41361	7.88916	8.33305	8.40137	8.46573	8.21615	8.14431	7.83383	7.50231	8.94	8.50864	7.92599	8.35252	8.31956	7.83777	7.88139	6.97401	7.78315	8.02219	268.399	-0.079183	0.639735	0.886574
HADHB	HADHB	3032	ECHB|MSTP029|MTPB|TP-BETA	hydroxyacyl-CoA dehydrogenase/3-ketoacyl-CoA thiolase/enoyl-CoA hydratase (trifunctional protein)_ beta subunit	9.21725	9.32532	9.27882	9.50163	9.54038	9.63449	9.55004	9.15495	9.61311	9.45901	10.0227	9.97068	9.69805	9.69372	9.40505	9.33305	9.60247	9.28198	9.50315	9.60599	9.62119	9.67149	9.43426	9.26893	9.4605	9.19944	9.65349	9.73634	9.66638	9.97401	9.81904	9.06632	739.343	0.0377559	0.67993	0.903254
HAVCR2	HAVCR2	84868	CD366|HAVcr-2|KIM-3|TIM3|TIMD-3|TIMD3|Tim-3	hepatitis A virus cellular receptor 2	8.2357	7.85348	8.31597	7.29313	7.90498	7.68696	7.94007	7.73549	8.36039	8.3431	8.52898	8.14432	8.37533	8.32051	8.01945	7.26892	7.80713	7.98228	8.13692	8.35844	8.2817	8.31445	8.0302	8.2991	8.44155	7.71832	8.1142	7.85888	8.09424	9.2075	8.64484	7.67996	274.948	0.25409	0.0987794	0.396537
HCST	HCST	10559	CDG2F|CMPST|CST|hCST|SLC35A1	solute carrier family 35 (CMP-sialic acid transporter)_ member A1	11.2704	11.0903	11.0044	11.1871	10.8722	11.2087	11.3271	11.5199	11.2719	10.802	11.0726	10.728	10.6042	10.4962	10.5125	11.0092	10.9976	11.175	10.9465	11.0572	10.8381	10.697	11.1423	10.7726	10.5306	10.9702	10.911	10.7761	10.9675	10.4414	10.4653	10.7486	1936.43	-0.215437	0.0137432	0.155362
HDAC7	HDAC7	51564	HD7|HD7A|HDAC7A	histone deacetylase 7	8.51293	8.51177	8.26622	8.26649	8.64842	9.50019	8.39858	8.69965	8.43359	8.22622	8.12496	8.04426	8.2299	8.38236	8.4415	8.61039	8.44987	8.5611	8.38566	7.86636	8.36743	8.54528	8.22739	8.36077	8.34103	8.68025	7.83059	8.35326	8.37735	7.74183	8.17239	9.05322	336.415	-0.148764	0.22608	0.564113
HDAC9	HDAC9	9734	HD7|HD7b|HD9|HDAC|HDAC7|HDAC7B|HDAC9B|HDAC9FL|HDRP|MITR	histone deacetylase 9	6.96777	7.04209	6.52079	7.5722	6.82157	7.76713	6.62569	6.29366	6.76466	7.30326	7.0049	7.90196	7.82358	7.96733	7.6349	6.33305	7.11597	6.82721	6.64215	7.53859	7.46241	7.18038	6.74069	7.06561	6.68363	6.15572	7.29453	8.2566	7.74979	8.10885	7.51148	6.3637	142.771	0.129924	0.530943	0.818323
HDC	HDC	3067	-	histidine decarboxylase	6.71061	6.93952	6.57628	7.65667	3.88868	6.14264	2.95012	4.55669	2.61086	6.48722	6.08604	9.49861	6.61846	9.01565	7.7984	4.80949	5.5754	7.16339	8.06944	8.08255	8.21211	8.82424	5.57076	3.44111	3.44155	3.83379	6.6619	8.86783	7.1567	8.07289	7.56881	7.15071	86.7459	0.461379	0.460466	0.773534
HEY1	HEY1	23462	BHLHb31|CHF2|HERP2|HESR1|HRT-1|OAF1|hHRT1	hes-related family bHLH transcription factor with YRPW motif 1	2.93802	3.17702	3.43333	3.2575	2.01421	2.55767	3.36516	3.19412	2.61086	2.6594	2.89339	3.54441	3.32301	4.14231	2.99104	3.13142	1.53101	3.00958	2.76769	3.80858	3.55152	3.75412	2.72277	3.44111	3.54847	3.13335	3.35112	3.46955	2.59599	2.57191	4.80453	1.27624	8.45805	1.23704	0.0234977	0.203041
HGF	HGF	3082	DFNB39|F-TCF|HGFB|HPTA|SF	hepatocyte growth factor (hepapoietin A; scatter factor)	7.41915	6.96212	7.25775	7.31061	7.93704	9.45249	7.14652	6.16813	7.83582	7.80508	6.98086	7.66335	8.0385	8.39547	8.21811	6.45335	6.72083	6.07997	6.40512	7.10814	7.31085	7.18457	7.05905	6.90926	7.54847	5.65692	7.50866	8.13828	7.70869	8.83601	6.84635	5.54926	157.637	-0.322548	0.299368	0.653259
HIPK1	HIPK1	204851	Myak|Nbak2	homeodomain interacting protein kinase 1	10.4245	10.6637	10.4258	10.4473	10.3042	11.6662	10.0737	10.4339	10.125	10.2414	10.4676	10.3678	10.4806	10.3212	10.3911	10.6201	10.6078	10.6891	10.7727	10.55	10.4105	10.7343	9.90466	10.344	10.1621	10.4854	10.4875	10.4666	10.5513	10.5855	10.4711	10.3917	1419.23	-0.0638687	0.500258	0.801417
HLA-DPA1	HLA-DPA1	3113	DP(W3)|DP(W4)|HLA-DP1A|HLADP|HLASB|PLT1	major histocompatibility complex_ class II_ DP alpha 1	10.8609	10.977	11.3778	11.6971	12.3644	12.0415	11.914	11.3569	12.6218	11.8433	11.6841	12.1453	11.7235	11.8749	11.0144	10.8332	11.1235	10.5433	11.0577	11.4483	12.15	11.2984	11.541	11.8034	12.1682	10.8527	11.4475	11.7562	11.3475	12.1692	12.3457	10.7681	3034.43	0.000977702	0.995949	0.999487
HLA-DPB1	HLA-DPB1	3115	DPB1|HLA-DP|HLA-DP1B|HLA-DPB	major histocompatibility complex_ class II_ DP beta 1	12.4252	12.5105	12.8835	13.4574	13.6501	13.4817	13.2736	12.7796	13.8988	13.4515	12.7384	13.6771	13.2655	13.4162	12.4887	12.5017	12.3128	12.0627	12.7246	12.8582	13.4319	12.6678	13.0021	12.8538	13.111	12.453	12.9382	13.2688	12.6599	13.1115	13.1142	12.4773	8007.34	-0.180644	0.241882	0.584936
HLA-DQA1	HLA-DQA1	3117	CD|CELIAC1|DQ-A1|GSE|HLA-DQA	major histocompatibility complex_ class II_ DQ alpha 1	10.6659	9.78857	11.2015	10.3171	11.8323	11.3586	3.23963	9.95662	12.0608	2.33748	11.5316	11.5689	2.56401	11.2519	10.2873	10.3869	11.1585	10.8374	2.76769	2.6931	10.5854	2.07605	10.0873	2.99366	10.5597	3.30328	9.85769	11.3485	11.3198	0.764552	2.52442	10.6404	303.559	-3.80534	0.0399848	0.256342
HLA-DQB1	HLA-DQB1	3119	CELIAC1|HLA-DQB|IDDM1	major histocompatibility complex_ class II_ DQ beta 1	10.3865	8.32386	9.64926	8.90136	11.6098	7.94999	2.36516	8.07327	11.8149	1.92244	10.4524	9.6967	1.67093	10.6452	8.76283	9.71036	10.2158	9.78173	2.59776	2.27806	10.3058	1.75412	9.81447	1.53422	10.3841	3.30328	9.8528	10.4095	10.9483	0.764552	2.03899	9.56164	171.403	-3.00331	0.075503	0.347423
HLA-DQB2	HLA-DQB2	3120	HLA-DQB1|HLA-DXB	major histocompatibility complex_ class II_ DQ beta 2	10.0219	9.903	9.97765	10.8949	11.5815	11.0334	10.4286	11.1624	11.1996	12.1168	10.5352	12.2111	10.2596	10.6247	11.5674	11.2082	9.56718	8.91166	10.4338	11.2639	9.8787	9.90957	9.46423	10.7887	12.0412	10.971	10.458	9.90309	9.56408	11.9664	9.87441	9.84356	1564.43	-0.265465	0.390007	0.723178
HLA-DRA	HLA-DRA	3122	HLA-DRA1|MLRW	major histocompatibility complex_ class II_ DR alpha	12.1262	12.5451	12.4413	12.9638	13.2779	13.3794	13.1909	12.3769	13.8192	13.373	12.7263	13.6207	12.888	13.1693	12.9474	12.3198	12.3994	11.8986	12.4827	13.1084	13.3176	12.8717	12.6726	12.2872	12.9209	11.9941	12.753	13.3623	12.8396	13.4806	13.2019	11.8758	7292.68	-0.0800035	0.660253	0.890151
HLA-DRB1/3	HLA-DRB1/3	NA	NA	NA	12.2509	11.7959	11.8278	12.0234	13.6596	13.2958	11.3722	11.6917	13.847	12.2247	12.3763	12.3241	10.5761	11.441	12.0596	11.3143	11.8697	11.3851	11.0261	12.0276	12.6168	11.1348	12.5337	12.0361	13.2846	11.2001	12.1274	12.1683	12.5525	11.6468	11.5743	11.6305	4176.17	-0.222946	0.436181	0.761817
HLA-E	HLA-E	3133	EA1.2|EA2.1|HLA-6.2|MHC|QA1	major histocompatibility complex_ class I_ E	13.4736	13.8384	13.6882	13.6651	13.5521	14.5281	13.8201	14.0832	13.8115	13.5715	13.8868	13.6811	13.5581	13.5303	13.2767	13.752	13.6841	13.8627	14.0153	13.977	13.9045	13.7903	13.9632	13.8461	13.661	14.2638	13.6229	13.5126	13.6156	13.2391	13.6916	13.8516	13842.6	0.0402004	0.628801	0.881765
HMGB1	HMGB1	3146	HMG-1|HMG1|HMG3|SBP-1	high mobility group box 1	9.97511	10.2885	9.70634	9.87662	9.43206	10.5407	9.68558	10.027	9.38432	9.24737	11.2198	9.72183	9.872	9.46921	9.27644	9.64238	10.116	9.98572	10.0459	10.0113	9.6765	9.56228	10.1953	9.69283	9.40823	10.2102	9.59466	9.62723	10.0054	8.8144	9.87188	10.0378	903.511	-0.136681	0.324488	0.669112
HRAS	HRAS	3265	C-BAS/HAS|C-H-RAS|C-HA-RAS1|CTLO|H-RASIDX|HAMSV|HRAS1|RASH1|p21ras	Harvey rat sarcoma viral oncogene homolog	6.63846	6.20256	6.57628	6.36184	6.42925	7.08123	5.92994	6.45286	5.98937	6.19546	6.04023	6.18827	6.1397	6.16697	5.95788	6.74023	6.33836	6.44254	6.15235	5.80858	6.01095	5.76534	5.9244	6.26214	6.11615	6.06409	6.09362	5.99038	5.94648	5.59744	5.84635	6.3637	72.5885	-0.360699	0.00121064	0.0388569
ICAM1	ICAM1	3383	BB2|CD54|P3.58	intercellular adhesion molecule 1	6.93802	8.15103	7.41822	7.3702	8.16396	9.0171	7.86766	7.12823	8.17157	7.98853	7.75846	8.13687	8.08758	8.19722	7.91099	7.80949	7.41365	7.00054	8.0856	8.70619	8.54964	8.46664	8.24004	8.66608	8.8444	7.51706	8.03438	7.81636	7.51246	8.53934	7.65958	6.8811	245.403	0.333243	0.0731143	0.347423
ICOS	ICOS	29851	AILIM|CD278|CVID1	inducible T-cell co-stimulator	8.52298	9.06837	8.73711	8.29313	8.2366	9.8338	8.30767	9.24475	8.34421	9.11226	8.90302	8.4086	8.5932	8.0949	8.67116	9.15379	9.91902	9.20138	10.1272	8.48318	9.02048	9.08503	8.12876	7.63751	7.96993	9.3931	8.57252	8.46366	9.07819	8.42633	9.19685	9.21875	444.251	0.00627609	0.973274	0.994779
ICOSLG	ICOSLG	23308	B7-H2|B7H2|B7RP-1|B7RP1|CD275|GL50|ICOS-L|ICOSL|LICOS	inducible T-cell co-stimulator ligand	6.74538	7.19622	6.24068	6.32789	6.65807	7.0171	6.62569	6.81303	6.24312	7.27999	7.67849	7.32577	7.05833	7.37709	5.941	7.03831	6.81641	6.16339	6.63118	7.61989	7.37595	6.66701	7.16902	7.45904	7.53553	7.22082	6.81055	6.75977	6.87397	7.00296	8.42097	7.31333	126.363	0.467752	0.0289712	0.221647
ID2	ID2	3398	GIG8|ID2A|ID2H|bHLHb26	inhibitor of DNA binding 2_ dominant negative helix-loop-helix protein	11.6534	11.5943	11.4173	11.4027	10.937	11.5378	11.6249	12.0885	12.3607	11.2749	12.0413	11.7459	11.5144	11.2476	10.8558	11.4561	11.4852	11.5584	12.1564	12.2873	11.9052	11.3543	11.8334	11.6483	11.5085	11.8321	12.3326	11.1506	11.5432	11.9006	11.9192	11.426	3199.32	0.222501	0.0607492	0.313624
IDO1	IDO1	3620	IDO|IDO-1|INDO	indoleamine 2_3-dioxygenase 1	4.67499	4.27656	4.65572	5.95794	5.51671	4.14264	4.98965	3.97173	5.04381	5.6594	5.37144	5.4513	5.1855	5.01225	5.81701	4.61685	4.70093	4.73205	4.59776	4.15253	3.82454	3.39797	5.10128	4.81963	4.8704	3.59279	5.23564	5.6042	3.9745	4.71875	4.76146	4.77874	27.6213	-0.491999	0.213063	0.557104
IFIT1	IFIT1	3434	C56|G10P1|IFI-56|IFI-56K|IFI56|IFIT-1|IFNAI1|ISG56|P56|RNM561	interferon-induced protein with tetratricopeptide repeats 1	6.39745	6.63645	6.49222	6.69046	7.01421	9.04953	7.57461	6.05919	7.17157	8.03792	6.13043	6.35177	7.19	7.37709	7.15366	6.36408	6.66029	7.04521	6.25597	5.79464	6.45037	6.33155	6.01555	5.92654	6.96028	5.77721	8.40222	7.87968	7.08141	7.19082	6.38949	4.73567	109.013	-0.386443	0.234799	0.575318
IFIT3	IFIT3	3437	CIG-49|GARG-49|IFI60|IFIT4|IRG2|ISG60|P60|RIG-G|cig41	interferon-induced protein with tetratricopeptide repeats 3	6.39745	6.40309	5.49222	6.29313	6.26214	7.7276	6.87823	5.97173	6.74836	7.48722	6.04023	6.32577	7.0385	7.21507	6.60843	4.97942	6.68075	6.31701	6.08961	6.1956	6.33288	5.87306	5.95543	5.94361	6.7298	5.68794	7.62796	7.07011	6.38258	6.67144	6.12646	4.39172	82.8981	-0.239992	0.392668	0.724838
IFNA4/7/10/17/21	IFNA4/7/10/17/21	NA	NA	NA	4.93802	5.01352	5.37192	2.2575	3.2366	4.8796	3.48064	2.70869	2.28893	5.24437	4.6096	2.54441	3.0335	3.37179	2.99104	3.97942	2.85294	4.44254	2.40512	1.91549	2.13648	1.56147	3.57076	3.78215	3.74111	4.13335	2.8206	3.46955	3.27406	1.76455	3.1765	3.15071	10.4078	-2.42502	0.000542265	0.0388569
IFNA5	IFNA5	3442	IFN-alpha-5|IFN-alphaG|INA5|INFA5|leIF G	interferon_ alpha 5	5.52298	4.32386	4.84836	4.1055	3.59917	2.55767	3.10213	4.19412	3.61086	4.79691	4.89339	4.00384	3.67093	3.19122	3.85354	4.50993	4.11597	4.07997	3.2982	3.35607	3.77391	3.39797	4.40084	3.70415	4.06304	3.71832	3.73814	3.58985	3.9745	3.34951	4.52442	3.69128	15.1765	-0.695377	0.134686	0.451003
IFNA6	IFNA6	3443	IFN-alphaK	interferon_ alpha 6	6.71061	6.24003	5.70634	2.52054	5.01421	4.14264	3.23963	4.63469	3.28893	7.31476	6.01677	4.00384	3.0335	3.45426	4.17547	4.39446	4.53101	5.00958	4.12132	2.6931	2.13648	1.56147	4.9244	3.44111	4.20055	4.45528	4.35112	3.40542	3.27406	4.01248	4.10938	4.39172	18.4227	-2.20172	0.00099856	0.0388569
IFNG	IFNG	3458	IFG|IFI	interferon_ gamma	6.0535	5.89323	6.34022	6.92426	5.07311	5.7276	5.90948	8.04498	5.04381	5.95219	5.57789	5.86634	5.60504	6.03922	6.0862	6.20181	7.62904	5.00958	5.35265	5.13051	4.72144	4.509	4.4883	6.3544	4.13343	5.04025	7.56357	5.33831	5.66638	4.51944	5.33178	4.21484	50.8061	-0.902614	0.0431538	0.263487
IGHA1	IGHA1	3493	IgA1	immunoglobulin heavy constant alpha 1	11.4849	9.39203	9.81991	14.2578	11.6825	11.5717	11.4522	11.4448	10.7788	10.4629	8.42589	11.4964	12.6099	10.9	10.0996	12.7321	10.1216	8.5703	11.9531	10.9086	9.81126	10.6715	12.5126	9.01198	7.8704	10.6764	11.4661	9.75977	11.2261	10.8533	10.4009	11.3274	1788.79	-0.710475	0.0807994	0.353846
IGHD	IGHD	3495	-	immunoglobulin heavy constant delta	8.52298	8.20572	6.73101	8.27097	7.10167	9.11226	8.35385	8.25095	7.07029	8.18923	9.68595	9.22741	8.30859	8.52274	7.91531	8.11327	8.26572	7.68766	7.98146	8.09966	8.58494	8.49727	7.88465	7.06561	7.03573	8.62921	7.37178	9.14811	8.79762	8.16543	9.51635	8.3023	295.444	0.0220182	0.930305	0.993929
IGHG1	IGHG1	3500	-	immunoglobulin heavy constant gamma 1 (G1m marker)	11.5649	9.65507	10.0057	16.6119	11.3864	11.8706	11.1239	11.1274	10.1123	10.4395	9.06903	10.8194	11.5047	11.9268	11.1185	12.2867	10.3591	9.32609	11.2838	10.8622	9.631	11.1725	11.2408	9.356	8.49934	10.9583	11.1609	10.2308	10.6061	10.8672	10.1826	10.5808	1835.41	-2.24777	7.85856e-05	0.0249509
IGHG2	IGHG2	3501	-	immunoglobulin heavy constant gamma 2 (G2m marker)	10.9305	8.0243	8.66854	14.2893	10.646	9.63449	9.23963	10.6011	9.43613	9.46676	8.16285	9.96437	10.5409	10.7616	9.7532	11.0055	10.2521	8.85256	10.0334	9.48426	8.33506	9.07717	10.4602	8.68904	7.34844	9.69369	10.8281	8.65852	9.9269	9.39026	9.21691	9.64693	842.967	-1.46474	0.00122121	0.0388569
IGHG3	IGHG3	3502	IgG3	immunoglobulin heavy constant gamma 3 (G3m marker)	12.2433	9.68028	10.2407	15.8115	12.2024	12.0334	10.9249	11.8876	10.9146	10.3445	9.76199	11.2274	11.8555	11.943	11.0434	12.4744	11.6065	10.1327	11.3709	11.051	9.66959	10.6402	11.8967	10.0509	9.07203	11.2588	11.8795	10.0447	11.2719	10.6502	10.7429	11.0581	2281.54	-1.56209	0.000617448	0.0388569
IGHG4	IGHG4	3503	-	immunoglobulin heavy constant gamma 4 (G4m marker)	10.2017	7.77055	8.38752	14.0163	10.1808	9.5689	8.91462	9.93173	8.85878	8.95586	7.78648	9.2993	10.0583	10.2305	9.07851	10.4352	9.51115	8.31701	9.62567	9.27806	7.90613	8.8975	9.8208	7.76784	6.92102	9.40715	10.1713	8.26114	9.29087	8.95931	8.88197	9.15684	606.884	-1.55675	0.000913831	0.0388569
IGHM	IGHM	3507	AGM1|MU|VH	immunoglobulin heavy constant mu	12.3754	11.8139	10.4333	12.4222	12.4201	14.2069	12.1615	12.186	12.6756	12.7263	12.6495	12.3828	12.1336	12.6331	11.6554	12.8806	12.0393	11.3859	12.5581	12.2741	12.6273	12.6555	11.4197	10.7016	10.574	12.592	11.5364	13.3296	12.6733	12.5919	12.8873	12.0671	4836.25	-0.119932	0.629328	0.881765
IGHV4-59	IGHV4-59	28392	IGHV459|VH	immunoglobulin heavy variable 4-59	7.84491	6.85348	6.09629	10.162	7.15717	7.31256	6.60038	7.07327	7.10911	7.27999	7.09726	8.46922	8.49293	7.37709	7.2251	7.43885	6.5971	6.28757	7.29125	6.6931	6.53641	6.98294	7.74957	5.23466	5.2957	7.14458	6.39214	7.94317	7.14442	6.74183	7.59971	7.39172	141.458	-0.741336	0.0259895	0.207003
IGKC	IGKC	3514	HCAK1|IGKCD|Km	immunoglobulin kappa constant	13.6962	11.8785	11.5915	16.4791	13.6434	15.1786	13.0982	13.6056	13.0154	12.9092	11.7765	13.2263	13.8355	13.3654	12.5191	14.655	12.7981	11.9615	13.7653	13.1122	12.5458	12.8261	13.7548	10.6985	10.002	12.8807	13.5055	13.0038	13.2886	13.2412	12.6707	12.9783	8463.73	-0.929985	0.0116735	0.140778
IGLC1	IGLC1	3537	IGLC	immunoglobulin lambda constant 1 (Mcg marker)	12.9851	10.9457	11.0082	15.9077	12.8665	12.0171	12.4243	12.6305	12.4898	12.2224	11.5521	12.6798	13.6593	12.8158	11.704	13.3143	12.2048	10.5642	13.0668	12.0892	11.726	12.3525	13.0445	10.1853	9.51755	12.164	12.7355	12.1057	12.5391	12.4519	13.214	12.5904	5061.83	-0.70564	0.0527227	0.293675
IKZF1	IKZF1	10320	Hs.54452|IK1|IKAROS|LYF1|LyF-1|PPP1R92|PRO0758|ZNFN1A1	IKAROS family zinc finger 1 (Ikaros)	11.9361	11.9312	11.9595	11.6996	11.572	12.8488	11.4974	12.1929	11.5069	11.9646	12.215	11.5702	11.5909	11.4527	11.7748	11.836	12.4491	12.2014	12.2216	11.7748	11.8062	11.9306	11.4541	11.4942	11.335	12.0894	11.7553	11.885	11.8363	11.4912	11.9186	12.4382	3726.04	-0.10116	0.376259	0.711805
IL10	IL10	3586	CSIF|GVHDS|IL-10|IL10A|TGIF	interleukin 10	4.67499	2.95463	4.17029	3.52054	3.75118	2.55767	4.10213	4.77908	4.61086	3.92244	4.33397	4.4513	4.35543	3.86929	3.92393	5.26892	3.53101	3.3881	4.35265	3.6317	2.96655	4.14643	4.30773	3.62169	4.06304	4.38128	5.11011	3.99038	3.85902	4.34951	3.96499	3.69128	16.21	0.34915	0.508309	0.801417
IL10RA	IL10RA	3587	CD210|CD210a|CDW210A|HIL-10R|IL-10R1|IL10R	interleukin 10 receptor_ alpha	11.5503	11.5669	11.9178	11.7075	11.4509	12.0988	11.6413	11.7443	11.8772	11.459	11.5854	11.5799	11.5375	11.5212	11.1669	11.3496	11.3796	11.682	11.701	12.002	11.8608	11.3393	12.1151	11.8838	11.8522	11.7504	11.8698	11.2928	11.5824	11.4268	11.3757	11.253	3166.76	0.0745598	0.364315	0.705306
IL10RB	IL10RB	3588	CDW210B|CRF2-4|CRFB4|D21S58|D21S66|IL-10R2	interleukin 10 receptor_ beta	8.82879	7.98805	8.19709	8.16439	8.47364	9.67661	7.96011	7.61558	8.27192	7.83732	8.27586	8.08357	7.536	7.78816	7.82623	8.06688	8.04671	7.61839	7.33923	7.49616	7.63898	7.68485	8.45069	8.88516	8.73829	7.90814	7.61068	7.42577	8.06196	7.64107	7.56256	7.95806	259.669	-0.254269	0.163066	0.500227
IL11RA	IL11RA	3590	CRSDA	interleukin 11 receptor_ alpha	8.51293	8.37529	8.49941	7.9412	8.15717	7.98394	7.72857	8.42568	7.4886	7.71252	8.27091	7.00384	7.45229	7.17915	7.5203	7.87558	8.61316	8.39502	8.24522	7.45687	7.90319	7.94887	8.59066	8.58679	8.77729	9.15572	7.52719	7.38893	8.23406	7.02194	7.61793	9.07714	259.728	0.245399	0.195302	0.546991
IL12A	IL12A	3592	CLMF|IL-12A|NFSK|NKSF1|P35	interleukin 12A	4.93802	4.89323	4.30779	5.45914	4.12969	3.55767	4.73439	5.38677	4.68124	4.79691	5.64063	5.58881	4.92966	4.64188	4.53161	4.97942	5.17486	4.27262	5.15235	4.80858	4.66699	4.30871	5.75839	5.53422	5.06304	5.13335	5.11011	4.03345	4.08141	4.89383	5.38949	4.49863	28.7632	0.264959	0.301335	0.655301
IL12RB1	IL12RB1	3594	CD212|IL-12R-BETA1|IL12RB|IMD30	interleukin 12 receptor_ beta 1	8.42987	7.99902	8.31597	7.99627	7.8471	8.0171	8.33479	8.65355	7.97543	8.3764	7.94402	7.55564	7.95369	7.63306	7.83539	8.13142	8.00674	8.39502	8.08961	7.94103	7.65655	7.7314	8.20819	8.38597	8.06304	8.39074	8.40556	7.87673	7.81322	7.57191	7.62996	8.10067	263.112	-0.0796125	0.459493	0.773534
IL13RA1	IL13RA1	3597	CD213A1|CT19|IL-13Ra|NR4	interleukin 13 receptor_ alpha 1	8.56251	8.32677	8.09629	8.57943	9.12622	8.7276	8.8081	7.3175	9.55337	8.27999	8.42589	9.33883	9.38026	9.47662	9.10336	8.21888	8.22449	7.65344	8.03239	9.35844	8.87044	8.70394	8.66763	7.86961	8.59909	7.48208	8.9198	9.45478	8.50768	9.8467	8.26396	7.53048	388.92	-0.00142833	0.99518	0.999487
IL15	IL15	3600	IL-15	interleukin 15	7.02548	7.25231	7.41822	7.62208	8.04396	7.7276	7.57461	7.03062	7.87389	7.98853	8.31966	8.43923	8.42772	8.14542	8.35498	6.87558	8.13834	7.12228	7.24162	7.8993	8.01368	7.74847	7.70462	8.22072	8.30336	6.76271	8.04728	7.75335	7.78185	8.70413	8.6537	6.77874	219.955	0.12359	0.556182	0.834339
IL16	IL16	3603	LCF|NIL16|PRIL16|prIL-16	interleukin 16	11.9229	11.5458	11.6074	11.7373	11.4278	12.3953	11.6008	11.8579	11.3057	12.0196	11.9405	11.6004	11.6031	11.4026	11.6001	12.0568	12.0682	12.1396	11.88	11.6035	11.8132	11.8959	11.4995	10.5895	11.2158	12.0331	11.416	11.8914	11.9999	11.7307	12.1831	12.1961	3427.92	-0.0335393	0.771531	0.945081
IL18	IL18	3606	IGIF|IL-18|IL-1g|IL1F4	interleukin 18	7.67499	7.33545	7.40295	7.2575	8.12969	4.55767	7.76319	6.47423	8.45885	7.72118	7.40797	8.20975	7.8551	8.17612	7.80307	6.99932	7.28589	6.63017	7.41154	7.72285	7.73474	7.423	7.44523	7.78689	7.48258	6.40014	7.70053	7.82863	7.38258	8.37558	7.44499	6.44617	172.328	-0.0192465	0.934166	0.993929
IL1B	IL1B	3553	IL-1|IL1-BETA|IL1F2	interleukin 1_ beta	6.93802	8.85348	6.60325	7.75575	8.98767	9.20153	7.42405	8.07327	8.18374	7.95953	5.99293	8.32577	10.5906	7.98824	6.5203	8.89164	8.98633	6.8374	10.2088	7.11376	7.45037	7.4336	6.95543	9.30571	9.03113	6.60909	10.6408	7.85888	6.54085	7.97401	6.33178	7.11754	248.812	0.153926	0.747714	0.935662
IL1R1	IL1R1	3554	CD121A|D2S1473|IL-1R-alpha|IL1R|IL1RA|P80	interleukin 1 receptor_ type I	5.25995	3.36967	3.43333	3.39501	4.42925	2.55767	3.7802	3.55669	4.19582	3.6594	3.89339	4.63187	3.67093	4.14231	3.99104	3.39446	3.11597	3.3881	3.91969	3.6931	4.39282	3.84158	4.57076	3.34158	4.496	2.45528	3.9726	4.30354	3.85902	4.08648	4.52442	2.27624	13.9283	0.628464	0.158818	0.495568
IL1R2	IL1R2	7850	CD121b|CDw121b|IL-1R-2|IL-1RT-2|IL-1RT2|IL1R2c|IL1RB	interleukin 1 receptor_ type II	5.44052	5.65507	5.01829	4.57943	5.18414	4.55767	4.58755	4.55669	6.68124	5.62288	4.89339	7.06797	5.35543	7.56046	4.61907	4.97942	5.05457	5.00958	6.36594	7.47446	8.3285	8.06246	5.35503	4.05779	4.82858	3.83379	5.86013	5.75335	6.70032	7.1044	8.1765	4.69128	52.6823	1.43024	0.0107152	0.136084
IL1RL1	IL1RL1	9173	DER4|FIT-1|IL33R|ST2|ST2L|ST2V|T1	interleukin 1 receptor-like 1	4.16041	2.95463	3.65572	2.52054	4.01421	4.8796	2.7802	3.8462	1.87389	4.03792	4.72989	5.2993	3.50743	4.98477	4.05517	4.39446	4.77893	3.27262	4.45574	3.6317	3.42599	3.45456	4.10128	4.05779	3.44155	3.94071	3.8206	4.19392	4.08141	2.57191	3.71707	2.69128	13.848	-0.594361	0.252288	0.600011
IL1RN	IL1RN	3557	DIRA|ICIL-1RA|IL-1RN|IL-1ra|IL-1ra3|IL1F3|IL1RA|IRAP|MVCD4	interleukin 1 receptor antagonist	5.74538	5.34695	5.60325	5.76846	6.53777	6.36503	5.82459	3.97173	6.21966	5.76374	4.78648	6.40239	5.72156	6.21507	5.576	4.61685	5.05457	4.44254	4.76769	5.61593	5.76097	5.90386	5.61029	5.02608	5.96993	4.13335	5.67304	5.70088	5.73349	5.87308	4.24063	4.49863	43.7795	-0.255699	0.48859	0.795906
IL21R	IL21R	50615	CD360|NILR	interleukin 21 receptor	8.53297	8.19303	8.46307	8.65325	7.79557	9.61296	8.2478	8.55167	7.90364	8.10566	8.06903	7.56678	7.61177	7.91369	7.88476	8.61685	8.61847	8.54564	8.43065	8.14706	8.21448	8.05333	8.4936	8.33836	8.08984	8.51706	7.97711	7.85888	8.19887	7.2644	7.73943	8.52733	296.221	-0.185835	0.21524	0.557104
IL27RA	IL27RA	9466	CRL1|IL-27RA|IL27R|TCCR|WSX1|zcytor1	interleukin 27 receptor_ alpha	9.52798	9.2292	9.42956	9.29752	9.46542	10.6766	9.55663	9.39799	9.09628	9.23229	9.02268	8.82981	9.20454	9.1852	9.07851	9.75494	9.3765	9.30604	9.14079	8.89114	8.82298	9.03489	9.06617	8.9916	9.06754	9.0221	9.01481	9.24863	9.19292	8.99337	8.52442	9.47918	597.873	-0.383086	0.00226565	0.0590132
IL2RA	IL2RA	3559	CD25|IDDM10|IL2R|TCGFR|p55	interleukin 2 receptor_ alpha	6.71061	7.35835	7.99811	7.09545	6.67718	5.14264	7.38753	7.97922	7.60181	7.90733	7.50389	6.75387	6.9877	7.31775	7.10904	7.67986	8.45582	7.64185	8.15235	7.00901	7.90024	7.90132	6.9244	5.89178	6.496	7.40014	7.15052	7.49289	8.04224	7.14826	7.58743	7.66282	159.19	0.0360377	0.865898	0.971814
IL31RA	IL31RA	133396	CRL|CRL3|GLM-R|GLMR|GPL|IL-31RA|PLCA2|PRO21384|hGLM-R	interleukin 31 receptor A	3.67499	3.36967	5.17029	3.2575	4.33614	5.14264	3.7802	2.38677	4.19582	3.92244	3.78648	4.35177	3.95104	3.19122	3.85354	2.80949	2.85294	3.00958	2.18272	2.91549	3.35887	4.03952	3.40084	4.92654	4.496	3.94071	4.04299	2.94599	3.44398	4.57191	3.62396	3.01321	12.8686	0.0299947	0.957289	0.994172
IL6	IL6	3569	BSF2|HGF|HSF|IFNB2|IL-6	interleukin 6	4.67499	4.27656	5.24068	4.39501	4.51671	6.46456	4.42405	4.63469	3.61086	4.6594	4.99293	5.49861	4.22113	4.64188	4.38959	5.13142	3.99044	4.21122	4.40512	4.50046	4.35887	2.75412	5.10128	4.05779	4.13343	4.13335	4.50866	4.94599	4.52199	4.71875	5.76146	4.27624	23.7073	-0.224831	0.605139	0.863513
IL6R	IL6R	3570	CD126|IL-6R-1|IL-6RA|IL6Q|IL6RA|IL6RQ|gp80	interleukin 6 receptor	8.27192	8.24003	8.26622	8.35764	8.54299	6.64514	8.18534	7.87862	8.07683	7.67733	8.11394	8.05221	7.94572	7.96029	7.96206	8.08562	8.19634	7.996	7.87388	7.51753	7.65655	7.73711	7.74069	7.86514	8.22895	8.12204	7.58141	8.00127	8.1567	7.40118	7.36812	8.03557	243.772	-0.234647	0.0403875	0.256342
IL6ST	IL6ST	3572	CD130|CDW130|GP130|IL-6RB	interleukin 6 signal transducer	11.4913	11.8038	11.2725	11.1186	10.9131	10.1426	10.621	11.7427	10.9937	11.6107	11.8191	11.7068	11.2917	11.0071	11.4542	11.4214	12.7625	11.8544	12.4835	11.5472	11.1311	12.023	10.7137	10.5779	11.288	12.1263	11.0915	11.8732	12.0218	12.1871	12.0039	12.5246	2935.48	0.306981	0.10883	0.413814
IL7	IL7	3574	IL-7	interleukin 7	5.25995	5.04209	5.60325	5.608	4.51671	4.55767	4.63818	4.70869	3.98937	5.86104	5.04023	5.35177	5.27297	5.64188	5.0862	3.61685	4.92332	5.04521	4.76769	5.01503	4.63898	4.56147	4.30773	4.62169	4.44155	4.77721	5.67304	6.06493	4.73349	5.59744	5.62396	4.77874	31.5638	0.111031	0.774048	0.945081
IL7R	IL7R	3575	CD127|CDW127|IL-7R-alpha|IL7RA|ILRA	interleukin 7 receptor	13.4684	13.4618	13.6371	13.0866	12.6784	14.2869	12.8638	13.6907	13.332	13.7446	13.7119	12.9811	13.1719	12.4172	13.5467	13.7404	13.8677	14.214	14.4317	13.5027	13.6841	13.7818	13.8481	11.8926	12.7673	14.0563	13.7158	14.0419	14.0673	13.6028	13.7139	14.0305	11848.6	0.238113	0.171145	0.515057
IL9R	IL9R	3581	CD129|IL-9R	interleukin 9 receptor	5.87662	4.45713	5.24068	4.39501	4.01421	5.14264	4.02813	4.38677	4.19582	4.42494	5.04023	2.86634	3.99286	3.53226	3.92393	5.33305	3.99044	4.85758	4.40512	3.6931	3.13648	3.6121	4.30773	4.34158	4.54847	3.94071	3.65068	3.19392	3.73349	3.93448	4.1765	3.8612	18.3133	-1.11776	0.00599973	0.105672
INPP5D	INPP5D	3635	SHIP|SHIP-1|SHIP1|SIP-145|hp51CN|p150Ship	inositol polyphosphate-5-phosphatase D	11.7887	11.7178	11.7056	11.6745	11.425	12.7188	11.4114	11.5561	11.488	11.7469	11.6521	11.6724	11.7665	11.7762	11.8493	11.5229	11.5931	11.7149	11.6819	11.8632	11.6683	11.5198	11.4507	11.8309	11.5517	11.7098	11.9166	11.762	11.7614	11.8154	11.9338	11.8477	3377.32	0.00370508	0.962169	0.994172
INPPL1	INPPL1	3636	OPSMD|SHIP2	inositol polyphosphate phosphatase-like 1	10.2509	10.1535	10.1725	10.2473	10.6141	10.9839	10.0198	10.0143	10.15	10.2017	9.85753	10.2621	10.481	10.5382	10.257	10.0407	10.0546	9.98572	9.98578	10.1081	10.1087	10.1529	10.2178	10.7382	10.657	9.91307	10.1132	10.0791	10.1613	10.6171	10.1381	10.1353	1202.3	-0.0159745	0.858475	0.971814
IRAK3	IRAK3	11213	ASRT5|IRAKM	interleukin-1 receptor-associated kinase 3	7.69291	7.98438	8.2234	7.76212	8.1908	8.14264	7.40225	6.19412	8.17157	7.76374	9.05758	8.78282	8.8706	8.76006	8.49161	7.26892	8.17486	6.76447	7.58075	8.82924	8.23334	8.19913	8.12194	8.87852	8.90853	6.24188	8.11828	8.12341	8.29643	9.55245	8.90442	7.24587	272.792	0.29988	0.297603	0.652709
IRAK4	IRAK4	51135	IPD1|IRAK-4|NY-REN-64|REN64	interleukin-1 receptor-associated kinase 4	9.45109	9.44648	9.29131	9.3909	8.83013	8.68696	9.05399	9.40357	8.93998	9.67287	10.0959	9.37096	9.44948	9.32599	9.50028	9.25658	9.90605	9.73478	9.60899	9.38543	9.51248	9.54935	9.00817	9.22945	9.16318	9.35252	9.44021	9.59255	9.5385	9.95808	10.1559	9.65128	692.678	0.127369	0.257686	0.606039
IRF2	IRF2	3660	IRF-2	interferon regulatory factor 2	9.06042	8.80846	8.98279	9.11797	9.09103	10.1797	8.98477	8.85029	8.95071	9.11884	8.57388	8.63187	8.88038	9.00543	8.75078	8.85934	8.93615	9.05398	8.65033	8.32731	8.84461	8.67298	8.44523	8.17085	8.5126	8.52567	8.76702	8.77254	9.11641	8.39755	8.18467	8.7053	448.918	-0.439559	0.000609249	0.0388569
IRF4	IRF4	3662	LSIRF|MUM1|NF-EM5|SHEP8	interferon regulatory factor 4	8.2838	8.32677	8.24068	10.1401	8.76017	8.93271	7.72857	8.69055	8.12813	8.74262	8.02268	8.40239	8.56575	8.57435	8.40505	8.48192	8.84389	7.97306	8.90837	8.55522	7.96655	7.7199	8.62001	8.20665	7.64198	8.84416	8.6841	8.78834	8.70451	8.07743	8.13069	8.80241	353.465	-0.15609	0.388612	0.723178
IRF8	IRF8	3394	H-ICSBP|ICSBP|ICSBP1|IMD32A|IMD32B|IRF-8	interferon regulatory factor 8	9.27787	10.0736	8.93051	9.4844	9.72157	8.28559	9.71536	8.69511	9.74631	10.309	9.71357	10.064	10.1168	10.2822	9.78546	9.07628	9.42885	9.31883	9.75384	10.0022	9.50474	9.31731	8.92047	9.56627	9.20464	9.1832	9.34938	10.5068	9.95002	10.4458	10.0435	9.25733	773.21	0.0778295	0.641701	0.886574
IRS1	IRS1	3667	HIRS-1	insulin receptor substrate 1	6.77932	6.09759	5.75525	5.39501	5.51671	5.8796	5.80257	5.91033	5.57433	5.38187	5.75846	6.03626	5.49293	5.35042	5.0862	5.76369	6.25893	5.27262	5.82658	5.46569	5.44229	5.77649	5.79316	5.05779	5.8704	5.86128	5.17424	5.79148	5.36152	5.43698	5.82559	6.11754	51.4388	-0.0919958	0.656205	0.886574
ITCH	ITCH	83737	ADMFD|AIF4|AIP4|NAPP1	itchy E3 ubiquitin protein ligase	10.8166	10.6916	10.8113	10.8395	10.3042	10.8245	10.2231	10.5679	10.3456	10.7711	11.2949	10.7935	10.747	10.8074	10.9631	10.3093	10.9017	10.8879	10.7115	10.7999	10.7093	10.6218	10.4163	11.1613	10.68	10.4474	11.1091	10.9499	10.9089	10.9867	11.3532	10.4487	1729.78	0.0958978	0.329931	0.673654
ITGA10	ITGA10	8515	PRO827	integrin_ alpha 10	4.93802	4.41406	4.84836	4.52054	4.51671	4.8796	3.86766	3.97173	4.09628	4.14483	4.54547	4.35177	4.07303	4.28433	3.4385	4.39446	4.85294	4.73205	4.35265	4.01503	3.35887	3.14643	4.40084	4.66351	4.54847	4.59279	4.23564	4.30354	4.59599	3.76455	4.52442	4.39172	19.7687	-0.0608309	0.866215	0.971814
ITGA6	ITGA6	3655	CD49f|ITGA6B|VLA-6	integrin_ alpha 6	9.67047	9.75121	9.42956	9.07	9.09813	10.5689	9.18321	10.3825	9.26047	9.56389	9.93935	9.61587	9.33525	8.80397	9.60976	10.1997	10.3156	10.2866	10.6408	9.46129	9.68423	10.5227	9.03383	8.09264	8.77178	10.5116	9.29273	9.88851	10.1038	9.64107	9.56725	10.6205	823.096	0.115358	0.567425	0.839482
ITGAE	ITGAE	3682	CD103|HUMINAE	integrin_ alpha E (antigen CD103_ human mucosal lymphocyte antigen 1; alpha polypeptide)	4.35306	4.53959	5.09629	4.88977	4.82157	4.55767	4.48064	4.47423	4.81249	5.29167	4.33397	4.93673	4.41816	4.45426	5.05517	5.33305	4.11597	4.59455	5.15235	4.23742	4.05402	3.75412	4.57076	3.92654	4.44155	4.45528	4.40556	4.80397	4.36152	4.28811	3.88699	4.01321	23.078	-0.45718	0.17729	0.523625
ITGAL	ITGAL	3683	CD11A|LFA-1|LFA1A	integrin_ alpha L (antigen CD11A (p180)_ lymphocyte function-associated antigen 1; alpha polypeptide)	11.6659	11.6211	11.8084	11.712	11.3703	12.0694	11.5984	11.9293	11.2847	11.8193	11.5769	11.6092	11.6629	11.8625	12.0157	11.6463	11.5699	11.6936	11.4743	11.7409	11.3933	11.11	11.6005	12.2698	11.5748	11.7586	12.157	11.6664	11.5309	11.6041	11.7335	11.4047	3265.21	-0.0340925	0.699987	0.917941
ITGAV	ITGAV	3685	CD51|MSK8|VNRA|VTNR	integrin_ alpha V	7.10795	6.4677	6.75525	6.47473	6.73303	7.98394	5.92994	6.00148	6.21966	6.87664	7.82075	6.54441	6.50743	6.83123	6.84449	5.85389	7.63953	6.74294	6.25597	6.33696	6.31528	6.39797	6.42321	7.50001	7.09867	6.19944	6.90806	6.58262	6.63161	7.36446	8.01627	6.7998	108.021	0.0419793	0.8596	0.971814
ITGAX	ITGAX	3687	CD11C|SLEB6	integrin_ alpha X (complement component 3 receptor 4 subunit)	9.43521	9.7349	9.62972	9.69879	9.88252	9.64514	9.10887	8.63469	9.44375	10.0924	9.75315	10.3225	9.96883	10.4772	10.2207	9.00917	8.94886	8.72932	9.0135	10.1648	10.2328	10.251	9.46153	10.6512	10.3503	8.60503	9.68272	9.94881	9.88693	10.5695	9.97916	8.33874	822.282	0.253628	0.201407	0.549218
ITGB3	ITGB3	3690	BDPLT16|BDPLT2|CD61|GP3A|GPIIIa|GT	integrin_ beta 3 (platelet glycoprotein IIIa_ antigen CD61)	8.56251	10.7349	8.59656	7.62906	7.95281	7.55767	9.0186	7.89456	8.27761	7.02398	8.94091	9.5102	9.29298	9.72935	7.92393	7.69214	9.38588	7.996	9.00715	7.70433	8.06722	11.7502	9.35794	7.26893	8.17157	9.53637	8.46766	7.80086	7.99516	9.55897	7.46526	9.11334	386.217	0.415037	0.274069	0.623776
ITGB8	ITGB8	3696	-	integrin_ beta 8	5.35306	3.95463	4.01829	4.1835	3.59917	3.55767	3.48064	4.38677	3.87389	4.03792	4.78648	5.67369	3.72156	5.16697	4.48581	4.13142	3.70093	4.27262	5.70628	4.75199	5.01095	4.86264	3.9858	4.05779	2.54847	4.45528	3.8986	5.57535	3.85902	4.46499	4.92652	4.01321	20.0869	0.771035	0.108592	0.413814
ITPR1	ITPR1	3708	ACV|CLA4|INSP3R1|IP3R|IP3R1|PPP1R94|SCA15|SCA16|SCA29	inositol 1_4_5-trisphosphate receptor_ type 1	9.24788	9.06141	9.04804	8.93557	8.73303	9.45249	8.33862	8.8462	8.63322	9.04828	9.78648	9.29596	9.16164	9.29416	9.28817	8.66124	9.56718	9.17951	9.20509	9.03147	9.03936	9.03952	8.46153	9.25532	9.21887	9.16126	9.09569	9.41563	9.43897	9.43698	10.1433	9.40552	569.672	0.162801	0.1964	0.546991
ITPR2	ITPR2	3709	ANHD|CFAP48|INSP3R2|IP3R2	inositol 1_4_5-trisphosphate receptor_ type 2	9.45635	9.24618	9.48499	9.17637	8.89685	8.89752	8.12449	8.74432	8.58814	9.5711	9.63486	9.48399	9.55793	9.5755	9.9207	8.67368	9.71092	9.32971	9.65575	9.33214	9.34376	9.38711	8.67696	9.64797	9.69676	9.2497	9.77609	9.75737	9.45148	9.98008	10.1211	9.12799	653.677	0.271906	0.0556682	0.299571
JAG1	JAG1	182	AGS|AHD|AWS|CD339|HJ1|JAGL1	jagged 1	5.35306	4.89323	5.09629	5.14503	5.59917	3.55767	4.68709	4.08721	5.33332	4.79691	5.37144	5.63187	5.23861	5.49378	4.95788	4.80949	4.11597	3.85758	4.80721	5.23742	4.89729	5.42654	5.4883	4.70415	5.574	4.38128	4.77996	5.09574	5.18095	5.78692	4.80453	4.39172	31.0318	0.284568	0.374466	0.711805
JAK1	JAK1	3716	JAK1A|JAK1B|JTK3	Janus kinase 1	10.9172	10.9981	10.8777	10.7534	10.2155	10.7074	10.5492	11.0706	10.4713	11.0764	11.0234	10.7342	10.7637	10.6046	10.8513	10.7593	10.9853	11.129	11.2475	11.0689	10.9917	10.7653	10.6176	10.7016	10.354	11.0846	11.0441	11.046	10.9788	10.7702	10.9167	11.2921	1852.44	0.119584	0.123324	0.443798
JAK2	JAK2	3717	JTK10|THCYT3	Janus kinase 2	8.70179	8.92426	8.88728	9.00704	8.90903	8.8056	8.72857	8.16813	9.05048	9.17037	9.35048	9.41786	9.55095	9.91004	9.70529	8.46054	9.48811	8.6735	8.95311	8.98312	9.16623	9.15819	8.43426	9.13785	9.47921	7.97256	9.3786	9.57079	9.07172	10.0042	9.46526	8.27999	534.255	0.0529438	0.758316	0.944178
JAK3	JAK3	3718	JAK-3|JAK3_HUMAN|JAKL|L-JAK|LJAK	Janus kinase 3	10.9038	10.471	10.8763	10.4414	10.5378	11.7865	10.3949	11.0116	10.321	10.733	10.5638	10.306	10.2661	10.1508	10.3653	10.9245	10.9383	10.9098	10.7102	10.1367	10.5627	10.8943	10.491	10.3375	10.3668	11.1121	10.4189	10.3982	10.5196	10.145	10.2367	11.0339	1554.3	-0.158737	0.218753	0.557864
JARID2	JARID2	3720	JMJ	jumonji_ AT rich interactive domain 2	6.81249	7.39757	7.03819	6.74293	7.31189	7.68696	6.54838	6.8625	6.84352	6.95219	7.1735	7.3899	7.16278	7.35579	6.97455	6.89696	7.02286	6.78569	7.30512	7.5344	7.41364	7.56469	7.37812	8.0695	7.74674	7.27291	7.22053	6.95162	7.22826	7.70119	7.98385	7.45283	151.502	0.492429	0.00037959	0.0388569
JUN	JUN	3725	AP-1|AP1|c-Jun	jun proto-oncogene	6.48234	8.61284	6.09629	6.42743	6.28723	7.46456	8.66284	9.27551	6.94714	7.05172	7.35282	6.52169	8.09959	6.36115	5.85354	9.10411	6.72083	6.07997	7.85515	6.43906	6.8492	6.97812	7.04469	9.04795	9.41531	8.51273	7.33016	6.91753	6.6491	5.99337	7.48525	7.99049	158.647	0.208506	0.580749	0.844312
JUNB	JUNB	3726	AP-1	jun B proto-oncogene	9.30143	10.852	9.35616	9.13525	10.1724	10.0655	11.2695	11.0636	10.5685	9.7511	11.0747	9.9915	11.1875	10.2652	9.06299	11.5237	9.60515	9.8027	11.2166	10.8112	10.8791	10.3087	10.6653	10.7351	10.9029	11.2062	10.7566	9.84005	9.79566	9.24635	10.6763	10.5234	1316.86	0.205616	0.348191	0.690942
JUND	JUND	3727	AP-1	jun D proto-oncogene	10.3865	11.3749	10.494	10.2898	10.6191	11.5378	11.2468	11.9495	10.9445	10.5174	11.1119	10.8344	10.8065	10.5778	10.3566	11.3003	10.7872	10.5923	11.2394	11.0165	10.963	11.0519	11.0017	11.7088	11.4762	11.5396	10.6696	10.5078	10.5502	10.1504	11.3528	11.1456	1965.45	0.140341	0.343987	0.687668
KDM3A	KDM3A	55818	JHDM2A|JHMD2A|JMJD1|JMJD1A|TSGA	lysine (K)-specific demethylase 3A	8.01127	8.50922	8.29131	8.07	8.04396	8.44032	7.96507	8.74432	7.92555	8.10566	9.34107	8.37096	8.13737	7.97782	8.15732	8.05742	8.92332	8.6331	8.93538	8.7006	8.51152	8.6685	8.43426	9.07144	8.73264	8.75906	8.29092	8.34687	8.67066	8.34198	9.33912	8.8461	357.009	0.367337	0.00404221	0.0890459
KIR2DL1/2	KIR2DL1/2	NA	NA	NA	7.25995	6.12455	5.75525	5.97997	4.75118	4.14264	6.73439	6.24475	4.61086	5.38187	5.70075	5.49861	5.16736	4.74376	4.95788	4.50993	3.85294	6.19545	5.37912	5.21666	6.04337	6.11167	5.79316	6.11919	5.44155	5.04025	5.9726	4.5607	5.36152	4.28811	5.14333	4.90073	42.3929	-0.195481	0.611802	0.871063
KIR2DL3/4	KIR2DL3/4	NA	NA	NA	9.53297	8.07703	8.16125	8.72348	6.71465	7.94999	8.21483	8.32928	8.23144	8.59957	8.56177	8.30596	7.41432	6.60626	8.3958	7.0949	7.02286	7.61839	8.93092	8.81895	8.15885	7.89878	8.81447	8.19244	7.34103	7.49968	8.35804	7.37226	8.49806	7.62253	8.05246	7.23817	257.956	0.0191678	0.937719	0.993929
KIR2DL5A/B	KIR2DL5A/B	NA	NA	NA	4.67499	3.27656	4.01829	3.93557	3.42925	2.55767	3.23963	5.8462	1.87389	3.79691	4.54547	3.86634	4.35543	3.19122	2.99104	4.26892	3.99044	4.14709	3.40512	2.6931	4.69447	2.56147	3.9858	6.55659	3.44155	3.13335	4.55757	2.94599	4.44398	3.67144	3.03899	3.49863	13.6401	0.868461	0.218694	0.557864
KIR2DS1/4	KIR2DS1/4	NA	NA	NA	7.46158	7.15757	5.65572	5.63601	4.51671	3.55767	7.2959	7.08721	2.61086	4.03792	6.06332	5.90196	5.49293	5.09169	3.92393	4.39446	3.53101	6.61839	4.50465	4.80858	6.92075	6.99252	4.30773	6.81963	6.04489	6.26264	6.7592	5.24977	5.88877	4.46499	4.52442	4.97668	43.8651	0.00963219	0.985981	0.999487
KIR3DL1/2	KIR3DL1/2	NA	NA	NA	8.73676	7.40309	7.43333	7.71036	6.33614	7.8796	7.76888	8.42019	7.08334	7.71252	7.13043	7.2993	7.35142	6.21507	7.11657	6.97942	7.16036	8.26509	8.12132	8.25025	7.23802	7.17197	7.9858	8.58407	7.21685	6.94071	8.13852	6.53095	7.31845	6.78692	7.25622	6.16701	172.255	0.000955617	0.997154	0.999487
KLF2	KLF2	10365	LKLF	Kruppel-like factor 2	11.9229	11.89	12.101	12.0013	11.5312	12.7865	11.9306	12.4659	11.9529	11.9453	11.8653	11.778	11.4299	11.5138	11.8285	12.0856	12.0269	12.1972	12.596	12.0081	12.1047	11.7269	11.7845	11.5783	11.1052	12.7251	12.148	11.9338	12.1293	11.3434	11.9103	12.631	4006.29	0.0569712	0.653971	0.886574
KLRB1	KLRB1	3820	CD161|CLEC5B|NKR|NKR-P1|NKR-P1A|NKRP1A|hNKR-P1A	killer cell lectin-like receptor subfamily B_ member 1	12.0474	11.399	11.1464	11.0681	10.5482	11.5378	12.0522	11.897	11.0703	12.6444	12.6288	10.5915	11.2979	10.7006	11.0063	12.1007	11.5083	12.2224	12.0745	11.9804	11.6683	10.6557	11.6464	10.0321	10.16	11.2028	11.079	11.7426	11.7467	11.5923	11.6789	11.4974	2787.05	-0.215727	0.295376	0.651263
KLRC1	KLRC1	3821	CD159A|NKG2|NKG2A	killer cell lectin-like receptor subfamily C_ member 1	9.66594	7.61759	7.09629	7.76846	6.9991	7.31256	7.55498	7.82971	7.39745	8.4616	8.45236	7.92812	8.82792	9.13295	7.96624	7.14934	7.76941	8.60354	8.60619	8.15526	6.87344	6.8834	8.12194	8.50864	7.8072	7.33303	7.42546	7.96558	7.63161	8.68639	8.38595	7.49863	242.067	-0.210842	0.398516	0.73138
KLRC2/3	KLRC2/3	NA	NA	NA	8.54288	7.13785	7.56261	9.47861	5.59917	7.0171	5.71094	6.49529	7.36574	6.92244	8.37144	7.28588	8.02092	8.87492	8.89575	6.66747	6.87086	6.58247	4.40512	8.32003	5.50571	5.32397	7.41207	8.31886	6.81793	6.41876	7.22811	6.70754	9.58694	8.16969	9.02313	6.75737	156.897	-0.0241036	0.961347	0.994172
KLRD1	KLRD1	3824	CD94	killer cell lectin-like receptor subfamily D_ member 1	10.8022	10.2308	10.5695	10.9064	9.28723	10.2087	10.5787	11.1591	9.65743	10.0396	10.5769	10.0816	10.5178	10.5287	10.1071	9.74023	10.0546	10.3592	10.3282	10.8751	9.96303	9.06473	10.5531	10.4767	9.75094	9.8181	10.8187	10.0951	10.1444	9.39573	10.2898	9.00189	1165.65	-0.222545	0.290482	0.644952
KLRG1	KLRG1	10219	2F1|CLEC15A|MAFA|MAFA-2F1|MAFA-L|MAFA-LIKE	killer cell lectin-like receptor subfamily G_ member 1	10.2509	10.3231	10.4464	10.4224	9.46817	10.4464	10.1267	10.4966	8.52733	10.9318	10.3898	9.66853	10.5765	10.0401	10.3454	10.0995	10.0388	10.9863	9.84569	10.0918	9.65568	9.50399	10.144	9.97094	9.58503	9.76089	11.3196	10.3161	10.1274	9.39209	10.2983	9.66282	1098.9	-0.219187	0.279037	0.626108
KLRK1	KLRK1	22914	CD314|D12S2489E|KLR|NKG2-D|NKG2D	killer cell lectin-like receptor subfamily K_ member 1	12.1054	11.3986	11.5999	12.0926	10.4307	11.0212	11.4987	11.862	10.712	11.5298	11.7536	11.8356	11.6537	11.6729	11.8439	11.3013	11.0856	11.998	11.3655	11.8161	11.1087	10.93	11.1013	11.3464	10.3777	11.1941	12.1393	11.5986	11.7211	11.1997	11.7584	10.8946	2770.34	-0.195339	0.22735	0.564113
KRAS	KRAS	3845	C-K-RAS|CFC2|K-RAS2A|K-RAS2B|K-RAS4A|K-RAS4B|KI-RAS|KRAS1|KRAS2|NS|NS3|RALD|RASK2	Kirsten rat sarcoma viral oncogene homolog	8.50281	8.78963	8.52784	8.86039	8.48453	8.68696	8.53842	8.90247	8.65961	8.83732	8.72628	8.97068	8.78393	8.77819	8.87146	8.65498	8.81178	8.845	9.10357	8.92991	8.76097	9.27866	8.55566	8.81035	8.76625	8.82335	8.92447	8.83473	8.84391	8.94695	8.96736	8.70809	444.628	0.153406	0.0179586	0.178182
LAG3	LAG3	3902	CD223	lymphocyte-activation gene 3	6.84491	6.9471	7.24068	7.79976	6.53777	7.64514	7.51491	7.91815	5.87389	7.10566	7.26595	7.54441	7.25159	6.79213	7.12407	7.01895	7.05457	7.30237	6.77767	6.92832	6.6808	5.46836	7.30773	7.53422	6.35582	7.15572	7.59904	6.71418	7.11955	6.1221	6.30203	6.45946	126.093	-0.37459	0.101088	0.399466
LAIR1	LAIR1	3903	CD305|LAIR-1	leukocyte-associated immunoglobulin-like receptor 1	8.29557	8.10776	7.99811	8.35764	8.32407	9.12753	8.35385	8.12148	8.28328	8.40894	8.49118	7.93673	8.35142	8.39024	8.52879	8.2771	7.92332	7.97306	7.85043	7.71177	7.94383	8.22579	7.73176	7.70415	7.94568	7.75541	7.79023	8.40952	8.02225	8.44051	7.78315	7.89585	281.968	-0.357107	0.000623045	0.0388569
LAMP1	LAMP1	3916	CD107a|LAMPA|LGP120	lysosomal-associated membrane protein 1	10.8369	11.1926	11.1175	11.0197	10.9953	12.1576	11.2314	11.2929	11.3804	11.1416	10.9633	10.9474	11.0528	10.9563	11.0225	11.0995	10.9863	11.0762	11.0796	11.2189	11.0874	11.0485	11.0608	11.1003	10.8626	11.1334	11.158	11.2125	11.0422	11.1612	10.7601	11.2045	2214.1	-0.0824645	0.27744	0.626108
LAMTOR3	LAMTOR3	8649	MAP2K1IP1|MAPBP|MAPKSP1|MP1|PRO0633|Ragulator3	late endosomal/lysosomal adaptor_ MAPK and MTOR activator 3	9.06042	9.13454	9.24924	9.30844	9.22367	9.44032	9.18747	8.98668	9.23729	9.53223	9.20498	9.39616	9.46349	9.56162	9.28483	8.94392	9.53663	8.95912	9.14272	9.29673	9.23685	9.51899	8.91654	8.22771	8.76902	9.00063	9.18595	9.52153	9.35087	9.59744	9.58897	8.43947	589.466	-0.0898657	0.429989	0.758454
LCK	LCK	3932	IMD22|LSK|YT16|p56lck|pp58lck	LCK proto-oncogene_ Src family tyrosine kinase	11.3573	11.1035	11.2975	11.2163	10.6665	12.0575	11.1757	11.7812	10.6432	11.2586	10.9362	10.9432	10.8569	10.5938	11.0542	11.6612	11.5183	11.7187	11.4623	10.7766	10.7887	10.9259	10.7964	10.1182	9.83783	11.6096	11.2038	11.2713	11.1651	10.2423	10.509	11.5277	2142.13	-0.307261	0.0549664	0.298322
LCP2	LCP2	3937	SLP-76|SLP76	lymphocyte cytosolic protein 2 (SH2 domain containing leukocyte protein of 76kDa)	11.5927	11.5913	11.5322	11.4757	11.3309	9.47654	11.3227	11.6096	11.1492	11.7835	11.0561	11.3836	11.5191	11.4331	11.6804	11.6039	11.6959	11.7877	11.7689	11.2091	11.3301	11.2959	10.8355	11.1074	11.1611	11.707	11.6678	11.5692	11.478	11.2738	10.7311	11.7421	2650.26	-0.0715001	0.564244	0.839098
LDHA	LDHA	3939	GSD11|HEL-S-133P|LDHM|PIG19	lactate dehydrogenase A	10.5698	10.6683	10.5949	10.9419	10.7846	11.4157	11.0868	11.0521	11.0678	10.3585	11.1291	10.8787	10.879	10.6136	10.4051	10.7608	10.9594	10.7731	10.8397	10.8647	10.7235	10.8108	11.2369	10.6571	10.7098	10.9065	10.7188	10.5566	10.7108	10.811	10.8489	10.5107	1792.36	-0.0636239	0.446327	0.765509
LDHAL6A	LDHAL6A	160287	LDH6A	lactate dehydrogenase A-like 6A	4.81249	4.01352	4.17029	5.71693	4.51671	2.55767	4.02813	4.29366	3.74836	4.03792	4.78648	4.79234	4.35543	4.37179	3.77954	3.61685	3.85294	3.49501	4.64215	3.35607	3.35887	3.79851	4.72277	4.05779	3.74111	3.45528	4.29453	3.46955	3.44398	3.67144	4.30203	3.93921	16.4211	-0.461273	0.294734	0.651263
LEF1	LEF1	51176	LEF-1|TCF10|TCF1ALPHA|TCF7L3	lymphoid enhancer-binding factor 1	11.2599	11.3837	10.9905	10.9412	10.4461	12.2477	10.7893	11.7919	10.5904	11.0534	10.7053	10.8333	10.6527	9.79806	10.7227	11.7513	11.9393	11.962	12.1853	11.0933	11.1118	11.8847	10.3767	8.37343	9.60375	12.0861	10.2855	11.3197	11.5397	10.8205	10.6522	12.0847	2105.4	0.0183523	0.942565	0.993929
LEPR	LEPR	3953	CD295|LEP-R|LEPRD|OB-R|OBR	leptin receptor	6.35306	7.08391	6.75525	6.90136	5.42925	5.36503	5.75748	6.43116	6.09628	6.31476	6.8674	6.73424	6.536	6.4442	6.14632	5.71638	7.28589	6.49501	6.58644	6.25789	5.87344	6.63063	6.12876	6.04202	5.89086	6.22082	6.54549	6.43784	6.22826	7.13087	7.12646	6.49863	83.5595	0.02454	0.902791	0.990695
LGALS9	LGALS9	3965	HUAT|LGALS9A	lectin_ galactoside-binding_ soluble_ 9	8.9153	9.11618	8.52784	8.37852	9.5688	9.6557	9.40042	8.50051	9.46385	9.27117	9.54547	9.06011	9.20008	9.61301	9.06494	8.62327	8.42582	8.48532	8.79005	9.03147	9.18572	8.87953	9.43976	8.89178	9.68948	8.65692	9.14453	9.23601	8.44398	9.42276	8.65664	8.38128	519.442	-0.0687603	0.653612	0.886574
LILRA1	LILRA1	11024	CD85I|LIR-6|LIR6	leukocyte immunoglobulin-like receptor_ subfamily A (with TM domain)_ member 1	8.13442	8.88537	9.10575	8.96348	9.32103	10.1501	8.88872	7.50571	9.18071	9.14805	8.89339	8.82518	9.12214	9.42899	9.14264	8.06688	8.18206	7.61839	7.95531	9.00296	8.93666	8.54528	8.53526	9.41227	9.40645	7.48208	8.8256	8.91466	8.75384	9.81848	8.58125	7.66856	434.302	-0.107415	0.627723	0.881765
LILRA3	LILRA3	11026	CD85E|HM31|HM43|ILT-6|ILT6|LIR-4|LIR4	leukocyte immunoglobulin-like receptor_ subfamily A (without TM domain)_ member 3	7.21104	8.72722	8.64926	7.2302	8.48453	9.50019	8.96507	6.47423	8.92555	8.27411	8.25596	3.35177	8.32505	9.23416	8.05125	7.05742	6.68075	6.92606	7.88778	8.40046	8.15885	7.51567	7.15573	9.39221	8.18406	7.06409	6.83059	7.30354	8.18695	8.99096	6.89697	6.74656	220.166	-0.243343	0.557242	0.834339
LILRA4	LILRA4	23547	CD85g|ILT7	leukocyte immunoglobulin-like receptor_ subfamily A (with TM domain)_ member 4	6.10795	7.59849	6.97765	6.969	7.12969	6.36503	7.25593	6.36405	7.18374	8.05858	7.02855	6.71434	7.09239	7.24433	6.87146	7.13142	5.95727	7.0627	7.79252	6.99688	6.87344	6.18875	6.44523	6.30241	6.90098	6.64115	6.54549	7.97941	6.90342	8.09098	6.88699	6.06632	121.849	0.0374377	0.864779	0.971814
LILRB1	LILRB1	10859	CD85J|ILT-2|ILT2|LIR-1|LIR1|MIR-7|MIR7	leukocyte immunoglobulin-like receptor_ subfamily B (with TM and ITIM domains)_ member 1	9.48234	9.93477	10.143	10.2721	10.3688	11.3715	10.0586	9.26941	10.2033	10.1205	9.56177	10.2044	10.5043	10.6927	10.7508	9.1087	9.18564	8.804	9.06128	10.0587	10.0225	9.8026	9.74069	10.934	10.578	8.79157	10.2422	10.0843	9.96755	10.8096	9.53405	8.41238	982.2	-0.125826	0.551724	0.834155
LILRB2	LILRB2	10288	CD85D|ILT-4|ILT4|LIR-2|LIR2|MIR-10|MIR10	leukocyte immunoglobulin-like receptor_ subfamily B (with TM and ITIM domains)_ member 2	9.37543	9.91076	10.2103	9.71365	10.3893	10.6451	9.91334	8.18118	10.4298	10.3247	9.34813	10.8809	10.5267	10.627	10.4242	9.1087	9.04276	8.89467	9.32568	10.0689	9.79072	10.0355	10.0026	10.7993	11.1526	8.50839	10.308	9.88484	10.0206	10.761	9.52764	8.61906	954.418	0.0433042	0.854467	0.971814
LILRB3	LILRB3	11025	CD85A|HL9|ILT-5|ILT5|LILRA6|LIR-3|LIR3|PIRB	leukocyte immunoglobulin-like receptor_ subfamily B (with TM and ITIM domains)_ member 3	9.21104	9.14281	9.03819	9.40928	10.0273	10.0575	9.75461	7.93366	9.86068	9.19546	8.6252	9.27573	9.65637	9.50954	9.58282	8.40941	8.74046	7.89223	8.33247	9.17692	9.20615	9.62756	9.40084	9.85051	9.68948	7.8476	8.69507	9.01343	9.41872	10.2514	8.71707	8.11334	566.414	-0.0644959	0.764791	0.945081
LILRB4	LILRB4	11006	CD85K|ILT-3|ILT3|LIR-5|LIR5	leukocyte immunoglobulin-like receptor_ subfamily B (with TM and ITIM domains)_ member 4	7.21104	7.53959	7.74318	8.2575	8.44048	9.09683	8.15524	6.38677	8.63766	7.90733	6.71539	7.67369	8.6218	8.27868	7.74106	7.11327	7.00674	6.68766	7.39866	7.84285	7.61761	8.04874	7.78454	8.05779	8.34103	6.60909	7.72749	8.30354	7.88139	8.78414	6.78315	6.47264	210.049	-0.084445	0.729341	0.924414
LPAR1	LPAR1	1902	EDG2|GPR26|Gpcr26|LPA1|Mrec1.3|VZG1|edg-2|rec.1.3|vzg-1	lysophosphatidic acid receptor 1	6.63846	5.45713	5.80256	6.2575	6.61907	6.0171	6.02813	5.34096	6.81249	5.62288	5.81396	6.77323	6.2123	6.47416	6.55398	6.13142	5.4379	4.54564	5.18272	6.03888	5.77391	5.7428	6.15573	5.48842	6.92102	4.38128	6.47086	6.31231	5.40334	6.70707	5.82559	5.01321	61.2282	-0.155934	0.574583	0.844312
LPL	LPL	4023	HDLCQ11|LIPD	lipoprotein lipase	4.35306	3.45713	4.17029	3.63601	3.75118	4.8796	5.0656	3.38677	3.61086	3.5074	3.25596	4.54441	3.90797	3.28433	5.4385	4.50993	3.85294	3.27262	4.05719	2.80858	2.13648	2.92404	3.40084	5.39221	3.20055	3.45528	2.9726	3.11592	2.59599	2.93448	3.1765	2.27624	12.4266	-0.798585	0.195683	0.546991
LRP6	LRP6	4040	ADCAD2	low density lipoprotein receptor-related protein 6	5.60099	5.12455	5.37192	4.39501	5.38345	4.8796	5.17252	5.38677	4.74836	6.03792	6.01677	5.54441	4.32301	4.32873	5.2865	5.39446	6.70093	6.14709	6.86455	4.83606	3.42599	5.38347	4.79316	5.41687	5.46903	6.32318	4.40556	4.87673	5.31845	4.01248	5.10938	6.52417	38.5541	0.117458	0.713595	0.919333
LRRK2	LRRK2	120892	AURA17|DARDARIN|PARK8|RIPK7|ROCO2	leucine-rich repeat kinase 2	9.69291	9.98346	9.62315	9.93698	9.8784	10.0006	9.00661	7.69965	9.92917	10.2262	9.86411	10.766	10.6535	10.9141	10.3849	9.01406	9.8141	8.36714	9.18835	10.1518	9.92075	9.72278	8.9858	9.52999	10.0821	7.71832	9.85525	10.0013	10.0798	10.9716	10.3235	8.58912	840.359	-0.110334	0.677732	0.902221
LTBP1	LTBP1	4052	-	latent transforming growth factor beta binding protein 1	5.52298	6.89323	5.43333	4.93557	4.88868	4.14264	5.66284	4.47423	5.28893	4.5854	5.94402	6.32577	5.84086	6.25012	5.05517	5.05742	5.85294	4.54564	5.50465	5.01503	4.96655	7.6937	6.10128	4.74368	4.95057	5.55962	5.45803	4.85288	5.36152	6.37926	4.92652	5.3637	42.9407	0.344014	0.373557	0.711805
LYN	LYN	4067	JTK8|p53Lyn|p56Lyn	LYN proto-oncogene_ Src family tyrosine kinase	10.7603	11.4425	11.0419	11.0891	11.3444	11.866	11.4326	10.4596	12.0496	11.5384	11.2672	11.9915	11.6818	11.9761	11.667	10.6503	10.5617	10.3351	11.0956	11.7992	11.6683	11.5986	11.3831	12.119	11.9539	10.3008	11.4796	11.5359	11.3924	12.1052	11.6807	10.0008	2614.15	0.159652	0.385622	0.720625
MALT1	MALT1	10892	IMD12|MLT|MLT1	MALT1 paracaspase	10.7128	10.87	10.6541	10.6541	10.1724	10.8198	10.368	10.8615	10.4066	10.9948	11.1332	10.8436	10.6507	10.6063	10.6164	10.7447	11.3671	10.9397	11.075	10.8948	10.8828	10.6554	10.0429	10.2824	10.0137	10.6725	10.5954	11.0164	11.048	10.7107	11.3573	10.9404	1707.43	0.00560393	0.956895	0.994172
MAML3	MAML3	55534	CAGH3|ERDA3|GDN|MAM-2|MAM2|TNRC3	mastermind-like transcriptional coactivator 3	7.18595	7.37529	6.91445	6.75575	7.33614	6.25811	6.48064	6.19412	7.14691	7.32616	7.05182	7.52169	7.51821	7.96733	7.59231	6.69214	6.55337	6.88733	7.2631	7.48318	7.50959	7.36514	6.9244	7.3544	7.42761	6.5763	7.06007	7.59704	7.38258	7.97401	7.11795	7.03113	142.099	0.249463	0.117327	0.438251
MAP2K2	MAP2K2	5605	CFC4|MAPKK2|MEK2|MKK2|PRKMK2	mitogen-activated protein kinase kinase 2	8.41915	8.34695	8.46307	8.31061	8.45716	8.84308	8.70204	8.79191	8.63766	8.5854	8.14132	8.26551	8.23208	8.14852	8.12033	8.71036	8.3765	8.37765	8.49258	8.50474	8.53831	8.29328	8.51978	8.30571	8.19644	8.58868	8.35804	8.33401	8.25705	7.99817	7.82559	8.36016	335.619	-0.11039	0.159986	0.495568
MAP3K8	MAP3K8	1326	AURA2|COT|EST|ESTF|MEKK8|TPL2|Tpl-2|c-COT	mitogen-activated protein kinase kinase kinase 8	9.51293	10.0447	9.47041	9.17875	8.98767	8.20153	9.38753	9.98854	9.86447	9.87081	10.8334	10.1536	9.99736	10.2202	9.70903	9.28927	9.36073	9.70864	10.565	11.2435	10.2281	9.54772	10.2957	10.7135	10.1356	9.89491	10.358	9.79148	9.97969	10.6218	10.5228	9.63086	966.001	0.577288	0.00159951	0.0461678
MAPK1	MAPK1	5594	ERK|ERK-2|ERK2|ERT1|MAPK2|P42MAPK|PRKM1|PRKM2|p38|p40|p41|p41mapk|p42-MAPK	mitogen-activated protein kinase 1	10.7582	10.6382	10.7627	10.7693	10.5879	11.9174	10.6186	10.6768	10.6973	10.8473	10.5207	10.7672	10.7485	10.7575	10.7386	10.5186	10.7331	10.7824	10.7925	10.8837	10.8749	10.8141	10.4615	10.7425	10.5897	10.3872	10.8124	10.7261	10.8171	10.9432	10.6441	10.4344	1713.37	-0.0862087	0.312784	0.660402
MAPK11	MAPK11	5600	P38B|P38BETA2|PRKM11|SAPK2|SAPK2B|p38-2|p38Beta	mitogen-activated protein kinase 11	5.67499	5.61759	6.20591	5.49016	5.28723	5.8796	5.30376	6.19412	5.41821	5.24437	5.8674	5.75387	5.47829	5.01225	5.02346	5.89696	5.95727	5.52055	5.64215	5.27806	5.15638	5.48204	5.4883	5.02608	5.54847	5.65692	5.3786	5.07527	4.85902	4.40841	4.88699	5.73567	43.7591	-0.351211	0.0604289	0.313624
MAPK13	MAPK13	5603	MAPK 13|MAPK-13|PRKM13|SAPK4|p38delta	mitogen-activated protein kinase 13	8.70179	8.74035	8.5488	8.91285	8.2366	9.29914	8.77738	9.16484	8.11548	8.73408	8.36681	8.72929	8.4672	8.63085	8.62437	8.79249	8.99044	8.91648	8.87156	8.74838	8.86742	9.03605	8.38383	7.92224	7.85486	9.06999	8.61068	8.83777	8.83248	8.20334	8.15586	9.13836	405.924	-0.0668382	0.591984	0.856019
MAPK14	MAPK14	1432	CSBP|CSBP1|CSBP2|CSPB1|EXIP|Mxi2|PRKM14|PRKM15|RK|SAPK2A|p38|p38ALPHA	mitogen-activated protein kinase 14	10.8844	10.6843	10.7821	10.8113	10.7546	12.013	10.5047	10.1417	10.5357	10.9224	10.7108	10.8708	11.1631	11.3215	11.0962	10.5082	10.9996	10.7456	10.609	10.8572	10.7819	11.2184	10.1985	10.5496	10.6374	10.2957	10.8386	11.0733	10.9926	11.4736	10.9944	10.6049	1820.96	-0.0809698	0.537972	0.82515
MAPK3	MAPK3	5595	ERK-1|ERK1|ERT2|HS44KDAP|HUMKER1A|P44ERK1|P44MAPK|PRKM3|p44-ERK1|p44-MAPK	mitogen-activated protein kinase 3	9.53793	9.58884	9.39139	9.58303	9.62647	10.7817	9.76177	9.70418	9.82226	9.83732	9.23324	9.67884	9.3674	9.58125	9.38023	9.85389	9.51969	9.68201	9.43539	9.6531	9.73143	9.79578	9.54295	8.7388	9.21482	9.72954	9.11011	9.40235	9.66423	9.51274	8.73109	9.64983	753.577	-0.245284	0.0261476	0.207003
MAPK8	MAPK8	5599	JNK|JNK-46|JNK1|JNK1A2|JNK21B1/2|PRKM8|SAPK1|SAPK1c	mitogen-activated protein kinase 8	8.65684	8.08391	8.41822	8.41131	8.23015	9.79608	8.28402	8.36976	8.26047	8.55664	8.32444	8.4086	8.45977	8.34232	8.04731	8.30135	8.67567	8.62429	8.67991	8.59799	8.49988	8.87565	8.42874	7.95208	8.2725	8.43714	8.54246	8.58985	8.45397	8.71292	8.73109	8.30599	356.832	0.0143793	0.908427	0.991419
MAPK9	MAPK9	5601	JNK-55|JNK2|JNK2A|JNK2ALPHA|JNK2B|JNK2BETA|PRKM9|SAPK|SAPK1a|p54a|p54aSAPK	mitogen-activated protein kinase 9	9.56251	9.64928	9.49222	9.70045	9.38345	11.0929	9.64902	9.81093	9.71309	9.87664	10.0329	9.71934	9.67736	9.57665	9.6839	9.69824	10.0088	9.82721	9.97171	10.0696	9.75446	9.752	9.58323	9.43358	9.28801	9.58457	9.83679	9.8271	9.75384	9.97766	10.2484	9.79849	880.589	-0.0405599	0.706887	0.917941
MBD3	MBD3	53615	-	methyl-CpG binding domain protein 3	4.81249	4.27656	4.5488	4.1835	5.51671	4.8796	4.58755	3.97173	4.53685	2.6594	5.13043	4.35177	3.44854	4.19122	4.11657	3.13142	4.61847	3.77512	3.76769	3.56757	3.61041	3.79851	5.44523	5.46496	5.46903	4.83379	4.11011	3.90019	3.44398	4.34951	5.38949	5.0836	20.292	0.641724	0.114012	0.42839
MCL1	MCL1	4170	BCL2L3|EAT|MCL1-ES|MCL1L|MCL1S|Mcl-1|TM|bcl2-L-3|mcl1/EAT	myeloid cell leukemia 1	10.4926	11.1391	10.5592	10.6027	11.0329	10.6662	10.5141	10.7542	10.8095	10.9392	10.417	10.9925	11.3667	11.0135	10.7712	10.5843	10.749	10.6221	11.1719	11.2394	11.1524	11.253	10.6115	10.961	11.1237	11.0803	10.9063	10.9343	10.7376	10.749	10.9405	10.9604	1871.81	0.200751	0.0221654	0.201071
MCM5	MCM5	4174	CDC46|P1-CDC46	minichromosome maintenance complex component 5	7.60099	7.76198	7.69385	7.70376	7.81295	9.00062	7.78582	7.73549	7.78078	7.89207	7.58588	7.94529	7.81194	7.95676	7.76523	7.88631	7.62904	7.46902	7.65304	7.79464	7.75772	7.68485	7.78454	7.68904	7.71839	7.71832	7.72214	7.88263	7.65776	7.99817	8.00708	7.84103	223.476	-0.069374	0.490077	0.795906
MCM7	MCM7	4176	CDC47|MCM2|P1.1-MCM3|P1CDC47|P85MCM|PNAS146|PPP1R104	minichromosome maintenance complex component 7	10.2539	9.98805	10.2212	10.2451	9.88663	10.6921	9.86766	10.5083	9.72147	10.3105	10.0705	10.2204	10.1611	10.025	10.2093	10.2018	10.2809	10.5054	10.3857	10.2592	10.1736	10.3367	10.4425	9.92224	10.0184	10.5659	9.98047	10.2707	10.4402	10.4916	10.4365	10.4735	1206.36	0.110313	0.161624	0.49821
MIF	MIF	4282	GIF|GLIF|MMIF	macrophage migration inhibitory factor (glycosylation-inhibiting factor)	9.42452	9.44915	9.18375	9.45521	9.01421	10.6291	9.73294	9.66289	9.25759	9.13514	9.68781	9.10283	8.99928	8.87866	8.81701	9.64554	9.39519	9.52843	9.33585	9.20222	9.38335	9.43007	9.22421	8.06561	8.37774	9.52782	8.96809	9.23601	9.30473	8.4788	9.05469	9.34233	607.962	-0.332459	0.0168458	0.173644
MMP14	MMP14	4323	MMP-14|MMP-X1|MT-MMP|MT-MMP 1|MT1-MMP|MT1MMP|MTMMP1|WNCHRS	matrix metallopeptidase 14 (membrane-inserted)	4.67499	4.53959	4.65572	3.93557	5.01421	4.14264	4.36516	4.29366	5.53685	4.24437	4.84093	5.18827	4.90797	5.55112	4.576	4.26892	4.77893	4.3881	4.18272	4.31759	4.52114	4.48204	4.86027	4.39221	4.38497	4.30328	3.55757	5.05452	4.91791	4.97401	3.71707	4.01321	23.416	-0.247483	0.437849	0.761817
MMP9	MMP9	4318	CLG4B|GELB|MANDP2|MMP-9	matrix metallopeptidase 9	6.60099	5.04209	5.97765	5.29313	5.12969	6.14264	5.23963	4.47423	5.37639	6.24437	5.5123	6.93673	5.63176	7.1852	5.14632	5.45335	5.92332	5.5703	6.08961	7.62777	7.02184	9.02324	6.55059	4.81963	5.46903	4.88824	6.25059	5.24977	6.08141	7.23216	6.87694	4.59817	62.1678	1.1352	0.0109411	0.136228
MRAS	MRAS	22808	M-RAs|R-RAS3|RRAS3	muscle RAS oncogene homolog	5.99692	5.99902	6.27463	5.81822	6.04396	6.36503	5.61309	5.43116	6.07029	5.38187	5.08604	5.75387	5.47829	6.28433	6.41425	5.33305	5.17486	4.89711	4.91969	5.80858	5.78673	5.18038	5.86027	6.36711	6.5866	4.94071	5.53332	6.13582	5.66638	6.51944	4.47195	3.59817	50.2037	-0.0416064	0.890387	0.986729
MS4A1	MS4A1	931	B1|Bp35|CD20|CVID5|LEU-16|MS4A2|S7	membrane-spanning 4-domains_ subfamily A_ member 1	10.2079	9.74035	9.15214	10.553	9.33914	9.87056	9.4789	9.59622	8.8242	11.1798	11.0249	11.4521	10.4755	10.6659	9.99309	9.36791	10.1476	9.61839	9.51513	9.89114	10.7405	10.1486	8.80598	8.57862	9.06304	9.64511	9.59904	11.4815	11.1719	10.8374	11.848	9.79194	1064.84	0.191907	0.476856	0.790609
MS4A2	MS4A2	2206	APY|ATOPY|FCER1B|FCERI|IGEL|IGER|IGHER|MS4A1	membrane-spanning 4-domains_ subfamily A_ member 2	4.16041	3.53959	2.84836	3.2575	2.42925	2.55767	2.7802	2.38677	1.28893	2.33748	3.671	5.79234	3.25589	4.83892	3.70154	3.13142	2.53101	2.85758	3.84569	3.35607	3.92075	4.30871	3.57076	2.11919	2.91104	2.13335	3.11011	5.07527	3.85902	2.57191	3.41751	3.01321	9.63361	0.123104	0.840144	0.971814
MS4A4A	MS4A4A	51338	4SPAN1|CD20-L1|CD20L1|HDCME31P|MS4A4|MS4A7	membrane-spanning 4-domains_ subfamily A_ member 4A	6.81249	7.04915	6.93583	6.31061	7.5688	8.62376	7.40955	6.03062	8.31683	7.35984	7.07472	7.33883	7.9107	7.81181	7.40198	6.53741	6.61847	5.5703	6.57504	6.31759	7.4664	7.36883	7.04469	7.90055	8.20055	6.22082	7.3786	7.51964	7.53145	8.31914	6.48525	5.01321	139.656	-0.00305883	0.99213	0.999487
MX1	MX1	4599	IFI-78K|IFI78|MX|MxA	MX dynamin-like GTPase 1	9.56251	10.1035	8.85959	9.15232	9.15376	11.2159	10.0621	9.82348	9.97893	10.4421	10.0747	9.55564	10.3758	10.0409	9.89793	8.94904	9.25893	10.023	9.35432	9.57166	9.33069	9.92904	9.75839	9.356	9.3242	9.65496	10.9866	10.3749	10.149	10.1418	10.2455	9.17711	896.953	-0.0197224	0.923889	0.993929
MX2	MX2	4600	MXB	MX dynamin-like GTPase 2	7.82879	7.90494	7.68125	7.67028	7.69604	9.03341	7.97002	7.54664	7.83582	8.5273	7.80028	8.12937	8.14435	8.04588	8.10904	7.69214	7.82563	7.96843	7.88778	7.68934	7.99722	8.07153	7.57076	7.60031	7.89593	7.77721	8.60487	7.96558	8.26274	8.22398	7.67126	7.42599	245.434	-0.0670744	0.593147	0.856019
MYSM1	MYSM1	114803	2A-DUB|2ADUB	Myb-like_ SWIRM and MPN domains 1	9.8727	9.8893	9.82278	10.0402	9.44048	10.2924	9.2539	9.79403	9.25759	9.85515	10.2446	9.96015	10.0297	9.92729	10.1628	9.57104	10.4469	10.2239	10.1883	10.0703	9.84384	9.96661	9.51718	9.65705	9.69531	9.85787	10.1791	10.0753	10.1258	10.3542	10.4836	9.88727	980.304	0.0909725	0.385151	0.720625
NAA50	NAA50	80218	MAK3|NAT13|NAT13P|NAT5|NAT5P|SAN	N(alpha)-acetyltransferase 50_ NatE catalytic subunit	10.6034	10.6666	10.8652	11.0023	10.4363	10.6972	10.6667	10.9142	10.7596	10.9411	10.8674	11.0252	10.9573	11.0216	10.773	10.6297	10.7047	10.8105	11.0124	11.2588	10.924	10.8721	10.8745	10.826	10.5027	10.6282	11.185	10.9829	10.9358	11.0718	10.959	10.4445	1830.62	0.104954	0.168506	0.511967
NCF4	NCF4	4689	NCF|P40PHOX|SH3PXD4	neutrophil cytosolic factor 4_ 40kDa	8.29557	8.79383	8.89821	8.77793	9.18079	7.76713	8.99209	7.58644	9.5321	8.72118	8.75137	9.4513	9.25052	9.74376	9.02146	8.1932	8.46174	8.0627	8.28426	9.24385	9.80103	9.76534	8.92832	8.75339	9.17991	7.60096	8.8281	9.01477	9.16888	9.1265	9.58743	7.87119	455.83	0.212671	0.313531	0.660402
NCR1	NCR1	9437	CD335|LY94|NK-p46|NKP46	natural cytotoxicity triggering receptor 1	9.715	8.68255	9.10575	8.75256	7.61907	9.62376	9.06097	9.33805	8.13442	9.08567	9.25346	8.21684	8.37928	8.59267	8.88255	8.08562	8.0856	9.06703	8.72704	9.24641	8.93378	7.94641	8.76278	8.76545	8.39575	8.13898	8.58141	8.32537	8.64038	8.28025	8.84635	8.60716	411.201	-0.242898	0.196257	0.546991
NCR3	NCR3	259197	1C7|CD337|LY117|MALS|NKp30	natural cytotoxicity triggering receptor 3	8.25995	7.43036	7.61655	7.60091	6.9211	7.51187	8.12005	8.07327	7.03039	7.80508	8.34343	6.97068	7.74622	6.86176	7.29979	7.77528	6.63953	7.996	7.21247	7.47446	7.6068	6.83093	8.14231	7.76784	6.88066	7.34281	7.48988	7.6568	7.85149	6.2075	6.83601	7.22266	175.327	-0.235517	0.242265	0.584936
NFAT5	NFAT5	10725	NF-AT5|NFATL1|NFATZ|OREBP|TONEBP	nuclear factor of activated T-cells 5_ tonicity-responsive	8.09453	8.06315	8.00823	7.79356	6.87219	6.55767	6.85701	7.21966	6.90364	8.18297	8.62907	7.68396	7.76142	7.92819	8.04336	7.96936	8.4379	8.23455	8.07349	7.78056	7.68423	7.6214	6.75839	7.94361	7.89086	7.60096	8.04728	7.95162	8.13824	8.37188	8.32809	7.9056	221.593	0.0835155	0.613788	0.871936
NFATC1	NFATC1	4772	NF-ATC|NF-ATc1.2|NFAT2|NFATc	nuclear factor of activated T-cells_ cytoplasmic_ calcineurin-dependent 1	8.18595	8.16408	8.08677	7.84247	7.7868	8.14264	8.01382	8.45286	7.85878	8.00281	8.3575	7.82981	7.93235	7.64188	8.14264	8.11327	8.30579	8.3279	8.31886	7.84961	7.87944	7.99252	8.20819	8.18528	8.28415	8.63718	7.71677	8.14811	8.11326	7.37926	7.89199	8.56472	269.412	0.0504445	0.59561	0.857624
NFATC2	NFATC2	4773	NFAT1|NFATP	nuclear factor of activated T-cells_ cytoplasmic_ calcineurin-dependent 2	10.6152	10.3569	10.5471	10.262	9.42925	9.97553	10.0965	10.4901	9.59499	10.4961	10.3807	9.80651	10.2348	10.0575	10.1334	10.3428	10.3874	10.6771	10.4067	10.0411	10.1699	9.63063	9.81023	10.4069	9.70112	9.98041	10.6078	9.99856	10.0862	9.62719	10.2139	10.6228	1145.77	-0.121105	0.315738	0.661696
NFATC3	NFATC3	4775	NFAT4|NFATX	nuclear factor of activated T-cells_ cytoplasmic_ calcineurin-dependent 3	10.0184	9.94993	9.86517	9.92142	9.07311	9.33903	9.56156	10.0715	9.36307	9.9577	10.3737	10.0323	9.94905	9.93538	10.0571	10.0739	10.2589	10.1512	10.3094	9.95598	9.8492	9.74493	9.20497	9.74854	9.24096	10.0372	10.2515	10.0228	10.1289	9.77997	10.3039	10.0244	950.375	0.0187445	0.864147	0.971814
NFATC4	NFATC4	4776	NF-AT3|NF-ATC4|NFAT3	nuclear factor of activated T-cells_ cytoplasmic_ calcineurin-dependent 4	4.52298	3.07011	4.65572	4.02304	4.12969	4.14264	4.30376	4.55669	3.74836	3.92244	4.54547	4.24485	3.44854	3.74376	3.4385	4.50993	3.99044	3.59455	4.12132	3.10814	2.42599	2.66101	4.40084	4.17808	4.32608	4.38128	4.77996	3.58985	4.18095	2.57191	4.03899	3.59817	14.9784	0.0294438	0.942827	0.993929
NFE2L2	NFE2L2	4780	HEBP1|NRF2	nuclear factor_ erythroid 2-like 2	9.56251	9.45182	9.5137	9.48824	9.28723	9.97553	9.0186	9.48216	9.14691	9.60192	10.2063	9.77803	9.54832	9.56742	9.49016	9.17144	9.7931	9.77246	10.3231	10.4463	10.0666	10.332	9.70005	9.39065	9.75374	9.96149	9.47564	9.6967	9.85902	10.2684	10.3114	9.471	841.02	0.407323	0.00107981	0.0388569
NFIL3	NFIL3	4783	E4BP4|IL3BP1|NF-IL3A|NFIL3A	nuclear factor_ interleukin 3 regulated	8.10795	9.53959	8.44828	8.42341	8.71927	9.8056	8.95762	9.16155	9.71309	8.6321	8.65589	9.17377	9.94772	9.10611	8.27308	9.31729	8.67567	8.01857	9.85515	9.50581	9.0041	8.71412	8.60541	10.1489	8.89846	7.97884	9.86378	8.45379	8.636	9.04995	8.56569	8.59817	496.22	0.0931915	0.6553	0.886574
NFKB1	NFKB1	4790	EBP-1|KBF1|NF-kB1|NF-kappa-B|NF-kappaB|NFKB-p105|NFKB-p50|NFkappaB|p105|p50	nuclear factor of kappa light polypeptide gene enhancer in B-cells 1	8.24788	8.26448	8.33218	8.32359	7.93704	7.8796	8.23553	7.98668	8.06371	8.26821	8.77952	8.33231	8.57093	8.47662	8.56778	8.43154	9.17125	8.76714	8.64488	8.20617	8.21211	8.42654	7.89269	7.7774	7.84964	8.48208	8.28367	8.51964	8.53615	8.52278	8.57193	8.66856	326.502	-0.0405799	0.700877	0.917941
NFKB2	NFKB2	4791	CVID10|H2TF1|LYT-10|LYT10|NF-kB2|p100|p52	nuclear factor of kappa light polypeptide gene enhancer in B-cells 2 (p49/p100)	8.68398	9.15757	8.63627	8.50543	9.281	9.68696	8.52503	8.96419	8.52733	9.24437	8.82075	9.09131	9.10794	9.32873	8.88696	9.17144	9.07404	8.81951	9.19208	9.03592	9.30418	9.24497	9.08734	9.54964	9.52247	8.9851	9.15847	9.07913	8.89611	9.2075	9.52603	8.8461	536.383	0.207143	0.0400426	0.256342
NFKBIA	NFKBIA	4792	IKBA|MAD-3|NFKBI	nuclear factor of kappa light polypeptide gene enhancer in B-cells inhibitor_ alpha	10.8409	12.683	11.0308	10.6472	11.5266	12.0334	11.8246	12.6011	12.4014	11.1213	12.1008	12.0125	11.9846	11.6355	10.6909	11.7498	11.6461	10.9817	12.0796	12.4738	11.7314	11.4918	11.9612	12.091	11.7415	12.127	12.3091	11.3884	11.159	12.0059	11.9353	11.7644	3427.3	0.148391	0.424286	0.752574
NFKBIB	NFKBIB	4793	IKBB|TRIP9	nuclear factor of kappa light polypeptide gene enhancer in B-cells inhibitor_ beta	6.48234	6.67345	6.17029	6.41131	6.579	7.76713	6.58755	6.92592	6.45885	5.86104	6.6096	6.4513	5.99286	6.14231	6.07077	6.20181	6.5754	6.31701	6.2982	6.73019	6.45037	6.2855	6.86027	7.5115	6.81793	6.50839	6.17424	6.31231	6.31845	5.97401	6.10938	6.57392	88.9598	0.0657028	0.677467	0.902221
NFKBIE	NFKBIE	4794	IKBE	nuclear factor of kappa light polypeptide gene enhancer in B-cells inhibitor_ epsilon	8.53297	9.42088	8.29131	8.62906	8.79994	9.39056	8.20646	8.43661	8.88512	8.78042	9.09166	9.14432	8.8776	9.38105	8.5896	8.34865	8.27247	8.0627	8.76518	9.40735	9.05799	9.20223	9.13555	9.044	9.53553	8.45077	8.99275	8.75173	8.49806	8.91684	8.83081	8.31333	450.024	0.181601	0.22179	0.561103
NKG7	NKG7	4818	GIG1|GMP-17|p15-TIA-1	natural killer cell granule protein 7	13.7289	13.2002	13.6729	14.0044	12.4835	14.357	13.8739	14.5532	12.8091	13.4339	13.3389	13.1026	13.0401	13.0981	13.3213	12.6906	12.7377	13.3291	13.1818	13.7209	13.0687	12.117	13.4215	13.9473	12.5911	12.9057	13.7868	12.7531	13.0235	12.4312	12.8812	12.7777	9612.64	-0.353568	0.0784184	0.353846
NOTCH2	NOTCH2	4853	AGS2|HJCYS|hN2	notch 2	10.2569	10.5118	10.646	10.5121	11.0142	11.3225	10.3903	9.73991	10.9868	10.9804	10.3528	10.684	10.8828	11.1931	10.8914	10.415	10.3671	9.96378	10.3248	10.6945	10.8226	10.765	10.4079	10.6512	10.9573	9.72581	10.5606	10.9442	10.6491	11.2101	10.4753	9.96157	1554.14	-0.0425273	0.750003	0.935662
NPRL3	NPRL3	8131	C16orf35|CGTHBA|HS-40|MARE|NPR3|RMD11	NPR3-like_ GATOR1 complex subunit	8.46158	8.52954	8.02827	7.99086	8.38925	7.46456	8.27605	8.64415	7.88138	8.35428	8.19456	8.33231	8.19225	7.92819	8.03544	8.37174	8.02286	8.61247	8.58075	8.20354	8.27262	8.10063	7.90068	8.12294	8.27639	8.41876	8.08113	8.35326	8.27968	8.15687	8.2367	8.89829	301.758	0.076665	0.478684	0.791573
NR4A1	NR4A1	3164	GFRP1|HMR|N10|NAK-1|NGFIB|NP10|NUR77|TR3	nuclear receptor subfamily 4_ group A_ member 1	6.0535	6.68255	6.34022	5.81822	6.33614	6.8056	6.23963	6.36405	6.51775	5.46676	6.56177	6.2993	6.98252	6.05252	5.72144	6.97942	4.77893	5.52055	7.18272	6.36553	6.05402	5.509	7.22102	8.22771	7.99378	6.22082	6.04299	5.30354	5.44398	4.85201	5.67126	5.90073	75.3057	0.451741	0.170186	0.514611
NRAS	NRAS	4893	ALPS4|CMNS|N-ras|NCMS|NRAS1|NS6	neuroblastoma RAS viral (v-ras) oncogene homolog	9.41915	9.6916	9.17928	9.6652	9.4236	9.81506	9.74165	9.99779	9.83582	9.76164	9.73709	9.89756	9.83368	9.75092	9.44749	9.68601	9.83479	9.44254	9.88547	10.0381	9.76016	9.81549	9.62966	9.56213	9.32608	9.69178	9.85158	9.75977	9.50768	10.043	10.0231	9.50986	834.72	0.0736874	0.345459	0.687668
NRL	NRL	4901	D14S46E|NRL-MAF|RP27	neural retina leucine zipper	5.67499	4.72722	4.84836	4.93557	4.2366	2.55767	4.10213	4.29366	3.98937	5.09236	4.25596	4.63187	4.44854	4.28433	4.61907	4.80949	4.53101	4.97306	5.02403	4.8895	3.96655	4.14643	5.10128	4.48842	4.82858	5.04025	4.35112	5.19392	4.73349	4.28811	4.80453	5.30599	24.2375	0.465881	0.127961	0.444973
NT5E	NT5E	4907	CALJA|CD73|E5NT|NT|NT5|NTE|eN|eNT	5'-nucleotidase_ ecto (CD73)	5.81249	5.20256	5.60325	5.52054	5.12969	6.25811	5.36516	5.43116	5.81249	5.5854	5.6096	5.79234	5.61846	5.82349	5.68136	6.01895	5.77893	5.85758	5.05719	4.86303	4.96655	5.45456	5.95543	4.17808	4.78551	5.80578	5.60487	6.00127	6.08141	5.51944	6.1928	5.93921	47.5734	-0.0723292	0.720777	0.922769
NUP54	NUP54	53371	-	nucleoporin 54kDa	8.39745	8.10776	8.38752	8.39501	8.21715	5.55767	8.58433	8.19412	8.14691	8.83333	8.56582	8.5102	8.29403	8.34773	8.18266	8.24412	8.86192	8.51738	8.32908	8.45687	8.35672	8.5695	8.25882	7.13414	7.78003	8.45528	8.29814	8.57352	8.74166	8.74469	8.58434	8.26113	310.357	0.038529	0.808985	0.956621
OAS1	OAS1	4938	IFI-4|OIAS|OIASI	2'-5'-oligoadenylate synthetase 1_ 40/46kDa	9.37543	9.56934	9.53836	10.0992	9.79119	12.0535	10.573	9.13496	10.2504	10.2902	8.67475	9.8112	10.4282	10.3922	10.3277	9.09026	8.91471	9.39846	9.06944	9.54485	9.48815	9.31349	9.12876	9.83572	9.74111	8.25748	10.3169	10.1536	9.86652	10.2871	8.95786	8.16295	821.665	-0.547062	0.0264051	0.207003
OAS2	OAS2	4939	-	2'-5'-oligoadenylate synthetase 2_ 69/71kDa	9.55763	9.38089	9.503	9.59913	9.35109	10.1275	9.84224	9.38958	9.29174	10.1057	9.09726	9.3192	9.798	9.76613	9.71525	9.49249	9.62904	9.71418	9.47734	9.02849	9.30306	9.38074	8.8271	8.80335	8.9985	9.07587	10.3249	10.0778	9.65344	9.48736	8.99552	8.97668	709.948	-0.229138	0.0695383	0.339668
OAS3	OAS3	4940	p100|p100OAS	2'-5'-oligoadenylate synthetase 3_ 100kDa	7.7281	8.21202	7.92518	7.92426	8.29961	9.64514	8.12005	7.78765	8.40267	9.08567	7.671	7.68396	7.96686	8.35311	8.38959	7.96936	8.23145	8.15933	7.55776	7.61593	8.02995	7.90132	7.86844	8.24503	8.50599	8.05222	9.28185	8.70088	7.9883	8.28811	7.58125	7.62202	284.013	-0.112852	0.569827	0.839536
OAT	OAT	4942	GACR|HOGA|OATASE|OKT	ornithine aminotransferase	8.18595	8.27053	8.13377	8.34072	8.05861	8.14264	8.41319	8.45286	8.43359	8.22622	7.89339	8.68907	8.18325	8.36914	7.93675	8.53059	8.31237	8.11392	8.5432	8.51965	8.26117	8.49727	8.19525	7.81035	7.73547	7.78441	7.89385	8.12092	8.48838	8.32297	7.86172	7.68563	294.11	-0.110777	0.199713	0.548994
ORC2	ORC2	4999	ORC2L	origin recognition complex_ subunit 2	9.40291	9.2323	9.11515	9.13279	8.7691	8.60207	8.71978	8.85844	8.42848	9.24737	9.52067	8.94955	9.28248	9.16697	9.31297	9.01406	9.91471	9.48045	9.34763	8.85633	8.94812	9.09285	8.58075	8.44412	8.76348	9.14738	9.16045	9.44085	9.31298	9.30177	9.53724	9.39345	552.058	-0.0289439	0.803432	0.955392
ORC4	ORC4	5000	ORC4L|ORC4P	origin recognition complex_ subunit 4	9.27787	9.13951	9.07718	9.10048	8.67718	9.5911	8.93248	9.30563	8.8164	9.39547	9.74425	9.17377	9.10198	9.0492	9.0862	9.00425	9.67056	9.51738	9.13109	9.23355	9.13146	8.9961	8.75399	8.17447	8.21685	9.19944	8.99497	9.25205	9.66638	9.09994	9.58589	9.27059	562.804	-0.12351	0.267335	0.61064
OSM	OSM	5008	-	oncostatin M	5.0535	6.12455	4.84836	3.93557	4.95281	4.14264	5.39491	5.8462	5.09628	5.38187	6.13043	5.58881	6.44854	5.62418	4.11657	6.69214	5.23145	5.41558	7.36594	5.37493	6.12643	5.53548	5.30773	6.19244	4.648	6.15572	6.14253	4.85288	5.66638	4.08648	5.14333	5.66856	43.6104	0.447662	0.255851	0.605214
PBX1	PBX1	5087	-	pre-B-cell leukemia homeobox 1	3.67499	5.67345	4.17029	4.2575	4.33614	4.55767	3.23963	3.97173	4.61086	3.33748	5.47835	5.2993	4.28984	4.23853	4.23205	2.80949	4.92332	4.27262	4.68522	4.5344	4.01095	5.35403	4.86027	2.85615	4.06304	4.13335	4.17424	3.85288	3.85902	4.71875	3.80453	5.01321	19.5679	0.0178113	0.969145	0.994172
PBX3	PBX3	5090	-	pre-B-cell leukemia homeobox 3	8.16041	8.13122	7.88179	7.75575	8.13661	6.46456	7.88349	8.05919	8.01685	8.11226	8.36216	8.35177	8.24512	8.36648	8.23205	7.84292	8.74046	8.38462	8.48346	8.16071	8.22158	8.29908	7.9858	7.72898	8.25681	8.24188	8.1545	8.38893	8.67066	8.24433	8.58434	8.21484	283.826	0.17465	0.120113	0.440876
PCTP	PCTP	58488	PC-TP|STARD2	phosphatidylcholine transfer protein	7.2838	7.72281	7.89276	7.99627	8.12969	8.78649	8.04698	6.97173	8.44375	7.86104	7.76552	8.3773	8.24295	8.18218	8.22858	7.52374	7.77893	7.40876	7.55776	8.14431	8.04604	8.22376	7.50936	7.69913	7.81258	6.79157	7.90806	7.90599	7.717	8.59744	8.03899	6.9201	232.302	-0.132979	0.424122	0.752574
PDCD1	PDCD1	5133	CD279|PD-1|PD1|SLEB2|hPD-1|hPD-l|hSLE1	programmed cell death 1	4.35306	3.53959	4.43333	4.57943	4.01421	6.14264	4.23963	4.63469	3.45885	2.92244	4.54547	3.86634	3.25589	3.67665	3.61907	4.50993	4.11597	3.27262	4.40512	3.91549	3.55152	2.66101	4.64877	3.62169	3.91104	4.71832	4.8206	3.90019	3.85902	3.22398	3.71707	3.8612	15.9982	-0.295324	0.548932	0.831913
PDCD1LG2	PDCD1LG2	80380	B7DC|Btdc|CD273|PD-L2|PDCD1L2|PDL2|bA574F11.2	programmed cell death 1 ligand 2	4.35306	2.36967	3.65572	3.2575	2.42925	4.14264	3.7802	3.8462	3.61086	3.79691	3.78648	3.35177	3.72156	4.19122	4.05517	4.39446	4.11597	3.49501	4.05719	3.50046	3.21448	3.27768	3.72277	3.23466	3.54847	3.83379	3.35112	3.58985	3.85902	3.67144	3.80453	2.01321	12.0818	-0.105209	0.818841	0.964683
PDGFD	PDGFD	80310	IEGF|MSTP036|SCDGF-B|SCDGFB	platelet derived growth factor D	7.93802	7.035	7.58983	7.11548	5.6387	7.25811	6.75748	7.73549	6.43867	7.13189	7.68595	7.14432	7.14435	7.07875	6.77954	6.59085	6.77893	7.10551	6.85515	7.59999	6.98892	6.11167	7.16902	7.47674	6.68363	6.87482	7.77996	7.04928	6.66638	6.69529	7.63593	6.89095	132.011	-0.0153813	0.940691	0.993929
PDGFRA	PDGFRA	5156	CD140A|PDGFR-2|PDGFR2|RHEPDGFRA	platelet-derived growth factor receptor_ alpha polypeptide	4.35306	5.04209	3.65572	3.52054	3.2366	4.55767	2.36516	4.19412	2.87389	4.5074	4.40797	3.86634	4.1115	4.19122	2.85354	3.39446	4.92332	4.49501	4.45574	4.10814	3.42599	3.96357	4.20819	2.99366	3.54847	3.83379	3.11011	2.94599	4.18095	3.85201	4.1765	4.21484	14.5353	-0.277534	0.61888	0.877207
PDGFRB	PDGFRB	5159	CD140B|IBGC4|IMF1|JTK12|PDGFR|PDGFR-1|PDGFR1	platelet-derived growth factor receptor_ beta polypeptide	5.81249	5.51941	6.13377	5.88977	4.33614	5.8796	6.04698	6.14165	4.53685	4.72979	5.1735	5.75387	5.74622	5.55112	5.66089	4.50993	4.85294	5.11392	4.55196	5.17423	4.8492	4.14643	4.86027	6.67378	4.13343	5.26264	5.55757	4.07527	5.13204	3.22398	5.38949	5.27624	36.2016	-0.445976	0.215358	0.557104
PDHB	PDHB	5162	PDHBD|PDHE1-B|PHE1B	pyruvate dehydrogenase (lipoamide) beta	9.53297	8.977	9.34821	9.57763	9.36589	5.14264	9.58755	9.45823	9.44375	9.57827	9.18143	9.55843	9.63671	9.38236	9.31133	9.49949	9.71092	9.66494	9.49561	9.33455	9.47137	9.50984	9.25882	8.57314	8.77178	9.13053	9.43695	9.69167	9.69612	9.61004	9.30203	8.95337	611.432	-0.0505653	0.770057	0.945081
PDK4	PDK4	5166	-	pyruvate dehydrogenase kinase_ isozyme 4	7.71061	6.78752	7.35616	6.1835	8.27474	8.25811	7.57461	6.34096	6.68124	7.74687	7.02855	8.4513	8.8551	7.89904	7.21109	6.20181	6.28589	5.04521	5.57504	8.46129	9.42394	7.75693	8.35503	9.16358	8.574	5.86128	8.46446	8.81327	6.85902	8.74469	7.01169	5.7998	176.208	0.763265	0.0473426	0.278357
PECAM1	PECAM1	5175	CD31|CD31/EndoCAM|GPIIA'|PECA1|PECAM-1|endoCAM	platelet/endothelial cell adhesion molecule 1	11.4733	11.7606	11.6993	11.5252	12.0668	12.6531	11.9369	11.0405	12.4812	11.8906	11.4225	12.2213	12.265	12.3469	12.0372	11.5867	11.0047	11.169	11.5155	12.0908	12.1533	12.0205	11.7373	12.1098	12.295	10.8321	11.9675	12.0163	11.7823	12.4903	11.6149	10.3023	3558.73	-0.0128673	0.939485	0.993929
PHC3	PHC3	80012	EDR3|HPH3	polyhomeotic homolog 3 (Drosophila)	9.45635	9.34408	9.01829	9.09039	8.64842	9.75735	8.54507	9.42843	8.52255	9.5124	9.30762	9.11427	9.07546	8.93897	9.14264	9.2061	9.7134	9.62135	9.62843	9.22318	9.22512	9.39346	8.74957	9.22945	9.09646	9.63519	9.08113	9.28473	9.44649	9.37188	9.47695	9.94631	611.935	0.142032	0.183775	0.53044
PIAS1	PIAS1	8554	DDXBP1|GBP|GU/RH-II|ZMIZ3	protein inhibitor of activated STAT_ 1	9.61985	9.7338	9.5137	9.64982	9.38635	9.04953	9.36516	9.69283	9.57895	9.92244	9.78301	9.89093	9.6243	9.88796	9.58689	9.58757	10.1084	9.84879	9.95861	9.76813	9.88542	9.85937	9.31073	9.43207	9.47921	9.81283	9.9453	9.84232	10.075	10.1418	10.1029	9.93683	849.605	0.174634	0.0303801	0.224318
PIAS2	PIAS2	9063	ARIP3|DIP|MIZ|MIZ1|PIASX|PIASX-ALPHA|PIASX-BETA|SIZ2|ZMIZ4	protein inhibitor of activated STAT_ 2	7.76245	7.41952	7.3241	7.27542	6.75118	7.08123	6.86766	7.3175	6.81249	7.446	7.11946	7.06797	6.84086	6.484	6.70154	7.11327	7.72083	7.81178	7.5285	7.31271	6.72811	6.90386	6.94	7.57862	7.31097	7.33303	7.09362	7.1259	7.64038	7.53274	7.47195	7.93445	150.097	0.172534	0.182234	0.53044
PIK3AP1	PIK3AP1	118788	BCAP	phosphoinositide-3-kinase adaptor protein 1	10.2569	10.173	10.3016	10.4825	10.2318	9.60207	10.3764	9.68368	10.7977	10.865	10.069	10.7106	10.8562	11.1927	10.8974	9.87558	9.71092	9.6331	9.9487	10.6766	10.5144	10.2624	9.94966	10.5841	10.4614	9.34037	10.6165	10.9279	10.4823	10.8427	10.1233	9.02667	1257.23	-0.0412946	0.795201	0.953157
PIK3CA	PIK3CA	5290	CLOVE|CWS5|MCAP|MCM|MCMTC|PI3K|p110-alpha	phosphatidylinositol-4_5-bisphosphate 3-kinase_ catalytic subunit alpha	8.89995	8.903	8.80836	8.71365	8.28723	8.86145	8.16822	8.80462	8.34962	8.96319	9.72085	9.13687	8.84799	8.7252	8.88476	8.50993	9.4167	9.25941	9.36925	9.16748	9.10866	9.28062	8.59066	8.75823	8.5093	9.19405	8.84543	9.00127	9.25705	9.1265	9.95188	9.03113	495.122	0.241968	0.0652416	0.323659
PIK3CB	PIK3CB	5291	P110BETA|PI3K|PI3KBETA|PIK3C1	phosphatidylinositol-4_5-bisphosphate 3-kinase_ catalytic subunit beta	7.48234	7.90883	7.50657	7.33645	7.33614	7.20153	7.02813	7.10101	7.4886	7.5273	8.27586	7.56678	7.58467	7.53226	7.68136	7.50993	7.90605	7.49501	7.91064	7.68557	7.72811	7.91146	7.60051	7.87852	7.78551	7.4732	7.8795	7.69082	7.59599	8.11328	8.00708	7.99506	200.524	0.28972	0.00976413	0.129171
[truncated: 208 more rows]

## Sheet: GSA MECFS
Term ID	Term Name	Number of Genes in Term	Undirected Enrichment Score	Directed Enrichment Score
[truncated: 47 more rows]

## Sheet: Sample Correlation
	HC01	HC02	HC03	HC04	HC05	HC06	HC07	HC08	HC09	HC10	HC11	HC12	HC13	HC14	HC15	HC16	HC17	HC18	LC05	LC06	LC07	LC08	LC09	LC10	LC11	LC12	LC13	LC14	LC15	LC01	LC02	LC03	LC04	ME13	ME14	ME01	ME02	ME03	ME04	ME05	ME06	ME07	ME08	ME09	ME10	ME11	ME12
[truncated: 47 more rows]
