# Supplementary material for: Immune exhaustion in ME/CFS and long COVID
Source: JCI Insight. 2024 Oct 22;9(20):e183810. doi: 10.1172/jci.insight.183810 (PMC11529985; doi:10.1172/jci.insight.183810)
Supplement: Supplemental data set 3 [file jciinsight-9-183810-s015.xlsx]

## Sheet: Log2 Abundance Scores
Sample Replacement	HC01	HC02	HC03	HC04	HC05	HC06	HC07	HC08	HC09	HC10	HC11	HC12	HC13	HC14	HC15	HC16	HC17	HC18	LC05	LC06	LC07	LC08	LC09	LC10	LC11	LC12	LC13	LC14	LC15	LC01	LC02	LC03	LC04	ME13	ME14	ME01	ME02	ME03	ME04	ME05	ME06	ME07	ME08	ME09	ME10	ME11	ME12
Disease	HC	HC	HC	HC	HC	HC	HC	HC	HC	HC	HC	HC	HC	HC	HC	HC	HC	HC	LC	LC	LC	LC	LC	LC	LC	LC	LC	LC	LC	LC	LC	LC	LC	ME	ME	ME	ME	ME	ME	ME	ME	ME	ME	ME	ME	ME	ME
T cells	10.7606	10.8692	10.6807	10.9083	10.366	11.619	10.7872	11.5259	10.4036	10.6695	10.8629	10.4688	10.4307	10.1229	10.4479	11.047	11.1215	11.2357	10.7466	10.6402	10.7788	10.9624	10.3537	10.9358	10.9543	10.8972	10.6735	10.7334	10.2337	10.9341	10.6706	10.9336	10.0051	11.2832	10.3576	10.677	10.6912	10.5945	9.7875	9.52645	11.2062	10.5788	10.7054	10.8985	10.069	10.5211	11.1452
cytotoxic cells	11.9383	11.3247	11.723	11.986	10.4984	12.1044	11.801	12.2759	10.9656	11.6173	11.7904	11.2328	11.3936	11.2518	11.2279	10.9553	10.9886	11.6797	10.8691	11.8703	11.5027	11.4013	10.9758	11.3663	11.3805	12.2764	12.0691	12.1607	10.7894	11.7541	11.4543	11.8646	10.3721	11.4418	11.9242	11.2315	10.3817	11.4652	11.6216	10.6262	11.1434	12.0441	11.0458	11.4435	10.8599	11.4345	10.8936
neutrophils	8.52779	8.85004	8.78795	8.57086	9.14058	8.98106	8.91517	7.65594	9.41066	8.99967	8.61841	9.42455	9.24031	9.6928	8.80399	8.3953	8.26533	7.69614	9.61763	9.41237	8.92543	8.4477	8.86007	9.49919	8.51846	8.82806	9.08872	8.76417	9.54206	8.14694	9.80514	8.7135	9.75389	8.61276	9.67779	9.82312	9.86402	8.90833	9.10632	9.06896	7.45796	9.09349	8.6108	9.40929	9.40579	9.13912	7.75057
b cells	7.68434	7.32735	6.65022	8.46083	7.32431	8.01936	7.33999	7.34017	6.66248	8.14902	8.09234	8.24788	7.96651	8.04634	7.41166	7.32149	7.59771	7.0157	7.54798	7.0705	8.89559	7.39291	8.22912	7.27568	7.85363	7.62194	7.19194	8.18853	7.75968	8.10792	7.87903	7.78446	7.82672	7.36962	7.08861	7.64272	7.28144	7.06556	6.44146	6.61081	7.24611	7.17591	8.57451	8.37192	7.91979	8.56871	7.4075
macrophages	8.50314	8.58444	8.54831	8.40544	8.8976	9.55198	8.68367	7.54597	9.24724	8.43423	8.52897	8.76838	8.76423	8.89823	8.71245	8.30841	8.17989	7.60147	8.81068	8.31261	8.62344	8.09912	9.1787	8.1013	8.47147	8.36335	8.55045	8.1364	8.71836	6.50012	8.81243	8.55812	9.20823	8.02349	8.38488	8.6109	8.54526	8.6777	8.62528	9.0134	7.77318	8.71318	8.78658	8.75668	9.19742	7.86883	7.1907
cd8	9.57014	9.07197	9.65666	10.0571	8.93007	11.0563	9.56409	10.3895	8.79489	8.80056	9.34254	9.85003	9.09534	8.95491	9.15508	9.81721	8.65378	10.2461	8.90287	9.37105	10.0038	10.3995	10.0469	9.50219	9.44467	9.7021	9.35987	9.58967	7.75364	9.74369	9.12477	10.0723	9.25283	9.8729	10.0682	9.02058	9.42415	9.75161	10.6879	8.77623	9.97727	10.2892	9.30318	9.68363	9.12914	9.44868	9.92021
nk	9.55622	8.64888	9.12206	8.69947	7.64336	9.42693	8.87253	8.91405	8.17111	9.17694	8.96784	7.88062	8.22859	8.58581	8.73878	8.02243	8.31671	8.61724	8.10044	9.28796	8.11855	8.62574	7.9381	8.26274	8.16641	9.04101	8.66868	8.97436	8.16148	9.28397	9.01095	8.68879	7.34428	8.51262	8.90699	8.61563	7.39134	8.32773	8.46996	7.92556	7.87403	8.53722	8.27374	8.25345	7.9995	8.01143	8.09054
exhausted cd8	8.00079	7.83504	8.02318	8.24736	7.65575	8.8799	7.98903	8.24825	7.60128	8.16389	8.0548	7.81981	7.89552	7.79333	8.00972	7.67936	7.77637	7.92614	7.21473	8.17516	8.14167	7.56475	7.6802	8.08851	7.61031	8.24081	8.19459	8.4586	7.50309	8.00739	7.77366	8.42633	7.65219	7.55974	7.55974	7.87764	7.73497	6.83511	8.00105	7.45626	7.50423	8.32447	7.73889	7.71946	7.3765	7.72782	7.49889
nkcd56 dim	8.63486	7.79806	7.9482	8.1818	7.06586	8.74628	8.00834	8.48593	7.49349	7.90909	7.59973	7.43304	7.4816	7.06438	7.50067	7.79813	7.88941	8.40536	7.50982	8.53039	8.18501	7.95798	7.36623	7.94152	7.24724	8.46693	7.65373	8.56744	7.92943	8.5661	8.36852	8.18624	7.20341	8.27598	8.19866	7.72625	7.61265	8.2397	8.46122	7.65335	7.72889	8.05781	7.19491	7.75866	7.02566	7.49783	7.34717
cd45	11.4955	11.495	11.5658	11.5236	11.2846	11.7228	11.358	11.651	11.4037	11.6938	11.8003	11.8854	11.5955	11.5196	11.5732	11.6396	11.9054	11.6069	11.8075	11.6344	11.6646	11.6803	11.574	11.4679	11.3101	11.7124	11.6168	11.581	11.5193	11.5273	12.0119	11.894	11.7215	11.8464	11.6059	11.6466	11.5922	11.2665	11.2266	11.0865	11.5401	11.6672	11.8081	11.7746	11.7799	12.0132	11.527
mast cells	6.71061	6.93952	6.57628	7.65667	3.88868	6.14264	2.95012	4.55669	2.61086	6.48722	6.08604	9.49861	6.61846	9.01565	7.7984	4.80949	5.5754	7.16339	8.52933	7.07521	7.4049	7.57818	6.52398	6.60167	4.09763	6.57636	5.75231	6.37043	6.2948	4.08562	8.02002	6.98631	8.16634	8.06944	8.08255	8.21211	8.82424	5.57076	3.44111	3.44155	3.83379	6.6619	8.86783	7.1567	8.07289	7.56881	7.15071
treg	6.0535	5.55949	5.89276	5.29313	5.18414	6.25811	5.48064	6.03062	5.93278	5.89207	5.64063	4.86634	5.13036	5.69372	5.55398	6.48192	6.33836	5.93558	5.9627	5.87168	5.63551	6.03221	6.17605	5.89314	5.65835	5.10387	5.62303	5.75268	6.13807	5.71567	5.88832	5.46694	6.26282	5.78758	5.01503	5.6808	5.63676	5.89269	4.53422	4.54847	4.99134	5.35112	5.21278	6.10695	4.34951	5.94588	6.10067
th1	10.4952	9.67801	10.3281	10.5839	9.03288	11.0734	10.4096	10.6837	8.90731	9.92244	9.66724	9.77323	9.99736	9.88796	10.0094	9.34087	9.24525	10.144	8.62567	10.3231	10.2872	9.25047	8.98341	10.0093	9.63369	11.2045	10.5322	10.9254	9.44095	10.3172	9.55741	10.1981	8.36269	9.83736	10.1152	9.59864	8.50733	9.96308	10.1526	8.93094	9.5385	10.6937	9.42375	9.54084	8.78692	9.20088	9.471
ANOVA results
	T cells	cytotoxic cells	neutrophils	b cells	macrophages	cd8	nk	exhausted cd8	nkcd56 dim	cd45	mast cells	treg	th1
P value	0.5497	0.365	0.3529	0.3649	0.8779	0.6645	0.0716	0.0136	0.4951	0.7159	0.3822	0.028	0.2442
HC v Long COVID	>0.9999	>0.9999	0.5216	>0.9999	>0.9999	>0.9999	>0.9999	>0.9999	>0.9999	>0.9999	>0.9999	>0.9999	>0.9999
HC v ME/CFS	0.8424	0.5848	0.9135	>0.9999	>0.9999	>0.9999	0.0707	0.0147	>0.9999	>0.9999	0.5006	0.0905	0.3009
LC v ME/CFS	>0.9999	0.717	>0.9999	0.4932	>0.9999	>0.9999	0.3967	0.0814	0.7247	>0.9999	>0.9999	0.0375	0.7532

## Sheet: Heatmap
	NK CD56dim cells	Mast cells	Macrophages	CD45	NK cells	T-cells	Treg	Th1 cells	Cytotoxic cells	Neutrophils	Exhausted CD8	B-cells	CD8 T cells
HC01	8.63486	6.71061	8.50314	11.4955	9.55622	10.7606	6.0535	10.4952	11.9383	8.52779	8.00079	7.68434	9.57014
HC02	7.79806	6.93952	8.58445	11.495	8.64888	10.8692	5.55949	9.67801	11.3247	8.85004	7.83504	7.32735	9.07198
HC03	7.9482	6.57628	8.54831	11.5658	9.12206	10.6807	5.89276	10.3281	11.723	8.78795	8.02318	6.65022	9.65666
HC04	8.18181	7.65667	8.40544	11.5236	8.69947	10.9083	5.29313	10.5839	11.986	8.57086	8.24736	8.46083	10.0571
HC05	7.06585	3.88868	8.8976	11.2846	7.64336	10.366	5.18414	9.03288	10.4984	9.14058	7.65575	7.32431	8.93008
HC06	8.74628	6.14264	9.55199	11.7228	9.42693	11.619	6.25811	11.0734	12.1044	8.98106	8.8799	8.01936	11.0564
HC07	8.00834	2.95012	8.68367	11.358	8.87252	10.7872	5.48064	10.4096	11.8801	8.91517	7.98902	7.33999	9.5641
HC08	8.48593	4.55669	7.54597	11.651	8.91405	11.5259	6.03062	10.6837	12.2759	7.65594	8.24825	7.34017	10.3895
HC09	7.49349	2.61086	9.24724	11.4037	8.17111	10.4036	5.93278	8.90731	10.9656	9.41066	7.60128	6.66248	8.79489
HC10	7.90909	6.48722	8.43423	11.6938	9.17694	10.6695	5.89207	9.92244	11.6173	8.99967	8.16389	8.14902	8.80055
HC11	7.59973	6.08604	8.52897	11.8003	8.96785	10.8629	5.64063	9.66724	11.7904	8.61841	8.0548	8.09234	9.34254
HC12	7.43304	9.49861	8.76838	11.8854	7.88063	10.4688	4.86634	9.77323	11.2328	9.42455	7.81981	8.24788	9.85004
HC13	7.4816	6.61846	8.76422	11.5955	8.22859	10.4307	5.13036	9.99736	11.3936	9.24031	7.89552	7.96651	9.09534
HC14	7.06438	9.01565	8.89823	11.5196	8.58581	10.1229	5.69372	9.88796	11.2518	9.6928	7.79333	8.04634	8.95491
HC15	7.50066	7.7984	8.71245	11.5732	8.73878	10.4479	5.55398	10.0094	11.2279	8.80399	8.00971	7.41166	9.15508
HC16	7.79814	4.80949	8.30841	11.6396	8.02243	11.047	6.48192	9.34087	10.9553	8.3953	7.67936	7.32149	9.81721
HC17	7.88941	5.5754	8.17989	11.9054	8.31671	11.1215	6.33836	9.24525	10.9886	8.26533	7.77637	7.59771	8.65378
HC18	8.40536	7.16339	7.60147	11.6069	8.61724	11.2357	5.93558	10.144	11.6797	7.69614	7.92614	7.0157	10.2461
LC05	7.50981	8.52933	8.81068	11.8075	8.10044	10.7466	5.9627	8.62567	10.8691	9.61763	7.21473	7.54798	8.90287
LC06	8.53039	7.07521	8.31261	11.6344	9.28796	10.6402	5.87168	10.3231	11.8703	9.41237	8.17516	7.0705	9.37105
LC07	8.18501	7.4049	8.62344	11.6646	8.11855	10.7788	5.63551	10.2872	11.5027	8.92543	8.14167	8.89559	10.0038
LC08	7.95798	7.57818	8.09911	11.6803	8.62574	10.9624	6.03221	9.25047	11.4013	8.4477	7.56475	7.39291	10.3995
LC09	7.36623	6.52398	9.1787	11.574	7.93809	10.3537	6.17605	8.98341	10.9758	8.86007	7.6802	8.22912	10.0469
LC10	7.94153	6.60167	8.1013	11.4679	8.26273	10.9358	5.89314	10.0093	11.3663	9.49919	8.08851	7.27568	9.50219
LC11	7.24724	4.09763	8.47147	11.3101	8.16641	10.9543	5.65835	9.63369	11.3805	8.51846	7.61031	7.85363	9.44467
LC12	8.46693	6.57636	8.36335	11.7124	9.04101	10.8972	5.10387	11.2045	12.2764	8.82806	8.24081	7.62194	9.7021
LC13	7.65373	5.75231	8.55045	11.6168	8.66868	10.6735	5.62303	10.5322	12.0691	9.08872	8.19459	7.19194	9.35988
LC14	8.56743	6.37043	8.1364	11.581	8.97436	10.7334	5.75268	10.9254	12.1607	8.76417	8.45861	8.18853	9.58967
LC15	7.92943	6.2948	8.71836	11.5193	8.16149	10.2337	6.13807	9.44095	10.7894	9.54206	7.50309	7.75968	7.75364
LC01	8.5661	4.08562	6.50012	11.5273	9.28397	10.9341	5.71567	10.3172	11.7541	8.14694	8.0074	8.10792	9.74369
LC02	8.36852	8.02002	8.81243	12.0119	9.01095	10.6706	5.88832	9.55741	11.4543	9.80514	7.77366	7.87903	9.12477
LC03	8.18624	6.98631	8.55812	11.894	8.68879	10.9336	5.46694	10.1981	11.8646	8.7135	8.42633	7.78446	10.0723
LC04	7.20341	8.16634	9.20823	11.7215	7.34428	10.0051	6.26282	8.36269	10.3721	9.75389	7.65219	7.82672	9.25283
ME13	8.27599	8.06944	8.0235	11.8464	8.51262	11.2832	5.78758	9.83736	11.4418	8.61276	7.55974	7.36962	9.87289
ME14	8.19866	8.08255	8.38488	11.6059	8.90699	10.3576	5.01503	10.1152	11.9242	9.67779	7.87764	7.08861	10.0682
ME01	7.72625	8.21211	8.61091	11.6466	8.61562	10.677	5.6808	9.59864	11.2315	9.82312	7.73497	7.64272	9.02058
ME02	7.61265	8.82424	8.54526	11.5922	7.39134	10.6912	5.63676	8.50733	10.3817	9.86402	6.83511	7.28144	9.42415
ME03	8.2397	5.57076	8.6777	11.2665	8.32774	10.5945	5.89269	9.96308	11.4652	8.90833	8.00105	7.06556	9.7516
ME04	8.46121	3.44111	8.62528	11.2266	8.46996	9.7875	4.53422	10.1526	11.6216	9.10632	8.01636	6.44146	10.6879
ME05	7.65334	3.44155	9.01341	11.0865	7.92556	9.52645	4.54847	8.93094	10.6262	9.06896	7.45626	6.61081	8.77623
ME06	7.72889	3.83379	7.77318	11.5401	7.87404	11.2062	4.99134	9.5385	11.1434	7.45796	7.50423	7.24611	9.97726
ME07	8.05781	6.6619	8.71318	11.6672	8.53722	10.5788	5.35112	10.6937	12.0441	9.09349	8.32447	7.17591	10.2892
ME08	7.19491	8.86783	8.78659	11.8081	8.27374	10.7054	5.21278	9.42375	11.0458	8.6108	7.73889	8.57451	9.30318
ME09	7.75866	7.1567	8.75668	11.7746	8.25345	10.8985	6.10695	9.54084	11.4435	9.40929	7.71946	8.37192	9.68364
ME10	7.02566	8.07289	9.19743	11.7799	7.9995	10.069	4.34951	8.78692	10.8599	9.40579	7.3765	7.91979	9.12914
ME11	7.49782	7.56881	7.86883	12.0132	8.01142	10.5211	5.94588	9.20088	11.4345	9.13912	7.72782	8.56871	9.44868
ME12	7.34717	7.15071	7.1907	11.527	8.09054	11.1452	6.10067	9.471	10.8936	7.75057	7.49889	7.4075	9.92022
