# Supplementary material for: Immune exhaustion in ME/CFS and long COVID
Source: JCI Insight. 2024 Oct 22;9(20):e183810. doi: 10.1172/jci.insight.183810 (PMC11529985; doi:10.1172/jci.insight.183810)
Supplement: Supplemental data set 4 [file jciinsight-9-183810-s016.xlsx]

## Sheet: Long COVID Diseases
© 2000-2024 QIAGEN. All rights reserved.
Categories	Diseases or Functions Annotation	p-value	Molecules	# Molecules
Cell Morphology,Immunological Disease,Organismal Injury and Abnormalities	Abnormal morphology of lymphocytes	3.74e-06	HLA-DQA1,HLA-DQB1,IGHG1	3
Cell-To-Cell Signaling and Interaction,Hematological System Development and Function,Immune Cell Trafficking,Inflammatory Response	Activation of leukocytes	5.75e-06	CEACAM3,HLA-DQA1,HLA-DQB1,IGHG1	4
Immunological Disease,Organismal Injury and Abnormalities	Immediate hypersensitivity	3.05e-05	HLA-DQA1,HLA-DQB1,IGHG1	3
Cell-To-Cell Signaling and Interaction,Hematological System Development and Function,Immune Cell Trafficking,Inflammatory Response	Activation of antigen presenting cells	3.87e-05	HLA-DQA1,HLA-DQB1,IGHG1	3
Cell Morphology,Hematological Disease,Immunological Disease,Organismal Injury and Abnormalities	Lack of lymphocytes	4.9e-05	HLA-DQB1,IGHG1	2
Gastrointestinal Disease,Immunological Disease,Organismal Injury and Abnormalities	Celiac disease	6.9e-05	HLA-DQA1,HLA-DQB1	2
Gastrointestinal Disease,Inflammatory Disease,Inflammatory Response,Organismal Injury and Abnormalities	Chronic colitis	8.48e-05	HLA-DQA1,HLA-DQB1	2
Cellular Compromise,Hematological Disease,Immunological Disease,Organismal Injury and Abnormalities	Abnormal function of B lymphocytes	9.05e-05	HLA-DQB1,IGHG1	2
Antigen Presentation,Inflammatory Response	Antigen presentation	0.0001	HLA-DQA1,HLA-DQB1	2
Dermatological Diseases and Conditions,Inflammatory Disease,Inflammatory Response,Organismal Injury and Abnormalities	Contact dermatitis or eczema	0.000124	HLA-DQA1,HLA-DQB1	2
Inflammatory Response	Adaptive immune response	0.000144	HLA-DQB1,IGHG1	2
Cancer,Hematological Disease,Immunological Disease,Organismal Injury and Abnormalities	Acute myeloid leukemia	0.00015	CEACAM3,HLA-DQA1,HLA-DQB1,IGHG1	4
Dermatological Diseases and Conditions,Inflammatory Disease,Inflammatory Response,Organismal Injury and Abnormalities	Dermatitis	0.000159	HLA-DQA1,HLA-DQB1,IGHG1	3
Cell-To-Cell Signaling and Interaction	Interferon gamma response of lymph node cells	0.000165	HLA-DQB1	1
Cell Morphology,Cellular Assembly and Organization,Cellular Function and Maintenance	Reorganization of cell surface	0.000165	CEACAM3	1
Cell Morphology,Hematological Disease,Immunological Disease,Organismal Injury and Abnormalities	Lack of memory B cells	0.000165	IGHG1	1
Dental Disease,Gastrointestinal Disease,Organismal Injury and Abnormalities	Dysplasia of enamel epithelium	0.000165	IGHG1	1
Developmental Disorder,Hereditary Disorder,Organismal Injury and Abnormalities,Skeletal and Muscular Disorders	Duchenne muscular dystrophy	0.000211	HLA-DQA1,HLA-DQB1	2
Cell Morphology,Immunological Disease,Organismal Injury and Abnormalities	Abnormal morphology of T lymphocytes	0.000211	HLA-DQA1,HLA-DQB1	2
Humoral Immune Response,Protein Synthesis	Quantity of IgG1	0.000229	HLA-DQB1,IGHG1	2
Cellular Development,Cellular Growth and Proliferation,Hematological System Development and Function,Lymphoid Tissue Structure and Development	Cell proliferation of T lymphocytes	0.000252	HLA-DQA1,HLA-DQB1,IGHG1	3
Metabolic Disease,Neurological Disease,Organismal Injury and Abnormalities,Psychological Disorders	Alzheimer disease	0.000257	HLA-DQA1,HLA-DQB1,IGHG1	3
Inflammatory Response	Immune response of cells	0.000264	CEACAM3,HLA-DQB1,IGHG1	3
Cell-To-Cell Signaling and Interaction,Hematological System Development and Function,Inflammatory Response	Memory T cell response of cytotoxic T cells	0.00033	HLA-DQB1	1
Gastrointestinal Disease,Inflammatory Response,Organismal Injury and Abnormalities	Inflammation of gastrointestinal tract	0.000333	HLA-DQA1,HLA-DQB1,IGHG1	3
Immunological Disease,Organismal Injury and Abnormalities	Abnormal morphology of lymph node	0.000354	HLA-DQA1,HLA-DQB1	2
Connective Tissue Disorders,Immunological Disease,Inflammatory Disease,Inflammatory Response,Organismal Injury and Abnormalities,Skeletal and Muscular Disorders	Rheumatoid arthritis	0.000399	HLA-DQA1,HLA-DQB1,IGHG1	3
Gastrointestinal Disease,Inflammatory Disease,Inflammatory Response,Organismal Injury and Abnormalities	Inflammation of gingiva	0.000494	IGHG1	1
Gastrointestinal Disease,Inflammatory Disease,Inflammatory Response,Organismal Injury and Abnormalities	Inflammation of tongue	0.000494	IGHG1	1
Cell-To-Cell Signaling and Interaction,Cellular Function and Maintenance,Inflammatory Response	Phagocytosis of Neisseria gonorrhoeae	0.000494	CEACAM3	1
Gastrointestinal Disease,Inflammatory Disease,Inflammatory Response,Organismal Injury and Abnormalities	Dextran sodium sulfate-induced colitis	0.000562	HLA-DQA1,HLA-DQB1	2
Gastrointestinal Disease,Hepatic System Disease,Organismal Injury and Abnormalities	Cirrhosis of liver	0.000767	HLA-DQA1,HLA-DQB1	2
Hematological System Development and Function,Lymphoid Tissue Structure and Development,Tissue Morphology	Quantity of CD8+ T lymphocyte	0.000817	HLA-DQA1,HLA-DQB1	2
Cell-mediated Immune Response,Hematopoiesis,Lymphoid Tissue Structure and Development	Frequency of single positive thymocytes	0.000824	HLA-DQB1	1
Inflammatory Response	Affinity maturation of B lymphocytes	0.000824	HLA-DQB1	1
Cell Death and Survival,Organismal Injury and Abnormalities	Cell death of lymphoma cell lines	0.000869	CEACAM3,IGHG1	2
Developmental Disorder,Immunological Disease,Inflammatory Disease,Neurological Disease,Organismal Injury and Abnormalities,Skeletal and Muscular Disorders	Susceptibility to multiple sclerosis	0.000988	HLA-DQB1	1
Cancer,Organismal Injury and Abnormalities,Renal and Urological Disease	Urothelial carcinoma in situ	0.00115	HLA-DQA1	1
Dermatological Diseases and Conditions,Immunological Disease,Inflammatory Disease,Inflammatory Response,Organismal Injury and Abnormalities	Atopic dermatitis	0.00121	HLA-DQA1,IGHG1	2
Auditory Disease,Dermatological Diseases and Conditions,Immunological Disease,Inflammatory Disease,Inflammatory Response,Organismal Injury and Abnormalities	Allergic contact dermatitis of ear	0.00132	HLA-DQB1	1
Cellular Assembly and Organization	Formation of rosettes	0.00132	IGHG1	1
Connective Tissue Disorders,Inflammatory Disease,Inflammatory Response,Organismal Injury and Abnormalities,Respiratory Disease	Non-specific interstitial pneumonia	0.00132	HLA-DQA1	1
Cell-To-Cell Signaling and Interaction,Cellular Function and Maintenance,Inflammatory Response	Phagocytosis of epithelial cell lines	0.00132	CEACAM3	1
Hematological System Development and Function,Lymphoid Tissue Structure and Development,Tissue Morphology	Quantity of CD4+ T-lymphocytes	0.00132	HLA-DQA1,HLA-DQB1	2
Cell Death and Survival,Inflammatory Response	Antibody-dependent cell-mediated cytotoxic reaction	0.00148	IGHG1	1
Cell-To-Cell Signaling and Interaction,Cellular Function and Maintenance,Inflammatory Response	Phagocytosis of kidney cell lines	0.00148	CEACAM3	1
Neurological Disease,Organismal Injury and Abnormalities	HIV encephalopathy	0.00148	HLA-DQA1	1
Cell Morphology,Hematological Disease,Immunological Disease,Organismal Injury and Abnormalities	Lack of CD4+ T-lymphocytes	0.00165	HLA-DQB1	1
Inflammatory Disease,Inflammatory Response,Organismal Injury and Abnormalities,Renal and Urological Disease	Nephrotoxic nephritis	0.00165	HLA-DQB1	1
Immunological Disease,Organismal Injury and Abnormalities	Abnormal morphology of periarteriolar lymphoid sheath	0.00165	HLA-DQB1	1
Developmental Disorder,Immunological Disease,Inflammatory Disease,Neurological Disease,Organismal Injury and Abnormalities,Skeletal and Muscular Disorders	Multiple Sclerosis	0.00169	HLA-DQA1,HLA-DQB1	2
Cell-To-Cell Signaling and Interaction,Cellular Function and Maintenance,Embryonic Development,Inflammatory Response	Phagocytosis of embryonic cell lines	0.00181	CEACAM3	1
Inflammatory Response	CD4 T-cell response	0.00181	HLA-DQB1	1
Neurological Disease,Organismal Injury and Abnormalities,Psychological Disorders	Hypersomnia	0.00181	HLA-DQB1	1
Cellular Function and Maintenance	Function of lymphatic system cells	0.00188	HLA-DQA1,HLA-DQB1	2
Immunological Disease,Organismal Injury and Abnormalities	Food anaphylaxis	0.00198	HLA-DQB1	1
Cellular Function and Maintenance,Organ Development	Function of splenocytes	0.00214	HLA-DQA1	1
Inflammatory Response,Organismal Injury and Abnormalities	Inflammation of body cavity	0.00223	HLA-DQA1,HLA-DQB1,IGHG1	3
Cell-To-Cell Signaling and Interaction	Binding of E. coli	0.00247	CEACAM3	1
Cardiovascular Disease,Hematological Disease,Hereditary Disorder,Lipid Metabolism,Metabolic Disease,Organismal Injury and Abnormalities,Small Molecule Biochemistry	Familial combined hyperlipidemia	0.00247	HLA-DQA1	1
Cell-To-Cell Signaling and Interaction,Inflammatory Response	Immune response of leukocytes	0.00255	CEACAM3,HLA-DQB1	2
Cell Death and Survival	Cytolysis of leukocyte cell lines	0.00263	IGHG1	1
Infectious Diseases,Organismal Injury and Abnormalities	Viremia	0.00263	HLA-DQB1	1
Cell-To-Cell Signaling and Interaction,Cellular Function and Maintenance,Inflammatory Response	Phagocytosis of cells	0.00294	CEACAM3,IGHG1	2
Gastrointestinal Disease,Inflammatory Disease,Organismal Injury and Abnormalities	Pediatric inflammatory bowel disease	0.00296	HLA-DQA1	1
Cell-To-Cell Signaling and Interaction	Response of colorectal cancer cell lines	0.00296	IGHG1	1
Cell-To-Cell Signaling and Interaction,Hematological System Development and Function	Activation of myeloid cells	0.00297	CEACAM3,IGHG1	2
Immunological Disease,Inflammatory Disease,Inflammatory Response,Neurological Disease,Organismal Injury and Abnormalities	Experimental autoimmune encephalomyelitis	0.00311	HLA-DQA1,HLA-DQB1	2
Immunological Disease,Organismal Injury and Abnormalities	Abnormal lymph node cell ratio	0.00313	HLA-DQB1	1
Humoral Immune Response,Inflammatory Response	Complement-dependent cytotoxicity	0.00313	IGHG1	1
Cell-To-Cell Signaling and Interaction,Cellular Function and Maintenance,Inflammatory Response	Phagocytosis of fibroblast cell lines	0.00346	CEACAM3	1
Dermatological Diseases and Conditions,Immunological Disease,Organismal Injury and Abnormalities	Vitiligo vulgaris	0.00346	HLA-DQA1	1
Cell-To-Cell Signaling and Interaction,Hematological System Development and Function,Immune Cell Trafficking,Inflammatory Response	Activation of phagocytes	0.00358	CEACAM3,IGHG1	2
Humoral Immune Response,Inflammatory Response	Classical complement pathway activation	0.00362	IGHG1	1
Dental Disease,Digestive System Development and Function,Embryonic Development,Gastrointestinal Disease,Organ Development,Organismal Development,Organismal Injury and Abnormalities	Dental caries	0.00395	HLA-DQA1	1
Immunological Disease,Organismal Injury and Abnormalities	Abnormal morphology of enlarged thymus gland	0.00411	HLA-DQA1	1
Immunological Disease,Organismal Injury and Abnormalities	Lack of germinal center in spleen	0.00428	HLA-DQB1	1
Cell-To-Cell Signaling and Interaction,Hematological System Development and Function,Immune Cell Trafficking,Inflammatory Response	Activation of alpha-beta T lymphocytes	0.00428	HLA-DQB1	1
Endocrine System Disorders,Gastrointestinal Disease,Immunological Disease,Metabolic Disease,Organismal Injury and Abnormalities	Insulin-dependent diabetes mellitus	0.00459	HLA-DQA1,HLA-DQB1	2
Cellular Function and Maintenance	Maintenance of T lymphocytes	0.00461	HLA-DQB1	1
Cancer,Immunological Disease,Organismal Injury and Abnormalities	Hyperplasia of thymus gland	0.00494	HLA-DQA1	1
Gastrointestinal Disease,Hepatic System Disease,Organismal Injury and Abnormalities	Hepatocellular dysplasia	0.00494	HLA-DQA1	1
Organismal Injury and Abnormalities	Extraintestinal functional disorder	0.005	HLA-DQA1,HLA-DQB1	2
Immunological Disease,Organismal Injury and Abnormalities	Abnormal morphology of marginal zone of spleen	0.00526	HLA-DQB1	1
Cellular Movement,Hematological System Development and Function,Immune Cell Trafficking,Inflammatory Response	Migration of monocyte-derived dendritic cells	0.00526	HLA-DQB1	1
Immunological Disease,Organismal Injury and Abnormalities	Abnormal morphology of B-cell follicle	0.00592	HLA-DQB1	1
Hereditary Disorder,Neurological Disease,Organismal Injury and Abnormalities,Psychological Disorders,Skeletal and Muscular Disorders	Symptomatic Huntington disease	0.00625	HLA-DQB1	1
Hereditary Disorder,Immunological Disease,Inflammatory Disease,Organismal Injury and Abnormalities	Chronic granulomatous disease	0.00658	HLA-DQA1	1
Dermatological Diseases and Conditions,Organismal Injury and Abnormalities	Abnormality of skin morphology	0.0066	HLA-DQA1,HLA-DQB1	2
Cardiovascular Disease,Immunological Disease,Organismal Injury and Abnormalities	Behcet disease	0.00674	HLA-DQA1	1
Cellular Function and Maintenance	Internalization of E. coli	0.00674	CEACAM3	1
Cell-mediated Immune Response,Cellular Development,Cellular Function and Maintenance,Cellular Growth and Proliferation,Embryonic Development,Hematological System Development and Function,Hematopoiesis,Lymphoid Tissue Structure and Development,Organ Development,Organismal Development,Tissue Development	T cell development	0.00717	HLA-DQA1,HLA-DQB1	2
Inflammatory Response,Organismal Injury and Abnormalities	Rejection of organ	0.0074	HLA-DQA1	1
Cellular Function and Maintenance	Cellular homeostasis	0.00762	CEACAM3,HLA-DQA1,HLA-DQB1	3
Cancer,Dermatological Diseases and Conditions,Organismal Injury and Abnormalities	Actinic keratosis	0.00805	HLA-DQA1	1
Endocrine System Disorders,Gastrointestinal Disease,Inflammatory Disease,Inflammatory Response,Organismal Injury and Abnormalities	Insulitis	0.00838	HLA-DQB1	1
Inflammatory Disease,Organismal Injury and Abnormalities,Skeletal and Muscular Disorders	Inclusion body myositis	0.00854	HLA-DQA1	1
Cell Death and Survival,Organismal Injury and Abnormalities	Cell death of tumor cell lines	0.00885	CEACAM3,HLA-DQB1,IGHG1	3
Gastrointestinal Disease,Organismal Injury and Abnormalities	Benign oral disorder	0.009	HLA-DQA1,IGHG1	2
Cancer,Hematological Disease,Immunological Disease,Organismal Injury and Abnormalities	Monoclonal gammopathy of undertermined significance	0.00903	HLA-DQA1	1
Connective Tissue Disorders,Inflammatory Disease,Inflammatory Response,Organismal Injury and Abnormalities,Skeletal and Muscular Disorders	Polymyositis	0.0092	HLA-DQA1	1
Hereditary Disorder,Ophthalmic Disease,Organismal Injury and Abnormalities	Primary open-angle glaucoma	0.00936	HLA-DQA1	1
Dermatological Diseases and Conditions,Inflammatory Disease,Inflammatory Response,Organismal Injury and Abnormalities	Eczema	0.00952	HLA-DQA1	1
Cell Death and Survival,Organismal Injury and Abnormalities	Cell death of macrophage cancer cell lines	0.01	IGHG1	1
Cell Death and Survival	Cytolysis of natural killer cells	0.0102	IGHG1	1
Cancer,Dermatological Diseases and Conditions,Hematological Disease,Immunological Disease,Organismal Injury and Abnormalities	Cutaneous B-cell lymphoma	0.0105	HLA-DQA1	1
Cell-To-Cell Signaling and Interaction,Cellular Function and Maintenance,Hematological System Development and Function,Inflammatory Response	Phagocytosis of neutrophils	0.0107	CEACAM3	1
Cancer,Hematological Disease,Immunological Disease,Organismal Injury and Abnormalities	Smoldering myeloma	0.011	HLA-DQA1	1
Hereditary Disorder,Neurological Disease,Organismal Injury and Abnormalities,Psychological Disorders,Skeletal and Muscular Disorders	Huntington Disease	0.0112	HLA-DQA1,HLA-DQB1	2
Cell Signaling,Nucleic Acid Metabolism,Small Molecule Biochemistry	Binding of GTP	0.0113	CEACAM3	1
Cancer,Gastrointestinal Disease,Inflammatory Disease,Organismal Injury and Abnormalities	Barrett syndrome	0.0115	HLA-DQA1	1
Cellular Function and Maintenance	Internalization by epithelial cell lines	0.0117	CEACAM3	1
Cellular Function and Maintenance,Hematological System Development and Function	Function of CD4+ T-lymphocytes	0.012	HLA-DQB1	1
Gastrointestinal Disease,Organismal Injury and Abnormalities	Irritable bowel syndrome	0.0121	HLA-DQA1	1
Neurological Disease,Organismal Injury and Abnormalities	Chronic fatigue syndrome	0.0123	HLA-DQA1	1
Immunological Disease,Organismal Injury and Abnormalities	Hypersensitivity reaction type I	0.0126	IGHG1	1
Cellular Function and Maintenance	Internalization by embryonic cell lines	0.0128	CEACAM3	1
Cancer,Organismal Injury and Abnormalities,Respiratory Disease	Malignant pleural mesothelioma	0.0128	HLA-DQA1	1
Cellular Function and Maintenance	Internalization by kidney cell lines	0.0134	CEACAM3	1
Hematological System Development and Function,Hematopoiesis,Lymphoid Tissue Structure and Development,Organ Morphology,Tissue Morphology	Quantity of Single positive thymocytes	0.0134	HLA-DQB1	1
Gastrointestinal Disease,Hematological Disease,Immunological Disease,Inflammatory Disease,Inflammatory Response,Organismal Injury and Abnormalities	Eosinophilia of esophagus	0.0136	IGHG1	1
Cancer,Hematological Disease,Immunological Disease,Organismal Injury and Abnormalities	T-cell large granular lymphocytic leukemia	0.0138	HLA-DQA1	1
Connective Tissue Disorders,Developmental Disorder,Hereditary Disorder,Immunological Disease,Organismal Injury and Abnormalities,Skeletal and Muscular Disorders	Ullrich congenital muscular dystrophy	0.0148	HLA-DQA1	1
Endocrine System Disorders,Gastrointestinal Disease,Metabolic Disease,Organismal Injury and Abnormalities,Renal and Urological Disease	Diabetic nephropathy	0.0149	HLA-DQA1,HLA-DQB1	2
Cell Death and Survival,Cellular Compromise	Cytotoxicity of T lymphocytes	0.0162	IGHG1	1
Immunological Disease,Inflammatory Response,Organismal Injury and Abnormalities	Abnormal function of immune system	0.0165	HLA-DQB1	1
Immunological Disease,Organismal Injury and Abnormalities	Abnormal morphology of enlarged lymph node	0.0165	HLA-DQA1	1
Digestive System Development and Function,Gastrointestinal Disease,Hepatic System Development and Function,Hepatic System Disease,Inflammatory Disease,Inflammatory Response,Metabolic Disease,Organ Development,Organismal Injury and Abnormalities	Nonalcoholic steatohepatitis	0.0167	HLA-DQA1	1
Connective Tissue Disorders,Immunological Disease,Inflammatory Disease,Inflammatory Response,Organismal Injury and Abnormalities,Skeletal and Muscular Disorders	Early stage rheumatoid arthritis	0.0169	IGHG1	1
Cardiovascular Disease,Neurological Disease,Organismal Injury and Abnormalities,Skeletal and Muscular Disorders	Ischemic cardiomyopathy	0.017	HLA-DQA1	1
Cancer,Organismal Injury and Abnormalities	Hyperplasia of epithelial cells	0.0175	IGHG1	1
Inflammatory Response	Inflammatory response	0.0177	CEACAM3,IGHG1	2
Connective Tissue Disorders,Immunological Disease,Inflammatory Disease,Inflammatory Response,Organismal Injury and Abnormalities,Skeletal and Muscular Disorders	Polyarticular juvenile rheumatoid arthritis	0.0182	HLA-DQA1	1
Dermatological Diseases and Conditions,Immunological Disease,Inflammatory Disease,Organismal Injury and Abnormalities	Lichen planus	0.0183	HLA-DQB1	1
Humoral Immune Response	Class switching	0.0183	IGHG1	1
Cell-To-Cell Signaling and Interaction,Hematological System Development and Function,Immune Cell Trafficking,Inflammatory Response	Activation of neutrophils	0.0188	CEACAM3	1
Dermatological Diseases and Conditions,Inflammatory Disease,Inflammatory Response,Organismal Injury and Abnormalities	Cutaneous sarcoidosis	0.019	HLA-DQA1	1
Gastrointestinal Disease,Hepatic System Disease,Inflammatory Disease,Organismal Injury and Abnormalities	Primary biliary cirrhosis	0.0193	HLA-DQB1	1
Endocrine System Disorders,Organismal Injury and Abnormalities,Reproductive System Disease	Premature ovarian failure	0.0203	HLA-DQB1	1
Cancer,Endocrine System Disorders,Organismal Injury and Abnormalities,Reproductive System Disease	Testicular cancer	0.0238	HLA-DQA1	1
Immunological Disease,Organismal Injury and Abnormalities	Delayed hypersensitive reaction	0.024	HLA-DQB1	1
Humoral Immune Response,Protein Synthesis	Quantity of IgM	0.0256	HLA-DQB1	1
Developmental Disorder,DNA Replication, Recombination, and Repair,Hereditary Disorder,Organismal Injury and Abnormalities	Down syndrome	0.0272	HLA-DQA1	1
Gastrointestinal Disease,Organismal Injury and Abnormalities	Esophageal lesion	0.0277	HLA-DQA1,IGHG1	2
Endocrine System Disorders,Organismal Injury and Abnormalities,Reproductive System Disease	Polycystic ovary syndrome	0.0292	HLA-DQA1	1
Cardiovascular Disease,Connective Tissue Disorders,Hematological Disease,Hereditary Disorder,Organismal Injury and Abnormalities	Sickle cell anemia	0.0298	HLA-DQA1	1
Cell-To-Cell Signaling and Interaction,Hematological System Development and Function,Immune Cell Trafficking,Inflammatory Response,Nervous System Development and Function	Activation of microglia	0.03	IGHG1	1
Cancer,Organismal Injury and Abnormalities,Reproductive System Disease	Ductal breast carcinoma	0.0324	CEACAM3,HLA-DQA1	2
Infectious Diseases,Organismal Injury and Abnormalities	Severe COVID-19	0.0337	HLA-DQB1	1
Inflammatory Response	Antibody response	0.0338	HLA-DQB1	1
Cancer,Organismal Injury and Abnormalities,Renal and Urological Disease	Renal clear cell adenocarcinoma	0.0342	HLA-DQA1,HLA-DQB1	2
Antimicrobial Response,Inflammatory Response	Antibacterial response	0.0346	IGHG1	1
Cancer,Hematological Disease,Immunological Disease,Organismal Injury and Abnormalities	Type M3 acute myeloid leukemia	0.0346	HLA-DQA1	1
Cardiovascular System Development and Function,Organismal Development	Development of artery	0.0359	HLA-DQB1	1
Organismal Injury and Abnormalities,Respiratory Disease	Acute lung injury	0.0372	HLA-DQA1	1
Cancer,Organismal Injury and Abnormalities,Reproductive System Disease	Invasive ductal breast carcinoma	0.0374	HLA-DQA1	1
Dermatological Diseases and Conditions,Inflammatory Disease,Inflammatory Response,Organismal Injury and Abnormalities,Skeletal and Muscular Disorders	Dermatomyositis	0.038	HLA-DQA1	1
Cardiovascular Disease,Organismal Injury and Abnormalities,Respiratory Disease	Pulmonary Hypertension	0.0385	HLA-DQA1	1
Dermatological Diseases and Conditions,Developmental Disorder,Hereditary Disorder,Metabolic Disease,Organismal Injury and Abnormalities	Hutchinson-Gilford progeria syndrome	0.0391	HLA-DQA1	1
Cardiovascular Disease,Neurological Disease,Organismal Injury and Abnormalities,Skeletal and Muscular Disorders	Atrial fibrillation	0.0395	HLA-DQA1	1
Cell Death and Survival,Organismal Injury and Abnormalities	Apoptosis of lymphoma cell lines	0.0399	IGHG1	1
Infectious Diseases,Organismal Injury and Abnormalities	Parasitic Infection	0.0406	HLA-DQB1	1
Cardiovascular Disease,Neurological Disease,Organismal Injury and Abnormalities,Skeletal and Muscular Disorders	Primary cardiomyopathy	0.0426	HLA-DQA1	1
Digestive System Development and Function	Ingestion by mice	0.0439	IGHG1	1
Infectious Diseases,Inflammatory Disease,Organismal Injury and Abnormalities,Respiratory Disease	Severe acute respiratory syndrome	0.0442	HLA-DQA1	1
Infectious Diseases,Organismal Injury and Abnormalities	Septic shock	0.0449	HLA-DQA1	1
Cell-To-Cell Signaling and Interaction,Inflammatory Response	Immune response of tumor cell lines	0.0466	IGHG1	1
Cardiovascular Disease,Organismal Injury and Abnormalities	Acute coronary syndrome	0.049	HLA-DQA1	1

## Sheet: Long COVID Canonical Pathways
© 2000-2024 QIAGEN. All rights reserved.
Ingenuity Canonical Pathways	-log(p-value)	Ratio	Molecules
Macrophage Alternative Activation Signaling Pathway	5.73	0.0158	HLA-DQA1,HLA-DQB1,IGHG1
Antigen Presentation Pathway	4.82	0.0513	HLA-DQA1,HLA-DQB1
Autoimmune Thyroid Disease Signaling	4.58	0.00654	HLA-DQA1,HLA-DQB1,IGHG1
Allograft Rejection Signaling	4.5	0.00615	HLA-DQA1,HLA-DQB1,IGHG1
B Cell Development	4.5	0.00615	HLA-DQA1,HLA-DQB1,IGHG1
Dendritic Cell Maturation	4.24	0.00503	HLA-DQA1,HLA-DQB1,IGHG1
Costimulation by the CD28 family	4.22	0.0256	HLA-DQA1,HLA-DQB1
Interferon gamma signaling	4.05	0.0213	HLA-DQA1,HLA-DQB1
PD-1, PD-L1 cancer immunotherapy pathway	3.94	0.0187	HLA-DQA1,HLA-DQB1
MSP-RON Signaling in Macrophages Pathway	3.85	0.0168	HLA-DQA1,HLA-DQB1
Th1 Pathway	3.83	0.0164	HLA-DQA1,HLA-DQB1
TCR signaling	3.8	0.0159	HLA-DQA1,HLA-DQB1
MHC class II antigen presentation	3.8	0.0159	HLA-DQA1,HLA-DQB1
Th2 Pathway	3.73	0.0146	HLA-DQA1,HLA-DQB1
Altered T Cell and B Cell Signaling in Rheumatoid Arthritis	3.65	0.0032	HLA-DQA1,HLA-DQB1,IGHG1
IL-10 Signaling	3.62	0.013	HLA-DQA1,HLA-DQB1
Th1 and Th2 Activation Pathway	3.53	0.0116	HLA-DQA1,HLA-DQB1
Role of NFAT in Regulation of the Immune Response	3.52	0.0029	HLA-DQA1,HLA-DQB1,IGHG1
Macrophage Classical Activation Signaling Pathway	3.45	0.0106	HLA-DQA1,HLA-DQB1
Multiple Sclerosis Signaling Pathway	3.31	0.00901	HLA-DQA1,HLA-DQB1
Neuroinflammation Signaling Pathway	3	0.00631	HLA-DQA1,HLA-DQB1
Pathogen Induced Cytokine Storm Signaling Pathway	2.86	0.00539	HLA-DQA1,HLA-DQB1
Graft-versus-Host Disease Signaling	2.7	0.00448	HLA-DQA1,HLA-DQB1
Calcium-induced T Lymphocyte Apoptosis	2.68	0.00435	HLA-DQA1,HLA-DQB1
T Helper Cell Differentiation	2.66	0.00425	HLA-DQA1,HLA-DQB1
OX40 Signaling Pathway	2.65	0.00418	HLA-DQA1,HLA-DQB1
ICOS-ICOSL Signaling in T Helper Cells	2.6	0.00394	HLA-DQA1,HLA-DQB1
Type I Diabetes Mellitus Signaling	2.59	0.00393	HLA-DQA1,HLA-DQB1
NUR77 Signaling in T Lymphocytes	2.58	0.0039	HLA-DQA1,HLA-DQB1
CD28 Signaling in T Helper Cells	2.58	0.00387	HLA-DQA1,HLA-DQB1
PKCθ Signaling in T Lymphocytes	2.51	0.00358	HLA-DQA1,HLA-DQB1
T Cell Exhaustion Signaling Pathway	2.5	0.00353	HLA-DQA1,HLA-DQB1
CDC42 Signaling	2.49	0.00347	HLA-DQA1,HLA-DQB1
IL-4 Signaling	2.48	0.00347	HLA-DQA1,HLA-DQB1
Glucocorticoid Receptor Signaling	2.48	0.00344	HLA-DQA1,HLA-DQB1
CTLA4 Signaling in Cytotoxic T Lymphocytes	2.44	0.00329	HLA-DQA1,HLA-DQB1
T Cell Receptor Signaling	2.43	0.00325	HLA-DQA1,HLA-DQB1
Systemic Lupus Erythematosus in T Cell Signaling Pathway	2.39	0.00311	HLA-DQA1,HLA-DQB1
Primary Immunodeficiency Signaling	2	0.0164	IGHG1
IL-7 Signaling Pathway	1.89	0.0128	IGHG1
Interleukin-4 and Interleukin-13 signaling	1.74	0.00909	IGHG1
Complement cascade	1.66	0.00741	IGHG1
Fcgamma receptor (FCGR) dependent phagocytosis	1.59	0.00637	IGHG1
Activin Inhibin Signaling Pathway	1.46	0.00474	IGHG1
Cell surface interactions at the vascular wall	1.46	0.00474	CEACAM3
IL-12 Signaling and Production in Macrophages	1.43	0.00439	IGHG1
Role of Macrophages, Fibroblasts and Endothelial Cells in Rheumatoid Arthritis	1.27	0.003	IGHG1
Neutrophil Extracellular Trap Signaling Pathway	1.19	0.0025	IGHG1
Hematopoiesis from Pluripotent Stem Cells	1.14	0.00224	IGHG1
Neutrophil degranulation	1.12	0.0021	CEACAM3
IL-15 Signaling	1.08	0.0019	IGHG1
FcγRIIB Signaling in B Lymphocytes	1.07	0.00188	IGHG1
p70S6K Signaling	1.04	0.00173	IGHG1
PI3K Signaling in B Lymphocytes	1.03	0.0017	IGHG1
B Cell Receptor Signaling	0.998	0.00158	IGHG1
Phagosome Formation	0.959	0.00144	IGHG1
Systemic Lupus Erythematosus in B Cell Signaling Pathway	0.943	0.00138	IGHG1
S100 Family Signaling Pathway	0.916	0.0013	IGHG1
Communication between Innate and Adaptive Immune Cells	0.839	0.00107	IGHG1
Systemic Lupus Erythematosus Signaling	0.784	0.000938	IGHG1
Phospholipase C Signaling	0.764	0.000893	IGHG1

## Sheet: Long COVID Causal Networks
© 2000-2024 QIAGEN. All rights reserved.
Master Regulator	Expr Log Ratio	Molecule Type	Participating regulators	Depth	Predicted Activation	Notes	Activation z-score	p-value of overlap	Network bias-corrected p-value	Target Molecules in Dataset	Causal network	Target-connected regulators
SMC3	-0.051	enzyme	SMC3	1		biased	-1.414	1.77e-07	0.0001	HLA-DQA1,HLA-DQB1	2 (1)	1
mimosine		chemical drug	mimosine	1		biased	-1.414	6.38e-07	0.0001	HLA-DQA1,HLA-DQB1	2 (1)	1
SEMA4D	-0.021	transmembrane receptor	SEMA4D	1		biased	-1.414	7.97e-07	0.0001	HLA-DQB1,IGHG1	2 (1)	1
OVOL1		transcription regulator	OVOL1	1			1.414	1.17e-06	0.0001	HLA-DQA1,HLA-DQB1	2 (1)	1
picryl chloride		chemical toxicant	picryl chloride	1		biased	-1.414	1.61e-06	0.0001	HLA-DQA1,IGHG1	2 (1)	1
PARP9		enzyme	PARP9	1		biased	-1.414	4.48e-06	0.0002	HLA-DQA1,HLA-DQB1	2 (1)	1
B2M		transmembrane receptor	B2M	1		biased	-1.414	7.7e-06	0.0001	HLA-DQA1,HLA-DQB1	2 (1)	1
RAD21		transcription regulator	RAD21	1			-1.414	8.23e-06	0.0001	HLA-DQA1,HLA-DQB1	2 (1)	1
prostaglandin E2		chemical - endogenous mammalian	prostaglandin E2	1			0.577	1.01e-05	0.0004	HLA-DQA1,HLA-DQB1,IGHG1	3 (1)	1
hydroperoxide		chemical toxicant	hydroperoxide,NFKB1,PTGS2	2			0.577	1.25e-05	0.0004	HLA-DQA1,HLA-DQB1,IGHG1	3 (3)	2
CIITA	-0.003	transcription regulator	CIITA	1			-1.414	1.52e-05	0.0003	HLA-DQA1,HLA-DQB1	2 (1)	1
RXRG		ligand-dependent nuclear receptor	RXRG	1			-1.414	1.6e-05	0.0003	HLA-DQA1,HLA-DQB1	2 (1)	1
OVOL2		transcription regulator	OVOL2	1		biased	1.414	2.17e-05	0.0002	HLA-DQA1,HLA-DQB1	2 (1)	1
DCN		other	DCN	1			-1.414	2.25e-05	0.0002	HLA-DQA1,HLA-DQB1	2 (1)	1
fingolimod		chemical drug	fingolimod	1		biased	1.414	4.9e-05	0.0001	HLA-DQA1,HLA-DQB1	2 (1)	1
tosyllysine chloromethyl ketone		chemical - protease inhibitor	NFKB1,PTGS2,RELA,tosyllysine chloromethyl ketone	2		biased	-0.577	5.09e-05	0.0031	HLA-DQA1,HLA-DQB1,IGHG1	3 (4)	3
NFAT (complex)		complex	IL5,NFAT (complex),NFAT5	2		biased	-1.732	5.42e-05	0.0018	HLA-DQA1,HLA-DQB1,IGHG1	3 (3)	2
REL		transcription regulator	IL2,REL	2		biased	-0.577	8.83e-05	0.0021	HLA-DQA1,HLA-DQB1,IGHG1	3 (2)	2
terbutaline		chemical drug	CREB1,MAPK14,terbutaline	2			-0.577	9.34e-05	0.0011	HLA-DQA1,HLA-DQB1,IGHG1	3 (3)	3
POR		enzyme	POR	1			1.414	9.81e-05	0.0014	HLA-DQA1,HLA-DQB1	2 (1)	1
ketoprofen		chemical drug	ALB,ketoprofen,PTGS2	2			-1.732	0.000102	0.006	HLA-DQA1,HLA-DQB1,IGHG1	3 (3)	2
QKI		other	QKI	1			-1.414	0.000106	0.002	HLA-DQA1,HLA-DQB1	2 (1)	1
SSB		enzyme	SSB	1		biased	1.414	0.000108	0.0009	HLA-DQA1,HLA-DQB1	2 (1)	1
CTCF		transcription regulator	CTCF	1			-1.414	0.000114	0.001	HLA-DQA1,HLA-DQB1	2 (1)	1
5-N-ethylcarboxamido adenosine		chemical reagent	5-N-ethylcarboxamido adenosine	1			1.414	0.000116	0.0009	HLA-DQA1,HLA-DQB1	2 (1)	1
HFE		transmembrane receptor	HFE	1			-1.414	0.000124	0.0023	HLA-DQA1,HLA-DQB1	2 (1)	1
GNG7		other	ADCY (family),ADGRE2,GNG7,GPCR (family),GUCY1B1,HRH3,PLCG2,RELA	3			0	0.000158	0.0011	CEACAM3,HLA-DQA1,HLA-DQB1,IGHG1	4 (8)	5
adenine		chemical - endogenous mammalian	ADCY (family),adenine,ADGRE2,GPCR (family),GUCY1B1,HRH3,PLCG2,RELA	3			0	0.000163	0.0011	CEACAM3,HLA-DQA1,HLA-DQB1,IGHG1	4 (8)	5
isoflurane		chemical drug	isoflurane,NOS2,PTGS2,TRPV1	2			-1.732	0.000185	0.0091	HLA-DQA1,HLA-DQB1,IGHG1	3 (4)	3
rofecoxib		chemical drug	MAPK3,NOS2,PTGS2,rofecoxib	2		biased	-0.577	0.00022	0.0122	HLA-DQA1,HLA-DQB1,IGHG1	3 (4)	3
oxaprozin		chemical drug	oxaprozin,PTGS2,RELA	2			-0.577	0.000226	0.0105	HLA-DQA1,HLA-DQB1,IGHG1	3 (3)	2
anandamide		chemical - endogenous mammalian	anandamide,MAPK14,NFKB1,TRPV1	2			0.577	0.000231	0.0137	HLA-DQA1,HLA-DQB1,IGHG1	3 (4)	3
TICAM2		other	MAPK3,STAT1,TICAM2	2			0.577	0.000239	0.0138	HLA-DQA1,HLA-DQB1,IGHG1	3 (3)	3
protectin D1		chemical - endogenous mammalian	protectin D1,PTGS2,REL	2			-0.577	0.000247	0.0116	HLA-DQA1,HLA-DQB1,IGHG1	3 (3)	2
NFAT5	0.254	transcription regulator	NFAT5	1		biased	-1.414	0.000249	0.003	HLA-DQA1,HLA-DQB1	2 (1)	1
LTF		other	LTF,PTGS2,RELA	2		biased	0.577	0.000256	0.0137	HLA-DQA1,HLA-DQB1,IGHG1	3 (3)	2
HOXA10		transcription regulator	HOXA10	1			1.414	0.000258	0.004	HLA-DQA1,HLA-DQB1	2 (1)	1
IL4		cytokine	IL4	1		biased	-1.732	0.00026	0.0052	HLA-DQA1,HLA-DQB1,IGHG1	3 (1)	1
neurotransmitter		chemical - other	ADGRE2,CREB1,GPCR (family),HRH3,MAPK14,neurotransmitter,NMDA RECEPTOR (complex),PLCG2	3			0	0.000288	0.0014	CEACAM3,HLA-DQA1,HLA-DQB1,IGHG1	4 (8)	5
IL27		cytokine	IL27	1		biased	-1.414	0.000289	0.0046	HLA-DQA1,HLA-DQB1	2 (1)	1
CD200R1	-0.484	transmembrane receptor	CD200R1,INPP5D,MAPK3,STAT1	2		biased	0.577	0.000321	0.0125	HLA-DQA1,HLA-DQB1,IGHG1	3 (4)	3
CD79A		transmembrane receptor	CD79A,INPP5D,MAPK14,MAPK3,PLCG2,YBX1	2			1.732	0.000351	0.0152	HLA-DQA1,HLA-DQB1,IGHG1	3 (6)	5
IFNAR2		transmembrane receptor	IFNAR2,STAT1,STAT4,STAT6	2		biased	-1.732	0.000355	0.0124	HLA-DQA1,HLA-DQB1,IGHG1	3 (4)	3
N-chlorotaurine		chemical - kinase inhibitor	MMP9,N-chlorotaurine,NFKBIA,NOS2	2			-1.732	0.000361	0.0155	HLA-DQA1,HLA-DQB1,IGHG1	3 (4)	3
RBPJ		transcription regulator	RBPJ	1			-1.414	0.000367	0.005	HLA-DQA1,HLA-DQB1	2 (1)	1
PTGS2	0.237	enzyme	PTGS2	1			1.414	0.00037	0.0048	HLA-DQA1,HLA-DQB1	2 (1)	1
IL18R1		transmembrane receptor	IL18R1,MAPK14,MAPK3,NFKB1	2			-1.732	0.000374	0.0193	HLA-DQA1,HLA-DQB1,IGHG1	3 (4)	3
baicalin		chemical - endogenous non-mammalian	baicalin,NOS2,SIRT1	2			0.577	0.000383	0.0233	HLA-DQA1,HLA-DQB1,IGHG1	3 (3)	2
silmitasertib		chemical drug	RELA,silmitasertib,SIRT1	2			-0.577	0.000448	0.0193	HLA-DQA1,HLA-DQB1,IGHG1	3 (3)	2
cannabidiol		chemical drug	cannabidiol,MAPK3,RELA,STAT1,TRPV1	2			0.577	0.000448	0.0168	HLA-DQA1,HLA-DQB1,IGHG1	3 (5)	4
KSR1		kinase	KSR1,MAPK3,NFKB1,NFKBIA	2			-0.577	0.000452	0.0198	HLA-DQA1,HLA-DQB1,IGHG1	3 (4)	3
TNFRSF18	-0.17	transmembrane receptor	MAPK3,NFKB1,NFKBIA,TNFRSF18	2			0.577	0.000455	0.0225	HLA-DQA1,HLA-DQB1,IGHG1	3 (4)	3
resatorvid		chemical drug	MMP9,RELA,resatorvid,TLR4	2		biased	1.732	0.000478	0.0237	HLA-DQA1,HLA-DQB1,IGHG1	3 (4)	3
NFKB2-RELB (complex)		complex	NFKB2,NFKB2-RELB (complex),RELB	2			-1.414	0.00049	0.0017	HLA-DQA1,IGHG1	2 (3)	2
STAT DIMER (complex)		complex	STAT DIMER (complex),STAT1,STAT4,STAT6	2		biased	-1.732	0.000551	0.0191	HLA-DQA1,HLA-DQB1,IGHG1	3 (4)	3
IFNG	-0.335	cytokine	IFNG	1			-0.577	0.000587	0.02	HLA-DQA1,HLA-DQB1,IGHG1	3 (1)	1
CD22	0.103	transmembrane receptor	CD22,MAPK3,PLCG2	2			0	0.000598	0.0054	HLA-DQA1,HLA-DQB1	2 (3)	2
TNFRSF9	0.11	transmembrane receptor	NFKB1,NFKB2,TNFRSF9	2		biased	-0.577	0.000599	0.022	HLA-DQA1,HLA-DQB1,IGHG1	3 (3)	3
YBX3		transcription regulator	YBX3	1		biased	1	0.000615	0.0028	HLA-DQB1	1 (1)	1
CD40LG	-0.143	cytokine	CD40LG	1		biased	-1.414	0.000635	0.0049	HLA-DQB1,IGHG1	2 (1)	1
CD40	0.069	transmembrane receptor	CD40	1		biased	0	0.00064	0.0065	HLA-DQB1,IGHG1	2 (1)	1
CCAR2		peptidase	CCAR2,NFKB2,RELB	2			1.414	0.000644	0.0029	HLA-DQA1,IGHG1	2 (3)	2
CYP1A2		enzyme	aflatoxin B1,CYP1A2,NFKBIA,RELA	2			-0.577	0.00068	0.0151	HLA-DQA1,HLA-DQB1,IGHG1	3 (4)	3
PRDM1	0.387	transcription regulator	PRDM1	1			0	0.000682	0.0056	HLA-DQA1,IGHG1	2 (1)	1
IFNAR1		transmembrane receptor	IFNAR1,STAT1,STAT4,STAT6	2			-1.732	0.000689	0.0234	HLA-DQA1,HLA-DQB1,IGHG1	3 (4)	3
4-nonylphenol		chemical toxicant	4-nonylphenol,CREB1,LPL,RELA,STAT1	3			-0.577	0.00071	0.0305	HLA-DQA1,HLA-DQB1,IGHG1	3 (5)	3
potassium chloride		chemical drug	CREB1,MAPK14,MAPK3,potassium chloride,RELA	2			-1.732	0.000716	0.0264	HLA-DQA1,HLA-DQB1,IGHG1	3 (5)	4
aflatoxin B1		chemical - endogenous non-mammalian	aflatoxin B1	1		biased	-1.414	0.000732	0.0135	HLA-DQA1,HLA-DQB1	2 (1)	1
geranylgeranyl pyrophosphate		chemical - endogenous mammalian	geranylgeranyl pyrophosphate,RELA,STAT1,STAT4	2			0.577	0.000738	0.0407	HLA-DQA1,HLA-DQB1,IGHG1	3 (4)	3
HLA-DQB1	-4.342	other	HLA-DQB1	1		biased	-1	0.000768	0.0028	HLA-DQA1	1 (1)	1
STAT (family)		group	STAT (family),STAT1,STAT4,STAT6	2			-1.732	0.000796	0.0329	HLA-DQA1,HLA-DQB1,IGHG1	3 (4)	3
IFNGR (complex)		complex	IFNGR (complex),JAK1/2 (family),STAT1,STAT4,STAT6	2		biased	-1.732	0.000817	0.0288	HLA-DQA1,HLA-DQB1,IGHG1	3 (5)	4
FES		kinase	BCR (complex),FES,MAPK3,NFKB1,STAT1	2			0.577	0.000826	0.0384	HLA-DQA1,HLA-DQB1,IGHG1	3 (5)	4
tripterine		chemical - endogenous non-mammalian	MMP9,NFKBIA,RELA,tripterine	2			0.577	0.000841	0.0331	HLA-DQA1,HLA-DQB1,IGHG1	3 (4)	3
thioguanine		chemical drug	HPRT1,IMPDH2,MAPK3,NFKBIA,RELA,thioguanine	3			0.577	0.000902	0.044	HLA-DQA1,HLA-DQB1,IGHG1	3 (6)	3
CD38	-0.259	enzyme	CD38,SIRT1	2		biased	-1.732	0.000946	0.0292	HLA-DQA1,HLA-DQB1,IGHG1	3 (2)	2
TRAF5		transporter	MAPK3,NFKB1,NFKBIA,RELA,STAT1,TRAF5	2			0.577	0.000956	0.0493	HLA-DQA1,HLA-DQB1,IGHG1	3 (6)	5
RIPK2		kinase	MAPK14,RELA,RIPK2,STAT4	2		biased	-0.577	0.000985	0.0475	HLA-DQA1,HLA-DQB1,IGHG1	3 (4)	3
ADAMTS5		peptidase	ACAN,ADAMTS5,MMP14,MMP9,RELA,TIMP3,TLR2	3		biased	-0.577	0.001	0.0385	HLA-DQA1,HLA-DQB1,IGHG1	3 (7)	4
VIP RECEPTOR (family)		group	ADCY (family),GUCY1B1,RELA,STAT1,VIP RECEPTOR (family),VIPR1	3			0.577	0.00101	0.0474	HLA-DQA1,HLA-DQB1,IGHG1	3 (6)	3
F7		peptidase	EIF4E,F7,MAPK14,RELA	2			0.577	0.00107	0.0488	HLA-DQA1,HLA-DQB1,IGHG1	3 (4)	3
lacto-N-fucopentaose III		chemical - endogenous mammalian	lacto-N-fucopentaose III	1		biased	-1	0.00108	0.0007	IGHG1	1 (1)	1
TYK2	0.005	kinase	STAT1,STAT4,STAT6,TYK2	2		biased	-1.732	0.00108	0.045	HLA-DQA1,HLA-DQB1,IGHG1	3 (4)	3
CTLA4	0.167	transmembrane receptor	CD28,CD3 (complex),CTLA4,MAPK3,RELA,STAT1	2			0.577	0.00112	0.0473	HLA-DQA1,HLA-DQB1,IGHG1	3 (6)	5
fenretinide		chemical drug	fenretinide,MMP9,NFKBIA,RELA	2			0.577	0.00112	0.0389	HLA-DQA1,HLA-DQB1,IGHG1	3 (4)	3
SHARPIN		other	MAPK3,NFKB1,NFKBIA,RELA,SHARPIN	2			0.577	0.00115	0.0412	HLA-DQA1,HLA-DQB1,IGHG1	3 (5)	4
ammonium trichloro(dioxoethylene-O,O'-)tellurate		chemical drug	ammonium trichloro(dioxoethylene-O,O'-)tellurate	1			-1	0.00123	0.0024	HLA-DQB1	1 (1)	1
TRG		other	TRG	1		biased	-1	0.00123	0.0063	HLA-DQB1	1 (1)	1
SIRT1		transcription regulator	SIRT1	1			1.414	0.00126	0.0163	HLA-DQA1,HLA-DQB1	2 (1)	1
P38 ALPHA/BETA (family)		group	EIF4E,MAPK14,P38 ALPHA/BETA (family)	2		biased	0	0.00128	0.0087	HLA-DQA1,HLA-DQB1	2 (3)	2
nalbuphine		chemical drug	ADCY (family),GUCY1B1,MAPK14,MAPK3,nalbuphine,OPRD1,OPRK1,RELA	3			-0.577	0.00128	0.0451	HLA-DQA1,HLA-DQB1,IGHG1	3 (8)	4
IFN TYPE 1 (family)		group	IFN TYPE 1 (family),STAT1,STAT4,STAT6	2			-1.732	0.00131	0.0355	HLA-DQA1,HLA-DQB1,IGHG1	3 (4)	3
ganetespib		chemical drug	ganetespib	1		biased	1	0.00138	0.0046	HLA-DQA1	1 (1)	1
MSH2		enzyme	MSH2	1		biased	-1	0.00138	0.0007	IGHG1	1 (1)	1
RFXAP		transcription regulator	RFXAP	1		biased	-1	0.00138	0.0098	HLA-DQA1	1 (1)	1
TP63/T53:DDIT4 Gene		complex	TP53,TP63,TP63/T53:DDIT4 Gene	2			1.732	0.0015	0.0299	HLA-DQA1,HLA-DQB1,IGHG1	3 (3)	2
UBE4B		enzyme	TP53,TP63,UBE4B	2			0.577	0.00151	0.0319	HLA-DQA1,HLA-DQB1,IGHG1	3 (3)	2
(TP53,TP63):PERP Gene		complex	(TP53,TP63):PERP Gene,TP53,TP63	2			1.732	0.00151	0.0293	HLA-DQA1,HLA-DQB1,IGHG1	3 (3)	2
lactosylceramide		chemical - endogenous mammalian	lactosylceramide	1		biased	-1	0.00154	0.0044	HLA-DQA1	1 (1)	1
alpha-mannan		chemical - endogenous non-mammalian	alpha-mannan,CLEC4D,CLEC6A,PLCG2,RELA	3		biased	0	0.00158	0.0177	HLA-DQA1,IGHG1	2 (5)	2
isosorbide-5-mononitrate		chemical drug	GUCY1A1,GUCY1B1,isosorbide-5-mononitrate,STAT6,TP53,VASP	3			0.577	0.00164	0.0406	HLA-DQA1,HLA-DQB1,IGHG1	3 (6)	3
terbutaline		chemical drug	terbutaline	1		biased	-1	0.00169	0.0069	IGHG1	1 (1)	1
HDAC1/2 (family)		group	HDAC1/2 (family),RELA,TP53,TP63	2			0.577	0.0018	0.0374	HLA-DQA1,HLA-DQB1,IGHG1	3 (4)	3
FENDRR		other	FENDRR,MMP9,STAT1	2			0	0.00181	0.0264	HLA-DQA1,HLA-DQB1	2 (3)	2
ZBTB32		transcription regulator	ZBTB32	1		biased	1	0.00184	0.0096	HLA-DQB1	1 (1)	1
(TP53,TP63,TP73):(PPP1R13B,TP53BP2):TP53I3 Gene		complex	(TP53,TP63,TP73):(PPP1R13B,TP53BP2):TP53I3 Gene,TP53,TP63	2			1.732	0.00192	0.0364	HLA-DQA1,HLA-DQB1,IGHG1	3 (3)	2
nitroglycerin		chemical drug	MAPK14,MMP9,nitroglycerin	2			0	0.00196	0.0247	HLA-DQA1,HLA-DQB1	2 (3)	2
hemocyanin		biologic drug	hemocyanin	1		biased	-1	0.002	0.0007	IGHG1	1 (1)	1
(TP53,TP63,TP73):(PPP1R13B,TP53BP2):FAS Gene		complex	(TP53,TP63,TP73):(PPP1R13B,TP53BP2):FAS Gene,TP53,TP63	2			1.732	0.002	0.0391	HLA-DQA1,HLA-DQB1,IGHG1	3 (3)	2
origanum majorana extract		chemical reagent	MMP9,NFKBIA,origanum majorana extract	2			0	0.00205	0.0208	HLA-DQA1,HLA-DQB1	2 (3)	2
TEAD (family)		group	TAFAZZIN,TEAD (family)	2			1.414	0.00208	0.0225	HLA-DQA1,HLA-DQB1	2 (2)	2
TRPV1		ion channel	TRPV1	1			-1	0.00215	0.0094	HLA-DQB1	1 (1)	1
IL35R (complex)		complex	IL35R (complex),STAT1,STAT4	2		biased	-1.414	0.00218	0.0253	HLA-DQA1,HLA-DQB1	2 (3)	2
CHUK/IKBKB/IKBKG (complex)		complex	CHUK/IKBKB/IKBKG (complex),NFKB1,NFKBIA	2			0	0.00219	0.0239	HLA-DQA1,IGHG1	2 (3)	2
STAT4:STAT1:IL12A gene		complex	STAT1,STAT4,STAT4:STAT1:IL12A gene	2		biased	-1.414	0.00221	0.026	HLA-DQA1,HLA-DQB1	2 (3)	2
IFNA21		cytokine	IFNA21,STAT1,STAT4	2		biased	-1.414	0.00224	0.0266	HLA-DQA1,HLA-DQB1	2 (3)	2
IFNA10		cytokine	IFNA10,STAT1,STAT4	2		biased	-1.414	0.00224	0.0266	HLA-DQA1,HLA-DQB1	2 (3)	2
IFNA7		cytokine	IFNA7,STAT1,STAT4	2		biased	-1.414	0.00224	0.0266	HLA-DQA1,HLA-DQB1	2 (3)	2
IFNA17		cytokine	IFNA17,STAT1,STAT4	2		biased	-1.414	0.00225	0.0269	HLA-DQA1,HLA-DQB1	2 (3)	2
IFNA16		cytokine	IFNA16,STAT1,STAT4	2		biased	-1.414	0.00225	0.0266	HLA-DQA1,HLA-DQB1	2 (3)	2
IFNA14		cytokine	IFNA14,STAT1,STAT4	2		biased	-1.414	0.00226	0.0272	HLA-DQA1,HLA-DQB1	2 (3)	2
IL2		cytokine	IL2	1		biased	-1.414	0.00227	0.0208	HLA-DQA1,HLA-DQB1	2 (1)	1
IFNK		cytokine	IFNK,STAT1,STAT4	2		biased	-1.414	0.00227	0.0265	HLA-DQA1,HLA-DQB1	2 (3)	2
IFNW1		cytokine	IFNW1,STAT1,STAT4	2		biased	-1.414	0.00228	0.0265	HLA-DQA1,HLA-DQB1	2 (3)	2
STAT4:STAT1:EBI3 gene		complex	EBI3,STAT1,STAT4,STAT4:STAT1:EBI3 gene	2		biased	-1.414	0.00238	0.0296	HLA-DQA1,HLA-DQB1	2 (4)	3
TP63		transcription regulator	TP63	1			1.414	0.00244	0.0232	HLA-DQB1,IGHG1	2 (1)	1
HAPLN1		other	HAPLN1	1		biased	-1	0.00246	0.0123	HLA-DQB1	1 (1)	1
DIRAS3		enzyme	DIRAS3	1		biased	-1	0.00246	0.0121	HLA-DQA1	1 (1)	1
11beta-hydroxyprogesterone		chemical - endogenous mammalian	11beta-hydroxyprogesterone,HSD11B1,MAPK14,NR3C2,RELA	3			-0.577	0.00251	0.0452	HLA-DQA1,HLA-DQB1,IGHG1	3 (5)	3
EFEMP1		enzyme	EFEMP1,MMP9,RELA	2			0	0.00258	0.0316	HLA-DQB1,IGHG1	2 (3)	2
azetidyl-2-carboxylic acid		chemical reagent	azetidyl-2-carboxylic acid,MAPK14,MAPK3	2		biased	1.414	0.00264	0.0386	HLA-DQA1,HLA-DQB1	2 (3)	2
NFKB1, NFKB2:RELA		complex	NFKB1,NFKB1, NFKB2:RELA,NFKB2,RELA	2		biased	-1.414	0.00269	0.0282	HLA-DQA1,IGHG1	2 (4)	3
HRH3		G-protein coupled receptor	HRH3	1			-1	0.00276	0.012	IGHG1	1 (1)	1
IL21R	-0.264	transmembrane receptor	IL21R	1		biased	-1	0.00292	0.0061	IGHG1	1 (1)	1
PIBF1		other	PIBF1,STAT4,STAT6	2			0	0.00293	0.0319	HLA-DQB1,IGHG1	2 (3)	2
IMD-0354		chemical reagent	IMD-0354,NFKB1,NFKBIA	2			0	0.00295	0.0364	HLA-DQA1,IGHG1	2 (3)	2
COPS7A		other	COPS7A,NFKBIA,RELA	2			1.414	0.00304	0.0355	HLA-DQA1,IGHG1	2 (3)	2
HRG		other	HRG	1		biased	-1	0.00307	0.0181	HLA-DQA1	1 (1)	1
DTX1		transcription regulator	DTX1,MAPK14,MAPK3	2			-1.414	0.00311	0.045	HLA-DQA1,HLA-DQB1	2 (3)	2
clofenapate		chemical drug	ACOX1,clofenapate,MMP9,PPARA,RELA	3			1.732	0.00323	0.0431	HLA-DQA1,HLA-DQB1,IGHG1	3 (5)	3
forskolin		chemical toxicant	forskolin	1			1.414	0.00324	0.0416	HLA-DQA1,HLA-DQB1	2 (1)	1
PSMB9	-0.148	peptidase	NFKB1,NFKB2,PSMB9,REL,RELA	2			0	0.00329	0.0356	HLA-DQA1,IGHG1	2 (5)	4
NFKB-RELA (complex)		complex	NFKB-RELA (complex),NFKB1,NFKB2,RELA	2		biased	-1.414	0.00335	0.0352	HLA-DQA1,IGHG1	2 (4)	3
MPRIP		other	MPRIP,NFKBIA,RELA	2			0	0.00336	0.0379	HLA-DQA1,IGHG1	2 (3)	2
BST2	-0.188	other	BST2,NFKBIA,RELA	2			0	0.00358	0.0411	HLA-DQA1,IGHG1	2 (3)	2
BIND:154049 (complex)		complex	BIND:154049 (complex),NFKB1,NFKBIA,RELA	2			-1.414	0.00375	0.0455	HLA-DQA1,IGHG1	2 (4)	3
rituximab		biologic drug	rituximab	1			1	0.00399	0.0089	IGHG1	1 (1)	1
TRA@/TRB@ (complex)		complex	CD3 (complex),NFKB1,TRA@/TRB@ (complex)	2		biased	-1.414	0.004	0.0421	HLA-DQB1,IGHG1	2 (3)	2
SAR442257		biologic drug	CD28,CD3 (complex),CD38,SAR442257	2		biased	1.414	0.0041	0.0432	HLA-DQB1,IGHG1	2 (4)	3
TICAM2		other	TICAM2	1		biased	-1	0.00414	0.018	IGHG1	1 (1)	1
DMRT1		transcription regulator	DMRT1	1			-1	0.0043	0.0062	HLA-DQA1	1 (1)	1
2,4-dinitrophenol-ovalbumin conjugate		chemical reagent	2,4-dinitrophenol-ovalbumin conjugate	1		biased	-1	0.00445	0.0098	IGHG1	1 (1)	1
PIK3C3		kinase	PIK3C3	1		biased	1	0.00445	0.0167	HLA-DQB1	1 (1)	1
NRP1		transmembrane receptor	NRP1	1			1	0.00445	0.0155	HLA-DQB1	1 (1)	1
TEAD (family)		group	TEAD (family)	1			1	0.00491	0.0232	HLA-DQB1	1 (1)	1
NEK1		kinase	CSN2,NEK1,RELA,TAFAZZIN,VEGFA,VHL	3			-0.577	0.00492	0.0466	HLA-DQA1,HLA-DQB1,IGHG1	3 (6)	3
ADGRE2		other	ADGRE2	1			1	0.00552	0.0259	CEACAM3	1 (1)	1
TNFSF13		cytokine	TNFSF13	1			-1	0.00552	0.0127	IGHG1	1 (1)	1
dimethyl itaconate		chemical reagent	dimethyl itaconate	1			1	0.00644	0.0287	HLA-DQA1	1 (1)	1
cabergoline		chemical drug	cabergoline,DRD3,DRD4,GROWTH HORMONE (family),HTR2B,MAPK3,MMP9,NOS2,STAT1	3			-0.577	0.00651	0.0466	HLA-DQA1,HLA-DQB1,IGHG1	3 (9)	4
INPP5D	0.103	phosphatase	INPP5D	1			1	0.00659	0.0103	IGHG1	1 (1)	1
pembrolizumab		biologic drug	pembrolizumab	1		biased	-1	0.0069	0.026	HLA-DQA1	1 (1)	1
ALB		transporter	ALB	1		biased	-1	0.0069	0.0193	IGHG1	1 (1)	1
YAP/TAZ (family)		group	YAP/TAZ (family)	1			1	0.00721	0.0338	HLA-DQB1	1 (1)	1
EBI3		cytokine	EBI3	1		biased	-1	0.00858	0.0419	HLA-DQA1	1 (1)	1
BCL3		transcription regulator	BCL3	1			1	0.0104	0.0201	HLA-DQB1	1 (1)	1
cadmium		chemical toxicant	cadmium	1			-1	0.0104	0.0363	HLA-DQB1	1 (1)	1
JAK1/2 (family)		group	JAK1/2 (family)	1		biased	-1	0.0109	0.0327	HLA-DQA1	1 (1)	1
TNFRSF9	0.11	transmembrane receptor	TNFRSF9	1		biased	1	0.0112	0.0337	HLA-DQB1	1 (1)	1
PLCG2	0.348	enzyme	PLCG2	1			1	0.0115	0.0342	HLA-DQA1	1 (1)	1
GUCY1B1		enzyme	GUCY1B1	1			1	0.0118	0.0413	HLA-DQB1	1 (1)	1
POU2AF1		transcription regulator	POU2AF1	1			-1	0.0122	0.0426	IGHG1	1 (1)	1
MMP14	-0.218	peptidase	MMP14	1			-1	0.0129	0.0366	HLA-DQB1	1 (1)	1
SERPINE1		other	SERPINE1	1			-1	0.0139	0.0397	HLA-DQB1	1 (1)	1
daidzein		chemical drug	daidzein	1			-1	0.0147	0.0354	HLA-DQA1	1 (1)	1
CpG ODN 1826		chemical reagent	CpG ODN 1826	1			-1	0.0148	0.0472	HLA-DQB1	1 (1)	1
MAPK3	-0.364	kinase	MAPK3	1		biased	1	0.015	0.0496	HLA-DQB1	1 (1)	1
meds433		chemical reagent	meds433	1			-1	0.0153	0.0493	HLA-DQA1	1 (1)	1
YBX1		transcription regulator	YBX1	1			1	0.017	0.0388	HLA-DQB1	1 (1)	1
RELB		transcription regulator	RELB	1		biased	-1	0.0176	0.0379	IGHG1	1 (1)	1

## Sheet: Long COVID Upstream Regulators
© 2000-2024 QIAGEN. All rights reserved.
Upstream Regulator	Expr Log Ratio	Molecule Type	Predicted Activation State	Activation z-score	p-value of overlap	Target Molecules in Dataset	Mechanistic Network
BIRC5		other			3.98e-08	HLA-DQA1,HLA-DQB1,IGHG1
SEMA4D	-0.021	transmembrane receptor			7.97e-07	HLA-DQB1,IGHG1
OVOL1		transcription regulator			1.17e-06	HLA-DQA1,HLA-DQB1
mimosine		chemical drug			1.17e-06	HLA-DQA1,HLA-DQB1
picryl chloride		chemical toxicant			1.61e-06	HLA-DQA1,IGHG1
SMC3	-0.051	enzyme			1.86e-06	HLA-DQA1,HLA-DQB1
PARP9		enzyme			4.48e-06	HLA-DQA1,HLA-DQB1
B2M		transmembrane receptor			8.78e-06	HLA-DQA1,HLA-DQB1
CD40LG	-0.143	cytokine			1.48e-05	HLA-DQA1,HLA-DQB1,IGHG1
MHC II (family)		group			1.6e-05	HLA-DQA1,HLA-DQB1
prostaglandin E2		chemical - endogenous mammalian			1.66e-05	HLA-DQA1,HLA-DQB1,IGHG1
CIITA	-0.003	transcription regulator			1.67e-05	HLA-DQA1,HLA-DQB1
OVOL2		transcription regulator			2.17e-05	HLA-DQA1,HLA-DQB1
DCN		other			2.62e-05	HLA-DQA1,HLA-DQB1
RAD21		transcription regulator			2.72e-05	HLA-DQA1,HLA-DQB1
fingolimod		chemical drug			6.45e-05	HLA-DQA1,HLA-DQB1
RXRG		ligand-dependent nuclear receptor			7.07e-05	HLA-DQA1,HLA-DQB1
IL25		cytokine			7.55e-05	HLA-DQA1,HLA-DQB1
DYSF		other			8.04e-05	HLA-DQA1,HLA-DQB1
SSB		enzyme			0.000108	HLA-DQA1,HLA-DQB1
QKI		other			0.00011	HLA-DQA1,HLA-DQB1
5-N-ethylcarboxamido adenosine		chemical reagent			0.000118	HLA-DQA1,HLA-DQB1
HFE		transmembrane receptor			0.000136	HLA-DQA1,HLA-DQB1
CTCF		transcription regulator			0.000213	HLA-DQA1,HLA-DQB1
NFAT5	0.254	transcription regulator			0.000277	HLA-DQA1,HLA-DQB1
HOXA10		transcription regulator			0.000292	HLA-DQA1,HLA-DQB1
HLA/B27 (complex)		complex			0.000307	HLA-DQA1
POR		enzyme			0.000335	HLA-DQA1,HLA-DQB1
IL27		cytokine			0.000342	HLA-DQA1,HLA-DQB1
IL4		cytokine			0.000486	HLA-DQA1,HLA-DQB1,IGHG1
PTGS2	0.237	enzyme			0.00049	HLA-DQA1,HLA-DQB1
RBPJ		transcription regulator			0.000558	HLA-DQA1,HLA-DQB1
aflatoxin B1		chemical - endogenous non-mammalian			0.000757	HLA-DQA1,HLA-DQB1
PRDM1	0.387	transcription regulator			0.000762	HLA-DQA1,IGHG1
IFNG	-0.335	cytokine			0.00091	HLA-DQA1,HLA-DQB1,IGHG1
CD40	0.069	transmembrane receptor			0.000923	HLA-DQB1,IGHG1
lacto-N-fucopentaose III		chemical - endogenous mammalian			0.00123	IGHG1
KDM1A		enzyme			0.00127	HLA-DQA1,HLA-DQB1
TRG		other			0.00138	HLA-DQB1
RFXAP		transcription regulator			0.00138	HLA-DQA1
MSH2		enzyme			0.00138	IGHG1
YBX3		transcription regulator			0.00138	HLA-DQB1
ammonium trichloro(dioxoethylene-O,O'-)tellurate		chemical drug			0.00138	HLA-DQB1
HLA-DQB1	-4.342	other			0.00154	HLA-DQA1
ganetespib		chemical drug			0.00184	HLA-DQA1
terbutaline		chemical drug			0.00184	IGHG1
SIRT1		transcription regulator			0.00193	HLA-DQA1,HLA-DQB1
ZBTB32		transcription regulator			0.00215	HLA-DQB1
DIRAS3		enzyme			0.00246	HLA-DQA1
CR2	0.05	transmembrane receptor			0.00246	IGHG1
HAPLN1		other			0.00246	HLA-DQB1
HRG		other			0.00307	HLA-DQA1
lactosylceramide		chemical - endogenous mammalian			0.00338	HLA-DQA1
TP63		transcription regulator			0.00343	HLA-DQB1,IGHG1
MAPT		other			0.00352	HLA-DQA1,HLA-DQB1
IL21R	-0.264	transmembrane receptor			0.00353	IGHG1
camptothecin		chemical drug			0.00355	HLA-DQA1,HLA-DQB1
TRPV1		ion channel			0.00368	HLA-DQB1
hemocyanin		biologic drug			0.00399	IGHG1
TICAM2		other			0.00414	IGHG1
EPOR		transmembrane receptor			0.00445	IGHG1
lipopolysaccharide		chemical drug			0.00453	HLA-DQA1,HLA-DQB1,IGHG1
NRP1		transmembrane receptor			0.0046	HLA-DQB1
PIK3C3		kinase			0.00476	HLA-DQB1
NUP98-HOXA9		fusion gene/product			0.00476	IGHG1
RBP3		transporter			0.00491	IGHG1
2,4-dinitrophenol-ovalbumin conjugate		chemical reagent			0.00491	IGHG1
forskolin		chemical toxicant			0.005	HLA-DQA1,HLA-DQB1
IL2		cytokine			0.0052	HLA-DQA1,HLA-DQB1
rituximab		biologic drug			0.00522	IGHG1
ADGRE2		other			0.00568	CEACAM3
TEAD (family)		group			0.00583	HLA-DQB1
TNFSF13		cytokine			0.00598	IGHG1
dimethyl itaconate		chemical reagent			0.00644	HLA-DQA1
HRH3		G-protein coupled receptor			0.00659	IGHG1
INPP5D	0.103	phosphatase			0.0069	IGHG1
pembrolizumab		biologic drug			0.00705	HLA-DQA1
YAP/TAZ (family)		group			0.00721	HLA-DQB1
empagliflozin		chemical drug			0.00782	IGHG1
EBI3		cytokine			0.00873	HLA-DQA1
ALB		transporter			0.00919	IGHG1
JAK1/2 (family)		group			0.0109	HLA-DQA1
BCL3		transcription regulator			0.0112	HLA-DQB1
CDK9		kinase			0.0115	HLA-DQA1
cadmium		chemical toxicant			0.0115	HLA-DQB1
IMMUNOGLOBULIN (complex)		complex			0.0116	HLA-DQA1,HLA-DQB1
STK40		kinase			0.0116	HLA-DQA1
GUCY1B1		enzyme			0.0119	HLA-DQB1
TNFRSF9	0.11	transmembrane receptor			0.0121	HLA-DQB1
PPP2CA	-0.166	phosphatase			0.0125	HLA-DQA1
PLCG2	0.348	enzyme			0.0127	HLA-DQA1
C3		peptidase			0.0132	IGHG1
NFYA		transcription regulator			0.0135	HLA-DQB1
FGF19		growth factor			0.0136	HLA-DQB1
MMP14	-0.218	peptidase			0.0138	HLA-DQB1
DMRT1		transcription regulator			0.0148	HLA-DQA1
daidzein		chemical drug			0.0151	HLA-DQA1
meds433		chemical reagent			0.0153	HLA-DQA1
SERPINE1		other			0.0154	HLA-DQB1
CpG ODN 1826		chemical reagent			0.0159	HLA-DQB1
MAPK3	-0.364	kinase			0.0162	HLA-DQB1
VIP		other			0.0167	IGHG1
INSIG1		other			0.0173	HLA-DQA1
salmonella minnesota R595 lipopolysaccharides		chemical - endogenous non-mammalian			0.0185	HLA-DQA1
POU2AF1		transcription regulator			0.0194	IGHG1
KAT2A		enzyme			0.0197	HLA-DQB1
IL1RN	-0.298	cytokine			0.0204	HLA-DQB1
RELB		transcription regulator			0.021	IGHG1
mibolerone		chemical drug			0.0213	HLA-DQA1
ACOX1		enzyme			0.0221	HLA-DQA1
YBX1		transcription regulator			0.0223	HLA-DQB1
TNFSF13B		cytokine			0.0227	HLA-DQA1
NR3C2		ligand-dependent nuclear receptor			0.0227	HLA-DQB1
LIPE		enzyme			0.0229	HLA-DQA1
NLRP3		enzyme			0.0235	HLA-DQA1
NPC1		transporter			0.0244	HLA-DQB1
EGLN (family)		group			0.0247	HLA-DQB1
MMP9	1.171	peptidase			0.0256	HLA-DQB1
FOXC1		transcription regulator			0.0256	HLA-DQB1
CD38	-0.259	enzyme			0.0256	IGHG1
fluticasone propionate		chemical drug			0.0263	HLA-DQA1
NFKB2	0.153	transcription regulator			0.0263	HLA-DQA1
SALL4		transcription regulator			0.0266	HLA-DQB1
IL21		cytokine			0.0275	IGHG1
DNMT3B		enzyme			0.0284	HLA-DQB1
NOS2		enzyme			0.029	IGHG1
TLR2	0.118	transmembrane receptor			0.0307	HLA-DQA1
SOX4		transcription regulator			0.0319	HLA-DQB1
estradiol-17beta-benzoate		chemical reagent			0.0325	HLA-DQA1
MAPK14	-0.074	kinase			0.0338	HLA-DQA1
CSF3		cytokine			0.0343	HLA-DQA1
EIF4E		translation regulator			0.0346	HLA-DQB1
STAT4	0.3	transcription regulator			0.0349	HLA-DQB1
TGFB1	0.124	growth factor			0.0359	HLA-DQA1,HLA-DQB1
REL		transcription regulator			0.0374	IGHG1
prednisolone		chemical drug			0.038	IGHG1
lenalidomide		chemical drug			0.0388	HLA-DQA1
CLOCK		transcription regulator			0.0394	HLA-DQB1
NFYB		transcription regulator			0.0412	HLA-DQB1
RNA POLYMERASE II (complex)		complex			0.0434	HLA-DQA1
geldanamycin		chemical drug			0.0434	HLA-DQA1
IL5		cytokine			0.044	IGHG1
etoposide		chemical drug			0.045	HLA-DQA1
LEF1	-0.241	transcription regulator			0.0468	HLA-DQA1
dexamethasone		chemical drug			0.047	HLA-DQA1,HLA-DQB1
BCR (complex)		complex			0.0471	IGHG1
VEGFA	0.384	growth factor			0.0474	HLA-DQB1
NFKB1	0.044	transcription regulator			0.0484	IGHG1

## Sheet: LC Networks
© 2000-2024 QIAGEN. All rights reserved.
Categories	Diseases or Functions Annotation	p-value	Molecules	# Molecules
Humoral Immune Response,Protein Synthesis	Quantity of IgG1	1.02e-07	CD37,HLA-DQB1,IGHG1,SEMA4B,TNF	5
Gastrointestinal Disease,Inflammatory Disease,Inflammatory Response,Organismal Injury and Abnormalities	Chronic colitis	3.63e-07	HLA-DQA1,HLA-DQB1,HLA-DRB5,TNF	4
Immunological Disease,Organismal Injury and Abnormalities	Immediate hypersensitivity	2.43e-05	HLA-DQA1,HLA-DQB1,HLA-DRB5,IGHG1,TNF	5
Immunological Disease,Organismal Injury and Abnormalities	Abnormal morphology of germinal center	2.68e-05	CD37,HLA-DQB1,TNF	3
Cell Morphology,Immunological Disease,Organismal Injury and Abnormalities	Abnormal morphology of lymphocytes	3.56e-05	HLA-DQA1,HLA-DQB1,IGHG1,TNF	4
Cell-To-Cell Signaling and Interaction,Hematological System Development and Function,Immune Cell Trafficking,Inflammatory Response	Activation of antigen presenting cells	4.26e-05	CD37,HLA-DQA1,HLA-DQB1,IGHG1,TNF	5
Antigen Presentation,Inflammatory Response	Antigen presentation	6.21e-05	HLA-DQA1,HLA-DQB1,TNF	3
Cell-To-Cell Signaling and Interaction	Binding of E. coli	7.22e-05	CEACAM3,TNF	2
Immunological Disease,Inflammatory Response,Organismal Injury and Abnormalities	Abnormal function of immune system	7.83e-05	HLA-DQB1,SEMA4B,TNF	3
Cell-To-Cell Signaling and Interaction,Hematological System Development and Function,Immune Cell Trafficking,Inflammatory Response	Adhesion of peripheral blood neutrophils	7.86e-05	CD37,TNF	2
Gastrointestinal Disease,Inflammatory Disease,Organismal Injury and Abnormalities	Pediatric inflammatory bowel disease	8.88e-05	HLA-DQA1,TNF	2
Cellular Development	Cellular reprogramming of fibroblasts	9.97e-05	OVOL1,TNF	2
Dermatological Diseases and Conditions,Inflammatory Disease,Inflammatory Response,Organismal Injury and Abnormalities	Contact dermatitis or eczema	0.00011	HLA-DQA1,HLA-DQB1,TNF	3
Humoral Immune Response	Class switching	0.000111	CD37,IGHG1,TNF	3
Auditory Disease,Immunological Disease,Organismal Injury and Abnormalities	Contact hypersensitivity of ear	0.000111	HLA-DQB1,TNF	2
Inflammatory Response	Adaptive immune response	0.000116	HLA-DQB1,IGHG1,TNF	3
Dermatological Diseases and Conditions,Immunological Disease,Inflammatory Disease,Inflammatory Response,Organismal Injury and Abnormalities	Atopic dermatitis	0.000128	HLA-DQA1,HLA-DRB5,IGHG1,TNF	4
Cell-To-Cell Signaling and Interaction	Response of colorectal cancer cell lines	0.000142	IGHG1,TNF	2
Immunological Disease,Organismal Injury and Abnormalities	Abnormal lymph node cell ratio	0.000149	HLA-DQB1,TNF	2
DNA Replication, Recombination, and Repair,Molecular Transport,Nucleic Acid Metabolism,Small Molecule Biochemistry	Quantity of adenosine	0.000158	CD37,TNF	2
Cell-To-Cell Signaling and Interaction,Hematological System Development and Function,Immune Cell Trafficking,Inflammatory Response	Activation of leukocytes	0.000169	CD37,CEACAM3,HLA-DQA1,HLA-DQB1,IGHG1,TNF	6
Cell Morphology,Immunological Disease,Organismal Injury and Abnormalities	Abnormal morphology of T lymphocytes	0.000228	HLA-DQA1,HLA-DQB1,TNF	3
Hereditary Disorder,Neurological Disease,Organismal Injury and Abnormalities,Psychological Disorders,Skeletal and Muscular Disorders	Symptomatic Huntington disease	0.00023	HLA-DQB1,HLA-DRB5	2
Dermatological Diseases and Conditions,Inflammatory Disease,Inflammatory Response,Organismal Injury and Abnormalities	Dermatitis	0.000292	HLA-DQA1,HLA-DQB1,HLA-DRB5,IGHG1,TNF	5
Immunological Disease,Organismal Injury and Abnormalities	Lack of germinal center in spleen	0.000313	HLA-DQB1,TNF	2
Immunological Disease,Organismal Injury and Abnormalities	Abnormal morphology of marginal zone of spleen	0.000342	HLA-DQB1,TNF	2
Cellular Movement,Hematological System Development and Function,Immune Cell Trafficking,Inflammatory Response	Migration of monocyte-derived dendritic cells	0.000358	HLA-DQB1,TNF	2
Immunological Disease,Organismal Injury and Abnormalities	Abnormal morphology of B-cell follicle	0.000416	HLA-DQB1,TNF	2
Cell Morphology,Cellular Assembly and Organization,Cellular Function and Maintenance	Reorganization of cell surface	0.000461	CEACAM3	1
Infectious Diseases,Organismal Injury and Abnormalities	Severe COVID-19	0.000468	HLA-DQB1,HLA-DRB5,TNF	3
Cardiovascular Disease,Immunological Disease,Organismal Injury and Abnormalities	Behcet disease	0.0005	HLA-DQA1,TNF	2
Immunological Disease,Organismal Injury and Abnormalities	Abnormal morphology of lymph node	0.000536	HLA-DQA1,HLA-DQB1,TNF	3
Antigen Presentation,Developmental Disorder,Hereditary Disorder,Immunological Disease,Metabolic Disease,Organismal Injury and Abnormalities	Bare lymphocyte syndrome type II complementation group D	0.000553	RFXAP	1
Gene Expression	Recruitment of DNA endogenous promoter	0.000553	RFXAP	1
Gastrointestinal Disease,Inflammatory Disease,Inflammatory Response,Organismal Injury and Abnormalities	Dextran sodium sulfate-induced colitis	0.000581	HLA-DQA1,HLA-DQB1,HLA-DRB5	3
Inflammatory Response	Antibody response	0.000627	CD37,HLA-DQB1,TNF	3
Gastrointestinal Disease,Inflammatory Response,Organismal Injury and Abnormalities	Inflammation of gastrointestinal tract	0.00068	HLA-DQA1,HLA-DQB1,HLA-DRB5,IGHG1,TNF	5
Cancer,Dermatological Diseases and Conditions,Hematological Disease,Immunological Disease,Organismal Injury and Abnormalities	Non-Hodgkin cutaneous lymphoma	0.000687	HLA-DQA1,RFXAP,TNF	3
Carbohydrate Metabolism,Lipid Metabolism,Small Molecule Biochemistry	Synthesis of phosphatidylinositol-3,4,5-triphosphate	0.000717	SEMA4B,TNF	2
Cell Morphology,Hematological Disease,Immunological Disease,Organismal Injury and Abnormalities	Lack of memory B cells	0.000738	IGHG1	1
Organ Morphology,Organismal Injury and Abnormalities,Renal and Urological Disease,Renal Damage,Renal Destruction,Renal Tubule Injury	Destruction of renal tubule	0.000738	CD37	1
Dental Disease,Gastrointestinal Disease,Organismal Injury and Abnormalities	Dysplasia of enamel epithelium	0.000738	IGHG1	1
Hematological Disease,Immunological Disease,Organismal Injury and Abnormalities	Leukopenia	0.000793	HLA-DQB1,IGHG1,TNF	3
Cellular Development,Cellular Growth and Proliferation,Hematological System Development and Function,Lymphoid Tissue Structure and Development	Cell proliferation of T lymphocytes	0.000801	CD37,HLA-DQA1,HLA-DQB1,IGHG1,TNF	5
Cellular Compromise	Dysfunction of cells	0.000848	HLA-DQB1,IGHG1,TNF	3
Connective Tissue Disorders,Immunological Disease,Inflammatory Disease,Inflammatory Response,Organismal Injury and Abnormalities,Skeletal and Muscular Disorders	Rheumatoid arthritis	0.000873	HLA-DQA1,HLA-DQB1,HLA-DRB5,IGHG1,TNF	5
Cellular Movement,Hematological System Development and Function,Immune Cell Trafficking,Inflammatory Response	Transendothelial migration of neutrophils	0.000886	CD37,TNF	2
Cell-To-Cell Signaling and Interaction	Interferon gamma response of lymph node cells	0.000922	HLA-DQB1	1
Endocrine System Disorders,Gastrointestinal Disease,Immunological Disease,Metabolic Disease,Organismal Injury and Abnormalities	Insulin-dependent diabetes mellitus	0.000923	HLA-DQA1,HLA-DQB1,HLA-DRB5,TNF	4
Lipid Metabolism,Molecular Transport,Small Molecule Biochemistry	Concentration of long chain fatty acid	0.000926	CD37,TNF	2
Dermatological Diseases and Conditions,Immunological Disease,Organismal Injury and Abnormalities	Vitiligo	0.000949	HLA-DQA1,TNF	2
Endocrine System Disorders,Gastrointestinal Disease,Inflammatory Disease,Inflammatory Response,Organismal Injury and Abnormalities	Insulitis	0.000975	HLA-DQB1,TNF	2
Cell Death and Survival,Hematological System Development and Function	Cell viability of T-cell hybrid cells	0.00101	TNF	1
Cellular Assembly and Organization	Distribution of liposome	0.00101	TNF	1
Hereditary Disorder,Neurological Disease,Organismal Injury and Abnormalities	Susceptibility to migraine without aura type 1	0.00101	TNF	1
Cell Morphology,Connective Tissue Development and Function,Organ Morphology,Organismal Development,Reproductive System Development and Function,Tissue Morphology	Area of theca cells	0.00101	TNF	1
Cardiovascular System Development and Function	Recovery of vascular tissue	0.00101	TNF	1
Cell-To-Cell Signaling and Interaction	Detachment of enterocytes	0.00101	TNF	1
Tissue Morphology	Remodeling of tendon sheath	0.00101	TNF	1
Cellular Development,Cellular Growth and Proliferation,Hematological System Development and Function,Humoral Immune Response,Lymphoid Tissue Structure and Development	Expansion of memory B cells	0.00101	TNF	1
Cell Death and Survival,Organismal Injury and Abnormalities	Apoptosis of dendritic precursor cells	0.00101	TNF	1
Embryonic Development,Organismal Development	Delay in development of blastocyst	0.00101	TNF	1
Carbohydrate Metabolism	Upregulation of hyaluronic acid	0.00101	TNF	1
Cellular Compromise,Hematological Disease,Organismal Injury and Abnormalities	Atrophy of bone marrow cells	0.00101	TNF	1
Cardiovascular System Development and Function,Cell Morphology,Organ Morphology,Skeletal and Muscular System Development and Function,Tissue Morphology	Morphology of calcifying vascular cells	0.00101	TNF	1
Lipid Metabolism,Molecular Transport,Small Molecule Biochemistry	Co-localization of ganglioside GD3	0.00101	TNF	1
Cell Death and Survival	Cytolysis of macrophages	0.00101	TNF	1
Cellular Movement,Hematopoiesis,Immune Cell Trafficking,Inflammatory Response	Migration of colony forming unit-megakaryocytes	0.00101	TNF	1
Inflammatory Disease,Inflammatory Response,Ophthalmic Disease,Organismal Injury and Abnormalities	Refractory iritis	0.00101	TNF	1
Cell-To-Cell Signaling and Interaction,Reproductive System Development and Function	Binding of testicular peritubular cells	0.00101	TNF	1
Cellular Compromise	Damage of mitochondrial inner membrane	0.00101	TNF	1
Cell-To-Cell Signaling and Interaction,Connective Tissue Development and Function,Reproductive System Development and Function	Binding of theca cells	0.00101	TNF	1
Cellular Development,Hematological System Development and Function,Lymphoid Tissue Structure and Development	Semi-maturation of dendritic cells	0.00101	TNF	1
Connective Tissue Disorders,Inflammatory Disease,Inflammatory Response,Organismal Injury and Abnormalities,Skeletal and Muscular Disorders	HLA-B27 positive nonradiographic axial spondyloarthritis	0.00101	TNF	1
Cell Death and Survival	Killing of hepatocytes	0.00101	TNF	1
Inflammatory Disease,Organismal Injury and Abnormalities	Microgranuloma	0.00101	TNF	1
Carbohydrate Metabolism,Small Molecule Biochemistry	Incorporation of galactose	0.00101	TNF	1
Lipid Metabolism,Small Molecule Biochemistry	Loss of triacylglycerol	0.00101	TNF	1
Inflammatory Disease,Inflammatory Response,Organismal Injury and Abnormalities,Skeletal and Muscular Disorders,Skeletal and Muscular System Development and Function	Inflammation of cremaster muscle	0.00101	TNF	1
Cellular Movement,Hematological System Development and Function,Hematopoiesis,Immune Cell Trafficking,Inflammatory Response	Migration of colony forming multilineage cells	0.00101	TNF	1
DNA Replication, Recombination, and Repair	Molecular cleavage of mitochondrial DNA	0.00101	TNF	1
Cancer,Cell Death and Survival,Endocrine System Disorders,Gastrointestinal Disease,Organismal Injury and Abnormalities	Necrosis of pancreatic adenocarcinoma	0.00101	TNF	1
Organismal Injury and Abnormalities	Deformation of tail	0.00101	TNF	1
Connective Tissue Disorders,Dermatological Diseases and Conditions,Inflammatory Disease,Inflammatory Response,Organismal Injury and Abnormalities,Skeletal and Muscular Disorders	Distal interphalangeal joint predominant psoriatic arthritis	0.00101	TNF	1
Connective Tissue Disorders,Dermatological Diseases and Conditions,Inflammatory Disease,Inflammatory Response,Organismal Injury and Abnormalities,Skeletal and Muscular Disorders	Active stage polyarticular psoriatic arthritis	0.00101	TNF	1
Cell-To-Cell Signaling and Interaction	Attachment of acute myeloid leukemia blast cells	0.00101	TNF	1
Cell-To-Cell Signaling and Interaction,Hematological System Development and Function,Hematopoiesis	Activation of long-term culture-initiating cells	0.00101	TNF	1
Connective Tissue Disorders,Dermatological Diseases and Conditions,Inflammatory Disease,Inflammatory Response,Organismal Injury and Abnormalities,Skeletal and Muscular Disorders	Asymmetric peripheral psoriatic arthritis	0.00101	TNF	1
Gastrointestinal Disease,Inflammatory Disease,Organismal Injury and Abnormalities	Active stage adult-onset fistulizing Crohn disease	0.00101	TNF	1
Connective Tissue Disorders,Inflammatory Disease,Organismal Injury and Abnormalities,Skeletal and Muscular Disorders	Active stage enthesitis	0.00101	TNF	1
Inflammatory Disease,Ophthalmic Disease,Organismal Injury and Abnormalities	Refractory episcleritis	0.00101	TNF	1
Post-Translational Modification	Incorporation of glycoprotein	0.00101	TNF	1
Cellular Development,Cellular Growth and Proliferation,Connective Tissue Development and Function,Lymphoid Tissue Structure and Development,Skeletal and Muscular System Development and Function,Tissue Development	Proliferation of bone lining cells	0.00101	TNF	1
Cell Death and Survival,Organismal Injury and Abnormalities	Apoptosis of bone lining cells	0.00101	TNF	1
Post-Translational Modification	Denitrosylation of protein	0.00101	TNF	1
Cell-To-Cell Signaling and Interaction,Cellular Assembly and Organization,Hematological System Development and Function,Immune Cell Trafficking,Inflammatory Response	Cell-cell adhesion of monocytes	0.00101	TNF	1
Cell-mediated Immune Response,Cellular Movement,Hematological System Development and Function,Immune Cell Trafficking	Emigration of Th2 cells	0.00101	TNF	1
Cell Cycle	Mitosis of mesothelial cells	0.00101	TNF	1
Cancer,Cell Death and Survival,Organismal Injury and Abnormalities,Tumor Morphology	Apoptosis of RPMI 4788 cells	0.00101	TNF	1
Cellular Movement,Hematological System Development and Function,Immune Cell Trafficking	Arrest in cell movement of leukocyte cell lines	0.00101	TNF	1
Cardiovascular System Development and Function,Cellular Function and Maintenance,Tissue Development,Tissue Morphology	Reorganization of vascular endothelial cells	0.00101	TNF	1
Cellular Development,Cellular Growth and Proliferation,Hematological System Development and Function,Humoral Immune Response,Lymphoid Tissue Structure and Development	Expansion of plasmablasts	0.00101	TNF	1
Cellular Development,Cellular Growth and Proliferation,Hematological System Development and Function,Hematopoiesis,Lymphoid Tissue Structure and Development,Tissue Development	Differentiation of myeloid/endothelial biphenotypic cell	0.00101	TNF	1
Inflammatory Disease,Ophthalmic Disease,Organismal Injury and Abnormalities	Severe episcleritis	0.00101	TNF	1
Connective Tissue Disorders,Inflammatory Disease,Inflammatory Response,Organismal Injury and Abnormalities,Skeletal and Muscular Disorders	Synovitis of knee joint	0.00101	TNF	1
Cell Cycle	Replication of fibroblast cell lines	0.00101	TNF	1
Cellular Compromise	Permeability transition of endothelial cell lines	0.00101	TNF	1
Protein Synthesis	Quantity of chemokine	0.00101	TNF	1
Cellular Function and Maintenance,Cellular Movement,Hematological System Development and Function,Immune Cell Trafficking,Inflammatory Response	Retention of neutrophils	0.00101	TNF	1
Gastrointestinal Disease,Infectious Diseases,Inflammatory Disease,Inflammatory Response,Organismal Injury and Abnormalities	Cytomegalovirus colitis	0.00101	TNF	1
Cancer,Neurological Disease,Organismal Injury and Abnormalities	Sporadic pilocytic astrocytoma	0.00101	TNF	1
Cellular Movement,Hematological System Development and Function	Migration of burst-forming erythroid cells	0.00101	TNF	1
Inflammatory Disease,Ophthalmic Disease,Organismal Injury and Abnormalities	Refractory pediatric chronic anterior uveitis	0.00101	TNF	1
Cardiovascular Disease,Inflammatory Disease,Inflammatory Response,Organismal Injury and Abnormalities	Active stage Takayasu arteritis	0.00101	TNF	1
Lipid Metabolism,Molecular Transport,Small Molecule Biochemistry	Release of 20:4(n-6) fatty acids	0.00101	TNF	1
Dermatological Diseases and Conditions,Organismal Functions,Organismal Injury and Abnormalities	Inhibition of blister	0.00101	TNF	1
Cellular Movement	Arrest in cell movement of bone marrow cell lines	0.00101	TNF	1
Cell-To-Cell Signaling and Interaction,Cellular Growth and Proliferation,Connective Tissue Development and Function	Stimulation of brown adipocytes	0.00101	TNF	1
Cell-To-Cell Signaling and Interaction,Hematological System Development and Function,Immune Cell Trafficking,Inflammatory Response	Clustering of monocyte-derived dendritic cells	0.00101	TNF	1
Cardiovascular Disease,Hematological Disease,Organismal Injury and Abnormalities	Mild hypochromic microcytic anemia	0.00101	TNF	1
Cell Cycle,Cellular Growth and Proliferation	Antiproliferative response of lymphoma cell lines	0.00101	TNF	1
Gastrointestinal Disease,Organ Morphology,Organismal Injury and Abnormalities,Tissue Morphology	Destruction of Peyer's patches	0.00101	TNF	1
Lipid Metabolism,Molecular Transport,Small Molecule Biochemistry	Release of 18:1(n-9) fatty acids	0.00101	TNF	1
Connective Tissue Disorders,Inflammatory Disease,Inflammatory Response,Organismal Injury and Abnormalities,Skeletal and Muscular Disorders	Synovitis of paw	0.00101	TNF	1
Inflammatory Disease,Ophthalmic Disease,Organismal Injury and Abnormalities	Noninfectious intermediate and posterior uveitis	0.00101	TNF	1
Cancer,Dermatological Diseases and Conditions,Organismal Injury and Abnormalities,Skeletal and Muscular Disorders	Melanoma of upper limb	0.00101	TNF	1
Cellular Assembly and Organization,Cellular Compromise	Disruption of microfilaments	0.00101	TNF	1
Cancer,Dermatological Diseases and Conditions,Organismal Injury and Abnormalities,Skeletal and Muscular Disorders	Melanoma of lower limb	0.00101	TNF	1
Cancer,Dermatological Diseases and Conditions,Organismal Injury and Abnormalities	Cutaneous melanoma with satellites	0.00101	TNF	1
Cardiovascular Disease,Neurological Disease,Organismal Injury and Abnormalities,Psychological Disorders	Susceptibility to vascular dementia	0.00101	TNF	1
Cell Death and Survival,Cell Morphology,Nervous System Development and Function,Neurological Disease,Organismal Injury and Abnormalities,Respiratory Disease	Loss of olfactory receptor neurons	0.00101	TNF	1
Lipid Metabolism,Molecular Transport,Small Molecule Biochemistry	Release of 22:4(n-6) fatty acids	0.00101	TNF	1
Lipid Metabolism,Small Molecule Biochemistry	Inhibition of androstenedione	0.00101	TNF	1
Cell-To-Cell Signaling and Interaction,Cellular Growth and Proliferation,Hair and Skin Development and Function	Induction of keratinocytes	0.00101	TNF	1
RNA Damage and Repair	Degradation of 18s rRNA	0.00101	TNF	1
Cell Death and Survival	Killing of pneumocytes	0.00101	TNF	1
Cell-To-Cell Signaling and Interaction,Cellular Growth and Proliferation,Respiratory System Development and Function	Stimulation of lung cell lines	0.00101	TNF	1
Connective Tissue Disorders,Endocrine System Disorders,Metabolic Disease,Organismal Injury and Abnormalities	Insulin resistance of white adipocytes	0.00101	TNF	1
Gastrointestinal Disease,Inflammatory Disease,Organismal Injury and Abnormalities	Moderately to severely active disease stage childhood Crohn disease	0.00101	TNF	1
Connective Tissue Disorders,Immunological Disease,Inflammatory Disease,Inflammatory Response,Organismal Injury and Abnormalities,Skeletal and Muscular Disorders	Moderate grade rheumatoid arthritis	0.00101	TNF	1
Lipid Metabolism,Molecular Transport,Small Molecule Biochemistry	Accumulation of N-acetylsphingosine	0.00101	TNF	1
Gastrointestinal Disease,Organismal Injury and Abnormalities	Damage of cecum	0.00101	TNF	1
Carbohydrate Metabolism,Drug Metabolism,Small Molecule Biochemistry	Penetration of doxorubicin	0.00101	TNF	1
Amino Acid Metabolism,Lipid Metabolism,Molecular Transport,Small Molecule Biochemistry	Accumulation of 2-aminoisobutyric acid	0.00101	TNF	1
Cell-To-Cell Signaling and Interaction,Respiratory System Development and Function	Communication of lung cell lines	0.00101	TNF	1
Cellular Development,Connective Tissue Development and Function,Tissue Development	Maturation of fibroblasts	0.00101	TNF	1
Lipid Metabolism,Molecular Transport,Small Molecule Biochemistry	Release of 24:4(n-6) fatty acids	0.00101	TNF	1
Cell Morphology,Tissue Morphology	Volume of neuroblastoma cell lines	0.00101	TNF	1
Tissue Development,Tissue Morphology	Reorganization of olfactory epithelium	0.00101	TNF	1
Cell-To-Cell Signaling and Interaction,Cellular Movement	Recruitment of synovial fibroblasts	0.00101	TNF	1
Cellular Movement,Hematological System Development and Function,Hematopoiesis,Immune Cell Trafficking,Inflammatory Response	Migration of colony-forming granulocyte-macrophages	0.00101	TNF	1
Cell-To-Cell Signaling and Interaction	Gap junctional intercellular communication of keratinocyte cancer cell lines	0.00101	TNF	1
Gastrointestinal Disease,Inflammatory Disease,Organismal Injury and Abnormalities	Penetrating Crohn disease	0.00101	TNF	1
Cancer,Organismal Injury and Abnormalities	Transformation of dendritic precursor cells	0.00101	TNF	1
Neurological Disease,Organismal Injury and Abnormalities	Vacuous chewing movement	0.00101	TNF	1
Cell-To-Cell Signaling and Interaction,Connective Tissue Development and Function,Reproductive System Development and Function	Clustering of theca cells	0.00101	TNF	1
Cell Morphology,Cellular Assembly and Organization,Skeletal and Muscular System Development and Function	Contraction of myofibrils	0.00101	TNF	1
Cell Cycle,Gene Expression	Binding of NF-jun site	0.00101	TNF	1
Dermatological Diseases and Conditions,Infectious Diseases,Inflammatory Disease,Inflammatory Response,Organismal Injury and Abnormalities	Active stage hidradenitis suppurativa	0.00101	TNF	1
Cell Morphology,Tissue Morphology	Volume of lymphoma cell lines	0.00101	TNF	1
Gastrointestinal Disease,Inflammatory Disease,Organismal Injury and Abnormalities	Perianal Crohns disease	0.00101	TNF	1
Cancer,Dermatological Diseases and Conditions,Hematological Disease,Immunological Disease,Organismal Injury and Abnormalities	Cutaneous B-cell lymphoma	0.0011	HLA-DQA1,TNF	2
Cancer,Hematological Disease,Immunological Disease,Organismal Injury and Abnormalities	Smoldering myeloma	0.00111	HLA-DQA1,TNF	2
Cardiovascular Disease,Ophthalmic Disease,Organismal Injury and Abnormalities	Retinal vasculopathy	0.00119	CD37,SEMA4B,TNF	3
Gastrointestinal Disease,Hepatic System Disease,Liver Cirrhosis,Liver Fibrosis,Organismal Injury and Abnormalities	Cirrhosis of liver	0.00119	HLA-DQA1,HLA-DQB1,TNF	3
Increased Levels of AST	Increased release of AST	0.0012	TNF	1
Cell-To-Cell Signaling and Interaction,Hematological System Development and Function,Immune Cell Trafficking,Inflammatory Response	Activation of phagocytes	0.0012	CD37,CEACAM3,IGHG1,TNF	4
Cellular Compromise,Gastrointestinal Disease,Hepatic System Disease,Liver Damage,Organ Morphology,Organismal Injury and Abnormalities,Tissue Morphology	Destruction of hepatocytes	0.00129	TNF	1
Gastrointestinal Disease,Hepatic System Disease,Liver Damage,Organismal Injury and Abnormalities	Hepatotoxicity of hepatocytes	0.00129	TNF	1
Gastrointestinal Disease,Organismal Injury and Abnormalities	Irritable bowel syndrome	0.00135	HLA-DQA1,TNF	2
Cardiovascular System Development and Function,Cell-To-Cell Signaling and Interaction	Activation of endothelial progenitor cells	0.00138	TNF	1
Lipid Metabolism,Molecular Transport,Small Molecule Biochemistry	Quantity of omega-6 polyunsaturated fatty acid	0.00138	TNF	1
Cell-To-Cell Signaling and Interaction	Signaling of B-lymphocyte derived cell lines	0.00138	TNF	1
Cell-To-Cell Signaling and Interaction,Embryonic Development	Syncytialization of cytotrophoblastic cells	0.00138	TNF	1
Cell Death and Survival,Organismal Injury and Abnormalities	Apoptosis of synovial macrophages	0.00138	TNF	1
Dermatological Diseases and Conditions,Immunological Disease,Inflammatory Disease,Inflammatory Response,Organismal Injury and Abnormalities	Contact dermatitis	0.00143	HLA-DQB1,TNF	2
Cell-To-Cell Signaling and Interaction,Cellular Function and Maintenance,Hematological System Development and Function,Inflammatory Response	Phagocytosis of neutrophils	0.00147	CEACAM3,TNF	2
Increased Levels of Alkaline Phosphatase	Increased release of alkaline phosphatase	0.00148	TNF	1
Cell Morphology,Organismal Injury and Abnormalities	Blebbing of cervical cancer cell lines	0.00148	TNF	1
Cellular Assembly and Organization,Cellular Compromise	Disruption of keratin intermediate filaments	0.00148	TNF	1
Cardiovascular Disease,Cellular Compromise,Organismal Injury and Abnormalities	Injury of vascular endothelial cells	0.00148	TNF	1
Lipid Metabolism,Molecular Transport,Small Molecule Biochemistry	Quantity of N-acetylsphingosine	0.00148	TNF	1
Organismal Injury and Abnormalities,Renal and Urological Disease,Renal Damage,Renal Tubule Injury	Damage of renal tubule	0.00149	CD37,TNF	2
Cell Morphology,Hematological Disease,Immunological Disease,Organismal Injury and Abnormalities	Lack of lymphocytes	0.00151	HLA-DQB1,IGHG1	2
Hematological System Development and Function,Lymphoid Tissue Structure and Development,Tissue Morphology	Quantity of CD8+ T lymphocyte	0.00153	HLA-DQA1,HLA-DQB1,TNF	3
Cell-To-Cell Signaling and Interaction	Adhesion of interstitial cells	0.00157	TNF	1
Connective Tissue Disorders,Organismal Injury and Abnormalities,Skeletal and Muscular Disorders	Deformation of vertebral column	0.00157	TNF	1
Lipid Metabolism,Small Molecule Biochemistry	Production of ceramide-1-phosphate	0.00157	TNF	1
Cell-To-Cell Signaling and Interaction	Activation of pancreatic stellate cells	0.00157	TNF	1
Cancer,Hematological Disease,Immunological Disease,Organismal Injury and Abnormalities	T-cell large granular lymphocytic leukemia	0.00165	HLA-DQA1,TNF	2
Lipid Metabolism,Molecular Transport,Small Molecule Biochemistry	Release of eicosapentaenoic acid	0.00166	TNF	1
Cancer,Organismal Injury and Abnormalities	Metastasis of fibrosarcoma cells	0.00166	TNF	1
Cell Death and Survival,Organismal Injury and Abnormalities	Cell death of macrophage cancer cell lines	0.00167	IGHG1,TNF	2
Cell-To-Cell Signaling and Interaction,Hematological System Development and Function	Activation of B-lymphocyte derived cell lines	0.00175	TNF	1
Cell Cycle,Gene Expression	Binding of TNF alpha responsive element	0.00175	TNF	1
Connective Tissue Disorders,Organismal Injury and Abnormalities,Skeletal and Muscular Disorders,Tissue Morphology	Arrest in erosion of bone	0.00175	TNF	1
Organismal Injury and Abnormalities	Deformation of paw	0.00175	TNF	1
Cellular Movement,Hematological System Development and Function,Immune Cell Trafficking,Inflammatory Response	Transendothelial migration of monocyte-derived dendritic cells	0.00175	TNF	1
Lipid Metabolism,Small Molecule Biochemistry	Targeting of ganglioside GD3	0.00175	TNF	1
Cell-To-Cell Signaling and Interaction,Hematological System Development and Function,Inflammatory Response	Memory T cell response of cytotoxic T cells	0.00175	HLA-DQB1	1
Organ Morphology	Thickening of left ventricle	0.00175	TNF	1
Cell Signaling,Nucleic Acid Metabolism,Small Molecule Biochemistry	Binding of GTP	0.00176	CEACAM3,TNF	2
Cell-To-Cell Signaling and Interaction,Cellular Function and Maintenance,Inflammatory Response	Phagocytosis of bacteria	0.00183	CEACAM3,TNF	2
Cellular Function and Maintenance,Hematological System Development and Function	Function of CD4+ T-lymphocytes	0.00184	HLA-DQB1,TNF	2
Cellular Assembly and Organization	Formation of blood microparticle	0.00184	TNF	1
Organismal Functions,Respiratory System Development and Function,Tissue Development,Tissue Morphology	Repair of lung tissue	0.00184	TNF	1
Cardiovascular System Development and Function	Adhesion of cremasteric venule	0.00184	TNF	1
Cardiovascular System Development and Function,Organ Development	Chronotropy of heart	0.00184	TNF	1
Gastrointestinal Disease,Organismal Injury and Abnormalities	Damage of colonic mucosa	0.00184	TNF	1
Cell-To-Cell Signaling and Interaction,Respiratory System Development and Function	Intercellular communication of airway epithelial cells	0.00184	TNF	1
Connective Tissue Disorders,Organ Morphology,Organismal Injury and Abnormalities,Skeletal and Muscular Disorders,Tissue Morphology	Destruction of tarsal bone	0.00184	TNF	1
Cell-mediated Immune Response,Cell-To-Cell Signaling and Interaction,Cellular Movement,Hematological System Development and Function,Immune Cell Trafficking	Recruitment of natural killer T lymphocytes	0.00184	TNF	1
Cell Cycle,Gene Expression	Binding of acute phase response element	0.00194	TNF	1
Cell-To-Cell Signaling and Interaction,Cellular Growth and Proliferation	Induction of bone marrow cell lines	0.00194	TNF	1
Cell Death and Survival,Organismal Injury and Abnormalities	Apoptosis of calvarial cells	0.00194	TNF	1
Lipid Metabolism,Molecular Transport,Small Molecule Biochemistry	Release of D-erythro-C16-ceramide	0.00194	TNF	1
Lipid Metabolism,Molecular Transport,Small Molecule Biochemistry	Accumulation of platelet activating factor	0.00194	TNF	1
Antimicrobial Response,Cell-To-Cell Signaling and Interaction,Inflammatory Response	Antibacterial response of monocyte-derived macrophages	0.00194	TNF	1
Cell-mediated Immune Response,Cellular Movement,Hematological System Development and Function,Immune Cell Trafficking	Emigration of Th1 cells	0.00194	TNF	1
Cell Cycle,Gene Expression	Binding of Cp1 binding site	0.00194	TNF	1
Cell-To-Cell Signaling and Interaction,Cellular Compromise	Oxidative stress response of breast cancer cell lines	0.00194	TNF	1
Cell Morphology,Cell-To-Cell Signaling and Interaction,Hair and Skin Development and Function	Transepithelial electrical resistance of tight junctions	0.00194	TNF	1
Cellular Function and Maintenance,Hematological System Development and Function	Regulation of colony-forming erythroid cells	0.00194	TNF	1
Inflammatory Disease,Inflammatory Response,Organismal Injury and Abnormalities,Skeletal and Muscular Disorders	Refractory myositis	0.00194	TNF	1
Cell-To-Cell Signaling and Interaction,Nervous System Development and Function	Sensitization of microglia	0.00194	TNF	1
Cell-To-Cell Signaling and Interaction,Nervous System Development and Function	Communication of microglia	0.00194	TNF	1
Amino Acid Metabolism,Molecular Transport,Nucleic Acid Metabolism,Small Molecule Biochemistry	Depletion of S-adenosylmethionine	0.00194	TNF	1
Cell-To-Cell Signaling and Interaction,Cellular Assembly and Organization,Hematological System Development and Function,Immune Cell Trafficking	Cell-cell adhesion of leukocyte cell lines	0.00194	TNF	1
Cell-mediated Immune Response,Cellular Movement,Hematological System Development and Function,Immune Cell Trafficking	Transmigration of effector memory helper T cells	0.00194	TNF	1
Cell-To-Cell Signaling and Interaction,Cellular Movement	Recruitment of peritoneal exudate cells	0.00194	TNF	1
Cancer,Cardiovascular Disease,Organismal Injury and Abnormalities	Malignant vascular neoplasm	0.00195	CD37,TNF	2
Organ Morphology,Organismal Development,Reproductive System Development and Function	Size of gonad	0.00201	OVOL1,TNF	2
Connective Tissue Disorders,Hematological Disease,Infectious Diseases,Inflammatory Disease,Inflammatory Response,Organismal Injury and Abnormalities,Skeletal and Muscular Disorders	SAPHO syndrome	0.00203	TNF	1
Dermatological Diseases and Conditions,Organismal Injury and Abnormalities	Severe pediatric plaque psoriasis	0.00203	TNF	1
Cell Death and Survival,Organismal Injury and Abnormalities	Necroptosis of fibrosarcoma cell lines	0.00203	TNF	1
Connective Tissue Disorders,Immunological Disease,Inflammatory Disease,Inflammatory Response,Organismal Injury and Abnormalities,Skeletal and Muscular Disorders	Symptomatic stage polyarticular juvenile rheumatoid arthritis	0.00203	TNF	1
Connective Tissue Disorders,Inflammatory Disease,Inflammatory Response,Organismal Injury and Abnormalities,Skeletal and Muscular Disorders	Symptomatic stage ankylosing spondylitis	0.00203	TNF	1
Cell Death and Survival,Organismal Injury and Abnormalities	Quantity of apoptotic hepatoma cell lines	0.00203	TNF	1
Connective Tissue Disorders,Inflammatory Disease,Inflammatory Response,Organismal Injury and Abnormalities,Skeletal and Muscular Disorders	Severe non-radiographic axial spondyloarthritis	0.00203	TNF	1
Cellular Assembly and Organization	Delay in initiation of degradation of lipid droplets	0.00203	TNF	1
Cell Death and Survival,Organismal Injury and Abnormalities	Necroptosis of peritoneal macrophages	0.00203	TNF	1
Cell Death and Survival,Digestive System Development and Function	Survival of colon cell lines	0.00203	TNF	1
Cell Morphology,Cellular Function and Maintenance	Permeability of intestinal cell lines	0.00203	TNF	1
Hematological Disease,Infectious Diseases,Organismal Injury and Abnormalities	Crimean-Congo hemorrhagic fever	0.00203	TNF	1
Neurological Disease,Organismal Injury and Abnormalities	Lumbosacral radiculopathy	0.00203	TNF	1
Connective Tissue Disorders,Inflammatory Disease,Inflammatory Response,Organismal Injury and Abnormalities,Skeletal and Muscular Disorders	Refractory extended polyarthritis	0.00203	TNF	1
Increased Levels of CRP	Increased synthesis of CRP	0.00203	TNF	1
Decreased Levels of Albumin	Decreased production of albumin	0.00203	TNF	1
Cell Morphology	Mineralization of cytoplasmic matrix	0.00203	TNF	1
Connective Tissue Disorders,Organismal Injury and Abnormalities,Skeletal and Muscular Disorders	Knee lesion	0.00203	TNF	1
Gastrointestinal Disease,Hepatic System Disease,Liver Fibrosis,Organismal Injury and Abnormalities	Moderate hepatic fibrosis	0.00203	TNF	1
Cell Death and Survival	Pyroptosis of oligodendrocytes	0.00203	TNF	1
Digestive System Development and Function,Organ Morphology,Organismal Development	Mass of colon	0.00203	TNF	1
Digestive System Development and Function,Hepatic System Development and Function,Liver Regeneration,Organ Morphology,Tissue Development	Initiation of regeneration of liver	0.00203	TNF	1
Cell-To-Cell Signaling and Interaction	Sensitization of prostate cancer cell lines	0.00203	TNF	1
Lipid Metabolism,Molecular Transport,Small Molecule Biochemistry	Quantity of prostanoid	0.00203	TNF	1
Cell-To-Cell Signaling and Interaction,Cellular Growth and Proliferation	Stimulation of mesothelial cells	0.00203	TNF	1
Cell-To-Cell Signaling and Interaction,Embryonic Development	Adhesion of bone marrow mesenchymal cells	0.00203	TNF	1
Gastrointestinal Disease,Hepatic System Disease,Liver Fibrosis,Organismal Injury and Abnormalities	Mild hepatic fibrosis	0.00203	TNF	1
Gastrointestinal Disease,Immunological Disease,Organismal Injury and Abnormalities	Celiac disease	0.00203	HLA-DQA1,HLA-DQB1	2
Cell Morphology,Cellular Compromise	Deformability of neutrophils	0.00212	TNF	1
Cancer,Gastrointestinal Disease,Organismal Injury and Abnormalities,Tissue Morphology,Tumor Morphology	Morphology of colon carcinoma	0.00212	TNF	1
Embryonic Development,Tissue Morphology	Quantity of embryoblast	0.00212	TNF	1
Tissue Morphology	Quantity of Yersinia enterocolitica	0.00212	TNF	1
Cell-To-Cell Signaling and Interaction,Connective Tissue Development and Function,Connective Tissue Disorders,Inflammatory Response,Organismal Injury and Abnormalities	Inflammation of fibrochondrocytes	0.00212	TNF	1
Cell Cycle	Arrest in G1 phase of hepatic stellate cells	0.00212	TNF	1
Cell Death and Survival,Organismal Injury and Abnormalities	Apoptosis of endometrial epithelial cell	0.00212	TNF	1
Cell Death and Survival,Organismal Injury and Abnormalities	Apoptosis of parotid cell	0.00212	TNF	1
Cell Death and Survival,Organismal Injury and Abnormalities	Cell death of lymphoma cell lines	0.00217	CEACAM3,IGHG1,TNF	3
Cardiovascular System Development and Function,Cell Morphology	Electrical capacitance of hepatoma cell lines	0.00221	TNF	1
Cellular Assembly and Organization,Cellular Function and Maintenance	Dissolution of podosomes	0.00221	TNF	1
Antimicrobial Response	Inhibition of Influenza A virus	0.00221	TNF	1
Cell Death and Survival,Cell Morphology,Gastrointestinal Disease,Organismal Injury and Abnormalities	Loss of enterocytes	0.00221	TNF	1
Cardiovascular System Development and Function,Cell-To-Cell Signaling and Interaction,Cellular Assembly and Organization	Cell-cell adhesion of endothelial cell lines	0.00221	TNF	1
Cell-To-Cell Signaling and Interaction,Cellular Function and Maintenance,Inflammatory Response	Efferocytosis of smooth muscle cells	0.00221	TNF	1
Connective Tissue Disorders,Inflammatory Disease,Inflammatory Response,Organismal Injury and Abnormalities,Skeletal and Muscular Disorders	TNF alpha-induced arthritis	0.00221	TNF	1
Cell Death and Survival,Organismal Injury and Abnormalities	Delay in apoptosis of breast cancer cell lines	0.00221	TNF	1
Cellular Compromise,Gastrointestinal Disease,Organismal Injury and Abnormalities	Damage of enterocytes	0.00221	TNF	1
Cell Morphology,Cell-To-Cell Signaling and Interaction,Cellular Function and Maintenance,Nervous System Development and Function	Depolarization of astrocytes	0.00221	TNF	1
Immunological Disease,Inflammatory Disease,Organismal Injury and Abnormalities	Delay in formation of granuloma	0.00221	TNF	1
Cell Cycle	Sub-G1 phase of mesangial cells	0.0023	TNF	1
Organ Morphology	Contraction of trachea	0.0023	TNF	1
Lipid Metabolism,Molecular Transport,Small Molecule Biochemistry	Redistribution of ganglioside GD3	0.0023	TNF	1
Cardiovascular Disease,Organismal Injury and Abnormalities	Damage of venular capillary	0.0023	TNF	1
Cellular Assembly and Organization	Extrusion of mitochondria	0.0023	TNF	1
Cell Death and Survival,Organismal Injury and Abnormalities	Activation-induced cell death of fibroblasts	0.0023	TNF	1
Cellular Response to Therapeutics,Endocrine System Development and Function	Sensitivity of endocrine cell lines	0.0023	TNF	1
Hematological System Development and Function,Hematopoiesis,Lymphoid Tissue Structure and Development,Organ Morphology,Tissue Morphology	Quantity of Single positive thymocytes	0.00233	HLA-DQB1,TNF	2
Developmental Disorder,Hereditary Disorder,Organismal Injury and Abnormalities,Skeletal and Muscular Disorders	Dystrophy of muscle	0.00236	HLA-DQA1,HLA-DQB1,TNF	3
Cell Morphology	Permeabilization of mitochondrial inner membrane	0.0024	TNF	1
Cell Cycle	Arrest in G0/G1 phase transition of colorectal cancer cell lines	0.0024	TNF	1
Cardiovascular System Development and Function,Cell-To-Cell Signaling and Interaction,Cellular Assembly and Organization	Cell-cell adhesion of microvascular endothelial cells	0.0024	TNF	1
Cell-mediated Immune Response,Inflammatory Response	Graft-vs-leukemia effect	0.0024	TNF	1
Gastrointestinal Disease,Inflammatory Disease,Inflammatory Response,Organismal Injury and Abnormalities	Inflammation of tongue	0.0024	IGHG1	1
Cell-To-Cell Signaling and Interaction,Cellular Function and Maintenance,Inflammatory Response	Phagocytosis of Neisseria gonorrhoeae	0.0024	CEACAM3	1
Inflammatory Disease,Inflammatory Response,Ophthalmic Disease,Organismal Injury and Abnormalities	Severe iritis	0.0024	TNF	1
Cell Death and Survival,Organismal Injury and Abnormalities	Apoptosis of colonocytes	0.0024	TNF	1
Cell Death and Survival	Killing of fibroblast cell lines	0.0024	TNF	1
Cellular Compromise	Destruction of Leishmania	0.0024	TNF	1
Cell Morphology,Skeletal and Muscular System Development and Function	Contraction of airway smooth muscle cells	0.0024	TNF	1
Cell Death and Survival,Organismal Injury and Abnormalities	Onset of apoptosis of cervical cancer cell lines	0.0024	TNF	1
Immunological Disease,Organismal Injury and Abnormalities	Immune-mediated adverse reaction	0.0024	TNF	1
Connective Tissue Disorders,Immunological Disease,Inflammatory Disease,Inflammatory Response,Organismal Injury and Abnormalities,Skeletal and Muscular Disorders	Early stage rheumatoid arthritis	0.00247	IGHG1,TNF	2
Cell Death and Survival,Organismal Injury and Abnormalities	Apoptosis of periosteal cells	0.00249	TNF	1
Digestive System Development and Function,Gastrointestinal Disease,Hepatic System Development and Function,Hepatic System Disease,Inflammatory Disease,Inflammatory Response,Liver Inflammation/Hepatitis,Organ Development,Organismal Injury and Abnormalities	Hepatitis subtype infantile hepatitis syndrome	0.00267	TNF	1
Digestive System Development and Function,Gastrointestinal Disease,Hepatic System Development and Function,Hepatic System Disease,Inflammatory Disease,Inflammatory Response,Liver Inflammation/Hepatitis,Organ Development,Organismal Injury and Abnormalities	Infantile cholestatic hepatitis syndrome	0.00267	TNF	1
Digestive System Development and Function,Gastrointestinal Disease,Hepatic System Development and Function,Hepatic System Disease,Inflammatory Disease,Inflammatory Response,Liver Inflammation/Hepatitis,Liver Steatosis,Metabolic Disease,Organ Development,Organismal Injury and Abnormalities	Nonalcoholic steatohepatitis	0.00273	HLA-DQA1,TNF	2
Cell Death and Survival,Gastrointestinal Disease,Hepatic System Disease,Liver Necrosis/Cell Death,Organismal Injury and Abnormalities	Initiation of apoptosis of liver cell lines	0.00341	TNF	1
Cardiac Stress Response,Cardiovascular System Development and Function,Cellular Compromise,Organ Morphology,Tissue Morphology	Oxidative stress response of myocardium	0.0035	TNF	1
Cell Death and Survival,Gastrointestinal Disease,Hepatic System Disease,Liver Necrosis/Cell Death,Organ Morphology,Organismal Injury and Abnormalities,Tissue Morphology	Quantity of apoptotic hepatocytes	0.00405	TNF	1
Cell Death and Survival,Organismal Injury and Abnormalities,Renal and Urological Disease,Renal Necrosis/Cell Death	Necroptosis of kidney cell lines	0.00414	TNF	1
Decreased Levels of Albumin	Decreased synthesis of albumin	0.00424	TNF	1
Cardiac Necrosis/Cell Death,Cardiovascular Disease,Cell Death and Survival,Neurological Disease,Organismal Injury and Abnormalities,Skeletal and Muscular Disorders	Necrosis of myocardium	0.00497	TNF	1
Digestive System Development and Function,Gastrointestinal Disease,Hepatic System Development and Function,Hepatic System Disease,Inflammatory Disease,Inflammatory Response,Liver Cholestasis,Liver Inflammation/Hepatitis,Organ Development,Organismal Injury and Abnormalities	Cholestatic hepatitis	0.00525	TNF	1
Increased Levels of AST	Increased activation of AST	0.00635	TNF	1
Cardiac Inflammation,Cardiovascular Disease,Cardiovascular System Development and Function,Inflammatory Disease,Inflammatory Response,Neurological Disease,Organismal Injury and Abnormalities,Skeletal and Muscular Disorders	Inflammation of myocardium	0.00781	TNF	1
Biliary Hyperplasia,Hepatic System Development and Function,Liver Cholestasis,Organismal Functions	Flow of bile	0.00809	TNF	1
Cardiac Dysfunction,Cardiac Stenosis,Cardiovascular Disease,Neurological Disease,Organismal Injury and Abnormalities,Skeletal and Muscular Disorders	Calcific aortic valve stenosis	0.00809	TNF	1
Increased Levels of ALT	Increased activation of ALT	0.00818	TNF	1
Cardiac Dysfunction,Cardiovascular Disease,Neurological Disease,Organismal Injury and Abnormalities,Skeletal and Muscular Disorders	Left ventricular diastolic dysfunction	0.00864	TNF	1
Increased Levels of ALT	Increased release of ALT	0.00891	TNF	1
Inflammatory Disease,Inflammatory Response,Organismal Injury and Abnormalities,Renal and Urological Disease,Renal Inflammation,Renal Nephritis	Nephrotoxic nephritis	0.00928	HLA-DQB1	1
Free Radical Scavenging,Glutathione Depletion In Liver,Liver Fibrosis	Generation of reactive oxygen species in liver	0.00937	TNF	1
Cardiac Enlargement,Cardiovascular Disease,Cell Morphology,Organismal Injury and Abnormalities,Skeletal and Muscular Disorders	Hypertrophy of myocardium	0.0122	TNF	1
Cardiac Arrythmia,Cardiovascular Disease,Neurological Disease,Organismal Injury and Abnormalities,Skeletal and Muscular Disorders	Atrial fibrillation	0.0141	HLA-DQA1,TNF	2
Cardiovascular Disease,Organismal Injury and Abnormalities,Pulmonary Hypertension,Respiratory Disease	Pulmonary Hypertension	0.0144	HLA-DQA1,TNF	2
Organismal Injury and Abnormalities,Renal and Urological Disease,Renal Damage,Renal Tubule Injury	Damage of tubulointerstitium	0.0147	TNF	1
Cardiac Damage,Cardiovascular Disease,Neurological Disease,Organismal Injury and Abnormalities,Skeletal and Muscular Disorders	Damage of myocardium	0.0148	TNF	1
Increased Levels of LDH	Increased activation of LDH	0.0154	TNF	1
Cellular Development,Cellular Growth and Proliferation,Organ Development,Renal and Urological System Development and Function,Renal Proliferation	Proliferation of tubular cells	0.0168	TNF	1
Digestive System Development and Function,Gastrointestinal Disease,Hepatic System Development and Function,Hepatic System Disease,Inflammatory Disease,Inflammatory Response,Liver Inflammation/Hepatitis,Organ Development,Organismal Injury and Abnormalities	Experimental hepatitis	0.0194	TNF	1
Cardiac Dysfunction,Cardiovascular Disease,Cardiovascular System Development and Function,Neurological Disease,Organ Development,Organ Morphology,Organismal Injury and Abnormalities,Skeletal and Muscular Disorders	Remodeling of left ventricle	0.0197	TNF	1
Cell Death and Survival,Gastrointestinal Disease,Hepatic System Disease,Liver Necrosis/Cell Death,Organismal Injury and Abnormalities	Apoptosis of hepatic stellate cells	0.0227	TNF	1
Cardiac Dilation,Cardiovascular System Development and Function,Organ Morphology	Dilation of left ventricle	0.0232	TNF	1
Cardiac Proliferation,Cardiovascular System Development and Function,Cellular Development,Cellular Growth and Proliferation,Connective Tissue Development and Function,Organ Development,Tissue Development	Proliferation of cardiac fibroblasts	0.0237	TNF	1
Increased Levels of LDH	Increased release of LDH	0.0238	TNF	1
Cardiac Fibrosis,Cardiovascular Disease,Neurological Disease,Organismal Injury and Abnormalities,Skeletal and Muscular Disorders	Fibrosis of myocardium	0.025	TNF	1
Organismal Injury and Abnormalities,Renal and Urological Disease,Renal Damage,Renal Tubule Injury	Injury of renal tubule	0.0261	TNF	1
Increased Levels of AST	Increased localization of AST	0.0279	TNF	1
Cell Death and Survival,Glomerular Injury,Organismal Injury and Abnormalities,Renal and Urological Disease,Renal Necrosis/Cell Death	Apoptosis of mesangial cells	0.0302	TNF	1
Degeneration of liver,Gastrointestinal Disease,Hepatic System Disease,Organismal Injury and Abnormalities	Degeneration of liver	0.0313	TNF	1
Organismal Injury and Abnormalities,Renal and Urological Disease,Renal Dysfunction	Dysfunction of kidney	0.0341	TNF	1
Increased Levels of ALT	Increased localization of ALT	0.0349	TNF	1
Organ Morphology,Organismal Injury and Abnormalities,Renal and Urological Disease,Renal Atrophy	Atrophy of kidney	0.0399	OVOL1	1
Digestive System Development and Function,Gastrointestinal Disease,Hepatic System Development and Function,Hepatic System Disease,Inflammatory Disease,Inflammatory Response,Liver Inflammation/Hepatitis,Organ Development,Organismal Injury and Abnormalities,Psychological Disorders	Alcoholic hepatitis	0.0418	TNF	1
Glomerular Injury,Immunological Disease,Inflammatory Disease,Inflammatory Response,Organismal Injury and Abnormalities,Renal and Urological Disease,Renal Inflammation,Renal Nephritis	IgA nephropathy	0.0426	TNF	1
Cardiovascular Disease,Organismal Injury and Abnormalities,Pulmonary Hypertension,Respiratory Disease	Primary pulmonary hypertension	0.0462	TNF	1
Digestive System Development and Function,Gastrointestinal Disease,Hepatic System Development and Function,Hepatic System Disease,Infectious Diseases,Inflammatory Disease,Inflammatory Response,Liver Inflammation/Hepatitis,Organ Development,Organismal Injury and Abnormalities	Chronic hepatitis B	0.0483	TNF	1
Cardiac Dilation,Cardiac Enlargement,Cardiovascular Disease,Neurological Disease,Organismal Injury and Abnormalities,Skeletal and Muscular Disorders	Dilated cardiomyopathy	0.0521	HLA-DQA1,TNF	2
Cellular Development,Cellular Growth and Proliferation,Organ Development,Renal and Urological System Development and Function,Renal Proliferation	Proliferation of mesangial cells	0.0562	TNF	1
Cardiovascular System Development and Function,Cellular Development,Cellular Growth and Proliferation,Connective Tissue Development and Function,Digestive System Development and Function,Hepatic System Development and Function,Liver Fibrosis,Liver Proliferation,Organ Development,Organismal Development,Tissue Development	Proliferation of hepatic stellate cells	0.0589	TNF	1
Inflammatory Disease,Inflammatory Response,Organismal Injury and Abnormalities,Renal and Urological Disease,Renal Inflammation,Renal Nephritis	Nephritis	0.0595	HLA-DQB1,TNF	2
Cardiac Inflammation,Cardiovascular Disease,Inflammatory Disease,Organismal Injury and Abnormalities	Myocarditis	0.0622	TNF	1
Cardiac Dilation,Cardiac Dysfunction,Cardiac Enlargement,Cardiovascular Disease,Neurological Disease,Organismal Injury and Abnormalities,Skeletal and Muscular Disorders	Left ventricular dilation	0.0674	TNF	1
Cell-To-Cell Signaling and Interaction,Connective Tissue Development and Function,Hepatic System Development and Function,Liver Fibrosis	Activation of hepatic stellate cells	0.073	TNF	1
Gastrointestinal Disease,Hepatic System Disease,Liver Failure,Organismal Injury and Abnormalities	Failure of liver	0.0734	TNF	1
Digestive System Development and Function,Gastrointestinal Disease,Hepatic System Development and Function,Hepatic System Disease,Infectious Diseases,Inflammatory Disease,Inflammatory Response,Liver Inflammation/Hepatitis,Organ Development,Organismal Injury and Abnormalities	Chronic hepatitis C	0.0766	TNF	1
Kidney Failure,Organismal Injury and Abnormalities,Renal and Urological Disease	Acute renal failure	0.0785	TNF	1
Increased Levels of Alkaline Phosphatase	Increased activation of alkaline phosphatase	0.0838	TNF	1
Gastrointestinal Disease,Hepatic System Development and Function,Hepatic System Disease,Liver Enlargement,Organismal Injury and Abnormalities	Hepatomegaly	0.0898	TNF	1
Gastrointestinal Disease,Hepatic System Disease,Inflammatory Disease,Liver Cirrhosis,Liver Fibrosis,Organismal Injury and Abnormalities	Primary biliary cirrhosis	0.099	HLA-DQB1	1
Cell Death and Survival,Renal and Urological System Development and Function,Renal Necrosis/Cell Death	Cell viability of kidney cell lines	0.11	TNF	1
Cardiac Infarction,Cardiovascular Disease,Neurological Disease,Organismal Injury and Abnormalities,Skeletal and Muscular Disorders	Acute myocardial infarction	0.113	TNF	1
Cancer,Gastrointestinal Disease,Hepatic System Disease,Hepatocellular carcinoma,Liver Hyperplasia/Hyperproliferation,Organismal Injury and Abnormalities	Development of hepatocellular carcinoma	0.121	TNF	1
Glomerular Injury,Inflammatory Disease,Inflammatory Response,Organismal Injury and Abnormalities,Renal and Urological Disease,Renal Inflammation,Renal Nephritis	Lupus nephritis	0.128	TNF	1
Cardiac Congestive Cardiac Failure,Cardiovascular Disease,Heart Failure,Organismal Injury and Abnormalities	Congestive heart failure	0.132	TNF	1
Cancer,Gastrointestinal Disease,Hepatic System Disease,Liver Hyperplasia/Hyperproliferation,Organismal Injury and Abnormalities	Liver cholangiocarcinoma	0.141	TNF	1
Kidney Failure,Organismal Injury and Abnormalities,Renal and Urological Disease	End stage renal disease	0.15	TNF	1
Gastrointestinal Disease,Hepatic System Disease,Liver Damage,Organismal Injury and Abnormalities	Hepatic injury	0.162	TNF	1
Cellular Development,Cellular Growth and Proliferation,Digestive System Development and Function,Hepatic System Development and Function,Liver Proliferation,Organ Development,Tissue Development	Proliferation of hepatocytes	0.18	TNF	1
Cellular Development,Cellular Growth and Proliferation,Renal and Urological System Development and Function,Renal Proliferation	Cell proliferation of kidney cell lines	0.198	TNF	1
Cardiac Arteriopathy,Cardiovascular Disease,Organismal Injury and Abnormalities	Coronary artery disease	0.21	TNF	1
Cardiac Necrosis/Cell Death,Cardiovascular Disease,Cell Death and Survival,Neurological Disease,Organismal Injury and Abnormalities,Skeletal and Muscular Disorders	Apoptosis of cardiomyocytes	0.215	TNF	1
Cell Death and Survival,Organismal Injury and Abnormalities,Renal and Urological Disease,Renal Necrosis/Cell Death	Apoptosis of kidney cell lines	0.248	TNF	1
Cancer,Gastrointestinal Disease,Hepatic System Disease,Hepatocellular carcinoma,Liver Hyperplasia/Hyperproliferation,Organismal Injury and Abnormalities	Hepatocellular carcinoma	0.262	HLA-DQA1,RFXAP,TNF	3
Cardiovascular Disease,Congenital Heart Anomaly,Developmental Disorder,Organismal Injury and Abnormalities	Congenital heart disease	0.299	TNF	1
Cancer,Gastrointestinal Disease,Hepatic System Disease,Liver Hyperplasia/Hyperproliferation,Organismal Injury and Abnormalities	Liver carcinoma	1	HLA-DQA1,RFXAP,SEMA4B,TNF	4

## Sheet: MECFS Diseases
© 2000-2024 QIAGEN. All rights reserved.
Categories	Diseases or Functions Annotation	p-value	Predicted Activation State	Activation z-score	Molecules	# Molecules
Cellular Assembly and Organization	Formation of rosettes	1.99e-06			IGHG1,IGHG3	2
Inflammatory Response	Immune response of cells	2.21e-06		-0.33	CCL2,CEACAM3,IFNA6,IGHG1,IGHG3	5
Cell-To-Cell Signaling and Interaction,Hematological System Development and Function,Immune Cell Trafficking,Inflammatory Response	Activation of leukocytes	5.43e-06			CCL2,CEACAM3,HLA-DQA1,IFNA6,IGHG1	5
Cell-To-Cell Signaling and Interaction,Hematological System Development and Function,Immune Cell Trafficking,Inflammatory Response	Activation of antigen presenting cells	6.98e-06			CCL2,HLA-DQA1,IFNA6,IGHG1	4
Cell-To-Cell Signaling and Interaction,Hematological System Development and Function	Activation of myeloid cells	8.58e-06			CCL2,CEACAM3,IFNA6,IGHG1	4
Cell-To-Cell Signaling and Interaction,Hematological System Development and Function,Immune Cell Trafficking,Inflammatory Response	Activation of phagocytes	1.24e-05			CCL2,CEACAM3,IFNA6,IGHG1	4
Cellular Development,Cellular Growth and Proliferation,Hematological System Development and Function,Lymphoid Tissue Structure and Development	Cell proliferation of T lymphocytes	8.25e-05			CCL2,HLA-DQA1,IFNA6,IGHG1	4
Cell-To-Cell Signaling and Interaction,Cellular Compromise,Cellular Function and Maintenance,Inflammatory Response	Respiratory burst of leukocytes	0.000101			CCL2,IGHG3	2
Cell-To-Cell Signaling and Interaction,Inflammatory Response	Respiratory burst of myeloid cells	0.000105			CCL2,IGHG3	2
Gastrointestinal Disease,Inflammatory Response,Organismal Injury and Abnormalities	Inflammation of gastrointestinal tract	0.000119			CCL2,HLA-DQA1,IGHG1,IGHG4	4
Cell-To-Cell Signaling and Interaction	Immune response of myeloid cells	0.000137			CCL2,CEACAM3,IGHG3	3
Cell-To-Cell Signaling and Interaction,Hematological System Development and Function,Immune Cell Trafficking,Inflammatory Response	Activation of macrophages	0.00014			CCL2,IFNA6,IGHG1	3
Gastrointestinal Disease,Inflammatory Disease,Inflammatory Response,Organismal Injury and Abnormalities	Ulcerative colitis	0.000278			CCL2,HLA-DQA1,IGHG4	3
Cell-To-Cell Signaling and Interaction,Hematological System Development and Function,Immune Cell Trafficking,Inflammatory Response	Activation of monocytes	0.000282			CCL2,IFNA6	2
Cellular Movement	Chemotaxis of stellate cells	0.000288			CCL2	1
Developmental Disorder,Gastrointestinal Disease,Hepatic System Disease,Hereditary Disorder,Metabolic Disease,Organismal Injury and Abnormalities,Respiratory Disease	Cystic fibrosis-associated liver disease	0.000288			CCL2	1
Cellular Development,Cellular Growth and Proliferation,Hematological System Development and Function,Hematopoiesis,Lymphoid Tissue Structure and Development,Tissue Development	Generation of tumor-associated macrophages	0.000288			CCL2	1
Cardiovascular Disease,Organismal Injury and Abnormalities	Development of coronary artery disease in HIV	0.000288			CCL2	1
Cardiovascular Disease,Organismal Injury and Abnormalities	Symptomatic atherosclerosis	0.000288			CCL2	1
Cell-To-Cell Signaling and Interaction,Nervous System Development and Function	Nociceptive transmission	0.000288			CCL2	1
Organismal Injury and Abnormalities,Skeletal and Muscular Disorders	Restenosis of vastus intermedius muscle	0.000288			CCL2	1
Cell Morphology,Cellular Assembly and Organization,Cellular Function and Maintenance	Reorganization of cell surface	0.000288			CEACAM3	1
Cell Morphology,Hematological Disease,Immunological Disease,Organismal Injury and Abnormalities	Lack of memory B cells	0.000288			IGHG1	1
Cancer,Gastrointestinal Disease,Hepatic System Disease,Organismal Functions,Organismal Injury and Abnormalities,Tumor Morphology	Inhibition of liver metastasis	0.000288			CCL2	1
Hematological System Development and Function,Hypersensitivity Response,Immune Cell Trafficking,Inflammatory Response,Tissue Development	Accumulation of bone marrow-derived mast cells	0.000288			CCL2	1
Cellular Movement,Hematological System Development and Function,Hematopoiesis,Hypersensitivity Response,Immune Cell Trafficking,Inflammatory Response	Chemotaxis of mast precursor cells	0.000288			CCL2	1
Cell-mediated Immune Response,Cell-To-Cell Signaling and Interaction,Cellular Movement,Hematological System Development and Function,Immune Cell Trafficking,Inflammatory Response,Lymphoid Tissue Structure and Development	Chemoattraction of natural killer T lymphocytes	0.000288			CCL2	1
Dental Disease,Gastrointestinal Disease,Organismal Injury and Abnormalities	Dysplasia of enamel epithelium	0.000288			IGHG1	1
Cellular Movement	Invasion of endometriotic stromal cells	0.000288			CCL2	1
Cell-To-Cell Signaling and Interaction,Inflammatory Response	Immune response of leukocytes	0.0003			CCL2,CEACAM3,IGHG3	3
Inflammatory Response	Inflammatory response	0.000309			CCL2,CEACAM3,IFNA6,IGHG1	4
Cellular Development,Cellular Growth and Proliferation,Hematological System Development and Function,Inflammatory Response,Lymphoid Tissue Structure and Development	Proliferation of macrophages	0.000362			CCL2,IFNA6	2
Inflammatory Response	Cytotoxic reaction	0.00046			IFNA6,IGHG1	2
Cell-To-Cell Signaling and Interaction,Hematological System Development and Function,Immune Cell Trafficking,Inflammatory Response	Activation of neutrophils	0.00046			CCL2,CEACAM3	2
Cell-To-Cell Signaling and Interaction	Response of granulocytes	0.000501			CEACAM3,IGHG3	2
Cell-To-Cell Signaling and Interaction	Desensitization of monocytes	0.000577			CCL2	1
Cardiovascular System Development and Function,Tissue Morphology	Thickness of vascular tissue	0.000577			CCL2	1
Cellular Development,Cellular Growth and Proliferation,Connective Tissue Development and Function,Hematological System Development and Function,Hematopoiesis,Tissue Development	Differentiation of myeloid fibroblasts	0.000577			CCL2	1
Cell-To-Cell Signaling and Interaction	Penetration of monocytes	0.000577			CCL2	1
Developmental Disorder,Organismal Injury and Abnormalities,Renal and Urological Disease	Congenital obstructive nephropathy	0.000577			CCL2	1
Cancer,Cellular Movement,Connective Tissue Disorders,Immune Cell Trafficking,Inflammatory Response,Organismal Injury and Abnormalities	Invasion of peripheral blood monocytes	0.000577			CCL2	1
Cell-To-Cell Signaling and Interaction,Hematological System Development and Function,Immune Cell Trafficking,Inflammatory Response	Activation of airway dendritic cell in extracellular space	0.000577			CCL2	1
Cancer,Organismal Functions,Organismal Injury and Abnormalities,Reproductive System Disease,Tumor Morphology	Inhibition of prostatic carcinoma	0.000577			CCL2	1
Cellular Movement,Hematological System Development and Function,Immune Cell Trafficking,Inflammatory Response	Chemotaxis of M1 macrophages	0.000577			CCL2	1
Connective Tissue Disorders,Developmental Disorder,Hereditary Disorder,Neurological Disease,Organismal Injury and Abnormalities,Skeletal and Muscular Disorders	Susceptibility to spina bifida	0.000577			CCL2	1
Cell-To-Cell Signaling and Interaction,Hematological System Development and Function,Immune Cell Trafficking,Inflammatory Response	Activation of dendritic cells	0.00073			CCL2,IFNA6	2
Immunological Disease,Organismal Injury and Abnormalities	Hypersensitive reaction	0.000732			CCL2,HLA-DQA1,IGHG1	3
Cellular Development,Hematological System Development and Function,Lymphoid Tissue Structure and Development	Maturation of dendritic cells	0.00076			CCL2,IFNA6	2
Cellular Movement,Connective Tissue Development and Function	Migration of fibrocytes	0.000865			CCL2	1
Cellular Growth and Proliferation,Connective Tissue Development and Function,Organ Development,Reproductive System Development and Function,Tissue Development	Proliferation of decidual cells	0.000865			CCL2	1
Gastrointestinal Disease,Inflammatory Disease,Inflammatory Response,Organismal Injury and Abnormalities	Inflammation of gingiva	0.000865			IGHG1	1
Gastrointestinal Disease,Inflammatory Disease,Inflammatory Response,Organismal Injury and Abnormalities	Inflammation of tongue	0.000865			IGHG1	1
Cellular Movement,Hematological System Development and Function,Immune Cell Trafficking	Migration of myeloid-derived suppressor cells	0.000865			CCL2	1
Cellular Development,Cellular Growth and Proliferation,Hematological System Development and Function,Hematopoiesis,Lymphoid Tissue Structure and Development,Tissue Development	Formation of foreign body giant cell	0.000865			CCL2	1
Organismal Injury and Abnormalities	Fibrosis of perivascular matrix	0.000865			CCL2	1
Cardiovascular Disease,Organismal Injury and Abnormalities	Formation of fibrous plaque	0.000865			CCL2	1
Cellular Movement	Transendothelial migration of myeloma cell lines	0.000865			CCL2	1
Cardiovascular System Development and Function,Cell-To-Cell Signaling and Interaction	Adhesion of HMEC cells	0.000865			CCL2	1
Cellular Function and Maintenance	Elimination of Leishmania major	0.000865			CCL2	1
Connective Tissue Disorders,Inflammatory Disease,Inflammatory Response,Organismal Injury and Abnormalities,Skeletal and Muscular Disorders	Initiation of arthritis	0.000865			CCL2	1
Organismal Injury and Abnormalities,Reproductive System Disease	Stage I endometriosis	0.000865			CCL2	1
Cell-To-Cell Signaling and Interaction,Cellular Function and Maintenance,Inflammatory Response	Phagocytosis of Neisseria gonorrhoeae	0.000865			CEACAM3	1
Cellular Movement,Hematological System Development and Function,Immune Cell Trafficking,Inflammatory Response	Trafficking of monocytes	0.000865			CCL2	1
Cellular Movement,Immune Cell Trafficking	Invasion of tumor-infiltrating lymphocytes	0.000865			CCL2	1
Cellular Development,Cellular Growth and Proliferation,Hematological System Development and Function,Hematopoiesis,Lymphoid Tissue Structure and Development,Tissue Development	Monocytopoiesis	0.00091			CCL2,IFNA6	2
Cardiovascular System Development and Function,Organismal Functions,Tissue Development,Tissue Morphology	Healing of endothelial tissue	0.00115			CCL2	1
Cellular Movement,Hematological System Development and Function,Immune Cell Trafficking,Inflammatory Response	Migration of CD14+ cells	0.00115			CCL2	1
Cellular Movement,Connective Tissue Development and Function,Skeletal and Muscular System Development and Function	Chemotaxis of osteoclasts	0.00115			CCL2	1
Neurological Disease,Organismal Injury and Abnormalities,Psychological Disorders	AIDS dementia complex	0.00115			CCL2	1
Cell Cycle,Skeletal and Muscular System Development and Function	Replication of smooth muscle cells	0.00115			CCL2	1
Neurological Disease,Ophthalmic Disease,Organismal Injury and Abnormalities	Early age-related maculopathy	0.00115			CCL2	1
Cell-To-Cell Signaling and Interaction,Hematological System Development and Function,Immune Cell Trafficking,Inflammatory Response,Nervous System Development and Function	Activation of microglia	0.00117			CCL2,IGHG1	2
Inflammatory Response,Organismal Injury and Abnormalities	Inflammation of body cavity	0.00142			CCL2,HLA-DQA1,IGHG1,IGHG4	4
Cellular Function and Maintenance,Hematological System Development and Function	Function of monocytes	0.00144			CCL2	1
Cell-To-Cell Signaling and Interaction,Cellular Movement,Hematological System Development and Function,Immune Cell Trafficking,Inflammatory Response	Recruitment of Kupffer cells	0.00144			CCL2	1
Cell-To-Cell Signaling and Interaction,Cellular Movement	Recruitment of leukemia cell lines	0.00144			CCL2	1
Cancer,Cell-To-Cell Signaling and Interaction,Cellular Compromise,Organismal Injury and Abnormalities,Tumor Morphology	Adhesion of ovarian cancer cells	0.00144			CCL2	1
Hematological System Development and Function,Hypersensitivity Response,Immune Cell Trafficking,Inflammatory Response,Tissue Development	Accumulation of basophils	0.00144			CCL2	1
Cellular Movement,Hematological System Development and Function,Immune Cell Trafficking,Inflammatory Response	Emigration of monocytes	0.00144			CCL2	1
Infectious Diseases,Inflammatory Disease,Organismal Injury and Abnormalities,Respiratory Disease	Recovery stage severe acute respiratory syndrome	0.00144			CCL2	1
Organismal Injury and Abnormalities,Respiratory Disease	Inflammatory injury of lung	0.00144			CCL2	1
Connective Tissue Disorders,Infectious Diseases,Inflammatory Disease,Inflammatory Response,Organismal Injury and Abnormalities,Skeletal and Muscular Disorders	Parvovirus arthritis	0.00144			CCL2	1
Cancer,Organismal Injury and Abnormalities	Growth of micrometastasis	0.00144			CCL2	1
Cell Death and Survival,Cellular Function and Maintenance	Clearance of Klebsiella pneumoniae serotype 2 strain ATCC 43816	0.00144			CCL2	1
Cellular Movement,Hematological System Development and Function,Immune Cell Trafficking,Inflammatory Response	Cell rolling of monocytes	0.00144			CCL2	1
Cellular Movement,Hematological System Development and Function	Extravasation of macrophages	0.00144			CCL2	1
Cancer,Organismal Injury and Abnormalities,Reproductive System Disease,Tumor Morphology	Invasion of prostatic carcinoma	0.00144			CCL2	1
Inflammatory Disease,Inflammatory Response,Organismal Injury and Abnormalities,Respiratory Disease	Pneumonia	0.00149			CCL2,HLA-DQA1	2
Cellular Development,Cellular Growth and Proliferation,Hematological System Development and Function,Hematopoiesis,Lymphoid Tissue Structure and Development,Tissue Development	Differentiation of macrophages	0.00149			CCL2,IFNA6	2
Inflammatory Disease,Organismal Injury and Abnormalities	Chronic inflammatory disorder	0.00159			CCL2,HLA-DQA1,IGHG1,IGHG4	4
Cell-To-Cell Signaling and Interaction	Modification of tight junctions	0.00173			CCL2	1
Cellular Movement,Nervous System Development and Function	Chemotaxis of astrocytes	0.00173			CCL2	1
Cell-To-Cell Signaling and Interaction,Cellular Movement,Hematological System Development and Function,Hypersensitivity Response,Immune Cell Trafficking,Inflammatory Response	Chemoattraction of eosinophils	0.00173			CCL2	1
Cellular Development,Cellular Growth and Proliferation,Hematological System Development and Function,Inflammatory Response,Lymphoid Tissue Structure and Development	Proliferation of tumor-associated macrophages	0.00173			CCL2	1
Tissue Development	Organization of lymphoid tissue	0.00173			CCL2	1
Organismal Injury and Abnormalities,Respiratory Disease	Acute lung injury	0.0018			CCL2,HLA-DQA1	2
Cell Death and Survival,Cellular Compromise	Cytotoxicity of lymphocytes	0.00185			CCL2,IGHG1	2
Dermatological Diseases and Conditions,Inflammatory Disease,Inflammatory Response,Organismal Injury and Abnormalities,Skeletal and Muscular Disorders	Dermatomyositis	0.00188			CCL2,HLA-DQA1	2
Cellular Development,Cellular Growth and Proliferation,Hematological System Development and Function,Hematopoiesis,Lymphoid Tissue Structure and Development,Tissue Development	Dendropoiesis	0.00188			CCL2,IFNA6	2
Cardiovascular Disease,Organismal Injury and Abnormalities,Respiratory Disease	Pulmonary Hypertension	0.00193			CCL2,HLA-DQA1	2
Cell Morphology,Immunological Disease,Organismal Injury and Abnormalities	Abnormal morphology of lymphocytes	0.00196			HLA-DQA1,IGHG1	2
Inflammatory Disease,Organismal Injury and Abnormalities	Sarcoidosis	0.00196			CCL2,HLA-DQA1	2
Dermatological Diseases and Conditions,Developmental Disorder,Hereditary Disorder,Metabolic Disease,Organismal Injury and Abnormalities	Hutchinson-Gilford progeria syndrome	0.002			CCL2,HLA-DQA1	2
Cellular Movement,Hematological System Development and Function,Hypersensitivity Response,Immune Cell Trafficking	Migration of basophils	0.00202			CCL2	1
Hematological System Development and Function,Hematopoiesis,Tissue Morphology	Quantity of colony-forming unit blood cells	0.00202			CCL2	1
Cellular Movement	Chemotaxis of germ cell tumor cell lines	0.00202			CCL2	1
Infectious Diseases,Inflammatory Disease,Organismal Injury and Abnormalities,Respiratory Disease	Acute phase severe acute respiratory syndrome	0.00202			CCL2	1
Cellular Growth and Proliferation	Proliferation of endometriotic stromal cells	0.00202			CCL2	1
Cell-To-Cell Signaling and Interaction,Cellular Movement,Hematological System Development and Function,Immune Cell Trafficking	Attraction of effector lymphocytes	0.00202			CCL2	1
Cellular Movement,Hematological System Development and Function,Immune Cell Trafficking,Inflammatory Response	Transmigration of bone marrow-derived macrophages	0.00202			CCL2	1
Cancer,Organismal Injury and Abnormalities,Renal and Urological Disease	Urothelial carcinoma in situ	0.00202			HLA-DQA1	1
Cancer,Cell Death and Survival,Organismal Injury and Abnormalities,Tumor Morphology	Survival of melanoma cells	0.00202			CCL2	1
Cardiovascular Disease,Neurological Disease,Organismal Injury and Abnormalities,Skeletal and Muscular Disorders	Atrial fibrillation	0.00203			CCL2,HLA-DQA1	2
Metabolic Disease,Neurological Disease,Organismal Injury and Abnormalities,Psychological Disorders	Alzheimer disease	0.00205			CCL2,HLA-DQA1,IGHG1	3
Cell-To-Cell Signaling and Interaction,Cellular Movement,Hematological System Development and Function,Immune Cell Trafficking	Attraction of memory T lymphocytes	0.00231			CCL2	1
Cell-To-Cell Signaling and Interaction,Cellular Function and Maintenance,Inflammatory Response	Phagocytosis of epithelial cell lines	0.00231			CEACAM3	1
Embryonic Development,Infectious Diseases,Inflammatory Disease,Inflammatory Response,Organ Development,Organismal Development,Organismal Injury and Abnormalities,Respiratory Disease,Respiratory System Development and Function,Tissue Development	Pneumococcal pneumonia	0.00231			CCL2	1
Carbohydrate Metabolism,Lipid Metabolism,Small Molecule Biochemistry	Production of phosphatidylinositol-3-phosphate	0.00231			CCL2	1
Cardiovascular System Development and Function,Cell-To-Cell Signaling and Interaction	Binding of HCAEC cells	0.00231			CCL2	1
Cellular Development,Cellular Growth and Proliferation,Hematological System Development and Function,Hematopoiesis,Lymphoid Tissue Structure and Development,Tissue Development	Differentiation of bone marrow-derived mononuclear cells	0.00231			CCL2	1
Cellular Movement,Connective Tissue Development and Function,Hepatic System Development and Function	Chemotaxis of hepatic stellate cells	0.00231			CCL2	1
Infectious Diseases,Organismal Injury and Abnormalities	Infection by measles virus	0.00231			CCL2	1
Connective Tissue Disorders,Inflammatory Disease,Inflammatory Response,Organismal Injury and Abnormalities,Respiratory Disease	Non-specific interstitial pneumonia	0.00231			HLA-DQA1	1
Cancer,Organismal Injury and Abnormalities,Reproductive System Disease	Growth of prostatic carcinoma	0.00231			CCL2	1
Infectious Diseases,Organismal Injury and Abnormalities	Susceptibility to tuberculosis	0.00231			CCL2	1
Infectious Diseases,Inflammatory Disease,Organismal Injury and Abnormalities,Respiratory Disease	Severe acute respiratory syndrome	0.00255			CCL2,HLA-DQA1	2
Cellular Movement,Hematological System Development and Function,Immune Cell Trafficking,Inflammatory Response	Trafficking of macrophages	0.00259			CCL2	1
Cellular Movement	Migration of chondrosarcoma cells	0.00259			CCL2	1
Cell-To-Cell Signaling and Interaction,Cellular Movement,Hematological System Development and Function,Immune Cell Trafficking,Inflammatory Response	Recruitment of inflammatory monocytes	0.00259			CCL2	1
Cell Death and Survival,Cellular Function and Maintenance	Clearance of Streptococcus pneumoniae	0.00259			CCL2	1
Cell-To-Cell Signaling and Interaction,Cellular Function and Maintenance,Inflammatory Response	Phagocytosis of kidney cell lines	0.00259			CEACAM3	1
Cell Death and Survival,Inflammatory Response	Antibody-dependent cell-mediated cytotoxic reaction	0.00259			IGHG1	1
Cell-mediated Immune Response,Cell-To-Cell Signaling and Interaction,Cellular Movement,Hematological System Development and Function,Immune Cell Trafficking	Recruitment of Th17 cells	0.00259			CCL2	1
Cellular Movement,Hematological System Development and Function,Hypersensitivity Response,Immune Cell Trafficking,Inflammatory Response	Chemotaxis of basophils	0.00259			CCL2	1
Neurological Disease,Organismal Injury and Abnormalities	HIV encephalopathy	0.00259			HLA-DQA1	1
Gastrointestinal Disease,Hepatic System Disease,Organismal Injury and Abnormalities	Cirrhosis of liver	0.00262			CCL2,HLA-DQA1	2
Cellular Movement,Hematopoiesis,Immune Cell Trafficking,Inflammatory Response,Lymphoid Tissue Structure and Development	Chemotaxis of bone marrow cells	0.00288			CCL2	1
Cell-To-Cell Signaling and Interaction,Cellular Compromise,Cellular Function and Maintenance,Inflammatory Response	Respiratory burst of monocytes	0.00288			CCL2	1
Cellular Movement,Hematological System Development and Function,Hypersensitivity Response,Immune Cell Trafficking,Inflammatory Response	Migration of bone marrow-derived mast cells	0.00288			CCL2	1
Infectious Diseases,Organismal Injury and Abnormalities	Susceptibility to human immunodeficiency virus type 1	0.00288			CCL2	1
Cellular Movement	Invasion of lymphoma cell lines	0.00288			CCL2	1
Cell-mediated Immune Response,Cellular Movement,Hematological System Development and Function,Immune Cell Trafficking	Migration of Th17 cells	0.00288			CCL2	1
Cell-To-Cell Signaling and Interaction,Cellular Movement,Hematological System Development and Function,Immune Cell Trafficking,Inflammatory Response	Chemoattraction of macrophages	0.00288			CCL2	1
Cell-To-Cell Signaling and Interaction	Activation of lung cancer cell lines	0.00288			CCL2	1
Cell Death and Survival,Organismal Injury and Abnormalities	Cell death of lymphoma cell lines	0.00297			CEACAM3,IGHG1	2
Gastrointestinal Disease,Hepatic System Disease,Metabolic Disease,Organismal Injury and Abnormalities	Nonalcoholic fatty liver disease	0.00299			CCL2,HLA-DQA1	2
Organismal Injury and Abnormalities	Procedure complication	0.00307			CCL2,HLA-DQA1	2
Connective Tissue Disorders,Immunological Disease,Inflammatory Disease,Inflammatory Response,Organismal Injury and Abnormalities,Skeletal and Muscular Disorders	Rheumatoid arthritis	0.00314			CCL2,HLA-DQA1,IGHG1	3
Hematological System Development and Function,Inflammatory Response,Tissue Morphology	Quantity of CD11b+ cells	0.00317			CCL2	1
Cell-To-Cell Signaling and Interaction,Cellular Function and Maintenance,Embryonic Development,Inflammatory Response	Phagocytosis of embryonic cell lines	0.00317			CEACAM3	1
Cellular Development,Cellular Growth and Proliferation,Hematological System Development and Function,Hematopoiesis,Lymphoid Tissue Structure and Development,Tissue Development	Differentiation of M2 macrophages	0.00317			CCL2	1
Cell Morphology,Hematological System Development and Function,Hypersensitivity Response	Shape change of basophils	0.00317			CCL2	1
Cellular Movement	Mobilization of bone marrow cells	0.00317			CCL2	1
Cell-To-Cell Signaling and Interaction,Renal and Urological System Development and Function	Adhesion of glomerular cells	0.00317			CCL2	1
Cellular Movement	Transendothelial migration of leukemia cell lines	0.00317			CCL2	1
Cell-To-Cell Signaling and Interaction,Cellular Growth and Proliferation,Nervous System Development and Function	Stimulation of astrocytes	0.00317			CCL2	1
Cellular Development,Cellular Growth and Proliferation,Hematological System Development and Function,Hematopoiesis,Lymphoid Tissue Structure and Development,Tissue Development	Hematopoiesis of mononuclear leukocytes	0.00326			CCL2,HLA-DQA1,IFNA6	3
Cellular Assembly and Organization	Formation of uropod	0.00346			CCL2	1
Infectious Diseases,Organismal Injury and Abnormalities	Infection by Human cytomegalovirus	0.00346			CCL2	1
Cellular Development,Connective Tissue Development and Function,Tissue Development	Differentiation of osteoclast-like cells	0.00346			CCL2	1
Cancer,Cardiovascular Disease,Organismal Injury and Abnormalities	Fibromuscular dysplasia	0.00346			CCL2	1
Cell-mediated Immune Response,Cell-To-Cell Signaling and Interaction,Cellular Movement,Hematological System Development and Function,Immune Cell Trafficking	Recruitment of Th1 cells	0.00346			CCL2	1
Cellular Development,Cellular Growth and Proliferation,Hematological System Development and Function,Lymphoid Tissue Structure and Development	Proliferation of T lymphocytes in spleen	0.00357			CCL2,IFNA6	2
Cardiovascular System Development and Function,Organismal Development	Formation of aorta	0.00374			CCL2	1
Cellular Function and Maintenance,Organ Development	Function of splenocytes	0.00374			HLA-DQA1	1
Cell-To-Cell Signaling and Interaction,Cellular Assembly and Organization,Connective Tissue Development and Function,Skeletal and Muscular System Development and Function	Fusion of osteoclasts	0.00374			CCL2	1
Cell-To-Cell Signaling and Interaction,Cellular Growth and Proliferation	Stimulation of leukemia cell lines	0.00374			CCL2	1
Cellular Development	Differentiation of multinucleated cells	0.00374			CCL2	1
Cellular Development,Cellular Growth and Proliferation,Lymphoid Tissue Structure and Development,Tissue Development	Growth of bone marrow precursor cells	0.00374			CCL2	1
Dermatological Diseases and Conditions,Organismal Injury and Abnormalities	Chronic small plaque psoriasis	0.00403			CCL2	1
Dermatological Diseases and Conditions,Organismal Injury and Abnormalities	Chronic large plaque psoriasis	0.00403			CCL2	1
Infectious Diseases,Organismal Injury and Abnormalities	Human papilloma virus infection	0.00403			CCL2	1
Cardiovascular System Development and Function,Organismal Development	Formation of neovessel	0.00403			CCL2	1
Dermatological Diseases and Conditions,Immunological Disease,Inflammatory Disease,Inflammatory Response,Organismal Injury and Abnormalities	Atopic dermatitis	0.00413			HLA-DQA1,IGHG1	2
Cell-To-Cell Signaling and Interaction,Inflammatory Response	Immune response of phagocytes	0.0042			CCL2,CEACAM3	2
Cell-To-Cell Signaling and Interaction	Binding of E. coli	0.00432			CEACAM3	1
Cardiovascular Disease,Hematological Disease,Hereditary Disorder,Lipid Metabolism,Metabolic Disease,Organismal Injury and Abnormalities,Small Molecule Biochemistry	Familial combined hyperlipidemia	0.00432			HLA-DQA1	1
Infectious Diseases,Organismal Injury and Abnormalities	Infection by respiratory syncytial virus	0.00432			CCL2	1
Cell-mediated Immune Response,Cellular Movement,Hematological System Development and Function,Immune Cell Trafficking,Inflammatory Response,Lymphoid Tissue Structure and Development	Chemotaxis of memory T lymphocytes	0.00432			CCL2	1
Cellular Movement,Hematological System Development and Function,Immune Cell Trafficking,Inflammatory Response	Chemotaxis of bone marrow-derived macrophages	0.00432			CCL2	1
Cancer,Dermatological Diseases and Conditions,Developmental Disorder,Hematological Disease,Immunological Disease,Organismal Injury and Abnormalities	Primary cutaneous marginal zone B-cell lymphoma	0.00432			IGHG4	1
Cell-To-Cell Signaling and Interaction,Cellular Movement,Hematological System Development and Function,Hypersensitivity Response,Immune Cell Trafficking,Inflammatory Response	Recruitment of mast cells	0.00432			CCL2	1
Cell-To-Cell Signaling and Interaction,Cellular Movement,Hematological System Development and Function,Immune Cell Trafficking,Inflammatory Response	Chemoattraction of monocytes	0.00432			CCL2	1
Cell Morphology,Hematological System Development and Function,Inflammatory Response	Size of macrophages	0.00461			CCL2	1
Cellular Movement	Dissemination of breast cancer cell lines	0.00461			CCL2	1
Cell Death and Survival	Cytolysis of leukocyte cell lines	0.00461			IGHG1	1
Cellular Development,Hematological System Development and Function,Lymphoid Tissue Structure and Development	Maturation of memory T lymphocytes	0.00461			IFNA6	1
Cell Morphology,Cellular Assembly and Organization,Cellular Function and Maintenance	Extension of filopodia	0.00461			CCL2	1
Cellular Development	Cellular reprogramming of induced pluripotent stem cells	0.00461			CCL2	1
Inflammatory Response,Organismal Injury and Abnormalities	Inflammation of organ	0.00463			CCL2,HLA-DQA1,IGHG1,IGHG4	4
Cell-To-Cell Signaling and Interaction,Hematological System Development and Function,Immune Cell Trafficking,Inflammatory Response	Adhesion of PBMCs	0.00489			CCL2	1
Cellular Movement	Chemotaxis of macrophage cancer cell lines	0.00489			CCL2	1
Cell-mediated Immune Response,Cellular Movement,Hematological System Development and Function,Immune Cell Trafficking	Migration of memory T lymphocytes	0.00489			CCL2	1
Cellular Movement,Hematological System Development and Function,Immune Cell Trafficking,Inflammatory Response	Mobilization of neutrophils	0.00489			CCL2	1
Cellular Development,Hematological System Development and Function,Lymphoid Tissue Structure and Development	Maturation of Th1 cells	0.00489			IFNA6	1
Cancer,Organismal Injury and Abnormalities,Reproductive System Disease,Respiratory Disease	Lung metastasis of breast cancer cell lines	0.00489			CCL2	1
Cell Death and Survival	Cytolysis	0.00505			IGHG1,IGHG3	2
Cell-To-Cell Signaling and Interaction,Cellular Movement,Hematological System Development and Function,Immune Cell Trafficking,Inflammatory Response	Recruitment of monocyte-derived macrophages	0.00518			CCL2	1
Infectious Diseases,Organismal Injury and Abnormalities	Infection by rotavirus	0.00518			CCL2	1
Inflammatory Response	Hypercytokinemia	0.00518			CCL2	1
Cellular Movement,Hematological System Development and Function,Immune Cell Trafficking,Inflammatory Response	Transmigration of dendritic cells	0.00518			CCL2	1
Gastrointestinal Disease,Inflammatory Disease,Organismal Injury and Abnormalities	Pediatric inflammatory bowel disease	0.00518			HLA-DQA1	1
Cell-To-Cell Signaling and Interaction	Response of colorectal cancer cell lines	0.00518			IGHG1	1
Cellular Movement	Chemotaxis of carcinoma cell lines	0.00547			CCL2	1
Humoral Immune Response,Inflammatory Response	Complement-dependent cytotoxicity	0.00547			IGHG1	1
Neurological Disease,Ophthalmic Disease,Organismal Injury and Abnormalities	Exudative age-related macular degeneration	0.00547			CCL2	1
Cancer,Hematological Disease,Immunological Disease,Organismal Injury and Abnormalities	Chronic lymphocytic leukemia	0.00549			CCL2,HLA-DQA1	2
Cancer,Endocrine System Disorders,Organismal Injury and Abnormalities	Papillary thyroid carcinoma	0.00562			HLA-DQA1,IGHG3	2
Developmental Disorder,Immunological Disease,Inflammatory Disease,Neurological Disease,Organismal Injury and Abnormalities,Skeletal and Muscular Disorders	Multiple Sclerosis	0.00573			CCL2,HLA-DQA1	2
Organismal Injury and Abnormalities	Fibrosis of interstitial tissue	0.00575			CCL2	1
Cardiovascular System Development and Function,Cellular Development,Cellular Growth and Proliferation,Organ Development,Organismal Development,Skeletal and Muscular System Development and Function,Tissue Development	Proliferation of HAoSMC cells	0.00575			CCL2	1
Neurological Disease,Ophthalmic Disease,Organismal Injury and Abnormalities	Nonexudative age-related macular degeneration	0.00575			CCL2	1
Embryonic Development,Inflammatory Response	Cytotoxic reaction of embryonic cell lines	0.00575			IFNA6	1
Inflammatory Disease,Inflammatory Response,Organismal Injury and Abnormalities,Respiratory Disease	Asthma	0.00589			CCL2,HLA-DQA1	2
Cancer,Organismal Injury and Abnormalities	Lymphoreticular neoplasm	0.0059			CCL2,CEACAM3,HLA-DQA1,IGHG1,IGHG4	5
Cellular Movement,Hematological System Development and Function,Immune Cell Trafficking,Inflammatory Response	Chemotaxis of peripheral blood monocytes	0.00604			CCL2	1
Cellular Movement,Connective Tissue Development and Function	Migration of fibroblast-like synoviocytes	0.00604			CCL2	1
Cell-To-Cell Signaling and Interaction,Cellular Function and Maintenance,Inflammatory Response	Phagocytosis of fibroblast cell lines	0.00604			CEACAM3	1
Infectious Diseases,Inflammatory Disease,Organismal Injury and Abnormalities	Multisystem inflammatory syndrome in children	0.00604			IFNA6	1
Cardiovascular Disease,Immunological Disease,Inflammatory Disease,Organismal Injury and Abnormalities	Experimental autoimmune myocarditis	0.00604			CCL2	1
Dermatological Diseases and Conditions,Immunological Disease,Organismal Injury and Abnormalities	Vitiligo vulgaris	0.00604			HLA-DQA1	1
Cell-To-Cell Signaling and Interaction	Activation of carcinoma cell lines	0.00633			CCL2	1
Cellular Development,Cellular Growth and Proliferation,Connective Tissue Development and Function,Hematological System Development and Function,Hematopoiesis,Lymphoid Tissue Structure and Development,Tissue Development	Differentiation of peripheral blood monocytes	0.00633			CCL2	1
Cellular Movement,Hematological System Development and Function,Immune Cell Trafficking,Inflammatory Response	Chemotaxis of peritoneal macrophages	0.00633			CCL2	1
Cancer,Hematological Disease,Immunological Disease,Organismal Injury and Abnormalities	Advanced systemic mastocytosis	0.00633			CCL2	1
Humoral Immune Response,Inflammatory Response	Classical complement pathway activation	0.00633			IGHG1	1
Cellular Movement,Embryonic Development	Migration of mesenchymal stem cells	0.00633			CCL2	1
Cancer,Organismal Injury and Abnormalities	Metastasis of bone cancer cell lines	0.00662			CCL2	1
Cancer,Organismal Injury and Abnormalities,Renal and Urological Disease	TNM stage T3 renal clear cell adenocarcinoma	0.00662			CCL2	1
Hematological System Development and Function,Immune Cell Trafficking,Inflammatory Response,Tissue Development	Accumulation of CD8+ T lymphocyte	0.00662			CCL2	1
Hematological System Development and Function,Immune Cell Trafficking,Inflammatory Response,Tissue Development	Accumulation of myeloid-derived suppressor cells	0.00662			CCL2	1
Cellular Development,Cellular Growth and Proliferation,Connective Tissue Development and Function,Skeletal and Muscular System Development and Function,Tissue Development	Proliferation of fibroblast-like synoviocytes	0.00662			CCL2	1
Cell-To-Cell Signaling and Interaction,Skeletal and Muscular System Development and Function	Activation of smooth muscle cells	0.00662			CCL2	1
Cell Signaling,Molecular Transport,Vitamin and Mineral Metabolism	Mobilization of Ca2+	0.00671			CCL2,IGHG1	2
Cell Signaling,Cellular Function and Maintenance,Molecular Transport,Vitamin and Mineral Metabolism	Flux of Ca2+	0.00677			CCL2,CEACAM3	2
Cellular Function and Maintenance	Cellular homeostasis	0.00685			CCL2,CEACAM3,HLA-DQA1,IFNA6	4
Cancer,Hematological Disease,Organismal Injury and Abnormalities	Myeloid neoplasm	0.00689			CCL2,CEACAM3,HLA-DQA1,IGHG1	4
Inflammatory Disease,Inflammatory Response,Organismal Injury and Abnormalities,Respiratory Disease	Obliterative bronchiolitis	0.0069			CCL2	1
Cellular Movement,Skeletal and Muscular System Development and Function	Migration of HAoSMC cells	0.0069			CCL2	1
Dental Disease,Digestive System Development and Function,Embryonic Development,Gastrointestinal Disease,Organ Development,Organismal Development,Organismal Injury and Abnormalities	Dental caries	0.0069			HLA-DQA1	1
Cellular Movement	Migration of macrophage cancer cell lines	0.0069			CCL2	1
Cellular Development,Cellular Growth and Proliferation	Formation of multinucleated cells	0.00719			CCL2	1
Cell-To-Cell Signaling and Interaction,Hematological System Development and Function,Immune Cell Trafficking	Adhesion of peripheral blood lymphocytes	0.00719			CCL2	1
Infectious Diseases,Organismal Injury and Abnormalities	Infection by lymphocytic choriomeningitis virus	0.00719			CCL2	1
Lipid Metabolism,Molecular Transport,Small Molecule Biochemistry	Release of leukotriene C4	0.00719			CCL2	1
Free Radical Scavenging,Molecular Transport	Release of superoxide	0.00719			CCL2	1
Cell-To-Cell Signaling and Interaction,Cellular Movement,Hematological System Development and Function,Immune Cell Trafficking,Inflammatory Response	Chemoattraction of neutrophils	0.00719			CCL2	1
Immunological Disease,Organismal Injury and Abnormalities	Abnormal morphology of enlarged thymus gland	0.00719			HLA-DQA1	1
Cellular Movement,Nervous System Development and Function	Migration of astrocytes	0.00719			CCL2	1
Cellular Movement,Connective Tissue Development and Function,Hepatic System Development and Function	Migration of hepatic stellate cells	0.00748			CCL2	1
Cellular Movement,Hematopoiesis,Immune Cell Trafficking,Inflammatory Response	Migration of bone marrow cells	0.00748			CCL2	1
Hematological System Development and Function,Immune Cell Trafficking,Inflammatory Response,Tissue Development	Accumulation of regulatory T lymphocytes	0.00748			CCL2	1
Cell-mediated Immune Response,Cell-To-Cell Signaling and Interaction,Cellular Movement,Hematological System Development and Function,Immune Cell Trafficking	Recruitment of natural killer cells	0.00748			CCL2	1
Cardiovascular System Development and Function,Cell Morphology,Cell-To-Cell Signaling and Interaction,Cellular Assembly and Organization,Tissue Morphology	Electrical resistance of endothelial cells	0.00748			CCL2	1
Cellular Movement,Hematological System Development and Function,Immune Cell Trafficking,Inflammatory Response,Nervous System Development and Function	Migration of microglia	0.00805			CCL2	1
Cellular Development,Embryonic Development	Reprogramming of embryonic cell lines	0.00805			CCL2	1
Cell-To-Cell Signaling and Interaction,Hematological System Development and Function,Immune Cell Trafficking,Inflammatory Response	Activation of Th1 cells	0.00805			IFNA6	1
Cellular Movement	Mobilization of stem cells	0.00805			CCL2	1
Cellular Movement,Hematological System Development and Function,Immune Cell Trafficking,Inflammatory Response	Transendothelial migration of monocytes	0.00833			CCL2	1
Hematological System Development and Function,Inflammatory Response,Tissue Morphology	Quantity of M2 macrophages	0.00862			CCL2	1
Cancer,Immunological Disease,Organismal Injury and Abnormalities	Hyperplasia of thymus gland	0.00862			HLA-DQA1	1
Gastrointestinal Disease,Hepatic System Disease,Organismal Injury and Abnormalities	Hepatocellular dysplasia	0.00862			HLA-DQA1	1
Infectious Diseases,Organismal Injury and Abnormalities	Infectivity of HIV-1	0.00891			CCL2	1
Cellular Development,Hematological System Development and Function,Lymphoid Tissue Structure and Development	Maturation of monocytes	0.00891			IFNA6	1
Cancer,Organismal Injury and Abnormalities	Metastasis of sarcoma cell lines	0.00919			CCL2	1
Cell-To-Cell Signaling and Interaction,Cellular Movement,Hematological System Development and Function,Immune Cell Trafficking,Inflammatory Response	Recruitment of dendritic cells	0.00919			CCL2	1
Cellular Development,Hematological System Development and Function,Lymphoid Tissue Structure and Development	Maturation of macrophages	0.00948			IFNA6	1
Cellular Movement,Hematological System Development and Function,Immune Cell Trafficking,Inflammatory Response,Lymphoid Tissue Structure and Development	Chemotaxis of natural killer cells	0.00948			CCL2	1
Developmental Disorder,Gastrointestinal Disease,Hepatic System Disease,Organismal Injury and Abnormalities	Biliary atresia	0.00948			CCL2	1
Cellular Movement,Hematological System Development and Function,Immune Cell Trafficking,Inflammatory Response	Migration of peritoneal macrophages	0.00948			CCL2	1
Cell-To-Cell Signaling and Interaction,Cellular Function and Maintenance,Inflammatory Response	Phagocytosis of cells	0.00984			CEACAM3,IGHG1	2
Cell-To-Cell Signaling and Interaction,Hematological System Development and Function,Immune Cell Trafficking,Inflammatory Response	Activation of memory T lymphocytes	0.0101			IFNA6	1
Cell Death and Survival,Cell Morphology,Cellular Function and Maintenance	Autophagic cell death	0.0101			CCL2	1
Gastrointestinal Disease,Organismal Injury and Abnormalities	Esophageal lesion	0.0102			HLA-DQA1,IGHG1,IGHG4	3
Immunological Disease,Inflammatory Disease,Inflammatory Response,Neurological Disease,Organismal Injury and Abnormalities	Experimental autoimmune encephalomyelitis	0.0104			CCL2,HLA-DQA1	2
Inflammatory Response	Proinflammatory response	0.0112			CCL2	1
Cellular Development,Cellular Growth and Proliferation,Hematological System Development and Function,Lymphoid Tissue Structure and Development	Proliferation of Th1 cells	0.0112			IFNA6	1
Cardiovascular Disease,Organismal Injury and Abnormalities	Orthostatic hypotension	0.0112			CCL2	1
Cancer,Hematological Disease,Immunological Disease,Organismal Injury and Abnormalities	Plasma cell myeloma	0.0114			CCL2,HLA-DQA1	2
Endocrine System Disorders,Immunological Disease,Metabolic Disease,Organismal Injury and Abnormalities	Graves ophthalmopathy	0.0115			CCL2	1
Hereditary Disorder,Immunological Disease,Inflammatory Disease,Organismal Injury and Abnormalities	Chronic granulomatous disease	0.0115			HLA-DQA1	1
Digestive System Development and Function,Gastrointestinal Disease,Hepatic System Development and Function,Hepatic System Disease,Inflammatory Disease,Inflammatory Response,Organ Development,Organismal Injury and Abnormalities	Inflammation of liver	0.0115			CCL2,HLA-DQA1	2
Cell-To-Cell Signaling and Interaction,Hematological System Development and Function,Immune Cell Trafficking,Inflammatory Response	Activation of T lymphocytes	0.0116			CCL2,IFNA6	2
Cellular Function and Maintenance	Internalization of E. coli	0.0118			CEACAM3	1
Cardiovascular Disease,Immunological Disease,Organismal Injury and Abnormalities	Behcet disease	0.0118			HLA-DQA1	1
Cell-To-Cell Signaling and Interaction,Cellular Compromise,Cellular Function and Maintenance,Inflammatory Response	Respiratory burst of granulocytes	0.0118			IGHG3	1
Cellular Development,Hematological System Development and Function,Lymphoid Tissue Structure and Development	Maturation of natural killer cells	0.0118			IFNA6	1
Cardiovascular System Development and Function,Organismal Development,Tissue Morphology	Density of microvessel	0.0118			CCL2	1
Cellular Development,Hematological System Development and Function,Hematopoiesis	Differentiation of leukocyte cell lines	0.0118			CCL2	1
Cell-To-Cell Signaling and Interaction,Hematological System Development and Function,Immune Cell Trafficking	Adhesion of leukocyte cell lines	0.0121			CCL2	1
Hematological Disease,Hereditary Disorder,Immunological Disease,Organismal Injury and Abnormalities	Familial hemophagocytic lymphohistiocytosis	0.0123			CCL2	1
Cellular Movement,Hematological System Development and Function,Immune Cell Trafficking	Migration of PBMCs	0.0126			CCL2	1
Cell-mediated Immune Response,Cellular Development,Cellular Function and Maintenance,Cellular Growth and Proliferation,Embryonic Development,Hematological System Development and Function,Hematopoiesis,Lymphoid Tissue Structure and Development,Organ Development,Organismal Development,Tissue Development	Differentiation of T lymphocytes	0.0128			HLA-DQA1,IFNA6	2
Inflammatory Response,Organismal Injury and Abnormalities	Rejection of organ	0.0129			HLA-DQA1	1
Cellular Development,Cellular Growth and Proliferation,Hematological System Development and Function,Inflammatory Response,Lymphoid Tissue Structure and Development	Proliferation of monocytes	0.0132			IFNA6	1
Cellular Movement	Mobilization of progenitor cells	0.0132			CCL2	1
Cardiovascular System Development and Function,Embryonic Development,Nervous System Development and Function,Organ Development,Organismal Development,Tissue Development,Visual System Development and Function	Angiogenesis of cornea	0.0132			CCL2	1
Dermatological Diseases and Conditions,Infectious Diseases,Organismal Injury and Abnormalities	Lepromatous leprosy	0.0138			IGHG3	1
Cell-mediated Immune Response,Cellular Development,Cellular Function and Maintenance,Cellular Growth and Proliferation,Embryonic Development,Hematological System Development and Function,Hematopoiesis,Lymphoid Tissue Structure and Development,Organ Development,Organismal Development,Tissue Development	Differentiation of memory T lymphocytes	0.0138			IFNA6	1
Cancer,Dermatological Diseases and Conditions,Organismal Injury and Abnormalities	Actinic keratosis	0.014			HLA-DQA1	1
Cellular Development,Connective Tissue Development and Function,Skeletal and Muscular System Development and Function,Tissue Development	Differentiation of myofibroblasts	0.014			CCL2	1
Developmental Disorder,Neurological Disease,Organismal Injury and Abnormalities	Demyelination of spinal cord	0.0143			CCL2	1
Digestive System Development and Function,Gastrointestinal Disease,Hepatic System Development and Function,Hepatic System Disease,Inflammatory Disease,Inflammatory Response,Organ Development,Organismal Injury and Abnormalities,Psychological Disorders	Alcoholic hepatitis	0.0146			CCL2	1
Hematological Disease,Infectious Diseases,Organismal Injury and Abnormalities	Ebola hemorrhagic fever	0.0146			CCL2	1
Cellular Movement,Hematological System Development and Function,Immune Cell Trafficking,Inflammatory Response	Cellular infiltration by monocytes	0.0146			CCL2	1
Inflammatory Disease,Organismal Injury and Abnormalities,Skeletal and Muscular Disorders	Inclusion body myositis	0.0149			HLA-DQA1	1
Cellular Movement	Chemotaxis of lymphoma cell lines	0.0149			CCL2	1
Cellular Movement	Migration of lymphoma cell lines	0.0149			CCL2	1
Cell-To-Cell Signaling and Interaction,Hematological System Development and Function,Immune Cell Trafficking,Inflammatory Response	Adhesion of monocytes	0.0152			CCL2	1
Cellular Development,Cellular Growth and Proliferation,Hematological System Development and Function,Inflammatory Response,Lymphoid Tissue Structure and Development	Proliferation of dendritic cells	0.0152			IFNA6	1
Inflammatory Disease,Inflammatory Response,Organismal Injury and Abnormalities,Renal and Urological Disease	Focal glomerulonephritis	0.0152			CCL2	1
Cardiovascular System Development and Function,Cell Morphology,Cellular Development,Organismal Development,Tissue Development	Sprouting of vascular endothelial cells	0.0152			CCL2	1
Endocrine System Disorders,Gastrointestinal Disease,Immunological Disease,Metabolic Disease,Organismal Injury and Abnormalities	Insulin-dependent diabetes mellitus	0.0152			CCL2,HLA-DQA1	2
Embryonic Development,Organ Development,Organ Morphology,Organismal Development,Respiratory System Development and Function,Tissue Development	Morphogenesis of lung	0.0155			CCL2	1
Cancer,Hematological Disease,Immunological Disease,Organismal Injury and Abnormalities	Monoclonal gammopathy of undertermined significance	0.0158			HLA-DQA1	1
Organismal Development	Production of mucus	0.0158			CCL2	1
Connective Tissue Disorders,Inflammatory Disease,Inflammatory Response,Organismal Injury and Abnormalities,Skeletal and Muscular Disorders	Polymyositis	0.016			HLA-DQA1	1
Cellular Development,Cellular Growth and Proliferation,Hematological System Development and Function,Hematopoiesis,Lymphoid Tissue Structure and Development,Tissue Development	Differentiation of bone marrow-derived macrophages	0.0163			CCL2	1
Hereditary Disorder,Ophthalmic Disease,Organismal Injury and Abnormalities	Primary open-angle glaucoma	0.0163			HLA-DQA1	1
Organismal Injury and Abnormalities,Reproductive System Disease	Endometriosis	0.0166			CCL2,HLA-DQA1	2
Dermatological Diseases and Conditions,Inflammatory Disease,Inflammatory Response,Organismal Injury and Abnormalities	Eczema	0.0166			HLA-DQA1	1
Cellular Assembly and Organization,Cellular Function and Maintenance,Organ Morphology,Skeletal and Muscular System Development and Function,Tissue Morphology	Quantity of smooth muscle cells	0.0172			CCL2	1
Cancer,Hematological Disease,Immunological Disease,Organismal Injury and Abnormalities	Mature B cell malignant tumor	0.0172			CCL2,HLA-DQA1,IGHG4	3
Cell Death and Survival,Organismal Injury and Abnormalities	Cell death of macrophage cancer cell lines	0.0175			IGHG1	1
Cell-To-Cell Signaling and Interaction,Hematological System Development and Function,Inflammatory Response	Adhesion of blood platelets	0.0175			CCL2	1
Cellular Movement,Hematological System Development and Function,Immune Cell Trafficking,Inflammatory Response	Influx of neutrophils	0.0177			CCL2	1
Cell Death and Survival	Cytolysis of natural killer cells	0.0177			IGHG1	1
Cell-mediated Immune Response,Cellular Development,Cellular Function and Maintenance,Cellular Growth and Proliferation,Embryonic Development,Hematological System Development and Function,Hematopoiesis,Lymphoid Tissue Structure and Development,Organ Development,Organismal Development,Tissue Development	Differentiation of natural killer cells	0.0183			IFNA6	1
Cancer,Dermatological Diseases and Conditions,Hematological Disease,Immunological Disease,Organismal Injury and Abnormalities	Cutaneous B-cell lymphoma	0.0183			HLA-DQA1	1
Cell-To-Cell Signaling and Interaction	Adhesion of lymphoma cell lines	0.0183			CCL2	1
Cellular Development,Cellular Growth and Proliferation,Hematological System Development and Function,Lymphoid Tissue Structure and Development	Proliferation of memory T lymphocytes	0.0183			IFNA6	1
Cell-To-Cell Signaling and Interaction,Cellular Function and Maintenance,Hematological System Development and Function,Inflammatory Response	Phagocytosis of neutrophils	0.0186			CEACAM3	1
Cancer,Organismal Injury and Abnormalities	Metastasis of adenocarcinoma cell lines	0.0189			CCL2	1
Cancer,Hematological Disease,Immunological Disease,Organismal Injury and Abnormalities	Smoldering myeloma	0.0192			HLA-DQA1	1
Cardiovascular System Development and Function,Tissue Development	Formation of endothelial tube	0.0197			CCL2	1
Cell Signaling,Nucleic Acid Metabolism,Small Molecule Biochemistry	Binding of GTP	0.0197			CEACAM3	1
Cancer,Hematological Disease,Organismal Injury and Abnormalities	Neoplasia of blood cells	0.02			CCL2,CEACAM3,HLA-DQA1,IGHG1,IGHG4	5
Cancer,Gastrointestinal Disease,Inflammatory Disease,Organismal Injury and Abnormalities	Barrett syndrome	0.02			HLA-DQA1	1
Cellular Function and Maintenance	Internalization by epithelial cell lines	0.0203			CEACAM3	1
Cellular Movement,Hematological System Development and Function,Immune Cell Trafficking	Migration of leukocyte cell lines	0.0209			CCL2	1
Cellular Development,Hematological System Development and Function,Lymphoid Tissue Structure and Development	Maturation of B lymphocytes	0.0211			IFNA6	1
Gastrointestinal Disease,Organismal Injury and Abnormalities	Irritable bowel syndrome	0.0211			HLA-DQA1	1
Cell Signaling	G-protein signaling, coupled to cyclic nucleotide second messenger	0.0214			CCL2	1
Neurological Disease,Organismal Injury and Abnormalities	Chronic fatigue syndrome	0.0214			HLA-DQA1	1
Dermatological Diseases and Conditions,Organismal Injury and Abnormalities	Abnormality of skin morphology	0.0216			CCL2,HLA-DQA1	2
Immunological Disease,Inflammatory Disease,Inflammatory Response,Neurological Disease,Organismal Injury and Abnormalities	Myelin oligodendrocyte glycoprotein induced experimental autoimmune encephalomyelitis	0.022			CCL2	1
Cellular Movement	Chemotaxis of leukemia cell lines	0.022			CCL2	1
Cell-To-Cell Signaling and Interaction,Hematological System Development and Function,Hypersensitivity Response,Immune Cell Trafficking,Inflammatory Response	Activation of mast cells	0.022			CCL2	1
Immunological Disease,Organismal Injury and Abnormalities	Hypersensitivity reaction type I	0.022			IGHG1	1
Dermatological Diseases and Conditions,Organismal Injury and Abnormalities	Psoriasis	0.0221			CCL2,IFNA6	2
Cellular Function and Maintenance	Internalization by embryonic cell lines	0.0223			CEACAM3	1
Cancer,Organismal Injury and Abnormalities,Respiratory Disease	Malignant pleural mesothelioma	0.0223			HLA-DQA1	1
Cardiovascular System Development and Function,Organismal Development	Formation of neointima	0.0226			CCL2	1
Cell Death and Survival,Organismal Injury and Abnormalities	Apoptosis of neutrophils	0.0228			CCL2	1
Neurological Disease,Organismal Injury and Abnormalities	Mild cognitive impairment	0.0231			CCL2	1
Post-Translational Modification	Activation of protein	0.0234			CCL2	1
Cellular Function and Maintenance	Internalization by kidney cell lines	0.0234			CEACAM3	1
Cancer,Hematological Disease,Organismal Injury and Abnormalities	Hematologic cancer	0.0235			CCL2,CEACAM3,HLA-DQA1,IGHG1,IGHG4	5
Hematological System Development and Function,Organismal Functions	Flow of blood	0.0237			CCL2	1
Gastrointestinal Disease,Immunological Disease,Organismal Injury and Abnormalities	Celiac disease	0.0237			HLA-DQA1	1
Gastrointestinal Disease,Hematological Disease,Immunological Disease,Inflammatory Disease,Inflammatory Response,Organismal Injury and Abnormalities	Eosinophilia of esophagus	0.0237			IGHG1	1
Cancer,Hematological Disease,Immunological Disease,Organismal Injury and Abnormalities	T-cell large granular lymphocytic leukemia	0.024			HLA-DQA1	1
Endocrine System Disorders,Gastrointestinal Disease,Metabolic Disease,Organismal Injury and Abnormalities	Non-insulin-dependent diabetes mellitus	0.024			CCL2,HLA-DQA1	2
Cancer,Hematological Disease,Organismal Injury and Abnormalities	Myeloid or lymphoid neoplasm	0.0242			CCL2,CEACAM3,HLA-DQA1,IGHG1,IGHG4	5
Digestive System Development and Function,Gastrointestinal Disease,Hepatic System Development and Function,Hepatic System Disease,Infectious Diseases,Inflammatory Disease,Inflammatory Response,Organ Development,Organismal Injury and Abnormalities	Chronic hepatitis C	0.0245			CCL2	1
Organismal Injury and Abnormalities	Acute disease	0.025			CCL2,CEACAM3,HLA-DQA1,IGHG1	4
Auditory Disease,Neurological Disease,Organismal Injury and Abnormalities	Late-onset hearing loss	0.0251			CCL2	1
Connective Tissue Disorders,Developmental Disorder,Hereditary Disorder,Immunological Disease,Organismal Injury and Abnormalities,Skeletal and Muscular Disorders	Ullrich congenital muscular dystrophy	0.0257			HLA-DQA1	1
Cardiovascular System Development and Function,Cellular Movement	Chemotaxis of endothelial cells	0.026			CCL2	1
Cardiovascular Disease,Inflammatory Response,Organismal Injury and Abnormalities	Inflammation of vasculature	0.0262			CCL2	1
Gastrointestinal Disease,Inflammatory Disease,Inflammatory Response,Organismal Injury and Abnormalities	Chronic colitis	0.0262			HLA-DQA1	1
Lipid Metabolism,Molecular Transport,Small Molecule Biochemistry	Release of arachidonic acid	0.0265			CCL2	1
Cellular Compromise,Hematological Disease,Immunological Disease,Organismal Injury and Abnormalities	Abnormal function of B lymphocytes	0.0271			IGHG1	1
Cancer,Hematological Disease,Immunological Disease,Organismal Injury and Abnormalities	Non-Hodgkin lymphoma	0.0276			CCL2,HLA-DQA1,IGHG4	3
Infectious Diseases,Organismal Injury and Abnormalities	Infection by Influenza A virus	0.0276			CCL2	1
Organismal Injury and Abnormalities,Renal and Urological Disease	Hydronephrosis	0.0279			CCL2	1
Cell Death and Survival,Cellular Compromise	Cytotoxicity of T lymphocytes	0.0282			IGHG1	1
Cell Signaling,Molecular Transport,Vitamin and Mineral Metabolism	Uptake of Ca2+	0.0282			CCL2	1
Cell Death and Survival	Cell viability of prostate cancer cell lines	0.0285			CCL2	1
Cellular Development,Connective Tissue Development and Function	Adipogenesis of fibroblast cell lines	0.0285			CCL2	1
Antigen Presentation,Inflammatory Response	Antigen presentation	0.0285			HLA-DQA1	1
Cellular Movement,Hematological System Development and Function,Immune Cell Trafficking,Inflammatory Response	Chemotaxis of dendritic cells	0.0285			CCL2	1
Cancer,Organismal Injury and Abnormalities	Growth of melanoma	0.0288			CCL2	1
Digestive System Development and Function,Gastrointestinal Disease,Hepatic System Development and Function,Hepatic System Disease,Infectious Diseases,Inflammatory Disease,Inflammatory Response,Organ Development,Organismal Injury and Abnormalities	Infection by hepatitis B virus	0.0288			CCL2	1
Immunological Disease,Organismal Injury and Abnormalities	Abnormal morphology of enlarged lymph node	0.0288			HLA-DQA1	1
Hematological System Development and Function,Lymphoid Tissue Structure and Development,Tissue Morphology	Quantity of T lymphocytes	0.029			CCL2,HLA-DQA1	2
Digestive System Development and Function,Gastrointestinal Disease,Hepatic System Development and Function,Hepatic System Disease,Inflammatory Disease,Inflammatory Response,Metabolic Disease,Organ Development,Organismal Injury and Abnormalities	Nonalcoholic steatohepatitis	0.0291			HLA-DQA1	1
Gastrointestinal Disease,Organismal Injury and Abnormalities	Benign oral disorder	0.0291			HLA-DQA1,IGHG1	2
Hematological System Development and Function,Immune Cell Trafficking,Inflammatory Response,Tissue Development	Accumulation of neutrophils	0.0293			CCL2	1
Connective Tissue Disorders,Immunological Disease,Inflammatory Disease,Inflammatory Response,Organismal Injury and Abnormalities,Skeletal and Muscular Disorders	Early stage rheumatoid arthritis	0.0293			IGHG1	1
Cardiovascular Disease,Neurological Disease,Organismal Injury and Abnormalities,Skeletal and Muscular Disorders	Ischemic cardiomyopathy	0.0296			HLA-DQA1	1
Cell Signaling,Cell-To-Cell Signaling and Interaction	Cytokine and chemokine mediated signaling pathway	0.0302			CCL2	1
Cancer,Hematological Disease,Immunological Disease,Organismal Injury and Abnormalities	Leukemia	0.0303			CCL2,CEACAM3,HLA-DQA1,IGHG1	4
Cancer,Organismal Injury and Abnormalities	Hyperplasia of epithelial cells	0.0305			IGHG1	1
Hematological System Development and Function,Immune Cell Trafficking,Inflammatory Response,Tissue Development	Accumulation of macrophages	0.0307			CCL2	1
Cell-To-Cell Signaling and Interaction,Hematological System Development and Function,Immune Cell Trafficking,Inflammatory Response	Activation of CD4+ T-lymphocytes	0.0307			CCL2	1
Cardiovascular Disease,Organismal Injury and Abnormalities	Atherogenesis	0.031			CCL2	1
Cellular Movement	Invasion of melanoma cell lines	0.031			CCL2	1
Connective Tissue Disorders,Immunological Disease,Inflammatory Disease,Inflammatory Response,Organismal Injury and Abnormalities,Skeletal and Muscular Disorders	Polyarticular juvenile rheumatoid arthritis	0.0316			HLA-DQA1	1
Dermatological Diseases and Conditions,Immunological Disease,Inflammatory Disease,Organismal Injury and Abnormalities	Lichen planus	0.0319			CCL2	1
Humoral Immune Response	Class switching	0.0319			IGHG1	1
Cell Death and Survival	Apoptosis of neuroglia	0.0321			CCL2	1
Cancer,Organismal Injury and Abnormalities,Tissue Morphology	Quantity of secondary tumor	0.0324			CCL2	1
Cell-To-Cell Signaling and Interaction,Cellular Growth and Proliferation	Excitation of cells	0.0324			CCL2	1
Cancer,Organismal Injury and Abnormalities,Respiratory Disease	Metastasis of lung cancer cell lines	0.033			CCL2	1
Dermatological Diseases and Conditions,Inflammatory Disease,Inflammatory Response,Organismal Injury and Abnormalities	Cutaneous sarcoidosis	0.033			HLA-DQA1	1
Gastrointestinal Disease,Hepatic System Disease,Inflammatory Disease,Organismal Injury and Abnormalities	Primary biliary cirrhosis	0.0335			CCL2	1
Cancer,Hematological Disease,Immunological Disease,Organismal Injury and Abnormalities	Acute myeloid leukemia	0.0337			CEACAM3,HLA-DQA1,IGHG1	3
Nutritional Disease,Organismal Injury and Abnormalities	Obesity	0.0337			CCL2,HLA-DQA1	2
Connective Tissue Disorders,Hereditary Disorder,Organismal Injury and Abnormalities	Hereditary connective tissue disorder	0.0337			CCL2,HLA-DQA1	2
Cellular Movement,Hematological System Development and Function,Immune Cell Trafficking	Cellular infiltration by inflammatory leukocytes	0.0338			CCL2	1
Metabolic Disease,Organismal Injury and Abnormalities,Renal and Urological Disease	Albuminuria	0.0338			CCL2	1
Inflammatory Response	Adaptive immune response	0.0341			IGHG1	1
Cell Morphology	Ruffling	0.0347			CCL2	1
Cell-mediated Immune Response,Cellular Development,Cellular Function and Maintenance,Cellular Growth and Proliferation,Embryonic Development,Hematological System Development and Function,Hematopoiesis,Lymphoid Tissue Structure and Development,Organ Development,Organismal Development,Tissue Development	Differentiation of Th1 cells	0.0355			IFNA6	1
Infectious Diseases,Organismal Injury and Abnormalities	Infection by Rhabdoviridae	0.0363			CCL2	1
Cell-To-Cell Signaling and Interaction	Adhesion of leukemia cell lines	0.0366			CCL2	1
Cancer,Hematological Disease,Immunological Disease,Organismal Injury and Abnormalities	Mature B-cell lymphoma	0.0372			HLA-DQA1,IGHG4	2
Cellular Assembly and Organization,Lipid Metabolism,Small Molecule Biochemistry	Accumulation of lipid droplets	0.0377			CCL2	1
Cardiovascular System Development and Function,Cell-To-Cell Signaling and Interaction	Adhesion of vascular endothelial cells	0.038			CCL2	1
Cardiovascular Disease,Organismal Injury and Abnormalities,Reproductive System Disease	Early-onset preeclampsia	0.0389			CCL2	1
Cancer,Organismal Injury and Abnormalities	Adenoma	0.0408			CCL2,HLA-DQA1	2
Developmental Disorder,Hereditary Disorder,Organismal Injury and Abnormalities,Skeletal and Muscular Disorders	Duchenne muscular dystrophy	0.0411			HLA-DQA1	1
Cell Morphology,Immunological Disease,Organismal Injury and Abnormalities	Abnormal morphology of T lymphocytes	0.0411			HLA-DQA1	1
Cancer,Endocrine System Disorders,Organismal Injury and Abnormalities,Reproductive System Disease	Testicular cancer	0.0414			HLA-DQA1	1
Immunological Disease,Organismal Injury and Abnormalities	Delayed hypersensitive reaction	0.0416			CCL2	1
Organismal Injury and Abnormalities,Respiratory Disease	Lower respiratory tract disorder	0.0421			CCL2,HLA-DQA1	2
Humoral Immune Response,Protein Synthesis	Quantity of IgG1	0.0427			IGHG1	1
Cancer,Hematological Disease,Immunological Disease,Organismal Injury and Abnormalities	Nasal type extranodal NK-/T-cell lymphoma	0.0436			CCL2	1
Inflammatory Disease,Organismal Injury and Abnormalities,Respiratory Disease	Acute respiratory distress syndrome	0.0436			CCL2	1
Cardiovascular System Development and Function	Vasoconstriction	0.0436			CCL2	1
Lipid Metabolism,Molecular Transport,Small Molecule Biochemistry	Efflux of cholesterol	0.0439			CCL2	1
Dermatological Diseases and Conditions,Organismal Injury and Abnormalities	Chronic psoriasis	0.0439			CCL2	1
Cell Death and Survival,Cellular Compromise	Cytotoxicity of natural killer cells	0.0444			CCL2	1
Cardiovascular Disease,Organismal Injury and Abnormalities	Primary hypertension	0.0458			CCL2	1
Cancer,Endocrine System Disorders,Organismal Injury and Abnormalities	Aldosterone producing adrenocortical adenoma	0.0458			CCL2	1
Inflammatory Disease,Organismal Injury and Abnormalities,Respiratory Disease	Airway hyperresponsiveness	0.0461			CCL2	1
Endocrine System Disorders,Gastrointestinal Disease,Metabolic Disease,Organismal Injury and Abnormalities,Renal and Urological Disease	Diabetic nephropathy	0.0469			CCL2,HLA-DQA1	2
Developmental Disorder,DNA Replication, Recombination, and Repair,Hereditary Disorder,Organismal Injury and Abnormalities	Down syndrome	0.0472			HLA-DQA1	1
Cell-To-Cell Signaling and Interaction,Hematological System Development and Function,Immune Cell Trafficking,Inflammatory Response	Activation of natural killer cells	0.0475			IFNA6	1
Cellular Development,Cellular Growth and Proliferation,Hematological System Development and Function,Lymphoid Tissue Structure and Development	Proliferation of CD4+ T-lymphocytes	0.0475			CCL2	1
Connective Tissue Development and Function,Skeletal and Muscular System Development and Function,Tissue Morphology	Quantity of osteoclasts	0.0486			CCL2	1

## Sheet: MECFS Canonical Pathways
© 2000-2024 QIAGEN. All rights reserved.
Ingenuity Canonical Pathways	-log(p-value)	Ratio	z-score	Molecules
Macrophage Alternative Activation Signaling Pathway	6.9	0.0211	-2	HLA-DQA1,IGHG1,IGHG3,IGHG4
IL-12 Signaling and Production in Macrophages	6.59	0.0175	2	IFNA6,IGHG1,IGHG3,IGHG4
Primary Immunodeficiency Signaling	6.28	0.0492	#NUM!	IGHG1,IGHG3,IGHG4
Role of Macrophages, Fibroblasts and Endothelial Cells in Rheumatoid Arthritis	5.93	0.012	-2	CCL2,IGHG1,IGHG3,IGHG4
Neutrophil Extracellular Trap Signaling Pathway	5.61	0.01	-2	IFNA6,IGHG1,IGHG3,IGHG4
Interleukin-4 and Interleukin-13 signaling	5.5	0.0273	#NUM!	CCL2,IGHG1,IGHG4
Autoimmune Thyroid Disease Signaling	5.37	0.00871	#NUM!	HLA-DQA1,IGHG1,IGHG3,IGHG4
Allograft Rejection Signaling	5.27	0.0082	#NUM!	HLA-DQA1,IGHG1,IGHG3,IGHG4
B Cell Development	5.27	0.0082	#NUM!	HLA-DQA1,IGHG1,IGHG3,IGHG4
Complement cascade	5.24	0.0222	#NUM!	IGHG1,IGHG3,IGHG4
Fcgamma receptor (FCGR) dependent phagocytosis	5.04	0.0191	#NUM!	IGHG1,IGHG3,IGHG4
Dendritic Cell Maturation	4.93	0.00671	-2	HLA-DQA1,IGHG1,IGHG3,IGHG4
Activin Inhibin Signaling Pathway	4.66	0.0142	#NUM!	IGHG1,IGHG3,IGHG4
Systemic Lupus Erythematosus in B Cell Signaling Pathway	4.59	0.00553	#NUM!	IFNA6,IGHG1,IGHG3,IGHG4
Altered T Cell and B Cell Signaling in Rheumatoid Arthritis	4.15	0.00426	#NUM!	HLA-DQA1,IGHG1,IGHG3,IGHG4
Neuroinflammation Signaling Pathway	4.13	0.00946	#NUM!	CCL2,HLA-DQA1,IFNA6
Role of NFAT in Regulation of the Immune Response	3.99	0.00387	#NUM!	HLA-DQA1,IGHG1,IGHG3,IGHG4
Systemic Lupus Erythematosus Signaling	3.93	0.00375	#NUM!	IFNA6,IGHG1,IGHG3,IGHG4
Pathogen Induced Cytokine Storm Signaling Pathway	3.93	0.00809	#NUM!	CCL2,HLA-DQA1,IFNA6
Hematopoiesis from Pluripotent Stem Cells	3.69	0.00671	#NUM!	IGHG1,IGHG3,IGHG4
Role of Hypercytokinemia/hyperchemokinemia in the Pathogenesis of Influenza	3.59	0.0233	#NUM!	CCL2,IFNA6
IL-15 Signaling	3.48	0.0057	#NUM!	IGHG1,IGHG3,IGHG4
FcγRIIB Signaling in B Lymphocytes	3.47	0.00565	#NUM!	IGHG1,IGHG3,IGHG4
p70S6K Signaling	3.36	0.00518	#NUM!	IGHG1,IGHG3,IGHG4
Glucocorticoid Receptor Signaling	3.35	0.00515	#NUM!	CCL2,HLA-DQA1,IFNA6
PI3K Signaling in B Lymphocytes	3.33	0.00509	#NUM!	IGHG1,IGHG3,IGHG4
B Cell Receptor Signaling	3.24	0.00473	#NUM!	IGHG1,IGHG3,IGHG4
Phagosome Formation	3.12	0.00431	#NUM!	IGHG1,IGHG3,IGHG4
S100 Family Signaling Pathway	2.99	0.00389	#NUM!	IGHG1,IGHG3,IGHG4
Macrophage Classical Activation Signaling Pathway	2.91	0.0106	#NUM!	HLA-DQA1,IFNA6
NOD1/2 Signaling Pathway	2.91	0.0106	#NUM!	CCL2,IFNA6
Communication between Innate and Adaptive Immune Cells	2.75	0.00322	#NUM!	IGHG1,IGHG3,IGHG4
Phospholipase C Signaling	2.53	0.00268	#NUM!	IGHG1,IGHG3,IGHG4
Differential Regulation of Cytokine Production in Macrophages and T Helper Cells by IL-17A and IL-17F	2.29	0.0556	#NUM!	CCL2
Role of Lipids/Lipid Rafts in the Pathogenesis of Influenza	2.18	0.0435	#NUM!	IFNA6
Differential Regulation of Cytokine Production in Intestinal Epithelial Cells by IL-17A and IL-17F	2.18	0.0435	#NUM!	CCL2
ATF4 activates genes in response to endoplasmic reticulum stress	2.11	0.037	#NUM!	CCL2
Airway Inflammation in Asthma	2.02	0.0303	#NUM!	CCL2
T Cell Exhaustion Signaling Pathway	1.98	0.00353	#NUM!	HLA-DQA1,IFNA6
Antigen Presentation Pathway	1.95	0.0256	#NUM!	HLA-DQA1
Interleukin-10 signaling	1.89	0.0222	#NUM!	CCL2
Role of RIG1-like Receptors in Antiviral Innate Immunity	1.88	0.0217	#NUM!	IFNA6
Role of IL-17F in Allergic Inflammatory Airway Diseases	1.87	0.0213	#NUM!	CCL2
Role of Cytokines in Mediating Communication between Immune Cells	1.81	0.0185	#NUM!	IFNA6
CSDE1 Signaling Pathway	1.79	0.0179	#NUM!	CCL2
Role of IL-17A in Arthritis	1.79	0.0175	#NUM!	CCL2
MSP-RON Signaling Pathway	1.78	0.0172	#NUM!	CCL2
Retinoic acid Mediated Apoptosis Signaling	1.77	0.0167	#NUM!	IFNA6
Activation of IRF by Cytosolic Pattern Recognition Receptors	1.73	0.0154	#NUM!	IFNA6
Role of PI3K/AKT Signaling in the Pathogenesis of Influenza	1.72	0.0152	#NUM!	IFNA6
Interferon alpha/beta signaling	1.69	0.0141	#NUM!	IFNA6
TREM1 Signaling	1.66	0.013	#NUM!	CCL2
Costimulation by the CD28 family	1.65	0.0128	#NUM!	HLA-DQA1
Role of WNT/GSK-3β Signaling in the Pathogenesis of Influenza	1.65	0.0128	#NUM!	IFNA6
IL-7 Signaling Pathway	1.65	0.0128	#NUM!	IGHG1
DDX58/IFIH1-mediated induction of interferon-alpha/beta	1.65	0.0127	#NUM!	IFNA6
Role of MAPK Signaling in Inhibiting the Pathogenesis of Influenza	1.65	0.0127	#NUM!	CCL2
IL-17A Signaling in Fibroblasts	1.64	0.0125	#NUM!	CCL2
Chemokine Signaling	1.64	0.0123	#NUM!	CCL2
Role of MAPK Signaling in the Pathogenesis of Influenza	1.62	0.0119	#NUM!	CCL2
Factors involved in megakaryocyte development and platelet production	1.59	0.011	#NUM!	IFNA6
Interferon gamma signaling	1.57	0.0106	#NUM!	HLA-DQA1
PD-1, PD-L1 cancer immunotherapy pathway	1.52	0.00935	#NUM!	HLA-DQA1
ISGylation Signaling Pathway	1.51	0.00926	#NUM!	IFNA6
Airway Pathology in Chronic Obstructive Pulmonary Disease	1.47	0.00847	#NUM!	CCL2
MSP-RON Signaling in Macrophages Pathway	1.47	0.0084	#NUM!	HLA-DQA1
Renin-Angiotensin Signaling	1.46	0.00826	#NUM!	CCL2
Th1 Pathway	1.46	0.0082	#NUM!	HLA-DQA1
LXR/RXR Activation	1.46	0.00813	#NUM!	CCL2
TCR signaling	1.45	0.00794	#NUM!	HLA-DQA1
MHC class II antigen presentation	1.45	0.00794	#NUM!	HLA-DQA1
Atherosclerosis Signaling	1.42	0.00752	#NUM!	CCL2
Th2 Pathway	1.41	0.0073	#NUM!	HLA-DQA1
CGAS-STING Signaling Pathway	1.4	0.00714	#NUM!	CCL2
Role of Chondrocytes in Rheumatoid Arthritis Signaling Pathway	1.4	0.00709	#NUM!	CCL2
Apelin Endothelial Signaling Pathway	1.4	0.00709	#NUM!	CCL2
IL-10 Signaling	1.36	0.00649	#NUM!	HLA-DQA1
HMGB1 Signaling	1.33	0.00599	#NUM!	CCL2
Th1 and Th2 Activation Pathway	1.31	0.00581	#NUM!	HLA-DQA1
Tumor Microenvironment Pathway	1.3	0.00559	#NUM!	CCL2
IL-33 Signaling Pathway	1.28	0.00541	#NUM!	CCL2
IL-17 Signaling	1.28	0.00535	#NUM!	CCL2
Granulocyte Adhesion and Diapedesis	1.27	0.00529	#NUM!	CCL2
Hepatic Fibrosis / Hepatic Stellate Cell Activation	1.26	0.00515	#NUM!	CCL2
Coronavirus Pathogenesis Pathway	1.24	0.0049	#NUM!	CCL2
Agranulocyte Adhesion and Diapedesis	1.23	0.00476	#NUM!	CCL2
Cell surface interactions at the vascular wall	1.23	0.00474	#NUM!	CEACAM3
Multiple Sclerosis Signaling Pathway	1.21	0.0045	#NUM!	HLA-DQA1
Autism Signaling Pathway	1.07	0.00325	#NUM!	CCL2
Class A/1 (Rhodopsin-like receptors)	1.06	0.00315	#NUM!	CCL2
Cachexia Signaling Pathway	0.994	0.00272	#NUM!	CCL2
Hepatic Fibrosis Signaling Pathway	0.942	0.0024	#NUM!	CCL2
Graft-versus-Host Disease Signaling	0.914	0.00224	#NUM!	HLA-DQA1
Calcium-induced T Lymphocyte Apoptosis	0.902	0.00217	#NUM!	HLA-DQA1
T Helper Cell Differentiation	0.892	0.00212	#NUM!	HLA-DQA1
Neutrophil degranulation	0.888	0.0021	#NUM!	CEACAM3
OX40 Signaling Pathway	0.886	0.00209	#NUM!	HLA-DQA1
ICOS-ICOSL Signaling in T Helper Cells	0.862	0.00197	#NUM!	HLA-DQA1
Type I Diabetes Mellitus Signaling	0.86	0.00196	#NUM!	HLA-DQA1
NUR77 Signaling in T Lymphocytes	0.857	0.00195	#NUM!	HLA-DQA1
CD28 Signaling in T Helper Cells	0.854	0.00193	#NUM!	HLA-DQA1
PKCθ Signaling in T Lymphocytes	0.823	0.00179	#NUM!	HLA-DQA1
CDC42 Signaling	0.81	0.00174	#NUM!	HLA-DQA1
IL-4 Signaling	0.81	0.00173	#NUM!	HLA-DQA1
CTLA4 Signaling in Cytotoxic T Lymphocytes	0.789	0.00164	#NUM!	HLA-DQA1
T Cell Receptor Signaling	0.783	0.00162	#NUM!	HLA-DQA1
Systemic Lupus Erythematosus in T Cell Signaling Pathway	0.766	0.00156	#NUM!	HLA-DQA1

## Sheet: MECFS Causal Networks
© 2000-2024 QIAGEN. All rights reserved.
Master Regulator	Expr Log Ratio	Molecule Type	Participating regulators	Depth	Predicted Activation	Notes	Activation z-score	p-value of overlap	Network bias-corrected p-value	Target Molecules in Dataset	Causal network	Target-connected regulators
IL4		cytokine	IL4	1	Inhibited	biased	-2.236	2.16e-06	0.0001	CCL2,HLA-DQA1,IGHG1,IGHG3,IGHG4	5 (1)	1
SEMA4D	0.104	transmembrane receptor	SEMA4D	1		biased	0	2.79e-06	0.0001	CCL2,IGHG1	2 (1)	1
UBA3		enzyme	UBA3	1			-1.414	4.83e-06	0.0002	CCL2,IFNA6	2 (1)	1
picryl chloride		chemical toxicant	picryl chloride	1		biased	-1.414	5.64e-06	0.0004	HLA-DQA1,IGHG1	2 (1)	1
DOK3		other	DOK3,INPP5D,MAPK14,NFKB (complex)	2		biased	1	1.84e-05	0.0013	CCL2,HLA-DQA1,IFNA6,IGHG1	4 (4)	3
etoposide		chemical drug	etoposide	1		biased	-1.732	2.48e-05	0.0007	CCL2,HLA-DQA1,IFNA6	3 (1)	1
amino acid analogs		chemical - other	amino acid analogs,JNK (family),MAPK14,NFKB (complex),NFKB1	2		biased	-1	2.57e-05	0.0013	CCL2,HLA-DQA1,IFNA6,IGHG1	4 (5)	4
2'3'-cyclic guanosine monophosphate-adenosine monophosphate		chemical - endogenous mammalian	2'3'-cyclic guanosine monophosphate-adenosine monophosphate,IRF3,RELA,STAT1,STING1	2	Inhibited	biased	-2	2.74e-05	0.002	CCL2,HLA-DQA1,IFNA6,IGHG1	4 (5)	4
DAMP (family)		group	DAMP (family),NLRP3,TLR (family)	2		biased	-0.577	2.91e-05	0.0021	CCL2,HLA-DQA1,IFNA6	3 (3)	2
CD40LG	-0.164	cytokine	CD40LG	1		biased	-1.732	3.75e-05	0.0012	CCL2,IGHG1,IGHG3	3 (1)	1
ADGRE2		other	ADGRE2	1			0	3.89e-05	0.0025	CCL2,CEACAM3	2 (1)	1
PF-4878691		chemical drug	PF-4878691	1		biased	-1.414	4.34e-05	0.001	CCL2,IFNA6	2 (1)	1
TIGAR		enzyme	NFKB (complex),NFKBIA,RELA,TIGAR	2		biased	1	4.56e-05	0.0017	CCL2,HLA-DQA1,IFNA6,IGHG1	4 (4)	4
pevonedistat		chemical drug	pevonedistat	1			1.414	4.57e-05	0.0017	CCL2,IFNA6	2 (1)	1
MYD88		other	MYD88	1		biased	-1.732	4.59e-05	0.0033	CCL2,IFNA6,IGHG1	3 (1)	1
GPX4		enzyme	ERK1/2 (family),GPX4,LIPOXYGENASE (family),MAPK14,NFKB (complex),RELA	2		biased	1	5.66e-05	0.0029	CCL2,HLA-DQA1,IFNA6,IGHG1	4 (6)	5
IKB (family)		group	IKB (family),NFKB (complex),NFKB1,NFKBIA,RELA	2		biased	1	5.77e-05	0.003	CCL2,HLA-DQA1,IFNA6,IGHG1	4 (5)	5
IL21		cytokine	AKT (family),AKT1,ERK1/2 (family),IL21,JAK (family),JAK1,NFKB (complex),RELA,STAT1,STAT3,STAT4,SYK	2	Inhibited	biased	-2.236	5.86e-05	0.0018	CCL2,HLA-DQA1,IFNA6,IGHG1,IGHG3	5 (12)	12
ALB		transporter	ALB	1		biased	-1.414	6.11e-05	0.004	CCL2,IGHG1	2 (1)	1
TLR4		transmembrane receptor	TLR4	1		biased	-1.732	6.27e-05	0.0022	CCL2,HLA-DQA1,IFNA6	3 (1)	1
TLR8		transmembrane receptor	TLR8	1		biased	-1.414	6.38e-05	0.0021	CCL2,IFNA6	2 (1)	1
LTF		other	IKBKB,LTF,NFKB (complex),PTGS2,RELA	2		biased	-1	8.46e-05	0.0038	CCL2,HLA-DQA1,IFNA6,IGHG1	4 (5)	4
prostaglandin E2		chemical - endogenous mammalian	prostaglandin E2	1			0.577	8.6e-05	0.004	CCL2,HLA-DQA1,IGHG1	3 (1)	1
hydroperoxide		chemical toxicant	hydroperoxide,NFKB1,PTGS2	2		biased	-0.577	0.000106	0.0073	CCL2,HLA-DQA1,IGHG1	3 (3)	2
IFIH1		enzyme	IFIH1,IRF3,IRF7,MAVS,NFKB (complex),RELA,STAT1	2	Inhibited	biased	-2	0.000108	0.006	CCL2,HLA-DQA1,IFNA6,IGHG1	4 (7)	7
CXCL16		cytokine	CXCL16,NFKB (complex),NFKBIA,RELA	2		biased	0	0.000112	0.0048	CCL2,HLA-DQA1,IFNA6,IGHG1	4 (4)	4
CD200R1	-0.743	transmembrane receptor	CD200R1,INPP5D,JNK (family),NFKB (complex),P38 MAPK (family),STAT1	2	Activated	biased	2	0.000114	0.0073	CCL2,HLA-DQA1,IFNA6,IGHG1	4 (6)	5
TLR1	0.164	transmembrane receptor	IRF7,JNK (family),NFKB (complex),P38 MAPK (family),RELA,TLR1,TLR2,TRAF6	2		biased	-1	0.000128	0.0072	CCL2,HLA-DQA1,IFNA6,IGHG1	4 (8)	7
BGN		other	BGN,NFKB (complex),NFKBIA,RELA	2		biased	0	0.000129	0.0059	CCL2,HLA-DQA1,IFNA6,IGHG1	4 (4)	4
IL17RB		transmembrane receptor	ERK (family),IL17RB,IL25,JNK (family),MAPK14,NFKB (complex),NFKB1,STAT6	2		biased	-1	0.00014	0.0047	CCL2,HLA-DQA1,IFNA6,IGHG1	4 (8)	7
LINC02574		other	IRF3,LINC02574,STAT1	2		biased	-1.732	0.000152	0.0093	CCL2,HLA-DQA1,IFNA6	3 (3)	2
JAK1/2 (family)		group	JAK1/2 (family)	1		biased	-1.414	0.000153	0.002	CCL2,HLA-DQA1	2 (1)	1
fingolimod		chemical drug	fingolimod	1		biased	1.414	0.000171	0.0043	CCL2,HLA-DQA1	2 (1)	1
PLCG2	0.214	enzyme	PLCG2	1			1.414	0.000171	0.0025	CCL2,HLA-DQA1	2 (1)	1
TNFRSF18	-0.261	transmembrane receptor	NFKB (complex),NFKB1,NFKBIA,TNFRSF18	2		biased	0	0.00018	0.0066	CCL2,HLA-DQA1,IFNA6,IGHG1	4 (4)	4
LINC00624		other	IRF3,LINC00624,STAT1	2		biased	1.732	0.000186	0.011	CCL2,HLA-DQA1,IFNA6	3 (3)	2
TLR6		transmembrane receptor	ERK1/2 (family),IRAK1,IRF7,JNK (family),NFKB (complex),P38 MAPK (family),PRKCD,RELA,TLR2,TLR6,TRAF6	2		biased	-1	0.000205	0.0085	CCL2,HLA-DQA1,IFNA6,IGHG1	4 (11)	10
MALP-2s		chemical reagent	AKT (family),ERK1/2 (family),JNK (family),MALP-2s,MAPK14,NFKB (complex),NFKB1,P38 MAPK (family),RELA	2		biased	-1	0.000211	0.01	CCL2,HLA-DQA1,IFNA6,IGHG1	4 (9)	8
TNK1		kinase	IRF3,STAT1,TNK1	2		biased	-1.732	0.000214	0.014	CCL2,HLA-DQA1,IFNA6	3 (3)	2
OLR1		transmembrane receptor	MAPK14,NFKB (complex),NFKBIA,OLR1,RELA	2		biased	-1	0.000227	0.0079	CCL2,HLA-DQA1,IFNA6,IGHG1	4 (5)	5
ILRUN		other	ILRUN,IRF3,RELA	2		biased	1.732	0.000233	0.0139	CCL2,IFNA6,IGHG1	3 (3)	2
TNFRSF9	-0.302	transmembrane receptor	NFKB (complex),NFKB1,NFKB2,P38 MAPK (family),STAT3,TNFRSF9	2	Inhibited	biased	-2	0.000258	0.0097	CCL2,HLA-DQA1,IFNA6,IGHG1	4 (6)	5
Cdk12-IN-3		chemical - kinase inhibitor	Cdk12-IN-3	1		biased	1	0.000269	0.0211	CCL2	1 (1)	1
cardiolipin		chemical - endogenous mammalian	cardiolipin	1		biased	1	0.000269	0.0211	CCL2	1 (1)	1
ACKR1		G-protein coupled receptor	ACKR1	1		biased	-1	0.000269	0.0211	CCL2	1 (1)	1
repaglinide		chemical drug	repaglinide	1		biased	1	0.000269	0.0211	CCL2	1 (1)	1
tat-psi-delta-RACK		chemical reagent	tat-psi-delta-RACK	1		biased	1	0.000269	0.0211	CCL2	1 (1)	1
5-N-ethylcarboxamido adenosine		chemical reagent	5-N-ethylcarboxamido adenosine,NFKB (complex),RELA	2			1	0.000271	0.0085	CCL2,HLA-DQA1,IFNA6,IGHG1	4 (3)	3
GSTK1		enzyme	GSTK1,IRF3,RELA	2		biased	1.732	0.000271	0.0159	CCL2,IFNA6,IGHG1	3 (3)	2
daidzein		chemical drug	daidzein	1			0	0.000279	0.002	CCL2,HLA-DQA1	2 (1)	1
tosylphenylalanyl chloromethyl ketone		chemical - protease inhibitor	NFKB (complex),NFKB1,NFKBIA,RELA,tosylphenylalanyl chloromethyl ketone	2		biased	1	0.000283	0.0074	CCL2,HLA-DQA1,IFNA6,IGHG1	4 (5)	5
METTL3		enzyme	IRF3,METTL3,RELA,TAFAZZIN	2			0	0.000291	0.0102	CCL2,HLA-DQA1,IFNA6,IGHG1	4 (4)	4
methylprednisolone		chemical drug	methylprednisolone	1			1.732	0.000296	0.0067	IGHG1,IGHG3,IGHG4	3 (1)	1
SHIP (family)		group	INPP5D,NFKB (complex),SHIP (family)	2		biased	1.732	0.000296	0.0152	CCL2,IFNA6,IGHG1	3 (3)	2
SELENOK		other	IRF3,SELENOK,STAT1,STING1	2		biased	-1.732	0.000296	0.0153	CCL2,HLA-DQA1,IFNA6	3 (4)	3
VIP		other	VIP	1			1.414	0.000297	0.0136	CCL2,IGHG1	2 (1)	1
SAA (family)		group	NFKB (complex),NFKB1,RELA,SAA (family),TLR2	2		biased	-1	0.000304	0.012	CCL2,HLA-DQA1,IFNA6,IGHG1	4 (5)	5
Pam3-Cys		chemical toxicant	MAPK14,NFKB (complex),Pam3-Cys,RELA,TLR (family),TLR2	2		biased	-1	0.000311	0.0119	CCL2,HLA-DQA1,IFNA6,IGHG1	4 (6)	6
TH17 CYTOKINE (family)		group	IL17A,IL21,TH17 CYTOKINE (family)	2		biased	-1.732	0.000324	0.0145	CCL2,IGHG1,IGHG3	3 (3)	2
NFKB1, NFKB2:RELA		complex	NFKB1,NFKB1, NFKB2:RELA,NFKB2,RELA	2		biased	-1.732	0.000324	0.0142	CCL2,HLA-DQA1,IGHG1	3 (4)	3
TLR (family)		group	TLR (family)	1		biased	-1.414	0.000334	0.0065	CCL2,IFNA6	2 (1)	1
PLCG1	0.022	enzyme	NFKB (complex),NFKB1,NFKBIA,PLCG1,RELA	2			-1	0.000334	0.0079	CCL2,HLA-DQA1,IFNA6,IGHG1	4 (5)	5
MAVS		other	AP1 (complex),IFNB1,IKBKB,IRF3,JNK (family),JUN,MAVS,NFKB (complex),RELA,RIPK1,STAT1	2	Inhibited	biased	-2	0.000335	0.0132	CCL2,HLA-DQA1,IFNA6,IGHG1	4 (11)	11
CGAS		enzyme	CGAS,IRF3,STAT1,STING1	2		biased	-1.732	0.000336	0.0179	CCL2,HLA-DQA1,IFNA6	3 (4)	3
geranylgeranyl pyrophosphate		chemical - endogenous mammalian	geranylgeranyl pyrophosphate,NFKB (complex),RELA,STAT1	2			-1	0.000338	0.0122	CCL2,HLA-DQA1,IFNA6,IGHG1	4 (4)	4
JAK inhibitor I		chemical drug	ERK1/2 (family),GSK3B,JAK inhibitor I,JAK1,JAK2,NFKB (complex),STAT1,STAT3,STAT6	2	Activated	biased	2	0.000347	0.0095	CCL2,HLA-DQA1,IFNA6,IGHG1	4 (9)	8
HRG		other	HMGB1,HRG	2		biased	0	0.000347	0.0112	CCL2,HLA-DQA1	2 (2)	2
SB 216763		chemical drug	MAPK14,NFKB (complex),RELA,SB 216763	2	Activated		2	0.000375	0.0096	CCL2,HLA-DQA1,IFNA6,IGHG1	4 (4)	4
NFKB2	0.207	transcription regulator	NFKB (complex),NFKB1,NFKB2,RELB	2			0	0.00038	0.0102	CCL2,HLA-DQA1,IFNA6,IGHG1	4 (4)	4
COPS7A		other	COPS7A,NFKBIA,RELA	2			1.732	0.000389	0.015	CCL2,HLA-DQA1,IGHG1	3 (3)	2
RELB		transcription regulator	NFKB (complex),RELB	2		biased	-1.732	0.000396	0.0164	CCL2,IFNA6,IGHG1	3 (2)	2
5-N-ethylcarboxamido adenosine		chemical reagent	5-N-ethylcarboxamido adenosine	1			1.414	0.000401	0.0137	CCL2,HLA-DQA1	2 (1)	1
lactic acid		chemical - endogenous mammalian	lactic acid,NFKB (complex),NFKBIA,RELA	2			-1	0.000409	0.0103	CCL2,HLA-DQA1,IFNA6,IGHG1	4 (4)	4
15-A2-cyclopentenone isoprostane		chemical reagent	15-A2-cyclopentenone isoprostane,NFKB (complex),NFKB1	2		biased	1.732	0.000412	0.0228	CCL2,IFNA6,IGHG1	3 (3)	2
cyclopentenone		chemical reagent	cyclopentenone,NFKB (complex),NFKB1	2		biased	1.732	0.000418	0.0228	CCL2,IFNA6,IGHG1	3 (3)	2
tosyllysine chloromethyl ketone		chemical - protease inhibitor	NFKB1,PTGS2,RELA,tosyllysine chloromethyl ketone	2		biased	0.577	0.000422	0.0216	CCL2,HLA-DQA1,IGHG1	3 (4)	3
UNC13D		other	IRF3,RELA,STING1,UNC13D	2		biased	1.732	0.000428	0.0202	CCL2,IFNA6,IGHG1	3 (4)	3
salmonella minnesota R595 lipopolysaccharides		chemical - endogenous non-mammalian	salmonella minnesota R595 lipopolysaccharides	1		biased	-1.414	0.000429	0.0116	CCL2,HLA-DQA1	2 (1)	1
ADRM1		other	ADRM1,NFKB (complex),NOS2	2		biased	-1.732	0.00043	0.0209	CCL2,IFNA6,IGHG1	3 (3)	2
PSMB9	-0.164	peptidase	NFKB1,NFKB2,PSMB9,REL,RELA	2			0.577	0.000439	0.0159	CCL2,HLA-DQA1,IGHG1	3 (5)	4
NFKB-RELA (complex)		complex	NFKB-RELA (complex),NFKB1,NFKB2,RELA	2		biased	-1.732	0.000449	0.0173	CCL2,HLA-DQA1,IGHG1	3 (4)	4
NFAT (complex)		complex	IL5,NFAT (complex),NFAT5	2		biased	-1.732	0.000449	0.0186	CCL2,HLA-DQA1,IGHG1	3 (3)	3
RIGI		enzyme	IRF3,IRF7,MAVS,NFKB (complex),RELA,RIGI,STAT1	2	Inhibited	biased	-2	0.000456	0.0085	CCL2,HLA-DQA1,IFNA6,IGHG1	4 (7)	7
CD38	-0.225	enzyme	AKT (family),AKT1,CD38,ERK (family),NFKB (complex),SIRT1	2	Inhibited	biased	-2	0.000467	0.0164	CCL2,HLA-DQA1,IFNA6,IGHG1	4 (6)	6
PARP9		enzyme	IRF3,IRF7,PARP9,PI3K (complex),STAT1	2		biased	-1.732	0.000479	0.0224	CCL2,HLA-DQA1,IFNA6	3 (5)	5
RIPK2		kinase	ERK (family),JNK (family),MAPK14,NFKB (complex),NFKB (family),NFKB1-RELA (complex),P38 MAPK (family),PLCG1,RELA,RIPK2,STAT4,SYK	2		biased	-1	0.000493	0.0181	CCL2,HLA-DQA1,IFNA6,IGHG1	4 (12)	11
3-hydroxyanthranilic acid		chemical - endogenous mammalian	3-hydroxyanthranilic acid,NFKB (complex),NOS2	2		biased	0.577	0.000502	0.0253	CCL2,IFNA6,IGHG1	3 (3)	2
BIND:154049 (complex)		complex	BIND:154049 (complex),NFKB1,NFKBIA,RELA	2			-1.732	0.000531	0.0218	CCL2,HLA-DQA1,IGHG1	3 (4)	3
octanal		chemical - endogenous mammalian	octanal	1		biased	-1	0.000538	0.0222	CCL2	1 (1)	1
CRADD		other	CRADD	1		biased	1	0.000538	0.0211	CCL2	1 (1)	1
P144		biologic drug	P144	1		biased	1	0.000538	0.0211	CCL2	1 (1)	1
Z-WEHD-FMK		chemical - protease inhibitor	Z-WEHD-FMK	1		biased	1	0.000538	0.0211	CCL2	1 (1)	1
DGKH		kinase	DGKH	1		biased	-1	0.000538	0.0211	CCL2	1 (1)	1
BAY-u9773		chemical reagent	BAY-u9773	1		biased	1	0.000538	0.0211	CCL2	1 (1)	1
E-4031		chemical drug	E-4031	1		biased	1	0.000538	0.0211	CCL2	1 (1)	1
polyinosinic acid		chemical reagent	polyinosinic acid	1		biased	1	0.000538	0.0435	CCL2	1 (1)	1
IGK		other	IGK	1		biased	-1	0.000538	0.0211	CCL2	1 (1)	1
febuxostat		chemical drug	febuxostat	1		biased	1	0.000538	0.022	CCL2	1 (1)	1
dofetilide		chemical drug	dofetilide	1		biased	1	0.000538	0.0211	CCL2	1 (1)	1
trilostane		chemical drug	trilostane	1		biased	1	0.000538	0.0211	CCL2	1 (1)	1
SR4835		chemical drug	SR4835	1		biased	1	0.000538	0.0211	CCL2	1 (1)	1
ethylene glycol		chemical - endogenous mammalian	ethylene glycol,NFKB (complex),NOS2	2		biased	-0.577	0.000539	0.0278	CCL2,IFNA6,IGHG1	3 (3)	2
palmitoyl-Cys((RS)-2,3-di(palmitoyloxy)-propyl)-Ala-Gly-OH		chemical reagent	NFKB (complex),palmitoyl-Cys((RS)-2,3-di(palmitoyloxy)-propyl)-Ala-Gly-OH,TLR2	2		biased	-0.577	0.000553	0.0239	CCL2,HLA-DQA1,IFNA6	3 (3)	2
TYK2	0.106	kinase	JAK1,JAK2,NFKB (complex),P38 MAPK (family),PI3K (complex),STAT1,STAT3,STAT4,STAT6,TYK2	2	Inhibited	biased	-2	0.000557	0.0114	CCL2,HLA-DQA1,IFNA6,IGHG1	4 (10)	9
LYMPHOTOXIN (complex)		complex	LYMPHOTOXIN (complex),NFKB (complex),NFKB1	2		biased	-1.732	0.000587	0.0271	CCL2,IFNA6,IGHG1	3 (3)	3
NUMBL		other	NFKB1,NFKBIA,NUMBL,TRAF6	2			-0.577	0.00059	0.0221	CCL2,HLA-DQA1,IGHG1	3 (4)	3
tempo		chemical reagent	CFLAR,NFKB (complex),NFKB1,tempo	2			0.577	0.000592	0.0187	CCL2,IFNA6,IGHG1	3 (4)	4
cyanidin 3-O-glucoside		chemical - endogenous non-mammalian	cyanidin 3-O-glucoside,IRF3,NR1H (family),RELA	2		biased	1.732	0.000595	0.028	CCL2,IFNA6,IGHG1	3 (4)	3
PLK (family)		group	MAPKAPK2,PLK (family),PRDM1	2			0.577	0.0006	0.0229	CCL2,HLA-DQA1,IGHG1	3 (3)	2
FCGR2 (family)		group	FCGR2 (family),FCGR2A,INPP5D,NFKB (complex),PLCG1,SYK	2		biased	-0.577	0.00061	0.0171	CCL2,IFNA6,IGHG1	3 (6)	5
nitric oxide synthase inhibitor		chemical drug	NADPH OXIDASE (complex),NFKB (complex),nitric oxide synthase inhibitor,NOS (family),NOS2,PARP (family),PARP9	3			-1	0.000616	0.0118	CCL2,HLA-DQA1,IFNA6,IGHG1	4 (7)	4
ORMDL3		other	ATF6,NFKB (complex),NFKBIA,ORMDL3,REL,RELB	3			-1	0.000636	0.0149	CCL2,HLA-DQA1,IFNA6,IGHG1	4 (6)	4
TNFSF12		cytokine	NFKB (complex),NFKB1,RELA,STAT1,TNFSF12	2	Inhibited		-2	0.00065	0.0162	CCL2,HLA-DQA1,IFNA6,IGHG1	4 (5)	5
lactosylceramide		chemical - endogenous mammalian	ERK1/2 (family),IKB (family),lactosylceramide,NADPH OXIDASE (complex),NFKB (complex)	2		biased	-1.732	0.00065	0.0261	CCL2,HLA-DQA1,IFNA6	3 (5)	5
N-acetylmuramyl-L-alanyl-D-isoglutamine		chemical - endogenous non-mammalian	IRF3,N-acetylmuramyl-L-alanyl-D-isoglutamine,NFKB (complex),NFKBIA,RELA	2		biased	-1	0.000651	0.0201	CCL2,HLA-DQA1,IFNA6,IGHG1	4 (5)	5
LTB		cytokine	CHUK,LTB,NFKB (complex),NFKB1	2		biased	-1.732	0.000666	0.0335	CCL2,IFNA6,IGHG1	3 (4)	3
N-nitro-L-arginine methyl ester		chemical drug	MAPK14,N-nitro-L-arginine methyl ester,NFKB (complex),NOS2	2	Inhibited		-2	0.000674	0.016	CCL2,HLA-DQA1,IFNA6,IGHG1	4 (4)	4
TLR7	-0.38	transmembrane receptor	TLR7	1		biased	-1.414	0.00068	0.0152	CCL2,IFNA6	2 (1)	1
NPLOC4		other	NFKB2,NPLOC4	2		biased	-1.414	0.000698	0.0107	CCL2,HLA-DQA1	2 (2)	2
YARS1		enzyme	NFKB (complex),RELA,YARS1	2		biased	-1.732	0.000702	0.0304	CCL2,IFNA6,IGHG1	3 (3)	2
elocalcitol		chemical drug	elocalcitol,NFKB (complex),STAT1	2		biased	1.732	0.000702	0.0289	CCL2,HLA-DQA1,IFNA6	3 (3)	2
16:0 ceramide-1-phosphate		chemical - endogenous mammalian	16:0 ceramide-1-phosphate,NFKB (complex),RELA	2		biased	1.732	0.000702	0.0304	CCL2,IFNA6,IGHG1	3 (3)	2
ETV6-NTRK3		fusion gene/product	ETV6-NTRK3,NFKB (complex),STAT1	2		biased	-1.732	0.000702	0.0284	CCL2,HLA-DQA1,IFNA6	3 (3)	2
TGAL copolymer		biologic drug	NFKB (complex),STAT1,TGAL copolymer	2		biased	1.732	0.000704	0.0293	CCL2,HLA-DQA1,IFNA6	3 (3)	2
PNKD		other	NFKB (complex),PNKD,RELA	2		biased	-1.732	0.000707	0.0304	CCL2,IFNA6,IGHG1	3 (3)	2
NDUFB2		enzyme	IRF3,NDUFB2,RELA,STAT1	2		biased	-1.732	0.00071	0.0306	HLA-DQA1,IFNA6,IGHG1	3 (4)	3
TRIM8		enzyme	NFKB (complex),P38 MAPK (family),TICAM2,TRIM8	2		biased	-0.577	0.000713	0.0292	CCL2,IFNA6,IGHG1	3 (4)	3
2,3-diphosphoglycerate		chemical reagent	2,3-diphosphoglycerate,G6PD,NADPH OXIDASE (complex),NFKB (complex),NFKBIA,RELA	3		biased	1	0.000721	0.0144	CCL2,HLA-DQA1,IFNA6,IGHG1	4 (6)	4
EVP 4593		chemical reagent	EVP 4593,NFKB (complex),RELA	2		biased	1.732	0.000722	0.0308	CCL2,IFNA6,IGHG1	3 (3)	2
N-carbobenzyloxy-leucine-leucine-norvalinal		chemical - protease inhibitor	N-carbobenzyloxy-leucine-leucine-norvalinal,NFKB (complex),NFKBIA	2		biased	1.732	0.000724	0.0275	CCL2,HLA-DQA1,IFNA6	3 (3)	2
vitamin E		chemical drug	MAPK14,NFKB (complex),PTGS2,RELA,vitamin E	2		biased	1	0.000729	0.0249	CCL2,HLA-DQA1,IFNA6,IGHG1	4 (5)	5
bicyclol		chemical drug	bicyclol,NFKB (complex),RELA	2		biased	1.732	0.000736	0.0318	CCL2,IFNA6,IGHG1	3 (3)	2
STAT1	-0.031	transcription regulator	NFKB (complex),NOS2,STAT1	2			0	0.000742	0.0223	CCL2,HLA-DQA1,IFNA6,IGHG1	4 (3)	3
advanced glycation end-products		chemical - endogenous mammalian	advanced glycation end-products,NFKB (complex),RELA,SIRT1	2	Inhibited	biased	-2	0.000745	0.0237	CCL2,HLA-DQA1,IFNA6,IGHG1	4 (4)	4
FOXC1		transcription regulator	FOXC1,NFKB (complex),NFKB1	2		biased	-1.732	0.000748	0.035	CCL2,IFNA6,IGHG1	3 (3)	2
mir-15 (includes others)		microRNA	mir-15 (includes others),NFKB (complex),RELA	2			-0.577	0.000751	0.0275	CCL2,IFNA6,IGHG1	3 (3)	3
terbutaline		chemical drug	ADRB3,MAPK14,terbutaline	2			-0.577	0.000765	0.0176	CCL2,HLA-DQA1,IGHG1	3 (3)	3
Bay 11-7082		chemical - kinase inhibitor	Bay 11-7082,IRF3,NFKB (complex),NLRP3,RELA	2			1	0.000786	0.0189	CCL2,HLA-DQA1,IFNA6,IGHG1	4 (5)	5
triacylglycerol lipase		group	LIPG,LPL,NFKB (complex),RELA,STAT1,triacylglycerol lipase	3			0	0.000798	0.0178	CCL2,HLA-DQA1,IFNA6,IGHG1	4 (6)	4
poly dA-dT		chemical reagent	IRF3,JNK (family),P38 MAPK (family),poly dA-dT,STAT1	2		biased	-1.732	0.000802	0.0375	CCL2,HLA-DQA1,IFNA6	3 (5)	4
TIFA		other	NFKB (complex),NFKBIA,TIFA	2		biased	-0.577	0.000802	0.0264	CCL2,HLA-DQA1,IFNA6	3 (3)	3
lopinavir		chemical drug	lopinavir	1			1	0.000807	0.045	CCL2	1 (1)	1
HSPB3		other	HSPB3	1		biased	-1	0.000807	0.0421	CCL2	1 (1)	1
minodronate		chemical drug	minodronate	1		biased	1	0.000807	0.0421	CCL2	1 (1)	1
mercaptosteroid 6		chemical reagent	mercaptosteroid 6	1		biased	1	0.000807	0.0211	CCL2	1 (1)	1
GNLY	-0.25	other	GNLY	1		biased	-1	0.000807	0.0415	CCL2	1 (1)	1
CD72	-0.204	transmembrane receptor	CD72	1			-1	0.000807	0.0211	CCL2	1 (1)	1
astemizole		chemical drug	astemizole	1		biased	1	0.000807	0.0211	CCL2	1 (1)	1
procysteine		chemical drug	procysteine	1			1	0.000807	0.0211	CCL2	1 (1)	1
VP3.15		chemical reagent	VP3.15	1		biased	1	0.000807	0.0415	CCL2	1 (1)	1
chlorophyllin		chemical drug	chlorophyllin	1			1	0.000807	0.0421	CCL2	1 (1)	1
PKC delta V1-1 peptide 8-17		chemical - kinase inhibitor	PKC delta V1-1 peptide 8-17	1			-1	0.000807	0.0434	CCL2	1 (1)	1
AZD4573		chemical drug	AZD4573	1		biased	1	0.000807	0.0211	CCL2	1 (1)	1
titanium		chemical reagent	titanium	1		biased	-1	0.000807	0.0436	CCL2	1 (1)	1
HSPB6		other	HSPB6	1		biased	-1	0.000807	0.0421	CCL2	1 (1)	1
mercaptosteroid 4		chemical reagent	mercaptosteroid 4	1		biased	1	0.000807	0.0211	CCL2	1 (1)	1
LIPOXYGENASE (family)		group	LIPOXYGENASE (family)	1		biased	-1	0.000807	0.0223	CCL2	1 (1)	1
PNPT1		enzyme	NFKB (complex),PNPT1,RELA	2		biased	-1.732	0.000826	0.033	CCL2,IFNA6,IGHG1	3 (3)	2
CD209		other	CD209,NFKB (complex),RELA	2		biased	-1.732	0.000833	0.0324	CCL2,IFNA6,IGHG1	3 (3)	2
NFAT5	0.084	transcription regulator	NFAT5	1		biased	-1.414	0.000862	0.0213	CCL2,HLA-DQA1	2 (1)	1
IL21		cytokine	IL21	1		biased	-1.414	0.000903	0.0206	IGHG1,IGHG3	2 (1)	1
RIPK1		kinase	IRF3,IRF7,MAPK14,MAVS,NFKB (complex),NFKB1,RELA,RIPK1	2		biased	-1	0.000913	0.0269	CCL2,HLA-DQA1,IFNA6,IGHG1	4 (8)	8
RNASE2		enzyme	NFKB (complex),RNASE2,TLR2	2		biased	-0.577	0.00092	0.0372	CCL2,HLA-DQA1,IFNA6	3 (3)	3
phenylbutazone		chemical drug	CHUK,NFKB (complex),phenylbutazone,PTGS2	2		biased	0.577	0.000927	0.0427	CCL2,HLA-DQA1,IFNA6	3 (4)	3
DMRT1		transcription regulator	DMRT1,RET	2		biased	-1.414	0.000934	0.0062	CCL2,HLA-DQA1	2 (2)	2
DHX15		enzyme	DHX15,ERK1/2 (family),IRF3,P38 MAPK (family),RELA	2		biased	-1.732	0.000941	0.0369	CCL2,IFNA6,IGHG1	3 (5)	4
PLAA		other	NFKB (complex),NFKB1,PLAA,RELA	2		biased	-1.732	0.000954	0.0411	CCL2,IFNA6,IGHG1	3 (4)	3
GDC-0917		chemical drug	BIRC2,GDC-0917,NFKB (complex),NFKBIA,RELA,XIAP	3			1	0.000959	0.0111	CCL2,HLA-DQA1,IFNA6,IGHG1	4 (6)	4
GDC-0152		chemical drug	BIRC2,GDC-0152,NFKB (complex),NFKBIA,RELA,XIAP	3			1	0.000959	0.0111	CCL2,HLA-DQA1,IFNA6,IGHG1	4 (6)	4
ASTX660		chemical drug	ASTX660,BIRC2,NFKB (complex),NFKBIA,RELA,XIAP	3			1	0.000961	0.0111	CCL2,HLA-DQA1,IFNA6,IGHG1	4 (6)	4
miR-155-5p (miRNAs w/seed UAAUGCU)		mature microRNA	AKT (family),INPP5D,miR-155-5p (miRNAs w/seed UAAUGCU),SOCS1,STAT1	2			-1.732	0.000975	0.034	CCL2,HLA-DQA1,IGHG1	3 (5)	4
IL27		cytokine	IL27	1		biased	-1.414	0.000998	0.027	CCL2,HLA-DQA1	2 (1)	1
CD27	-0.46	transmembrane receptor	CD27,JNK (family),NFKB (complex),NFKB1,TP53	2	Inhibited		-2	0.001	0.0278	CCL2,HLA-DQA1,IFNA6,IGHG1	4 (5)	4
XRCC6		enzyme	IRF3,RELA,TP53,XRCC6	2	Inhibited		-2	0.001	0.0341	CCL2,HLA-DQA1,IFNA6,IGHG1	4 (4)	3
TLR2	0.237	transmembrane receptor	TLR2	1		biased	0	0.00101	0.0366	CCL2,HLA-DQA1	2 (1)	1
propionyl-L-carnitine		chemical - endogenous mammalian	NOS2,NOS3,propionyl-L-carnitine	2			0	0.00101	0.0398	CCL2,IGHG1	2 (3)	2
SIN3A:AcK685,Y705,STAT3 dimer:PRDM1 gene		complex	PRDM1,SIN3A:AcK685,Y705,STAT3 dimer:PRDM1 gene,STAT3	2			-0.577	0.00102	0.032	CCL2,HLA-DQA1,IGHG1	3 (3)	2
IRF3		transcription regulator	IRF3	1		biased	-1.414	0.00104	0.0285	CCL2,IFNA6	2 (1)	1
TNIP1		other	NFKB (complex),RELA,TNIP1	2		biased	1.732	0.00105	0.0373	CCL2,IFNA6,IGHG1	3 (3)	2
vapreotide		biologic drug	NFKB (complex),NOS1,PPP2CA,PTPASE (family),STAT6,vapreotide	3	Activated		2	0.00105	0.0102	CCL2,HLA-DQA1,IFNA6,IGHG1	4 (6)	4
UFD1		peptidase	NFKB2,UFD1	2		biased	-1.414	0.00106	0.0184	CCL2,HLA-DQA1	2 (2)	2
TNFRSF17	-0.712	transmembrane receptor	JNK (family),NFKB (complex),P38 MAPK (family),TNFRSF17,TNFSF13	2		biased	-0.577	0.00107	0.0404	CCL2,IFNA6,IGHG1	3 (5)	4
IMMUNOGLOBULIN LAMBDA LIGHT CHAIN (family)		group	IMMUNOGLOBULIN LAMBDA LIGHT CHAIN (family),NFKB (complex),NFKBIA	2		biased	-0.577	0.00107	0.0404	CCL2,HLA-DQA1,IFNA6	3 (3)	3
vapreotide		biologic drug	vapreotide	1			1	0.00108	0.0436	CCL2	1 (1)	1
ZXDC		transcription regulator	ZXDC	1		biased	-1	0.00108	0.0228	CCL2	1 (1)	1
UFD1		peptidase	UFD1	1		biased	-1	0.00108	0.0429	CCL2	1 (1)	1
chitinase		group	chitinase	1		biased	-1	0.00108	0.0425	CCL2	1 (1)	1
NPLOC4		other	NPLOC4	1		biased	-1	0.00108	0.0429	CCL2	1 (1)	1
CHIA		enzyme	CHIA	1		biased	-1	0.00108	0.0211	CCL2	1 (1)	1
[Lys15,Arg16,Leu27]VIP(1-7)GRF(8-27)		chemical reagent	[Lys15,Arg16,Leu27]VIP(1-7)GRF(8-27)	1		biased	1	0.00108	0.0211	CCL2	1 (1)	1
G PROTEIN I (complex)		complex	G PROTEIN I (complex)	1		biased	-1	0.00108	0.0233	CCL2	1 (1)	1
TAPI		chemical - protease inhibitor	TAPI	1		biased	-1	0.00108	0.0239	CCL2	1 (1)	1
TJP1		other	TJP1	1		biased	-1	0.00108	0.0211	CCL2	1 (1)	1
clobenpropit		chemical reagent	clobenpropit	1		biased	1	0.00108	0.0226	CCL2	1 (1)	1
verlukast		chemical drug	verlukast	1		biased	1	0.00108	0.0211	CCL2	1 (1)	1
diethylcarbamazine		chemical drug	diethylcarbamazine	1		biased	1	0.00108	0.0211	CCL2	1 (1)	1
UBB		enzyme	UBB	1		biased	1	0.00108	0.0222	CCL2	1 (1)	1
AC083837.1		other	AC083837.1	1		biased	-1	0.00108	0.043	CCL2	1 (1)	1
TRIM13		enzyme	NFKB (complex),SOCS1,STAT1,TRIM13	2		biased	-1.732	0.00112	0.0438	CCL2,HLA-DQA1,IFNA6	3 (4)	3
hydroxylamine		chemical - endogenous non-mammalian	CBS/LOC102724560,hydroxylamine,LPL,MAPK14,NFKB (complex),PLD1,RELA,STAT1	3		biased	0	0.00112	0.0321	CCL2,HLA-DQA1,IFNA6,IGHG1	4 (8)	5
mir-21 (includes others)		microRNA	mir-21 (includes others),NFKB (complex),STAT1	2			0	0.00114	0.0277	CCL2,HLA-DQA1,IFNA6,IGHG1	4 (3)	3
RNF34		enzyme	NFKB (complex),NFKB1,RELA,RNF34,TP53	2	Inhibited		-2	0.00114	0.0309	CCL2,HLA-DQA1,IFNA6,IGHG1	4 (5)	4
BIRC3		enzyme	BIRC3,NFKB (complex),NFKBIA	2		biased	-1.732	0.00114	0.0243	CCL2,HLA-DQA1,IFNA6	3 (3)	3
SMAD7		transcription regulator	NFKB (complex),NFKB1,NFKBIA,RELA,SMAD7	2			1	0.00115	0.0288	CCL2,HLA-DQA1,IFNA6,IGHG1	4 (5)	5
AMH		growth factor	AMH,NFKB (complex),STAT1	2		biased	-1.732	0.00116	0.0397	CCL2,HLA-DQA1,IFNA6	3 (3)	2
Hg2+		chemical - endogenous non-mammalian	Hg2+,NFKB (complex),RELA	2		biased	1.732	0.00116	0.0446	CCL2,IFNA6,IGHG1	3 (3)	2
GCA		other	GCA,NFKB (complex),P38 MAPK (family),RELA	2		biased	-1.732	0.00118	0.048	CCL2,IFNA6,IGHG1	3 (4)	3
RORA	0.436	ligand-dependent nuclear receptor	NFKB (complex),RELA,RORA	2		biased	1.732	0.0012	0.0468	CCL2,IFNA6,IGHG1	3 (3)	2
NOS3		enzyme	NFKB (complex),NOS2,NOS3,STAT1	2		biased	0	0.00121	0.0228	CCL2,HLA-DQA1,IFNA6,IGHG1	4 (4)	4
quercetin-3,4'-dimethyl ether		chemical reagent	ERK1/2 (family),P38 MAPK (family),quercetin-3,4'-dimethyl ether,RELA,STAT1	2		biased	-1.732	0.00123	0.0433	CCL2,HLA-DQA1,IGHG1	3 (5)	4
ARG2		enzyme	ARG2,NOS2,PLC (family)	2			-1.414	0.00123	0.0427	CCL2,IGHG1	2 (3)	2
oxadiazon		chemical toxicant	ACOX1,CAT,oxadiazon	2			0	0.00124	0.0316	CCL2,HLA-DQA1	2 (3)	2
F9		peptidase	F10,F3,F7,F9,MAPK14,NFKB (complex),RELA,STAT1	3			0	0.00125	0.0242	CCL2,HLA-DQA1,IFNA6,IGHG1	4 (8)	6
RBPJ		transcription regulator	RBPJ	1			-1.414	0.00126	0.0272	CCL2,HLA-DQA1	2 (1)	1
NPPB		other	aldosterone,NFKB (complex),NPPB,NPR1,PTGS2,RELA	3		biased	1	0.00126	0.0301	CCL2,HLA-DQA1,IFNA6,IGHG1	4 (6)	4
PTGS2	-0.308	enzyme	PTGS2	1			0	0.00128	0.0368	CCL2,HLA-DQA1	2 (1)	1
CD3E	-0.163	transmembrane receptor	AKT (family),AKT1,AP1 (complex),CD3E,ERK (family),ERK1/2 (family),FASLG,JNK (family),MAP2K1,MAPK14,NFAT (family),NFKB (complex),PLCG1,PLG,STAT6,SYK	2		biased	-1	0.00128	0.0198	CCL2,HLA-DQA1,IFNA6,IGHG1	4 (16)	15
IFNA8		cytokine	IFNA8,NFKB (complex),STAT1,STAT4	2		biased	-1.732	0.00128	0.043	CCL2,HLA-DQA1,IFNA6	3 (4)	3
MAPK14	-0.081	kinase	MAPK14	1		biased	0	0.00129	0.0359	CCL2,HLA-DQA1	2 (1)	1
betahistine		chemical drug	betahistine,HRH3,JNK (family)	2		biased	1.414	0.0013	0.0481	CCL2,IGHG1	2 (3)	2
STAT5B	0.026	transcription regulator	AKT1,EGFR,NFKB (complex),PI3K (complex),PPARG,RELA,STAT1,STAT5B	2	Activated		2	0.00131	0.0193	CCL2,HLA-DQA1,IFNA6,IGHG1	4 (8)	7
ACE2		peptidase	ACE2,NFKB (complex),NFKBIA,RELA	2		biased	0	0.00133	0.0314	CCL2,HLA-DQA1,IFNA6,IGHG1	4 (4)	4
URMC-099		chemical reagent	URMC-099	1		biased	1	0.00134	0.0211	CCL2	1 (1)	1
KMT2C		transcription regulator	KMT2C	1		biased	-1	0.00134	0.022	CCL2	1 (1)	1
L-homocysteine		chemical - endogenous mammalian	L-homocysteine	1		biased	-1	0.00134	0.0459	CCL2	1 (1)	1
USP15	0.245	peptidase	USP15	1		biased	1	0.00134	0.0403	CCL2	1 (1)	1
SPHK (family)		group	SPHK (family)	1		biased	-1	0.00134	0.0211	CCL2	1 (1)	1
SMC3	-0.037	enzyme	SMC3	1		biased	-1	0.00134	0.0059	HLA-DQA1	1 (1)	1
allosamidin		chemical reagent	allosamidin	1			-1	0.00134	0.0211	CCL2	1 (1)	1
CALCRL		G-protein coupled receptor	CALCRL	1		biased	1	0.00134	0.0221	CCL2	1 (1)	1
HLA-DQB1	-3.003	other	HLA-DQB1	1		biased	-1	0.00134	0.0027	HLA-DQA1	1 (1)	1
FLLL-32		chemical reagent	FLLL-32	1		biased	1	0.00134	0.0242	CCL2	1 (1)	1
sepiapterin		chemical - endogenous mammalian	NOS2,NOS3,sepiapterin	2			0	0.00134	0.0455	CCL2,IGHG1	2 (3)	2
N-arachidonoyl-dopamine		chemical - endogenous mammalian	AP1 (complex),JNK (family),N-arachidonoyl-dopamine,NFAT (complex),NFKB (complex),RELA	2		biased	1.732	0.00138	0.0468	CCL2,IFNA6,IGHG1	3 (6)	5
BV6		chemical reagent	BV6,NFKB (complex),NFKBIA	2		biased	0.577	0.00138	0.0406	CCL2,HLA-DQA1,IFNA6	3 (3)	3
Gm45924		other	Gm45924,NFKB (complex),NFKBIA,RELA	2		biased	-0.577	0.0014	0.0482	HLA-DQA1,IFNA6,IGHG1	3 (4)	3
IL17F		cytokine	IL17F,NFKBIA,RELA	2		biased	-0.577	0.0014	0.0471	CCL2,HLA-DQA1,IGHG1	3 (3)	3
SFTPA1		transporter	ERK1/2 (family),NFKB (complex),SFTPA1,STAT1	2		biased	1.732	0.0014	0.0469	CCL2,HLA-DQA1,IFNA6	3 (4)	3
NIK (family)		group	CHUK,DNM1L,IKBKB,NFKB (complex),NFKB2,NIK (family)	2		biased	-1.732	0.0014	0.0425	CCL2,HLA-DQA1,IFNA6	3 (6)	5
TRAPPC9		other	NFKB (complex),NFKBIA,RELA,TRAPPC9	2		biased	-0.577	0.00141	0.0482	HLA-DQA1,IFNA6,IGHG1	3 (4)	3
TNFRSF25		transmembrane receptor	NFKB (complex),NFKB1,TNFRSF25	2		biased	-0.577	0.00143	0.0492	CCL2,IFNA6,IGHG1	3 (3)	3
HSPH1		other	HSPH1,NFKB (complex),NFKBIA,RELA	2		biased	-0.577	0.00143	0.0486	HLA-DQA1,IFNA6,IGHG1	3 (4)	3
SRT1720		chemical drug	AMPK (complex),NOS3,RELA,SIRT1,SRT1720	2		biased	1.732	0.00144	0.0475	CCL2,HLA-DQA1,IGHG1	3 (5)	4
CAMK4		kinase	CAMK4,NFKB (complex),NFKBIA,RELA	2		biased	-1	0.00146	0.0168	CCL2,HLA-DQA1,IFNA6,IGHG1	4 (4)	4
puromycin aminonucleoside		chemical reagent	ERK1/2 (family),NFKB (complex),NFKB1,puromycin aminonucleoside,SRC	2		biased	-1.732	0.00151	0.0453	CCL2,IFNA6,IGHG1	3 (5)	4
lacto-N-fucopentaose III		chemical - endogenous mammalian	ERK (family),lacto-N-fucopentaose III	2		biased	-1.414	0.00152	0.0389	CCL2,IGHG1	2 (2)	2
SLC52A1		transporter	NFKB (complex),NFKB1,RELA,SLC52A1,TP53	2	Inhibited		-2	0.00152	0.037	CCL2,HLA-DQA1,IFNA6,IGHG1	4 (5)	4
TLR3		transmembrane receptor	TLR3	1		biased	-1.414	0.00153	0.0328	CCL2,IFNA6	2 (1)	1
n-3 fatty acids		chemical drug	n-3 fatty acids,NFKB (complex),RELA	2			0.577	0.00154	0.0431	CCL2,IFNA6,IGHG1	3 (3)	3
CDK5RAP3		other	CDK5RAP3,NFKB (complex),NFKB (family),RELA,TP53	2	Activated		2	0.00154	0.0375	CCL2,HLA-DQA1,IFNA6,IGHG1	4 (5)	4
aphidicolin		chemical toxicant	aphidicolin,NFKB (complex),STAT1,TERT	2		biased	-1.732	0.00156	0.0478	CCL2,HLA-DQA1,IFNA6	3 (4)	3
cariprazine		chemical drug	cariprazine,DRD2,HTR2B,NFKB (complex),NFKBIA,NOS2	3			1	0.00159	0.0246	CCL2,HLA-DQA1,IFNA6,IGHG1	4 (6)	4
NAE1		enzyme	NAE1,NFKB1	2		biased	0	0.0016	0.0463	CCL2,IGHG1	2 (2)	2
GZMA	-0.528	peptidase	GZMA	1		biased	-1	0.00161	0.0442	CCL2	1 (1)	1
SPON2		other	SPON2	1		biased	-1	0.00161	0.0211	CCL2	1 (1)	1
DGK (family)		group	DGK (family)	1			1	0.00161	0.0219	CCL2	1 (1)	1
conduritol epoxide		chemical reagent	conduritol epoxide	1		biased	-1	0.00161	0.0431	CCL2	1 (1)	1
GW2580		chemical drug	GW2580	1		biased	1	0.00161	0.0211	CCL2	1 (1)	1
SHP099		chemical reagent	SHP099	1		biased	1	0.00161	0.0419	CCL2	1 (1)	1
SLAMF7		other	SLAMF7	1		biased	1	0.00161	0.0225	CCL2	1 (1)	1
CAMP-GEF (family)		group	CAMP-GEF (family)	1		biased	-1	0.00161	0.0247	CCL2	1 (1)	1
CV 3988		chemical reagent	CV 3988	1			1	0.00161	0.0421	CCL2	1 (1)	1
Hrg		other	Hrg	1		biased	1	0.00161	0.0211	CCL2	1 (1)	1
saturated fatty acid		chemical - other	saturated fatty acid	1		biased	-1	0.00161	0.0216	CCL2	1 (1)	1
COMMD3		other	COMMD3,CXCR4,NFKB1	2		biased	0	0.00161	0.0404	CCL2,IGHG1	2 (3)	2
quinolinic acid		chemical - endogenous mammalian	AKT (family),GSK3B,NFKB (complex),NFKB1,quinolinic acid	2		biased	-1.732	0.00161	0.0455	CCL2,IFNA6,IGHG1	3 (5)	4
CpG ODN 2395		chemical reagent	CHUK,CpG ODN 2395,ERK1/2 (family),IKBKB,NFKB1,TLR9	2		biased	-1.732	0.00162	0.0458	CCL2,IFNA6,IGHG1	3 (6)	5
cilostazol		chemical drug	cilostazol,NFKB (complex),RELA,SIRT1	2	Activated		2	0.00164	0.0176	CCL2,HLA-DQA1,IFNA6,IGHG1	4 (4)	4
NFKB2-RELB (complex)		complex	NFKB2,NFKB2-RELB (complex),RELB	2		biased	-1.414	0.00168	0.0175	HLA-DQA1,IGHG1	2 (3)	2
prednisolone		chemical drug	prednisolone	1		biased	1.414	0.00186	0.0303	CCL2,IGHG1	2 (1)	1
amphotericin B		chemical drug	amphotericin B	1		biased	-1	0.00188	0.0211	CCL2	1 (1)	1
blinatumomab		biologic drug	blinatumomab	1		biased	-1	0.00188	0.0212	CCL2	1 (1)	1
alloxan		chemical reagent	alloxan	1		biased	-1	0.00188	0.0445	CCL2	1 (1)	1
diphenyliodonium		chemical reagent	diphenyliodonium	1		biased	1	0.00188	0.0264	CCL2	1 (1)	1
lacto-N-fucopentaose III		chemical - endogenous mammalian	lacto-N-fucopentaose III	1		biased	-1	0.00188	0.0248	IGHG1	1 (1)	1
anacardic acid		chemical - endogenous non-mammalian	AKT (family),anacardic acid,CDKN1A,EP300,ERK (family),JNK (family),KAT2B,NFKB (complex),P38 MAPK (family),RELA,SRC (family),TP53	2	Activated		2	0.00194	0.0414	CCL2,HLA-DQA1,IFNA6,IGHG1	4 (12)	11
opipramol		chemical drug	DRD2,HTR2B,NFKB (complex),NFKBIA,NOS2,opipramol,SIGMAR1	3			0	0.00194	0.0368	CCL2,HLA-DQA1,IFNA6,IGHG1	4 (7)	4
SNCA		enzyme	SNCA	1			-1.414	0.00196	0.0205	CCL2,HLA-DQA1	2 (1)	1
quinacrine		chemical drug	CDKN1A,ERK1/2 (family),NFKB (complex),NFKB1,PLA2G4A,quinacrine,RELA,TP53	2	Activated		2	0.00197	0.035	CCL2,HLA-DQA1,IFNA6,IGHG1	4 (8)	7
WNT4		cytokine	NFKB (complex),NFKBIA,RELA,WNT4	2			0.577	0.00204	0.0337	HLA-DQA1,IFNA6,IGHG1	3 (4)	3
DPYD		enzyme	capecitabine,DPYD,MAP2K1,POR,tegafur	3		biased	1.414	0.00204	0.029	CCL2,HLA-DQA1	2 (5)	2
BCL6	0.467	transcription regulator	BCL6,NFKB (complex),STAT6,TP53	2			1	0.00205	0.048	CCL2,HLA-DQA1,IFNA6,IGHG1	4 (4)	4
noscapine		chemical drug	NFKB (complex),NFKBIA,noscapine,RELA	2		biased	0.577	0.00212	0.0466	HLA-DQA1,IFNA6,IGHG1	3 (4)	3
alprazolam		chemical drug	alprazolam	1			1	0.00215	0.0241	CCL2	1 (1)	1
huperzine A		chemical drug	huperzine A	1			1	0.00215	0.0242	CCL2	1 (1)	1
PRTN3		peptidase	PRTN3	1		biased	1	0.00215	0.0222	CCL2	1 (1)	1
IFN GAMMA (complex)		complex	HOXA10,IFN GAMMA (complex),IFNG,NFKB (complex),NOS2,STAT1	2		biased	-1	0.00216	0.0262	CCL2,HLA-DQA1,IFNA6,IGHG1	4 (6)	6
CD40	-0.106	transmembrane receptor	CD40	1		biased	-1.414	0.00219	0.0395	CCL2,IGHG1	2 (1)	1
CCAR2		peptidase	CCAR2,NFKB2,RELB	2			1.414	0.00221	0.0237	HLA-DQA1,IGHG1	2 (3)	2
BLK	-0.015	kinase	BLK,NFKB (complex),NFKBIA,RELA	2		biased	-0.577	0.00232	0.0497	HLA-DQA1,IFNA6,IGHG1	3 (4)	3
PRDM1	0.2	transcription regulator	PRDM1	1			0	0.00234	0.0258	HLA-DQA1,IGHG1	2 (1)	1
blonanserin		chemical drug	blonanserin,DRD2,HTR2B,NFKB (complex),NFKBIA,NOS2	3			0	0.0024	0.038	CCL2,HLA-DQA1,IFNA6,IGHG1	4 (6)	4
MSH2		enzyme	MSH2	1		biased	-1	0.00242	0.0012	IGHG1	1 (1)	1
RFXAP		transcription regulator	RFXAP	1		biased	-1	0.00242	0.0056	HLA-DQA1	1 (1)	1
1-((2-chlorophenyl)diphenylmethyl)-1H-pyrazole		chemical reagent	1-((2-chlorophenyl)diphenylmethyl)-1H-pyrazole	1		biased	1	0.00242	0.0224	CCL2	1 (1)	1
adapalene		chemical drug	adapalene	1		biased	1	0.00242	0.0417	CCL2	1 (1)	1
TIGAR		enzyme	TIGAR	1			1	0.00242	0.0264	CCL2	1 (1)	1
ganetespib		chemical drug	ganetespib	1		biased	1	0.00242	0.0234	HLA-DQA1	1 (1)	1
mir-873 (includes others)		microRNA	mir-873 (includes others)	1			-1	0.00242	0.0454	CCL2	1 (1)	1
dobesilic acid		chemical drug	dobesilic acid	1		biased	1	0.00242	0.0222	CCL2	1 (1)	1
IL5		cytokine	IL5	1		biased	-1.414	0.00245	0.0407	CCL2,IGHG1	2 (1)	1
NCAM1		other	EGFR,NCAM1,NFKB (complex),NFKB1	2			-1.732	0.00247	0.0491	CCL2,IFNA6,IGHG1	3 (4)	3
MIB2		transcription regulator	MIB2,NFKB (complex),NFKB1,NFKBIA	2			-0.577	0.00252	0.0416	HLA-DQA1,IFNA6,IGHG1	3 (4)	3
suramin		chemical drug	NFKB (complex),RELA,SIRT1,suramin	2			1	0.00253	0.0253	CCL2,HLA-DQA1,IFNA6,IGHG1	4 (4)	4
RAD52		other	OGG1,PARP (family),PARP9,RAD52,RELA	3			-0.577	0.00262	0.0398	CCL2,HLA-DQA1,IGHG1	3 (5)	3
CLEC14A		other	CLEC14A	1		biased	1	0.00269	0.0474	CCL2	1 (1)	1
prolinedithiocarbamate		chemical reagent	prolinedithiocarbamate	1		biased	1	0.00269	0.0403	CCL2	1 (1)	1
B4GALT6		enzyme	B4GALT6	1		biased	-1	0.00269	0.0415	CCL2	1 (1)	1
FRS3		other	FRS3	1		biased	-1	0.00269	0.0241	CCL2	1 (1)	1
CDKN2C	0.124	transcription regulator	CDKN2C	1		biased	1	0.00269	0.0247	CCL2	1 (1)	1
TAC1		other	NFKB (complex),NFKB1,NFKBIA,RELA,TAC1	2		biased	-1	0.0028	0.048	CCL2,HLA-DQA1,IFNA6,IGHG1	4 (5)	5
SERPINC1		enzyme	NFKB (complex),NFKBIA,NOS2,SERPINC1	2			-0.577	0.00286	0.0412	HLA-DQA1,IFNA6,IGHG1	3 (4)	3
TNFRSF10D		transmembrane receptor	NFKB (complex),NFKBIA,RELA,TNFRSF10D	2			-1.732	0.00295	0.0212	HLA-DQA1,IFNA6,IGHG1	3 (4)	3
terbutaline		chemical drug	terbutaline	1		biased	-1	0.00296	0.0083	IGHG1	1 (1)	1
putrescine		chemical - endogenous mammalian	putrescine	1		biased	-1	0.00296	0.0468	CCL2	1 (1)	1
TNFSF8		cytokine	TNFSF8	1		biased	1	0.00296	0.0292	IGHG3	1 (1)	1
JAK (family)		group	JAK (family),NFKB (complex),STAT1,STAT6	2	Inhibited	biased	-2	0.00298	0.0375	CCL2,HLA-DQA1,IFNA6,IGHG1	4 (4)	4
baicalin		chemical - endogenous non-mammalian	baicalin,NFKB (complex),NOS2,SIRT1	2			0.577	0.00301	0.0498	HLA-DQA1,IFNA6,IGHG1	3 (4)	3
chlorprothixene		chemical drug	chlorprothixene,DRD2,HTR2B,NFKB (complex),NFKBIA,NOS2	3			0	0.00303	0.0473	CCL2,HLA-DQA1,IFNA6,IGHG1	4 (6)	4
abscisic acid		chemical - endogenous non-mammalian	abscisic acid	1			1	0.00322	0.0418	CCL2	1 (1)	1
CP-55940		chemical reagent	CP-55940	1		biased	-1	0.00322	0.0256	CCL2	1 (1)	1
IGF2BP2		translation regulator	IGF2BP2	1		biased	-1	0.00322	0.0233	CCL2	1 (1)	1
OVOL1		transcription regulator	OVOL1	1			1	0.00322	0.0084	HLA-DQA1	1 (1)	1
poly-L-lysine		chemical reagent	poly-L-lysine	1		biased	-1	0.00322	0.0443	CCL2	1 (1)	1
MBP		other	MBP	1		biased	-1	0.00349	0.0493	CCL2	1 (1)	1
LETMD1		other	LETMD1	1		biased	1	0.00349	0.0457	CCL2	1 (1)	1
U46619		chemical reagent	U46619	1		biased	-1	0.00349	0.0241	CCL2	1 (1)	1
topotecan		chemical drug	topotecan	1		biased	0	0.00373	0.0377	CCL2,HLA-DQA1	2 (1)	1
N-Ac-Leu-Leu-norleucinal		chemical - protease inhibitor	N-Ac-Leu-Leu-norleucinal,NFKB (complex),RELA,TP53	2			0	0.00375	0.0306	CCL2,HLA-DQA1,IFNA6,IGHG1	4 (4)	4
CALC (family)		group	CALC (family)	1		biased	-1	0.00376	0.0264	CCL2	1 (1)	1
PLC (family)		group	PLC (family)	1		biased	-1	0.00376	0.0434	CCL2	1 (1)	1
TNFRSF12A		transmembrane receptor	TNFRSF12A	1		biased	-1	0.00376	0.044	CCL2	1 (1)	1
BV6		chemical reagent	BV6	1			1	0.00376	0.0415	CCL2	1 (1)	1
POLDIP2		other	POLDIP2	1			-1	0.00376	0.0257	CCL2	1 (1)	1
spermine		chemical - endogenous mammalian	spermine	1			-1	0.00403	0.0257	CCL2	1 (1)	1
S-nitroso-N-acetyl-DL-penicillamine		chemical reagent	NFKB (complex),NOS2,S-nitroso-N-acetyl-DL-penicillamine,TP53	2	Activated		2	0.00405	0.046	CCL2,HLA-DQA1,IFNA6,IGHG1	4 (4)	4
BIRC2		enzyme	BIRC2	1			-1	0.0043	0.0466	CCL2	1 (1)	1
GCR/GLUCOCORTICOID (complex)		complex	GCR/GLUCOCORTICOID (complex)	1			1	0.0043	0.0492	CCL2	1 (1)	1
UCN2		other	UCN2	1			-1	0.0043	0.0258	CCL2	1 (1)	1
DIRAS3		enzyme	DIRAS3	1		biased	-1	0.0043	0.0097	HLA-DQA1	1 (1)	1
midostaurin		chemical drug	midostaurin	1		biased	1	0.0043	0.0477	CCL2	1 (1)	1
oxysterol		chemical - endogenous mammalian	oxysterol	1		biased	-1	0.00456	0.0469	CCL2	1 (1)	1
DNM1L	0.137	enzyme	DNM1L	1			-1	0.00483	0.047	CCL2	1 (1)	1
IL21R	-0.186	transmembrane receptor	IL21R	1		biased	-1	0.0051	0.0275	IGHG1	1 (1)	1
PLA2G4A		enzyme	PLA2G4A	1		biased	-1	0.00537	0.0481	CCL2	1 (1)	1
W7		chemical reagent	W7	1		biased	1	0.0059	0.0448	CCL2	1 (1)	1
TERF2IP		other	TERF2IP	1		biased	-1	0.00617	0.0487	CCL2	1 (1)	1
PARP9		enzyme	PARP9	1		biased	-1	0.00617	0.0323	HLA-DQA1	1 (1)	1
CCL3		cytokine	CCL3	1		biased	-1	0.00617	0.0237	CCL2	1 (1)	1
EED226		chemical reagent	EED226	1		biased	1	0.00617	0.0308	CCL2	1 (1)	1
DMRT1		transcription regulator	DMRT1	1			-1	0.00751	0.0074	HLA-DQA1	1 (1)	1
2,4-dinitrophenol-ovalbumin conjugate		chemical reagent	2,4-dinitrophenol-ovalbumin conjugate	1		biased	-1	0.00778	0.0111	IGHG1	1 (1)	1
mir-132 (includes others)		microRNA	mir-132 (includes others)	1			-1	0.00884	0.0358	CCL2	1 (1)	1
TNFSF13		cytokine	TNFSF13	1		biased	-1	0.00965	0.0352	IGHG1	1 (1)	1
RXRG		ligand-dependent nuclear receptor	RXRG	1		biased	-1	0.0115	0.0343	HLA-DQA1	1 (1)	1
ZNF217		transcription regulator	ZNF217	1		biased	1	0.0128	0.0345	CCL2	1 (1)	1

## Sheet: MECFS Upstream Regulators
© 2000-2024 QIAGEN. All rights reserved.
Upstream Regulator	Expr Log Ratio	Molecule Type	Predicted Activation State	Activation z-score	Flags	p-value of overlap	Target Molecules in Dataset	Mechanistic Network
CD40	-0.106	transmembrane receptor				8.22e-07	CCL2,IGHG1,IGHG3,IGHG4
CD40LG	-0.164	cytokine				1.95e-06	CCL2,HLA-DQA1,IGHG1,IGHG3
SEMA4D	0.104	transmembrane receptor				2.79e-06	CCL2,IGHG1
picryl chloride		chemical toxicant				5.64e-06	HLA-DQA1,IGHG1
IL4		cytokine	Inhibited	-2.161	bias	6.1e-06	CCL2,HLA-DQA1,IGHG1,IGHG3,IGHG4
UBA3		enzyme				7.43e-06	CCL2,IFNA6
ADGRE2		other				4.11e-05	CCL2,CEACAM3
PF-4878691		chemical drug				4.34e-05	CCL2,IFNA6
etoposide		chemical drug				5.03e-05	CCL2,HLA-DQA1,IFNA6
pevonedistat		chemical drug				5.06e-05	CCL2,IFNA6
TLR8		transmembrane receptor				6.67e-05	CCL2,IFNA6
MYD88		other				7.64e-05	CCL2,IFNA6,IGHG1
BIRC5		other				9.83e-05	HLA-DQA1,IGHG1
ALB		transporter				0.000109	CCL2,IGHG1
prostaglandin E2		chemical - endogenous mammalian				0.00014	CCL2,HLA-DQA1,IGHG1
TLR4		transmembrane receptor				0.000147	CCL2,HLA-DQA1,IFNA6
JAK1/2 (family)		group				0.000153	CCL2,HLA-DQA1
STK40		kinase				0.000175	CCL2,HLA-DQA1
PLCG2	0.214	enzyme				0.000209	CCL2,HLA-DQA1
C3		peptidase				0.000224	CCL2,IGHG1
fingolimod		chemical drug				0.000224	CCL2,HLA-DQA1
IL25		cytokine				0.000262	CCL2,HLA-DQA1
Cdk12-IN-3		chemical - kinase inhibitor				0.000269	CCL2
tat-psi-delta-RACK		chemical reagent				0.000269	CCL2
repaglinide		chemical drug				0.000269	CCL2
cardiolipin		chemical - endogenous mammalian				0.000269	CCL2
daidzein		chemical drug				0.000297	CCL2,HLA-DQA1
VIP		other				0.00036	CCL2,IGHG1
5-N-ethylcarboxamido adenosine		chemical reagent				0.000408	CCL2,HLA-DQA1
TLR (family)		group				0.000422	CCL2,IFNA6
salmonella minnesota R595 lipopolysaccharides		chemical - endogenous non-mammalian				0.000444	CCL2,HLA-DQA1
methylprednisolone		chemical drug				0.00049	IGHG1,IGHG3,IGHG4
NFKB (complex)		complex				0.000534	CCL2,IFNA6,IGHG3
SR4835		chemical drug				0.000538	CCL2
febuxostat		chemical drug				0.000538	CCL2
HLA/B27 (complex)		complex				0.000538	HLA-DQA1
IGK		other				0.000538	CCL2
CRADD		other				0.000538	CCL2
FXYD5		ion channel				0.000538	CCL2
P144		biologic drug				0.000538	CCL2
E-4031		chemical drug				0.000538	CCL2
dofetilide		chemical drug				0.000538	CCL2
BAY-u9773		chemical reagent				0.000538	CCL2
octanal		chemical - endogenous mammalian				0.000538	CCL2
wax ester		chemical - endogenous mammalian				0.000538	CCL2
Z-WEHD-FMK		chemical - protease inhibitor				0.000538	CCL2
polyinosinic acid		chemical reagent				0.000538	CCL2
trilostane		chemical drug				0.000538	CCL2
TNFSF13B		cytokine				0.000671	CCL2,HLA-DQA1
lopinavir		chemical drug				0.000807	CCL2
LIPOXYGENASE (family)		group				0.000807	CCL2
UVRAG		other				0.000807	CCL2
ALX1		transcription regulator				0.000807	IFNA6
DGKH		kinase				0.000807	CCL2
GNLY	-0.25	other				0.000807	CCL2
PKC delta V1-1 peptide 8-17		chemical - kinase inhibitor				0.000807	CCL2
HSPB3		other				0.000807	CCL2
CD72	-0.204	transmembrane receptor				0.000807	CCL2
mercaptosteroid 4		chemical reagent				0.000807	CCL2
mercaptosteroid 6		chemical reagent				0.000807	CCL2
astemizole		chemical drug				0.000807	CCL2
minodronate		chemical drug				0.000807	CCL2
AZD4573		chemical drug				0.000807	CCL2
VP3.15		chemical reagent				0.000807	CCL2
fluticasone propionate		chemical drug				0.000903	CCL2,HLA-DQA1
NFAT5	0.084	transcription regulator				0.000955	CCL2,HLA-DQA1
IL21		cytokine				0.000988	IGHG1,IGHG3
colfosceril palmitate		chemical - endogenous mammalian				0.00108	CCL2
chitinase		group				0.00108	CCL2
CHIA		enzyme				0.00108	CCL2
ZXDC		transcription regulator				0.00108	CCL2
LHX5		transcription regulator				0.00108	IFNA6
HOXC5		transcription regulator				0.00108	IFNA6
UFD1		peptidase				0.00108	CCL2
NPLOC4		other				0.00108	CCL2
HSPB6		other				0.00108	CCL2
ALX4		transcription regulator				0.00108	IFNA6
ZSCAN4		transcription regulator				0.00108	IFNA6
diethylcarbamazine		chemical drug				0.00108	CCL2
verlukast		chemical drug				0.00108	CCL2
clobenpropit		chemical reagent				0.00108	CCL2
mycophenolate mofetil		chemical drug				0.00108	CCL2
chlorophyllin		chemical drug				0.00108	CCL2
AC083837.1		other				0.00108	CCL2
vapreotide		biologic drug				0.00108	CCL2
TAPI		chemical - protease inhibitor				0.00108	CCL2
titanium		chemical reagent				0.00108	CCL2
procysteine		chemical drug				0.00108	CCL2
NOS2		enzyme				0.0011	CCL2,IGHG1
IL27		cytokine				0.00118	CCL2,HLA-DQA1
TLR2	0.237	transmembrane receptor				0.00123	CCL2,HLA-DQA1
[Lys15,Arg16,Leu27]VIP(1-7)GRF(8-27)		chemical reagent				0.00134	CCL2
1-16:0 lysophosphatidylcholine		chemical - endogenous mammalian				0.00134	CCL2
MRS 2578		chemical reagent				0.00134	CCL2
UBB		enzyme				0.00134	CCL2
TJP1		other				0.00134	CCL2
URMC-099		chemical reagent				0.00134	CCL2
FLLL-32		chemical reagent				0.00134	CCL2
G PROTEIN I (complex)		complex				0.00134	CCL2
L-homocysteine		chemical - endogenous mammalian				0.00134	CCL2
allosamidin		chemical reagent				0.00134	CCL2
IRF3		transcription regulator				0.00138	CCL2,IFNA6
TLR7	-0.38	transmembrane receptor				0.00144	CCL2,IFNA6
MAPK14	-0.081	kinase				0.00149	CCL2,HLA-DQA1
conduritol epoxide		chemical reagent				0.00161	CCL2
1-palmitoyl-2-glutaroyl-sn-glycero-3-phosphorylcholine		chemical reagent				0.00161	CCL2
GW2580		chemical drug				0.00161	CCL2
Iberiotoxin		chemical reagent				0.00161	CCL2
DGK (family)		group				0.00161	CCL2
USP15	0.245	peptidase				0.00161	CCL2
KCNK2		ion channel				0.00161	CCL2
SPON2		other				0.00161	CCL2
SLAMF7		other				0.00161	CCL2
KMT2C		transcription regulator				0.00161	CCL2
NEFL		other				0.00161	CCL2
HSPB2		other				0.00161	CCL2
GZMA	-0.528	peptidase				0.00161	CCL2
CALCRL		G-protein coupled receptor				0.00161	CCL2
Hrg		other				0.00161	CCL2
CDX-3379		biologic drug				0.00161	CCL2
SHP099		chemical reagent				0.00161	CCL2
CV 3988		chemical reagent				0.00161	CCL2
PTGS2	-0.308	enzyme				0.00168	CCL2,HLA-DQA1
REL		transcription regulator				0.00183	CCL2,IGHG1
alloxan		chemical reagent				0.00188	CCL2
SPHK (family)		group				0.00188	CCL2
CAMP-GEF (family)		group				0.00188	CCL2
blinatumomab		biologic drug				0.00188	CCL2
DNASE1		enzyme				0.00188	CCL2
SERPINA4		other				0.00188	CCL2
NKRF		transcription regulator				0.00188	CCL2
15-E2-isoketal modified phosphatidylethanolamine		chemical reagent				0.00188	CCL2
IMMUNOGLOBULIN LAMBDA LIGHT CHAIN (family)		group				0.00188	CCL2
diphenyliodonium		chemical reagent				0.00188	CCL2
sanguinarine		chemical - endogenous non-mammalian				0.00188	CCL2
prednisolone		chemical drug				0.00189	CCL2,IGHG1
RBPJ		transcription regulator				0.00191	CCL2,HLA-DQA1
N-CADHERIN (family)		group				0.00215	CCL2
fingolimod phosphate		chemical - endogenous mammalian				0.00215	CCL2
tamatinib		chemical drug				0.00215	CCL2
ARX		transcription regulator				0.00215	IFNA6
HESX1		transcription regulator				0.00215	IFNA6
PBX2		transcription regulator				0.00215	CCL2
AGI-1067		chemical drug				0.00215	CCL2
huperzine A		chemical drug				0.00215	CCL2
theaflavin		chemical - endogenous non-mammalian				0.00215	CCL2
lacto-N-fucopentaose III		chemical - endogenous mammalian				0.00215	IGHG1
TLR3		transmembrane receptor				0.00224	CCL2,IFNA6
sphingosylphosphocholine		chemical - endogenous mammalian				0.00242	CCL2
R 59022		chemical drug				0.00242	CCL2
BCG vaccine		biologic drug				0.00242	CCL2
FBF1		other				0.00242	CCL2
ARL3		enzyme				0.00242	CCL2
mir-873 (includes others)		microRNA				0.00242	CCL2
PRTN3		peptidase				0.00242	CCL2
RFXAP		transcription regulator				0.00242	HLA-DQA1
dobesilic acid		chemical drug				0.00242	CCL2
IL4I1		enzyme				0.00242	CCL2
MSH2		enzyme				0.00242	IGHG1
TIGAR		enzyme				0.00242	CCL2
HA900		chemical reagent				0.00242	CCL2
ivermectin		chemical drug				0.00242	CCL2
PD 168393		chemical drug				0.00242	CCL2
adapalene		chemical drug				0.00242	CCL2
BQ 123		biologic drug				0.00242	CCL2
I-BOP		chemical reagent				0.00242	CCL2
saturated fatty acid		chemical - other				0.00242	CCL2
IL5		cytokine				0.00252	CCL2,IGHG1
PRDM1	0.2	transcription regulator				0.00261	HLA-DQA1,IGHG1
GPR84		G-protein coupled receptor				0.00269	CCL2
CLEC14A		other				0.00269	CCL2
B4GALT6		enzyme				0.00269	CCL2
FRS3		other				0.00269	CCL2
dinaciclib		chemical drug				0.00269	CCL2
secukinumab		biologic drug				0.00269	CCL2
LGALS8		other				0.00269	CCL2
HLA-DQB1	-3.003	other				0.00269	HLA-DQA1
NFKBIE	0.182	transcription regulator				0.00269	CCL2
IKK-2 inhibitor VIII		chemical drug				0.00269	CCL2
alprazolam		chemical drug				0.00269	CCL2
poly(U)RNA		chemical reagent				0.00269	CCL2
prolinedithiocarbamate		chemical reagent				0.00269	CCL2
CAY10585		chemical reagent				0.00296	CCL2
ARL13B		other				0.00296	CCL2
SFRP5		transmembrane receptor				0.00296	CCL2
TNFSF8		cytokine				0.00296	IGHG3
ATP7A	-0.015	transporter				0.00296	CCL2
ELF2		transcription regulator				0.00296	CCL2
tempo		chemical reagent				0.00296	CCL2
SMAD4	0.079	transcription regulator				0.00298	CCL2,IFNA6
NFKB1	-0.041	transcription regulator				0.00306	CCL2,IGHG1
beraprost		chemical drug				0.00322	CCL2
naringin		chemical - endogenous non-mammalian				0.00322	CCL2
OVOL1		transcription regulator				0.00322	HLA-DQA1
MTORC2 (complex)		complex				0.00322	CCL2
ganetespib		chemical drug				0.00322	HLA-DQA1
CXCL16		cytokine				0.00322	CCL2
DGKA	-0.021	kinase				0.00322	CCL2
doxazosin		chemical drug				0.00322	CCL2
clorgyline		chemical drug				0.00322	CCL2
SR 144528		chemical reagent				0.00322	CCL2
orlistat		chemical drug				0.00322	CCL2
1-((2-chlorophenyl)diphenylmethyl)-1H-pyrazole		chemical reagent				0.00322	CCL2
terbutaline		chemical drug				0.00322	IGHG1
putrescine		chemical - endogenous mammalian				0.00322	CCL2
mimosine		chemical drug				0.00322	HLA-DQA1
TAFAZZIN		enzyme				0.00336	CCL2,HLA-DQA1
PGLYRP2		transmembrane receptor				0.00349	CCL2
CCL21		cytokine				0.00349	CCL2
LETMD1		other				0.00349	CCL2
HOXA1		transcription regulator				0.00349	IFNA6
HPSE		enzyme				0.00349	CCL2
brusatol		chemical reagent				0.00349	CCL2
abscisic acid		chemical - endogenous non-mammalian				0.00349	CCL2
L-lactic acid		chemical - endogenous mammalian				0.00349	CCL2
poly-L-lysine		chemical reagent				0.00349	CCL2
[D-Ala2,N-Me-Phe4,Gly5-ol]-Enkephalin		chemical reagent				0.00349	CCL2
bempedoic acid		chemical drug				0.00349	CCL2
gamma-linolenic acid		chemical - endogenous mammalian				0.00349	CCL2
U46619		chemical reagent				0.00376	CCL2
PDGFR (family)		group				0.00376	CCL2
RAC (family)		group				0.00376	CCL2
Ptprd		phosphatase				0.00376	CCL2
IGF2BP2		translation regulator				0.00376	CCL2
F10		peptidase				0.00376	CCL2
LCOR		transcription regulator				0.00376	IFNA6
FOXH1		transcription regulator				0.00376	IFNA6
dehydroxymethylepoxyquinomicin		chemical reagent				0.00376	CCL2
topotecan		chemical drug				0.00385	CCL2,HLA-DQA1
mir-21 (includes others)		microRNA				0.00387	CCL2,IGHG1
amphotericin B		chemical drug				0.00403	CCL2
TIFA		other				0.00403	CCL2
BV6		chemical reagent				0.00403	CCL2
AIMP1		cytokine				0.00403	CCL2
SMC3	-0.037	enzyme				0.00403	HLA-DQA1
NEDD8		enzyme				0.00403	CCL2
POLDIP2		other				0.00403	CCL2
ginkgolide B		chemical drug				0.00403	CCL2
chlorogenic acid		chemical drug				0.00403	CCL2
spermine		chemical - endogenous mammalian				0.00403	CCL2
CALC (family)		group				0.00403	CCL2
C1Q (complex)		complex				0.0043	CCL2
GCR/GLUCOCORTICOID (complex)		complex				0.0043	CCL2
CTSG		peptidase				0.0043	CCL2
TNFRSF25		transmembrane receptor				0.0043	CCL2
DIRAS3		enzyme				0.0043	HLA-DQA1
OCLN		other				0.0043	CCL2
CDKN2C	0.124	transcription regulator				0.0043	CCL2
CR2	0.082	transmembrane receptor				0.0043	IGHG1
IL2RB		transmembrane receptor				0.0043	CCL2
PRDX2		enzyme				0.0043	CCL2
glyburide		chemical drug				0.0043	CCL2
caffeic acid		chemical drug				0.0043	CCL2
KDM1A		enzyme				0.00432	CCL2,HLA-DQA1
leukotriene C4		chemical - endogenous mammalian				0.00456	CCL2
UCN2		other				0.00456	CCL2
IL17F DIMER (complex)		complex				0.00456	CCL2
IL19		cytokine				0.00456	CCL2
premarin		chemical drug				0.00456	CCL2
D609		chemical reagent				0.00456	CCL2
midostaurin		chemical drug				0.00456	CCL2
oxysterol		chemical - endogenous mammalian				0.00456	CCL2
PLC (family)		group				0.00483	CCL2
FNIP1		other				0.00483	CCL2
ZDHHC7		enzyme				0.00483	CCL2
CSDE1		enzyme				0.00483	CCL2
DNM1L	0.137	enzyme				0.00483	CCL2
TNFRSF12A		transmembrane receptor				0.00483	CCL2
iloprost		chemical drug				0.00483	CCL2
NX-13		chemical drug				0.0051	CCL2
tocilizumab		biologic drug				0.0051	CCL2
ANGIOTENSIN II RECEPTOR TYPE 1 (family)		group				0.0051	CCL2
ponesimod		chemical drug				0.0051	CCL2
OGG1		enzyme				0.0051	CCL2
BIRC2		enzyme				0.0051	CCL2
CTSK		peptidase				0.0051	CCL2
PS-1145		chemical drug				0.0051	CCL2
genistein		chemical drug				0.00512	CCL2,HLA-DQA1
SOX14		transcription regulator				0.00537	CCL2
PLCG1	0.022	enzyme				0.00537	CCL2
PLA2G4A		enzyme				0.00537	CCL2
bis(4-hydroxyphenyl)sulfone		chemical reagent				0.00537	CCL2
ZRANB1		peptidase				0.00537	IFNA6
HRG		other				0.00537	HLA-DQA1
ACTN4		transcription regulator				0.00537	CCL2
prazosin		chemical drug				0.00537	CCL2
STAT1	-0.031	transcription regulator				0.00561	CCL2,HLA-DQA1
FIBRINOGEN (complex)		complex				0.00564	CCL2
GPR39		G-protein coupled receptor				0.00564	CCL2
LYMPHOTOXIN (complex)		complex				0.00564	CCL2
NAE1		enzyme				0.00564	CCL2
COLLAGEN TYPE IV (complex)		complex				0.00564	CCL2
GNAI3		enzyme				0.00564	CCL2
ACKR1		G-protein coupled receptor				0.00564	CCL2
RNASE1		enzyme				0.00564	CCL2
ADORA3		G-protein coupled receptor				0.00564	CCL2
edaravone		chemical drug				0.00564	CCL2
PD 153035		chemical drug				0.00564	CCL2
27-hydroxycholesterol		chemical - endogenous mammalian				0.00564	CCL2
lactosylceramide		chemical - endogenous mammalian				0.0059	HLA-DQA1
COL1A1		other				0.0059	CCL2
ADRB3		G-protein coupled receptor				0.0059	CCL2
CCL4		cytokine				0.0059	CCL2
JTE-013		chemical reagent				0.0059	CCL2
W7		chemical reagent				0.0059	CCL2
pirinixic acid		chemical toxicant				0.00604	CCL2,HLA-DQA1
zidovudine		chemical drug				0.00617	CCL2
NADPH OXIDASE (complex)		complex				0.00617	CCL2
IL17A DIMER (complex)		complex				0.00617	CCL2
PDE4 (family)		group				0.00617	CCL2
TNFRSF18	-0.261	transmembrane receptor				0.00617	CCL2
EPHX2		enzyme				0.00617	CCL2
MBP		other				0.00617	CCL2
SFTPD		other				0.00617	CCL2
IL21R	-0.186	transmembrane receptor				0.00617	IGHG1
TERF2IP		other				0.00617	CCL2
FPR2		G-protein coupled receptor				0.00617	CCL2
PARP9		enzyme				0.00617	HLA-DQA1
P2RX7		ion channel				0.00617	CCL2
fatostatin		chemical reagent				0.00617	CCL2
silicon dioxide		chemical drug				0.00617	CCL2
ilomastat		chemical drug				0.00617	CCL2
EED226		chemical reagent				0.00617	CCL2
NFKBIA	0.148	transcription regulator				0.00623	CCL2,HLA-DQA1
IKB (family)		group				0.00644	CCL2
vasoactive intestinal peptide		biologic drug				0.00644	CCL2
ELK4		transcription regulator				0.00644	CCL2
PTAFR	-0.295	G-protein coupled receptor				0.00644	CCL2
ethidium		chemical drug				0.00644	CCL2
Ni2+		chemical reagent				0.00644	CCL2
BIRC3		enzyme				0.00671	CCL2
TASL		enzyme				0.00671	CCL2
CCL3		cytokine				0.00671	CCL2
TPCA-1		chemical drug				0.00671	CCL2
S-(2,3-bispalmitoyloxypropyl)-cysteine-GDPKHPKSF		chemical reagent				0.00671	CCL2
SNCA		enzyme				0.00673	CCL2,HLA-DQA1
STAT6		transcription regulator				0.00684	CCL2,IGHG1
IFNG	-0.903	cytokine				0.00691	CCL2,HLA-DQA1,IGHG1
IL17R (complex)		complex				0.00697	CCL2
SIS3		chemical reagent				0.00697	CCL2
IL31		other				0.00697	CCL2
PALMD		other				0.00697	CCL2
CCN3		growth factor				0.00697	CCL2
ZNF768		other				0.00697	CCL2
hemocyanin		biologic drug				0.00697	IGHG1
dipyridamole		chemical drug				0.00697	CCL2
1-palmitoyl-2-arachidonyl-sn-glycero-3-phosphorylcholine		chemical - endogenous mammalian				0.00724	CCL2
NFAT (complex)		complex				0.00724	CCL2
CBS/LOC102724560		enzyme				0.00724	CCL2
FABP3		transporter				0.00724	CCL2
TF		transporter				0.00724	CCL2
TICAM2		other				0.00724	IGHG1
LIPG		enzyme				0.00724	CCL2
salvin		chemical toxicant				0.00724	CCL2
chrysin		chemical - endogenous non-mammalian				0.00724	CCL2
diallyl trisulfide		chemical - endogenous non-mammalian				0.00724	CCL2
UTP		chemical - endogenous mammalian				0.00751	CCL2
2-(4-acetoxyphenyl)-2-chloro-N-methylethylamine		chemical reagent				0.00751	CCL2
COLLAGEN TYPE I (family)		group				0.00751	CCL2
ZIC1		transcription regulator				0.00751	CCL2
PKNOX1		transcription regulator				0.00751	CCL2
ACE		peptidase				0.00751	CCL2
RARRES2		transmembrane receptor				0.00751	CCL2
geranylgeranyl pyrophosphate		chemical - endogenous mammalian				0.00751	CCL2
RELA	-0.069	transcription regulator				0.00754	CCL2,IGHG1
erismodegib		chemical drug				0.00778	CCL2
TRADD		other				0.00778	CCL2
EPOR		transmembrane receptor				0.00778	IGHG1
hydrochloric acid		chemical - endogenous mammalian				0.00778	CCL2
hemozoin		chemical - endogenous non-mammalian				0.00778	CCL2
tosylphenylalanyl chloromethyl ketone		chemical - protease inhibitor				0.00778	CCL2
nitroarginine		chemical reagent				0.00778	CCL2
artesunic acid		chemical drug				0.00804	CCL2
BGN		other				0.00804	CCL2
CNR2		G-protein coupled receptor				0.00804	CCL2
anakinra		biologic drug				0.00831	CCL2
CLEC7A		transmembrane receptor				0.00831	CCL2
tofacitinib		chemical drug				0.00831	CCL2
niraparib		chemical drug				0.00831	CCL2
IDR-1002		chemical reagent				0.00831	CCL2
MAK683		chemical drug				0.00831	CCL2
phosphoenolpyruvate		chemical - endogenous mammalian				0.00831	CCL2
suramin		chemical drug				0.00831	CCL2
NUP98-HOXA9		fusion gene/product				0.00831	IGHG1
betaine		chemical - endogenous mammalian				0.00831	CCL2
ETV1		transcription regulator				0.00858	CCL2
B2M		transmembrane receptor				0.00858	HLA-DQA1
HSPB8		kinase				0.00858	CCL2
RBP3		transporter				0.00858	IGHG1
pirfenidone		chemical drug				0.00858	CCL2
2,4-dinitrophenol-ovalbumin conjugate		chemical reagent				0.00858	IGHG1
wogonin		chemical - endogenous non-mammalian				0.00858	CCL2
3M-011		chemical reagent				0.00884	IFNA6
ELOVL5		enzyme				0.00884	CCL2
ETV7		transcription regulator				0.00884	CCL2
CDK (family)		group				0.00884	CCL2
irbesartan		chemical drug				0.00884	CCL2
rituximab		biologic drug				0.00911	IGHG1
NFKB-RELA (complex)		complex				0.00911	CCL2
CFLAR	-0.056	other				0.00911	IFNA6
1-palmitoyl-2-(5-oxovaleroyl)-sn-glycero-3-phosphorylcholine		chemical reagent				0.00938	CCL2
PLAAT4		enzyme				0.00938	IFNA6
mir-132 (includes others)		microRNA				0.00938	CCL2
mir-193 (includes others)		microRNA				0.00938	CCL2
MAOA		enzyme				0.00938	CCL2
ZIC3		transcription regulator				0.00938	CCL2
sodium orthovanadate		chemical reagent				0.00938	CCL2
CG (complex)		complex				0.00948	CCL2,HLA-DQA1
indican		chemical - endogenous mammalian				0.00965	CCL2
CFI-402257		chemical drug				0.00965	CCL2
calyculin A		chemical toxicant				0.00965	CCL2
RNASE2		enzyme				0.00991	CCL2
PLP1		other				0.00991	CCL2
MDK		growth factor				0.00991	CCL2
IL20		cytokine				0.00991	CCL2
DDIT4		other				0.00991	CCL2
ING1		transcription regulator				0.00991	CCL2
CP-55940		chemical reagent				0.0102	CCL2
FOXF1		transcription regulator				0.0102	IFNA6
nicotinic acid		chemical - endogenous mammalian				0.0102	CCL2
U0126		chemical drug				0.0103	CCL2,HLA-DQA1
RC3H2		enzyme				0.0104	CCL2
TNFSF13		cytokine				0.0104	IGHG1
HSD11B1		enzyme				0.0104	CCL2
GJA1		transporter				0.0104	CCL2
SELP		transmembrane receptor				0.0104	CCL2
CIDEC		other				0.0104	CCL2
alvocidib		chemical drug				0.0104	CCL2
etanercept		biologic drug				0.0107	CCL2
CERK		kinase				0.0107	CCL2
piceatannol		chemical - endogenous non-mammalian				0.0107	CCL2
bromocriptine		chemical drug				0.0107	CCL2
ELF3		transcription regulator				0.011	CCL2
IRF2BP1		transcription regulator				0.011	CCL2
PGF		growth factor				0.011	CCL2
RBCK1		transcription regulator				0.011	CCL2
TLR7/8 (family)		group				0.011	CCL2
AS1842856		chemical reagent				0.011	CCL2
nonylphenol		chemical toxicant				0.011	CCL2
mevalonic acid		chemical - endogenous mammalian				0.011	CCL2
SAA (family)		group				0.0112	CCL2
dimethyl itaconate		chemical reagent				0.0112	HLA-DQA1
PTX3		other				0.0112	CCL2
BTG2		transcription regulator				0.0112	CCL2
ACE2		peptidase				0.0112	CCL2
JAK (family)		group				0.0115	CCL2
MHC II (family)		group				0.0115	HLA-DQA1
HRH3		G-protein coupled receptor				0.0115	IGHG1
daporinad		chemical drug				0.0115	CCL2
LAMININ (complex)		complex				0.0115	CCL2
PBRM1		other				0.0115	CCL2
SELPLG		other				0.0115	CCL2
S-nitrosoglutathione		chemical toxicant				0.0115	CCL2
MAPT		other				0.0117	CCL2,HLA-DQA1
KDM3A	0.367	transcription regulator				0.0118	CCL2
PCSK9		peptidase				0.0118	CCL2
CIITA	-0.049	transcription regulator				0.0118	HLA-DQA1
CYBB		enzyme				0.0118	CCL2
fasudil		chemical drug				0.0118	CCL2
camptothecin		chemical drug				0.0118	CCL2,HLA-DQA1
lipid A		chemical toxicant				0.012	CCL2
estriol		chemical - endogenous mammalian				0.012	CCL2
resatorvid		chemical drug				0.012	CCL2
AKT inhibitor VIII		chemical reagent				0.012	CCL2
INPP5D	0.004	phosphatase				0.012	IGHG1
MEOX2		transcription regulator				0.012	CCL2
cilostazol		chemical drug				0.012	CCL2
baicalein		chemical drug				0.012	CCL2
lipoxin A4		chemical - endogenous mammalian				0.0123	CCL2
ANGPT1	-0.231	growth factor				0.0123	CCL2
VIM		other				0.0123	CCL2
pembrolizumab		biologic drug				0.0123	HLA-DQA1
Ro31-8220		chemical drug				0.0123	CCL2
CAMK4		kinase				0.0126	CCL2
CASP4		peptidase				0.0126	CCL2
PLAUR		transmembrane receptor				0.0126	CCL2
Pam3-Cys		chemical toxicant				0.0126	CCL2
lysophosphatidylinositol		chemical - endogenous mammalian				0.0128	CCL2
PROC		peptidase				0.0128	CCL2
TNC		other				0.0128	CCL2
propofol		chemical drug				0.0128	CCL2
acetovanillone		chemical drug				0.0128	CCL2
n-3 fatty acids		chemical drug				0.0128	CCL2
tanshinone II		chemical - endogenous non-mammalian				0.0131	CCL2
SP4		transcription regulator				0.0131	CCL2
ocifisertib		chemical drug				0.0131	CCL2
MCC950		chemical reagent				0.0131	CCL2
parthenolide		chemical drug				0.0131	CCL2
SMARCA4	0.032	transcription regulator				0.0132	CCL2,IGHG1
OVOL2		transcription regulator				0.0134	HLA-DQA1
resolvin D1		chemical - endogenous mammalian				0.0134	CCL2
SCARB1		transporter				0.0134	CCL2
POSTN		other				0.0134	CCL2
IRAK1		kinase				0.0134	CCL2
FASLG	-0.407	cytokine				0.0134	CCL2
OLR1		transmembrane receptor				0.0134	CCL2
empagliflozin		chemical drug				0.0136	IGHG1
mir-130 (includes others)		microRNA				0.0136	CCL2
NOS3		enzyme				0.0136	CCL2
cytochalasin D		chemical toxicant				0.0136	CCL2
NFKB1-RELA (complex)		complex				0.0139	CCL2
SRC (family)		group				0.0139	CCL2
SB 216763		chemical drug				0.0139	CCL2
IFIH1		enzyme				0.0142	CCL2
rolipram		chemical drug				0.0142	CCL2
ROCK (family)		group				0.0144	CCL2
TSC22D3		transcription regulator				0.0144	CCL2
NFKBIB	0.066	transcription regulator				0.0144	CCL2
N-formyl-Met-Leu-Phe		chemical reagent				0.0144	CCL2
leukotriene D4		chemical - endogenous mammalian				0.0147	CCL2
HDL (complex)		complex				0.0147	CCL2
AVP		other				0.0147	CCL2
ANXA1		enzyme				0.0147	CCL2
DCN		other				0.0147	HLA-DQA1
platelet activating factor		chemical - endogenous mammalian				0.015	CCL2
FCGR2A		transmembrane receptor				0.015	CCL2
SMPD1		enzyme				0.015	CCL2
NOX4		enzyme				0.015	CCL2
RAD21		transcription regulator				0.015	HLA-DQA1
zVAD-FMK		chemical - protease inhibitor				0.015	CCL2
tetrabromobisphenol A		chemical toxicant				0.0152	CCL2
APH-1 (family)		group				0.0152	CCL2
ZNF281		transcription regulator				0.0152	CCL2
IGFBP2		other				0.0152	CCL2
CLU		other				0.0152	CCL2
KAT2B		enzyme				0.0152	CCL2
CRP		other				0.0152	CCL2
EBI3		cytokine				0.0152	HLA-DQA1
1,1-diarylethylene-diammonium derivative		chemical reagent				0.0155	CCL2
CD14	-0.117	transmembrane receptor				0.0155	CCL2
RGS10		enzyme				0.0155	CCL2
CCL11		cytokine				0.0155	CCL2
di(2-ethylhexyl) phthalate		chemical toxicant				0.0155	CCL2
galactosylceramide-alpha		chemical reagent				0.0158	CCL2
32-134D		chemical reagent				0.0158	CCL2
CAT		enzyme				0.0158	CCL2
telmisartan		chemical drug				0.0158	CCL2
GIP		other				0.016	CCL2
ETV3		transcription regulator				0.016	CCL2
MAPKAPK2		kinase				0.016	CCL2
BAPTA-AM		chemical reagent				0.016	CCL2
bafilomycin A1		chemical drug				0.016	CCL2
nickel chloride		chemical toxicant				0.016	CCL2
S-nitroso-N-acetyl-DL-penicillamine		chemical reagent				0.0163	CCL2
LPL	-0.799	enzyme				0.0163	CCL2
GAPDH		enzyme				0.0163	CCL2
ADM		other				0.0163	CCL2
IRF6		transcription regulator				0.0163	CCL2
pravastatin		chemical drug				0.0163	CCL2
forskolin		chemical toxicant				0.0165	CCL2,HLA-DQA1
TYROBP	-0.156	transmembrane receptor				0.0166	CCL2
advanced glycation end-products		chemical - endogenous mammalian				0.0166	CCL2
dexmedetomidine		chemical drug				0.0166	CCL2
temozolomide		chemical drug				0.0166	CCL2
carbon monoxide		chemical - endogenous mammalian				0.0166	CCL2
FCER1 (complex)		complex				0.0168	CCL2
vismodegib		chemical drug				0.0168	CCL2
RETN		other				0.0168	CCL2
IL9		cytokine				0.0168	CCL2
GABPA		transcription regulator				0.0168	CCL2
N-ethyl-N-nitrosourea		chemical toxicant				0.0168	CCL2
MSC		transcription regulator				0.0171	CCL2
IL2		cytokine				0.0171	CCL2,HLA-DQA1
tributyrin		chemical drug				0.0174	CCL2
IL32		cytokine				0.0174	CCL2
N-methyl-D-aspartate		chemical drug				0.0174	CCL2
TSPO		transmembrane receptor				0.0176	CCL2
vitamin E		chemical drug				0.0179	CCL2
glucosamine		chemical - endogenous mammalian				0.0179	CCL2
YTHDF1		other				0.0182	CCL2
NFATC3	0.019	transcription regulator				0.0184	IFNA6
HAND2		transcription regulator				0.0184	CCL2
calphostin C		chemical drug				0.0184	CCL2
N-acetylmuramyl-L-alanyl-D-isoglutamine		chemical - endogenous non-mammalian				0.0184	CCL2
SN-011		chemical reagent				0.0187	CCL2
HOXD10		transcription regulator				0.0187	IFNA6
CXCR4		G-protein coupled receptor				0.0189	CCL2
emodin		chemical drug				0.0189	CCL2
BANF1		other				0.0192	CCL2
clopidogrel		chemical drug				0.0192	CCL2
VCP		enzyme				0.0195	CCL2
lipoteichoic acid		chemical - endogenous non-mammalian				0.0195	CCL2
STAT3	0.015	transcription regulator				0.0195	CCL2,HLA-DQA1
RNF31		enzyme				0.0197	CCL2
ITPR2	0.272	ion channel				0.0197	CCL2
RC3H1		enzyme				0.0197	CCL2
CDK9		kinase				0.02	HLA-DQA1
PLAU		peptidase				0.02	CCL2
vitamin D		chemical drug				0.02	CCL2
E. coli lipopolysaccharide		chemical - endogenous non-mammalian				0.0203	CCL2
NOD2		other				0.0203	CCL2
NEIL2		enzyme				0.0205	CCL2
JAK1	0.12	kinase				0.0205	CCL2
SERPINA1		other				0.0205	CCL2
PIAS1	0.175	transcription regulator				0.0205	CCL2
MAP2K6		kinase				0.0205	CCL2
PLG		peptidase				0.0205	CCL2
ZNF217		transcription regulator				0.0205	CCL2
IL6	-0.225	cytokine				0.0207	CCL2,HLA-DQA1
cerivastatin		chemical drug				0.0208	CCL2
isotretinoin		biologic drug				0.0208	CCL2
tyrphostin AG 1478		chemical drug				0.0208	CCL2
ATP-gamma-S		chemical reagent				0.0211	CCL2
TRAF6		enzyme				0.0211	CCL2
TBX5		transcription regulator				0.0213	CCL2
nifedipine		chemical drug				0.0213	CCL2
thioctic acid		chemical drug				0.0213	CCL2
CCL5	-0.239	cytokine				0.0216	CCL2
ELK1		transcription regulator				0.0216	CCL2
N-Ac-Leu-Leu-norleucinal		chemical - protease inhibitor				0.0216	CCL2
RETNLB		other				0.0219	CCL2
PPP2CA	-0.153	phosphatase				0.0219	HLA-DQA1
mir-182		microRNA				0.0219	CCL2
enterotoxin B		biologic drug				0.0221	CCL2
IFN ALPHA/BETA (family)		group				0.0221	CCL2
TGFA		growth factor				0.0221	CCL2
diphenyleneiodonium		chemical reagent				0.0221	CCL2
RIPK1		kinase				0.0224	CCL2
PF4		cytokine				0.0224	CCL2
RB (family)		group				0.0226	CCL2
TRAF2	-0.294	enzyme				0.0226	CCL2
IFI16		transcription regulator				0.0226	CCL2
5-O-mycolyl-beta-araf-(1->2)-5-O-mycolyl-alpha-araf-(1->1')-glycerol		chemical - endogenous non-mammalian				0.0226	CCL2
mycophenolic acid		chemical drug				0.0229	CCL2
histamine		chemical - endogenous mammalian				0.0232	CCL2
CCN1		other				0.0234	CCL2
OLFM4-RET		fusion gene/product				0.0237	CCL2
COL18A1		other				0.0237	CCL2
mir-15 (includes others)		microRNA				0.0237	CCL2
TAC1		other				0.0237	CCL2
HNRNPU		transporter				0.024	CCL2
RXRG		ligand-dependent nuclear receptor				0.024	HLA-DQA1
DRD2		G-protein coupled receptor				0.0242	CCL2
ERBB4		kinase				0.0245	CCL2
Y 27632		chemical drug				0.0245	CCL2
BCR-ABL1		fusion gene/product				0.0245	CCL2
PP2/AG1879 tyrosine kinase inhibitor		chemical drug				0.025	CCL2
IL6R	-0.235	transmembrane receptor				0.025	CCL2
manganese		chemical - endogenous mammalian				0.025	CCL2
PPIF		enzyme				0.0253	CCL2
FGF8		growth factor				0.0253	CCL2
FOSL1		transcription regulator				0.0253	CCL2
DYSF		other				0.0255	HLA-DQA1
IFN GAMMA (complex)		complex				0.0258	CCL2
DMRT1		transcription regulator				0.0258	HLA-DQA1
entinostat		chemical drug				0.0258	CCL2
PC-SPES		chemical drug				0.0258	CCL2
HMGB1	-0.137	transcription regulator				0.0261	CCL2
PLA2G10		enzyme				0.0263	CCL2
HBB		transporter				0.0263	CCL2
niacinamide		chemical - endogenous mammalian				0.0263	CCL2
meds433		chemical reagent				0.0266	HLA-DQA1
AGER		transmembrane receptor				0.0266	CCL2
PDGF (complex)		complex				0.0269	CCL2
olaparib		chemical drug				0.0269	CCL2
eicosapentaenoic acid		chemical drug				0.0271	CCL2
N-nitro-L-arginine methyl ester		chemical drug				0.0271	CCL2
IFNAR (family)		group				0.0274	CCL2
F2R		G-protein coupled receptor				0.0276	CCL2
tyrphostin AG490		chemical drug				0.0276	CCL2
CpG ODN 1826		chemical reagent				0.0276	CCL2
lysophosphatidic acid		chemical - other				0.0279	CCL2
taurocholic acid		chemical - endogenous mammalian				0.0279	CCL2
SMAD2/3 (family)		group				0.0279	CCL2
NFAT (family)		group				0.0279	CCL2
ruxolitinib		chemical drug				0.0279	CCL2
F2RL1		G-protein coupled receptor				0.0279	CCL2
spironolactone		chemical drug				0.0279	CCL2
TET3		enzyme				0.0282	CCL2
LYN	0.16	kinase				0.0282	CCL2
NFKB (family)		group				0.0284	CCL2
miR-146a-5p (and other miRNAs w/seed GAGAACU)		mature microRNA				0.0287	CCL2
vidutolimod		chemical drug				0.029	CCL2
PRNP		other				0.029	CCL2
KLF15		transcription regulator				0.0292	CCL2
peptidoglycan		chemical - endogenous non-mammalian				0.0295	CCL2
MAPK (family)		group				0.0295	CCL2
SSB		enzyme				0.0295	HLA-DQA1
hydroxypropyl-beta-cyclodextrin		chemical drug				0.0295	CCL2
PLCE1		enzyme				0.0297	CCL2
QKI		other				0.0297	HLA-DQA1
Bay 11-7082		chemical - kinase inhibitor				0.0297	CCL2
INSIG1		other				0.03	HLA-DQA1
CCR2	-0.578	G-protein coupled receptor				0.0303	CCL2
IL17F		cytokine				0.0303	CCL2
mir-146 (includes others)		microRNA				0.0305	CCL2
CAMP		other				0.0305	CCL2
KIT		transmembrane receptor				0.0305	CCL2
SYK	-0.068	kinase				0.0308	CCL2
4-phenylbutyric acid		chemical - endogenous mammalian				0.0308	CCL2
lipopolysaccharide		chemical drug				0.031	CCL2,HLA-DQA1,IGHG1
PI3K (family)		group				0.0311	CCL2
GW9662		chemical reagent				0.0311	CCL2
plicamycin		chemical drug				0.0311	CCL2
homocysteine		chemical - endogenous mammalian				0.0311	CCL2
LHX1		transcription regulator				0.0313	IFNA6
LGALS3		other				0.0313	CCL2
apigenin		chemical - endogenous non-mammalian				0.0316	CCL2
TBX21	-0.403	transcription regulator				0.0318	CCL2
MAFB		transcription regulator				0.0318	CCL2
PRKN		enzyme				0.0318	CCL2
mir-10 (includes others)		microRNA				0.0324	CCL2
mir-1 (includes others)		microRNA				0.0326	CCL2
hydroxyurea		chemical drug				0.0326	CCL2
HFE		transmembrane receptor				0.0331	HLA-DQA1
AMPK (complex)		complex				0.0337	CCL2
POU2AF1		transcription regulator				0.0337	IGHG1
pyrrolidine dithiocarbamate		chemical reagent				0.0337	CCL2
uric acid		chemical - endogenous mammalian				0.0342	CCL2
5-hydroxytryptamine		chemical - endogenous mammalian				0.0342	CCL2
SRC		kinase				0.0345	CCL2
C5		cytokine				0.0345	CCL2
HMOX1		enzyme				0.0347	CCL2
reactive oxygen species		chemical toxicant				0.0347	CCL2
erlotinib		chemical drug				0.0347	CCL2
PRKCA		kinase				0.035	CCL2
KLF11		transcription regulator				0.035	CCL2
TNFSF12		cytokine				0.0355	CCL2
IL1RN	-0.256	cytokine				0.0355	CCL2
SERPINB7		other				0.0355	CCL2
SLC15A4		transporter				0.0358	CCL2
berberine		chemical drug				0.0358	CCL2
RAS (family)		group				0.036	CCL2
MAVS		other				0.036	IFNA6
NFIC		transcription regulator				0.036	CCL2
GCG		other				0.036	CCL2
THZ531		chemical drug				0.036	CCL2
RELB		transcription regulator				0.0365	IGHG1
lysophosphatidylcholine		chemical - other				0.0371	CCL2
GSK3B	0.016	kinase				0.0371	CCL2
molybdenum disulfide		chemical reagent				0.0371	CCL2
mibolerone		chemical drug				0.0371	HLA-DQA1
IMMUNOGLOBULIN (complex)		complex				0.0371	CCL2,HLA-DQA1
ciglitazone		chemical drug				0.0373	CCL2
Sb202190		chemical drug				0.0376	CCL2
cholecalciferol		chemical - endogenous mammalian				0.0376	CCL2
SOCS1	0.378	other				0.0381	CCL2
ACOX1		enzyme				0.0384	HLA-DQA1
zeaxanthin dipalmitate		chemical - endogenous non-mammalian				0.0384	CCL2
RIGI		enzyme				0.0389	CCL2
IL7	0.111	cytokine				0.0389	CCL2
TICAM1	-0.26	other				0.0394	CCL2
NR3C2		ligand-dependent nuclear receptor				0.0394	CCL2
LIPE		enzyme				0.0397	HLA-DQA1
26S PROTEASOME (complex)		complex				0.0402	CCL2
CX3CL1		cytokine				0.0402	CCL2
MIF	-0.332	cytokine				0.0402	CCL2
lovastatin		chemical drug				0.0402	CCL2
CHROMR		other				0.0404	CCL2
TREX1		enzyme				0.0407	CCL2
NLRP3		enzyme				0.0407	HLA-DQA1
CYTOKINE (family)		group				0.041	CCL2
CTCF		transcription regulator				0.0412	HLA-DQA1
mir-155		microRNA				0.0415	CCL2
PTGER4	0.037	G-protein coupled receptor				0.0415	CCL2
RET		kinase				0.0415	CCL2
NR1H (family)		group				0.0417	CCL2
sphingosine-1-phosphate		chemical - endogenous mammalian				0.0417	CCL2
SMAD7		transcription regulator				0.0423	CCL2
JAK2	0.053	kinase				0.0423	CCL2
EGLN (family)		group				0.0428	CCL2
hydrocortisone		chemical - endogenous mammalian				0.043	CCL2
DUSP1	0.01	phosphatase				0.043	CCL2
10E,12Z-octadecadienoic acid		chemical - endogenous mammalian				0.0433	CCL2
VCAN		other				0.0438	CCL2
NPM1		transcription regulator				0.0441	CCL2
CD38	-0.225	enzyme				0.0443	IGHG1
KLF2	0.057	transcription regulator				0.0449	CCL2
TNFRSF1A	-0.296	transmembrane receptor				0.0449	CCL2
SNAI1		transcription regulator				0.0454	CCL2
ITGB1		transmembrane receptor				0.0456	CCL2
MEF2C		transcription regulator				0.0456	CCL2
NFKB2	0.207	transcription regulator				0.0456	HLA-DQA1
IRF7		transcription regulator				0.0461	IFNA6
MAPK9	-0.041	kinase				0.0469	CCL2
CALCA		other				0.0472	CCL2
melatonin		chemical - endogenous mammalian				0.0474	CCL2
aspirin		chemical drug				0.0477	CCL2
HOXA10		transcription regulator				0.0482	HLA-DQA1
E. coli serotype 0127B8 lipopolysaccharide		chemical - endogenous non-mammalian				0.0485	CCL2
GNAS		enzyme				0.0485	CCL2
HOXA9		transcription regulator				0.0485	CCL2
docosahexaenoic acid		chemical drug				0.0485	CCL2
S100A8		other				0.0487	CCL2
F3		transmembrane receptor				0.049	CCL2
PTH		other				0.049	CCL2
dopamine		chemical - endogenous mammalian				0.049	CCL2

## Sheet: MECFS Network 1
© 2000-2024 QIAGEN. All rights reserved.
Categories	Diseases or Functions Annotation	p-value	Molecules	# Molecules
Cellular Assembly and Organization	Formation of rosettes	4.69e-06	IGHG1,IGHG3	2
Cellular Development,Hematological System Development and Function,Lymphoid Tissue Structure and Development	Maturation of helper T lymphocytes	3.76e-05	IFNA6,lacto-N-fucopentaose III	2
Cellular Development,Hematological System Development and Function,Lymphoid Tissue Structure and Development	Maturation of dendritic cells	4.82e-05	CCL2,IFNA6,lacto-N-fucopentaose III	3
Cell-To-Cell Signaling and Interaction,Hematological System Development and Function,Immune Cell Trafficking,Inflammatory Response	Activation of antigen presenting cells	5.82e-05	CCL2,HLA-DQA1,IFNA6,IGHG1	4
Cell-To-Cell Signaling and Interaction,Cellular Compromise,Cellular Function and Maintenance,Inflammatory Response	Respiratory burst of leukocytes	0.000379	CCL2,IGHG3	2
Cell-To-Cell Signaling and Interaction,Inflammatory Response	Respiratory burst of myeloid cells	0.000391	CCL2,IGHG3	2
Cell Morphology,Hematological Disease,Immunological Disease,Organismal Injury and Abnormalities	Lack of memory B cells	0.00043	IGHG1	1
Dental Disease,Gastrointestinal Disease,Organismal Injury and Abnormalities	Dysplasia of enamel epithelium	0.00043	IGHG1	1
Cancer,Gastrointestinal Disease,Hepatic System Disease,Liver Hyperplasia/Hyperproliferation,Organismal Functions,Organismal Injury and Abnormalities,Tumor Morphology	Inhibition of liver metastasis	0.000484	CCL2	1
Hematological System Development and Function,Hypersensitivity Response,Immune Cell Trafficking,Inflammatory Response,Tissue Development	Accumulation of bone marrow-derived mast cells	0.000484	CCL2	1
Cellular Development,Cellular Growth and Proliferation,Hematological System Development and Function,Hematopoiesis,Lymphoid Tissue Structure and Development,Tissue Development	Generation of tumor-associated macrophages	0.000484	CCL2	1
Cardiac Arteriopathy,Cardiovascular Disease,Organismal Injury and Abnormalities	Development of coronary artery disease in HIV	0.000484	CCL2	1
Cell-mediated Immune Response,Cell-To-Cell Signaling and Interaction,Cellular Movement,Hematological System Development and Function,Immune Cell Trafficking,Inflammatory Response,Lymphoid Tissue Structure and Development	Chemoattraction of natural killer T lymphocytes	0.000484	CCL2	1
Cardiovascular Disease,Organismal Injury and Abnormalities	Symptomatic atherosclerosis	0.000484	CCL2	1
Cell-To-Cell Signaling and Interaction,Nervous System Development and Function	Nociceptive transmission	0.000484	CCL2	1
Organismal Injury and Abnormalities,Skeletal and Muscular Disorders	Restenosis of vastus intermedius muscle	0.000484	CCL2	1
Cellular Movement	Invasion of endometriotic stromal cells	0.000484	CCL2	1
Gastrointestinal Disease,Inflammatory Response,Organismal Injury and Abnormalities	Inflammation of gastrointestinal tract	0.000573	CCL2,HLA-DQA1,IGHG1,IGHG4	4
Developmental Disorder,Gastrointestinal Disease,Hepatic System Disease,Hereditary Disorder,Metabolic Disease,Organismal Injury and Abnormalities,Respiratory Disease	Cystic fibrosis-associated liver disease	0.000592	CCL2	1
Cellular Movement,Hematological System Development and Function,Hematopoiesis,Hypersensitivity Response,Immune Cell Trafficking,Inflammatory Response	Chemotaxis of mast precursor cells	0.000646	CCL2	1
Cellular Development,Cellular Growth and Proliferation,Hematological System Development and Function,Lymphoid Tissue Structure and Development	Cell proliferation of T lymphocytes	0.000657	CCL2,HLA-DQA1,IFNA6,IGHG1	4
Inflammatory Response	Immune response of cells	0.000659	CCL2,IFNA6,IGHG1,IGHG3	4
Cellular Development,Hematological System Development and Function,Lymphoid Tissue Structure and Development	Maturation of Th2 cells	0.000699	lacto-N-fucopentaose III	1
Cell-To-Cell Signaling and Interaction,Hematological System Development and Function,Immune Cell Trafficking,Inflammatory Response	Activation of macrophages	0.000719	CCL2,IFNA6,IGHG1	3
Cell-To-Cell Signaling and Interaction,Hematological System Development and Function,Immune Cell Trafficking,Inflammatory Response	Activation of monocytes	0.000787	CCL2,IFNA6	2
Cellular Movement	Chemotaxis of stellate cells	0.000807	CCL2	1
Cancer,Cellular Movement,Connective Tissue Disorders,Immune Cell Trafficking,Inflammatory Response,Organismal Injury and Abnormalities	Invasion of peripheral blood monocytes	0.000807	CCL2	1
Cellular Development,Hematological System Development and Function,Lymphoid Tissue Structure and Development	Maturation of DC2 cells	0.000807	lacto-N-fucopentaose III	1
Gastrointestinal Disease,Inflammatory Disease,Inflammatory Response,Organismal Injury and Abnormalities	Ulcerative colitis	0.000845	CCL2,HLA-DQA1,IGHG4	3
Cell-To-Cell Signaling and Interaction	Desensitization of monocytes	0.000861	CCL2	1
Cancer,Organismal Functions,Organismal Injury and Abnormalities,Reproductive System Disease,Tumor Morphology	Inhibition of prostatic carcinoma	0.000861	CCL2	1
Connective Tissue Disorders,Developmental Disorder,Hereditary Disorder,Neurological Disease,Organismal Injury and Abnormalities,Skeletal and Muscular Disorders	Susceptibility to spina bifida	0.000861	CCL2	1
Cellular Movement,Hematological System Development and Function,Immune Cell Trafficking,Inflammatory Response	Chemotaxis of M1 macrophages	0.000914	CCL2	1
Cell-To-Cell Signaling and Interaction	Penetration of monocytes	0.00102	CCL2	1
Developmental Disorder,Organismal Injury and Abnormalities,Renal and Urological Disease	Congenital obstructive nephropathy	0.00102	CCL2	1
Cell-To-Cell Signaling and Interaction,Hematological System Development and Function,Immune Cell Trafficking,Inflammatory Response	Activation of airway dendritic cell in extracellular space	0.00102	CCL2	1
Cellular Development,Cellular Growth and Proliferation,Connective Tissue Development and Function,Hematological System Development and Function,Hematopoiesis,Tissue Development	Differentiation of myeloid fibroblasts	0.00108	CCL2	1
Cardiovascular System Development and Function,Tissue Morphology	Thickness of vascular tissue	0.00113	CCL2	1
Cardiovascular System Development and Function,Cell-To-Cell Signaling and Interaction	Adhesion of HMEC cells	0.00118	CCL2	1
Cellular Development,Cellular Growth and Proliferation,Hematological System Development and Function,Inflammatory Response,Lymphoid Tissue Structure and Development	Proliferation of macrophages	0.00126	CCL2,IFNA6	2
Cellular Growth and Proliferation,Connective Tissue Development and Function,Organ Development,Reproductive System Development and Function,Tissue Development	Proliferation of decidual cells	0.00129	CCL2	1
Organismal Injury and Abnormalities,Reproductive System Disease	Stage I endometriosis	0.0014	CCL2	1
Gastrointestinal Disease,Inflammatory Disease,Inflammatory Response,Organismal Injury and Abnormalities	Inflammation of tongue	0.0014	IGHG1	1
Cellular Development,Cellular Growth and Proliferation,Hematological System Development and Function,Hematopoiesis,Lymphoid Tissue Structure and Development,Tissue Development	Formation of foreign body giant cell	0.00145	CCL2	1
Organismal Injury and Abnormalities	Fibrosis of perivascular matrix	0.00145	CCL2	1
Inflammatory Response	Cytotoxic reaction	0.0015	IFNA6,IGHG1	2
Cellular Movement,Connective Tissue Development and Function	Migration of fibrocytes	0.00151	CCL2	1
Cardiovascular Disease,Organismal Injury and Abnormalities	Formation of fibrous plaque	0.00151	CCL2	1
Cellular Movement,Hematological System Development and Function,Immune Cell Trafficking,Inflammatory Response	Trafficking of monocytes	0.00156	CCL2	1
Cellular Movement	Transendothelial migration of myeloma cell lines	0.00156	CCL2	1
Cellular Movement,Immune Cell Trafficking	Invasion of tumor-infiltrating lymphocytes	0.00156	CCL2	1
Cellular Movement,Hematological System Development and Function,Immune Cell Trafficking	Migration of myeloid-derived suppressor cells	0.00161	CCL2	1
Cellular Function and Maintenance	Elimination of Leishmania major	0.00161	CCL2	1
Connective Tissue Disorders,Inflammatory Disease,Inflammatory Response,Organismal Injury and Abnormalities,Skeletal and Muscular Disorders	Initiation of arthritis	0.00161	CCL2	1
Neurological Disease,Organismal Injury and Abnormalities,Psychological Disorders	AIDS dementia complex	0.00177	CCL2	1
Gastrointestinal Disease,Inflammatory Disease,Inflammatory Response,Organismal Injury and Abnormalities	Inflammation of gingiva	0.00183	IGHG1	1
Connective Tissue Disorders,Infectious Diseases,Inflammatory Disease,Inflammatory Response,Organismal Injury and Abnormalities,Skeletal and Muscular Disorders	Parvovirus arthritis	0.00204	CCL2	1
Cell Cycle,Skeletal and Muscular System Development and Function	Replication of smooth muscle cells	0.00204	CCL2	1
Cell-To-Cell Signaling and Interaction,Hematological System Development and Function,Immune Cell Trafficking,Inflammatory Response	Activation of dendritic cells	0.00209	CCL2,IFNA6	2
Cellular Movement,Connective Tissue Development and Function,Skeletal and Muscular System Development and Function	Chemotaxis of osteoclasts	0.0021	CCL2	1
Neurological Disease,Ophthalmic Disease,Organismal Injury and Abnormalities	Early age-related maculopathy	0.0021	CCL2	1
Cardiovascular System Development and Function,Organismal Functions,Tissue Development,Tissue Morphology	Healing of endothelial tissue	0.0022	CCL2	1
Cellular Movement,Hematological System Development and Function,Immune Cell Trafficking,Inflammatory Response	Migration of CD14+ cells	0.00226	CCL2	1
Organismal Injury and Abnormalities,Respiratory Disease	Inflammatory injury of lung	0.00247	CCL2	1
Cell-To-Cell Signaling and Interaction,Cellular Movement	Recruitment of leukemia cell lines	0.00247	CCL2	1
Cancer,Organismal Injury and Abnormalities	Growth of micrometastasis	0.00247	CCL2	1
Cancer,Organismal Injury and Abnormalities,Reproductive System Disease,Tumor Morphology	Invasion of prostatic carcinoma	0.00247	CCL2	1
Cancer,Cell-To-Cell Signaling and Interaction,Cellular Compromise,Organismal Injury and Abnormalities,Tumor Morphology	Adhesion of ovarian cancer cells	0.00258	CCL2	1
Cellular Movement,Hematological System Development and Function,Immune Cell Trafficking,Inflammatory Response	Cell rolling of monocytes	0.00258	CCL2	1
Cellular Movement,Hematological System Development and Function	Extravasation of macrophages	0.00258	CCL2	1
Cellular Development,Cellular Growth and Proliferation,Hematological System Development and Function,Hematopoiesis,Lymphoid Tissue Structure and Development,Tissue Development	Monocytopoiesis	0.00262	CCL2,IFNA6	2
Cell-To-Cell Signaling and Interaction,Cellular Movement,Hematological System Development and Function,Immune Cell Trafficking,Inflammatory Response	Recruitment of Kupffer cells	0.00269	CCL2	1
Cell Death and Survival,Cellular Function and Maintenance	Clearance of Klebsiella pneumoniae serotype 2 strain ATCC 43816	0.00269	CCL2	1
Infectious Diseases,Inflammatory Disease,Organismal Injury and Abnormalities,Respiratory Disease	Recovery stage severe acute respiratory syndrome	0.00279	CCL2	1
Cellular Movement,Hematological System Development and Function,Immune Cell Trafficking,Inflammatory Response	Emigration of monocytes	0.00279	CCL2	1
Connective Tissue Disorders,Inflammatory Disease,Inflammatory Response,Organismal Injury and Abnormalities,Respiratory Disease	Non-specific interstitial pneumonia	0.00285	HLA-DQA1	1
Cell-To-Cell Signaling and Interaction,Cellular Movement,Hematological System Development and Function,Hypersensitivity Response,Immune Cell Trafficking,Inflammatory Response	Chemoattraction of eosinophils	0.0029	CCL2	1
Hematological System Development and Function,Hypersensitivity Response,Immune Cell Trafficking,Inflammatory Response,Tissue Development	Accumulation of basophils	0.00301	CCL2	1
Immunological Disease,Organismal Injury and Abnormalities	Hypersensitive reaction	0.00309	CCL2,HLA-DQA1,IGHG1	3
Tissue Development	Organization of lymphoid tissue	0.00312	CCL2	1
Cellular Function and Maintenance,Hematological System Development and Function	Function of monocytes	0.00317	CCL2	1
Cancer,Organismal Injury and Abnormalities,Renal and Urological Disease	Urothelial carcinoma in situ	0.00317	HLA-DQA1	1
Cellular Development,Cellular Growth and Proliferation,Hematological System Development and Function,Inflammatory Response,Lymphoid Tissue Structure and Development	Proliferation of tumor-associated macrophages	0.00333	CCL2	1
Carbohydrate Metabolism,Lipid Metabolism,Small Molecule Biochemistry	Production of phosphatidylinositol-3-phosphate	0.00339	CCL2	1
Cell-To-Cell Signaling and Interaction,Cellular Movement,Hematological System Development and Function,Immune Cell Trafficking	Attraction of effector lymphocytes	0.00344	CCL2	1
Hematological System Development and Function,Hematopoiesis,Tissue Morphology	Quantity of colony-forming unit blood cells	0.00349	CCL2	1
Cellular Movement,Nervous System Development and Function	Chemotaxis of astrocytes	0.00355	CCL2	1
Cellular Movement,Hematological System Development and Function,Immune Cell Trafficking,Inflammatory Response	Transmigration of bone marrow-derived macrophages	0.0036	CCL2	1
Infectious Diseases,Organismal Injury and Abnormalities	Susceptibility to tuberculosis	0.0036	CCL2	1
Cellular Movement,Hematological System Development and Function,Hypersensitivity Response,Immune Cell Trafficking	Migration of basophils	0.00365	CCL2	1
Cellular Movement	Chemotaxis of germ cell tumor cell lines	0.00365	CCL2	1
Infectious Diseases,Inflammatory Disease,Organismal Injury and Abnormalities,Respiratory Disease	Acute phase severe acute respiratory syndrome	0.00371	CCL2	1
Cell-To-Cell Signaling and Interaction	Modification of tight junctions	0.00381	CCL2	1
Infectious Diseases,Organismal Injury and Abnormalities	Infection by measles virus	0.00381	CCL2	1
Cellular Growth and Proliferation	Proliferation of endometriotic stromal cells	0.00387	CCL2	1
Cancer,Cell Death and Survival,Organismal Injury and Abnormalities,Tumor Morphology	Survival of melanoma cells	0.00387	CCL2	1
Dermatological Diseases and Conditions,Inflammatory Disease,Inflammatory Response,Organismal Injury and Abnormalities,Skeletal and Muscular Disorders	Dermatomyositis	0.00393	CCL2,HLA-DQA1	2
Cell-To-Cell Signaling and Interaction,Hematological System Development and Function,Immune Cell Trafficking,Inflammatory Response,Nervous System Development and Function	Activation of microglia	0.00401	CCL2,IGHG1	2
Inflammatory Disease,Organismal Injury and Abnormalities	Sarcoidosis	0.00401	CCL2,HLA-DQA1	2
Cell-To-Cell Signaling and Interaction,Cellular Movement,Hematological System Development and Function,Immune Cell Trafficking	Attraction of memory T lymphocytes	0.00403	CCL2	1
Embryonic Development,Infectious Diseases,Inflammatory Disease,Inflammatory Response,Organ Development,Organismal Development,Organismal Injury and Abnormalities,Respiratory Disease,Respiratory System Development and Function,Tissue Development	Pneumococcal pneumonia	0.00403	CCL2	1
Neurological Disease,Organismal Injury and Abnormalities	HIV encephalopathy	0.00414	HLA-DQA1	1
Inflammatory Disease,Inflammatory Response,Organismal Injury and Abnormalities,Respiratory Disease	Pneumonia	0.00421	CCL2,HLA-DQA1	2
Cell Death and Survival,Inflammatory Response	Antibody-dependent cell-mediated cytotoxic reaction	0.00424	IGHG1	1
Cellular Development,Cellular Growth and Proliferation,Hematological System Development and Function,Hematopoiesis,Lymphoid Tissue Structure and Development,Tissue Development	Differentiation of bone marrow-derived mononuclear cells	0.00446	CCL2	1
Cellular Movement,Hematological System Development and Function,Hypersensitivity Response,Immune Cell Trafficking,Inflammatory Response	Chemotaxis of basophils	0.00446	CCL2	1
Cellular Movement,Hematopoiesis,Immune Cell Trafficking,Inflammatory Response,Lymphoid Tissue Structure and Development	Chemotaxis of bone marrow cells	0.00451	CCL2	1
Cellular Movement,Hematological System Development and Function,Hypersensitivity Response,Immune Cell Trafficking,Inflammatory Response	Migration of bone marrow-derived mast cells	0.00457	CCL2	1
Cellular Development,Cellular Growth and Proliferation,Hematological System Development and Function,Hematopoiesis,Lymphoid Tissue Structure and Development,Tissue Development	Differentiation of macrophages	0.00459	CCL2,IFNA6	2
Dermatological Diseases and Conditions,Developmental Disorder,Hereditary Disorder,Metabolic Disease,Organismal Injury and Abnormalities	Hutchinson-Gilford progeria syndrome	0.00461	CCL2,HLA-DQA1	2
Cell-To-Cell Signaling and Interaction,Cellular Movement,Hematological System Development and Function,Immune Cell Trafficking,Inflammatory Response	Recruitment of inflammatory monocytes	0.00462	CCL2	1
Cellular Movement,Hematological System Development and Function,Immune Cell Trafficking,Inflammatory Response	Trafficking of macrophages	0.00467	CCL2	1
Cardiac Arrythmia,Cardiovascular Disease,Neurological Disease,Organismal Injury and Abnormalities,Skeletal and Muscular Disorders	Atrial fibrillation	0.00473	CCL2,HLA-DQA1	2
Cellular Movement,Connective Tissue Development and Function,Hepatic System Development and Function,Liver Fibrosis	Chemotaxis of hepatic stellate cells	0.00478	CCL2	1
Cell Death and Survival,Cellular Function and Maintenance	Clearance of Streptococcus pneumoniae	0.00478	CCL2	1
Cardiovascular Disease,Organismal Injury and Abnormalities,Pulmonary Hypertension,Respiratory Disease	Pulmonary Hypertension	0.00483	CCL2,HLA-DQA1	2
Cell-mediated Immune Response,Cell-To-Cell Signaling and Interaction,Cellular Movement,Hematological System Development and Function,Immune Cell Trafficking	Recruitment of Th17 cells	0.00494	CCL2	1
Cancer,Organismal Injury and Abnormalities,Reproductive System Disease	Growth of prostatic carcinoma	0.00499	CCL2	1
Cardiovascular System Development and Function,Cell-To-Cell Signaling and Interaction	Binding of HCAEC cells	0.00505	CCL2	1
Infectious Diseases,Organismal Injury and Abnormalities	Susceptibility to human immunodeficiency virus type 1	0.0051	CCL2	1
Cell-To-Cell Signaling and Interaction	Activation of lung cancer cell lines	0.0051	CCL2	1
Cell Morphology,Hematological System Development and Function,Hypersensitivity Response	Shape change of basophils	0.0051	CCL2	1
Cell-To-Cell Signaling and Interaction,Cellular Movement,Hematological System Development and Function,Immune Cell Trafficking,Inflammatory Response	Chemoattraction of macrophages	0.00515	CCL2	1
Cellular Movement	Migration of chondrosarcoma cells	0.00515	CCL2	1
Organismal Injury and Abnormalities,Respiratory Disease	Acute lung injury	0.00528	CCL2,HLA-DQA1	2
Cellular Movement	Invasion of lymphoma cell lines	0.00532	CCL2	1
Cellular Development,Hematological System Development and Function,Lymphoid Tissue Structure and Development	Maturation of memory T lymphocytes	0.00532	IFNA6	1
Cell-To-Cell Signaling and Interaction,Cellular Compromise,Cellular Function and Maintenance,Inflammatory Response	Respiratory burst of monocytes	0.00532	CCL2	1
Cellular Movement	Mobilization of bone marrow cells	0.00532	CCL2	1
Hematological System Development and Function,Inflammatory Response,Tissue Morphology	Quantity of CD11b+ cells	0.00537	CCL2	1
Cell-mediated Immune Response,Cellular Movement,Hematological System Development and Function,Immune Cell Trafficking	Migration of Th17 cells	0.00537	CCL2	1
Cell Death and Survival,Cellular Compromise	Cytotoxicity of lymphocytes	0.00537	CCL2,IGHG1	2
Cellular Development,Cellular Growth and Proliferation,Hematological System Development and Function,Hematopoiesis,Lymphoid Tissue Structure and Development,Tissue Development	Dendropoiesis	0.00546	CCL2,IFNA6	2
Cell Morphology,Immunological Disease,Organismal Injury and Abnormalities	Abnormal morphology of lymphocytes	0.00562	HLA-DQA1,IGHG1	2
Cellular Development,Hematological System Development and Function,Lymphoid Tissue Structure and Development	Maturation of Th1 cells	0.0058	IFNA6	1
Cellular Development,Cellular Growth and Proliferation,Hematological System Development and Function,Hematopoiesis,Lymphoid Tissue Structure and Development,Tissue Development	Differentiation of M2 macrophages	0.00607	CCL2	1
Cancer,Cardiovascular Disease,Organismal Injury and Abnormalities	Fibromuscular dysplasia	0.00617	CCL2	1
Infectious Diseases,Inflammatory Disease,Organismal Injury and Abnormalities,Respiratory Disease	Severe acute respiratory syndrome	0.00618	CCL2,HLA-DQA1	2
Inflammatory Disease,Organismal Injury and Abnormalities	Chronic inflammatory disorder	0.0062	CCL2,HLA-DQA1,IGHG1,IGHG4	4
Cell-To-Cell Signaling and Interaction,Cellular Assembly and Organization,Connective Tissue Development and Function,Skeletal and Muscular System Development and Function	Fusion of osteoclasts	0.00623	CCL2	1
Cell-To-Cell Signaling and Interaction,Renal and Urological System Development and Function	Adhesion of glomerular cells	0.00623	CCL2	1
Cellular Movement	Transendothelial migration of leukemia cell lines	0.00623	CCL2	1
Cell-To-Cell Signaling and Interaction,Cellular Growth and Proliferation,Nervous System Development and Function	Stimulation of astrocytes	0.00623	CCL2	1
Cellular Movement	Dissemination of breast cancer cell lines	0.00628	CCL2	1
Cellular Assembly and Organization	Formation of uropod	0.00628	CCL2	1
Cell Death and Survival	Cytolysis of leukocyte cell lines	0.00639	IGHG1	1
Infectious Diseases,Organismal Injury and Abnormalities	Infection by Human cytomegalovirus	0.00639	CCL2	1
Cell-mediated Immune Response,Cell-To-Cell Signaling and Interaction,Cellular Movement,Hematological System Development and Function,Immune Cell Trafficking	Recruitment of Th1 cells	0.00644	CCL2	1
Inflammatory Response,Organismal Injury and Abnormalities	Inflammation of body cavity	0.00646	CCL2,HLA-DQA1,IGHG1,IGHG4	4
Cell-mediated Immune Response,Cellular Movement,Hematological System Development and Function,Immune Cell Trafficking,Inflammatory Response,Lymphoid Tissue Structure and Development	Chemotaxis of memory T lymphocytes	0.00655	CCL2	1
Cellular Development,Connective Tissue Development and Function,Tissue Development	Differentiation of osteoclast-like cells	0.0066	CCL2	1
Gastrointestinal Disease,Hepatic System Disease,Liver Cirrhosis,Liver Fibrosis,Organismal Injury and Abnormalities	Cirrhosis of liver	0.00662	CCL2,HLA-DQA1	2
Gastrointestinal Disease,Hepatic System Disease,Liver Steatosis,Metabolic Disease,Organismal Injury and Abnormalities	Nonalcoholic fatty liver disease	0.00667	CCL2,HLA-DQA1	2
Cardiovascular System Development and Function,Organismal Development	Formation of aorta	0.00671	CCL2	1
Cellular Development,Cellular Growth and Proliferation,Lymphoid Tissue Structure and Development,Tissue Development	Growth of bone marrow precursor cells	0.00681	CCL2	1
Metabolic Disease,Neurological Disease,Organismal Injury and Abnormalities,Psychological Disorders	Alzheimer disease	0.00686	CCL2,HLA-DQA1,IGHG1	3
Cellular Development	Differentiation of multinucleated cells	0.00697	CCL2	1
Cell-To-Cell Signaling and Interaction,Cellular Movement,Hematological System Development and Function,Immune Cell Trafficking,Inflammatory Response	Chemoattraction of monocytes	0.00697	CCL2	1
Cellular Development	Cellular reprogramming of induced pluripotent stem cells	0.00708	CCL2	1
Cell-To-Cell Signaling and Interaction,Cellular Growth and Proliferation	Stimulation of leukemia cell lines	0.00714	CCL2	1
Dermatological Diseases and Conditions,Organismal Injury and Abnormalities	Chronic small plaque psoriasis	0.00719	CCL2	1
Dermatological Diseases and Conditions,Organismal Injury and Abnormalities	Chronic large plaque psoriasis	0.00719	CCL2	1
Cancer,Dermatological Diseases and Conditions,Developmental Disorder,Hematological Disease,Immunological Disease,Organismal Injury and Abnormalities	Primary cutaneous marginal zone B-cell lymphoma	0.0073	IGHG4	1
Cellular Function and Maintenance,Organ Development	Function of splenocytes	0.0074	HLA-DQA1	1
Cardiovascular Disease,Hematological Disease,Hereditary Disorder,Lipid Metabolism,Metabolic Disease,Organismal Injury and Abnormalities,Small Molecule Biochemistry	Familial combined hyperlipidemia	0.00756	HLA-DQA1	1
Infectious Diseases,Organismal Injury and Abnormalities	Infection by respiratory syncytial virus	0.00762	CCL2	1
Embryonic Development,Inflammatory Response	Cytotoxic reaction of embryonic cell lines	0.00778	IFNA6	1
Cardiovascular System Development and Function,Organismal Development	Formation of neovessel	0.00783	CCL2	1
Infectious Diseases,Organismal Injury and Abnormalities	Human papilloma virus infection	0.00788	CCL2	1
Cancer,Organismal Injury and Abnormalities,Reproductive System Disease,Respiratory Disease	Lung metastasis of breast cancer cell lines	0.00788	CCL2	1
Cellular Movement,Hematological System Development and Function,Immune Cell Trafficking,Inflammatory Response	Chemotaxis of bone marrow-derived macrophages	0.00788	CCL2	1
Organismal Injury and Abnormalities	Procedure complication	0.00791	CCL2,HLA-DQA1	2
Cell-To-Cell Signaling and Interaction,Cellular Movement,Hematological System Development and Function,Hypersensitivity Response,Immune Cell Trafficking,Inflammatory Response	Recruitment of mast cells	0.00794	CCL2	1
Cell Morphology,Cellular Assembly and Organization,Cellular Function and Maintenance	Extension of filopodia	0.00794	CCL2	1
Humoral Immune Response,Inflammatory Response	Complement-dependent cytotoxicity	0.00794	IGHG1	1
Cell-To-Cell Signaling and Interaction,Hematological System Development and Function,Immune Cell Trafficking,Inflammatory Response	Adhesion of PBMCs	0.0081	CCL2	1
Gastrointestinal Disease,Inflammatory Disease,Organismal Injury and Abnormalities	Pediatric inflammatory bowel disease	0.00815	HLA-DQA1	1
Humoral Immune Response,Inflammatory Response	Classical complement pathway activation	0.00826	IGHG1	1
Cell Morphology,Hematological System Development and Function,Inflammatory Response	Size of macrophages	0.00831	CCL2	1
Dental Disease,Digestive System Development and Function,Embryonic Development,Gastrointestinal Disease,Organ Development,Organismal Development,Organismal Injury and Abnormalities	Dental caries	0.00836	HLA-DQA1	1
Dermatological Diseases and Conditions,Immunological Disease,Organismal Injury and Abnormalities	Vitiligo vulgaris	0.00847	HLA-DQA1	1
Cellular Movement	Chemotaxis of macrophage cancer cell lines	0.00874	CCL2	1
Infectious Diseases,Organismal Injury and Abnormalities	Infection by rotavirus	0.00874	CCL2	1
Cellular Movement,Hematological System Development and Function,Immune Cell Trafficking,Inflammatory Response	Mobilization of neutrophils	0.00879	CCL2	1
Cell-mediated Immune Response,Cellular Movement,Hematological System Development and Function,Immune Cell Trafficking	Migration of memory T lymphocytes	0.00901	CCL2	1
Cellular Movement,Hematological System Development and Function,Immune Cell Trafficking,Inflammatory Response	Transmigration of dendritic cells	0.00917	CCL2	1
Neurological Disease,Ophthalmic Disease,Organismal Injury and Abnormalities	Exudative age-related macular degeneration	0.00922	CCL2	1
Cell-To-Cell Signaling and Interaction,Cellular Movement,Hematological System Development and Function,Immune Cell Trafficking,Inflammatory Response	Recruitment of monocyte-derived macrophages	0.00954	CCL2	1
Infectious Diseases,Inflammatory Disease,Organismal Injury and Abnormalities	Multisystem inflammatory syndrome in children	0.00954	IFNA6	1
Inflammatory Response	Hypercytokinemia	0.00959	CCL2	1
Connective Tissue Disorders,Immunological Disease,Inflammatory Disease,Inflammatory Response,Organismal Injury and Abnormalities,Skeletal and Muscular Disorders	Rheumatoid arthritis	0.00967	CCL2,HLA-DQA1,IGHG1	3
Cellular Development,Cellular Growth and Proliferation,Connective Tissue Development and Function,Hematological System Development and Function,Hematopoiesis,Lymphoid Tissue Structure and Development,Tissue Development	Differentiation of peripheral blood monocytes	0.00991	CCL2	1
Neurological Disease,Ophthalmic Disease,Organismal Injury and Abnormalities	Nonexudative age-related macular degeneration	0.0101	CCL2	1
Cancer,Organismal Injury and Abnormalities	Metastasis of bone cancer cell lines	0.0101	CCL2	1
Cell-To-Cell Signaling and Interaction	Response of colorectal cancer cell lines	0.0103	IGHG1	1
Cellular Movement	Chemotaxis of carcinoma cell lines	0.0104	CCL2	1
Cardiac Inflammation,Cardiovascular Disease,Immunological Disease,Inflammatory Disease,Organismal Injury and Abnormalities	Experimental autoimmune myocarditis	0.0104	CCL2	1
Cell-To-Cell Signaling and Interaction	Activation of carcinoma cell lines	0.0106	CCL2	1
Dermatological Diseases and Conditions,Immunological Disease,Inflammatory Disease,Inflammatory Response,Organismal Injury and Abnormalities	Atopic dermatitis	0.0107	HLA-DQA1,IGHG1	2
Cellular Movement,Hematological System Development and Function,Immune Cell Trafficking,Inflammatory Response	Chemotaxis of peripheral blood monocytes	0.0108	CCL2	1
Cardiovascular System Development and Function,Cellular Development,Cellular Growth and Proliferation,Organ Development,Organismal Development,Skeletal and Muscular System Development and Function,Tissue Development	Proliferation of HAoSMC cells	0.0108	CCL2	1
Cellular Movement,Connective Tissue Development and Function	Migration of fibroblast-like synoviocytes	0.0109	CCL2	1
Cellular Development,Cellular Growth and Proliferation,Hematological System Development and Function,Lymphoid Tissue Structure and Development	Proliferation of T lymphocytes in spleen	0.0109	CCL2,IFNA6	2
Organismal Injury and Abnormalities	Fibrosis of interstitial tissue	0.0112	CCL2	1
Cancer,Hematological Disease,Immunological Disease,Organismal Injury and Abnormalities	Advanced systemic mastocytosis	0.0115	CCL2	1
Cell-To-Cell Signaling and Interaction,Hematological System Development and Function,Immune Cell Trafficking,Inflammatory Response	Activation of Th1 cells	0.0115	IFNA6	1
Cell-To-Cell Signaling and Interaction,Cellular Movement,Hematological System Development and Function,Immune Cell Trafficking,Inflammatory Response	Chemoattraction of neutrophils	0.0116	CCL2	1
Gastrointestinal Disease,Hepatic System Disease,Organismal Injury and Abnormalities	Hepatocellular dysplasia	0.0116	HLA-DQA1	1
Cellular Development,Hematological System Development and Function,Lymphoid Tissue Structure and Development	Maturation of monocytes	0.0117	IFNA6	1
Cellular Development,Cellular Growth and Proliferation	Formation of multinucleated cells	0.0118	CCL2	1
Cancer,Endocrine System Disorders,Organismal Injury and Abnormalities	Papillary thyroid carcinoma	0.0119	HLA-DQA1,IGHG3	2
Cellular Movement,Hematological System Development and Function,Immune Cell Trafficking,Inflammatory Response	Chemotaxis of peritoneal macrophages	0.0122	CCL2	1
Lipid Metabolism,Molecular Transport,Small Molecule Biochemistry	Release of leukotriene C4	0.0123	CCL2	1
Inflammatory Disease,Inflammatory Response,Organismal Injury and Abnormalities,Respiratory Disease	Obliterative bronchiolitis	0.0124	CCL2	1
Cancer,Hematological Disease,Immunological Disease,Organismal Injury and Abnormalities	Chronic lymphocytic leukemia	0.0125	CCL2,HLA-DQA1	2
Cellular Movement,Embryonic Development	Migration of mesenchymal stem cells	0.0125	CCL2	1
Hematological System Development and Function,Immune Cell Trafficking,Inflammatory Response,Tissue Development	Accumulation of CD8+ T lymphocyte	0.0126	CCL2	1
Cell-To-Cell Signaling and Interaction,Hematological System Development and Function,Immune Cell Trafficking	Adhesion of peripheral blood lymphocytes	0.0126	CCL2	1
Cellular Development,Cellular Growth and Proliferation,Connective Tissue Development and Function,Skeletal and Muscular System Development and Function,Tissue Development	Proliferation of fibroblast-like synoviocytes	0.0126	CCL2	1
Infectious Diseases,Organismal Injury and Abnormalities	Infection by lymphocytic choriomeningitis virus	0.0127	CCL2	1
Cell-To-Cell Signaling and Interaction,Skeletal and Muscular System Development and Function	Activation of smooth muscle cells	0.0127	CCL2	1
Cellular Movement	Migration of macrophage cancer cell lines	0.013	CCL2	1
Immunological Disease,Organismal Injury and Abnormalities	Abnormal morphology of enlarged thymus gland	0.0132	HLA-DQA1	1
Cell Death and Survival	Cytolysis	0.0132	IGHG1,IGHG3	2
Cellular Movement,Nervous System Development and Function	Migration of astrocytes	0.0133	CCL2	1
Hematological System Development and Function,Immune Cell Trafficking,Inflammatory Response,Tissue Development	Accumulation of myeloid-derived suppressor cells	0.0134	CCL2	1
Cancer,Organismal Injury and Abnormalities,Renal and Urological Disease	TNM stage T3 renal clear cell adenocarcinoma	0.0134	CCL2	1
Cell-mediated Immune Response,Cell-To-Cell Signaling and Interaction,Cellular Movement,Hematological System Development and Function,Immune Cell Trafficking	Recruitment of natural killer cells	0.0137	CCL2	1
Cardiovascular System Development and Function,Cell Morphology,Cell-To-Cell Signaling and Interaction,Cellular Assembly and Organization,Tissue Morphology	Electrical resistance of endothelial cells	0.0138	CCL2	1
Developmental Disorder,Immunological Disease,Inflammatory Disease,Neurological Disease,Organismal Injury and Abnormalities,Skeletal and Muscular Disorders	Multiple Sclerosis	0.0138	CCL2,HLA-DQA1	2
Cellular Movement,Skeletal and Muscular System Development and Function	Migration of HAoSMC cells	0.014	CCL2	1
Cellular Development,Cellular Growth and Proliferation,Hematological System Development and Function,Hematopoiesis,Lymphoid Tissue Structure and Development,Tissue Development	Hematopoiesis of mononuclear leukocytes	0.014	CCL2,HLA-DQA1,IFNA6	3
Cellular Development,Embryonic Development	Reprogramming of embryonic cell lines	0.014	CCL2	1
Cellular Movement,Hematopoiesis,Immune Cell Trafficking,Inflammatory Response	Migration of bone marrow cells	0.0141	CCL2	1
Developmental Disorder,Gastrointestinal Disease,Hepatic System Disease,Organismal Injury and Abnormalities	Biliary atresia	0.0141	CCL2	1
Cellular Movement,Connective Tissue Development and Function,Hepatic System Development and Function,Liver Fibrosis	Migration of hepatic stellate cells	0.0143	CCL2	1
Cancer,Organismal Injury and Abnormalities	Metastasis of sarcoma cell lines	0.0143	CCL2	1
Inflammatory Disease,Inflammatory Response,Organismal Injury and Abnormalities,Respiratory Disease	Asthma	0.0145	CCL2,HLA-DQA1	2
Cellular Development,Hematological System Development and Function,Lymphoid Tissue Structure and Development	Maturation of macrophages	0.0145	IFNA6	1
Hematological System Development and Function,Inflammatory Response,Tissue Morphology	Quantity of M2 macrophages	0.0147	CCL2	1
Cellular Movement	Mobilization of stem cells	0.0149	CCL2	1
Hematological System Development and Function,Immune Cell Trafficking,Inflammatory Response,Tissue Development	Accumulation of regulatory T lymphocytes	0.0149	CCL2	1
Cancer,Immunological Disease,Organismal Injury and Abnormalities	Hyperplasia of thymus gland	0.0149	HLA-DQA1	1
Cellular Movement,Hematological System Development and Function,Immune Cell Trafficking,Inflammatory Response	Transendothelial migration of monocytes	0.0149	CCL2	1
Cellular Movement,Hematological System Development and Function,Immune Cell Trafficking,Inflammatory Response,Nervous System Development and Function	Migration of microglia	0.015	CCL2	1
Cell-To-Cell Signaling and Interaction,Hematological System Development and Function,Immune Cell Trafficking,Inflammatory Response	Activation of memory T lymphocytes	0.0151	IFNA6	1
Infectious Diseases,Organismal Injury and Abnormalities	Infectivity of HIV-1	0.0155	CCL2	1
Free Radical Scavenging,Molecular Transport	Release of superoxide	0.0161	CCL2	1
Cellular Movement,Hematological System Development and Function,Immune Cell Trafficking,Inflammatory Response,Lymphoid Tissue Structure and Development	Chemotaxis of natural killer cells	0.017	CCL2	1
Cellular Development,Hematological System Development and Function,Lymphoid Tissue Structure and Development	Maturation of natural killer cells	0.0171	IFNA6	1
Cell-To-Cell Signaling and Interaction,Cellular Movement,Hematological System Development and Function,Immune Cell Trafficking,Inflammatory Response	Recruitment of dendritic cells	0.0171	CCL2	1
Cellular Movement,Hematological System Development and Function,Immune Cell Trafficking,Inflammatory Response	Migration of peritoneal macrophages	0.0173	CCL2	1
Hereditary Disorder,Immunological Disease,Inflammatory Disease,Organismal Injury and Abnormalities	Chronic granulomatous disease	0.0176	HLA-DQA1	1
Cell Death and Survival,Cell Morphology,Cellular Function and Maintenance	Autophagic cell death	0.0178	CCL2	1
Cellular Development,Cellular Growth and Proliferation,Hematological System Development and Function,Lymphoid Tissue Structure and Development	Proliferation of Th1 cells	0.0187	IFNA6	1
Cell Signaling,Molecular Transport,Vitamin and Mineral Metabolism	Mobilization of Ca2+	0.0191	CCL2,IGHG1	2
Inflammatory Response,Organismal Injury and Abnormalities	Inflammation of organ	0.0192	CCL2,HLA-DQA1,IGHG1,IGHG4	4
Cardiovascular Disease,Immunological Disease,Organismal Injury and Abnormalities	Behcet disease	0.0193	HLA-DQA1	1
Gastrointestinal Disease,Organismal Injury and Abnormalities	Esophageal lesion	0.0199	HLA-DQA1,IGHG1,IGHG4	3
Endocrine System Disorders,Immunological Disease,Metabolic Disease,Organismal Injury and Abnormalities	Graves ophthalmopathy	0.0201	CCL2	1
Inflammatory Disease,Organismal Injury and Abnormalities,Skeletal and Muscular Disorders	Inclusion body myositis	0.0206	HLA-DQA1	1
Cardiovascular System Development and Function,Organismal Development,Tissue Morphology	Density of microvessel	0.0206	CCL2	1
Cellular Development,Cellular Growth and Proliferation,Hematological System Development and Function,Inflammatory Response,Lymphoid Tissue Structure and Development	Proliferation of monocytes	0.0212	IFNA6	1
Hematological Disease,Hereditary Disorder,Immunological Disease,Organismal Injury and Abnormalities	Familial hemophagocytic lymphohistiocytosis	0.0213	CCL2	1
Cell-mediated Immune Response,Cellular Development,Cellular Function and Maintenance,Cellular Growth and Proliferation,Embryonic Development,Hematological System Development and Function,Hematopoiesis,Lymphoid Tissue Structure and Development,Organ Development,Organismal Development,Tissue Development	Differentiation of memory T lymphocytes	0.0213	IFNA6	1
Cardiovascular Disease,Organismal Injury and Abnormalities	Orthostatic hypotension	0.0213	CCL2	1
Dermatological Diseases and Conditions,Infectious Diseases,Organismal Injury and Abnormalities	Lepromatous leprosy	0.0216	IGHG3	1
Inflammatory Response,Organismal Injury and Abnormalities	Rejection of organ	0.0217	HLA-DQA1	1
Cell-To-Cell Signaling and Interaction,Hematological System Development and Function,Immune Cell Trafficking	Adhesion of leukocyte cell lines	0.0218	CCL2	1
Inflammatory Response	Proinflammatory response	0.0218	CCL2	1
Cancer,Hematological Disease,Immunological Disease,Organismal Injury and Abnormalities	Monoclonal gammopathy of undertermined significance	0.0224	HLA-DQA1	1
Cell-To-Cell Signaling and Interaction,Cellular Compromise,Cellular Function and Maintenance,Inflammatory Response	Respiratory burst of granulocytes	0.0225	IGHG3	1
Connective Tissue Disorders,Inflammatory Disease,Inflammatory Response,Organismal Injury and Abnormalities,Skeletal and Muscular Disorders	Polymyositis	0.0226	HLA-DQA1	1
Cancer,Hematological Disease,Immunological Disease,Organismal Injury and Abnormalities	Plasma cell myeloma	0.0227	CCL2,HLA-DQA1	2
Cellular Development,Connective Tissue Development and Function,Skeletal and Muscular System Development and Function,Tissue Development	Differentiation of myofibroblasts	0.0229	CCL2	1
Cellular Movement,Hematological System Development and Function,Immune Cell Trafficking	Migration of PBMCs	0.023	CCL2	1
Cardiovascular System Development and Function,Embryonic Development,Nervous System Development and Function,Organ Development,Organismal Development,Tissue Development,Visual System Development and Function	Angiogenesis of cornea	0.0233	CCL2	1
Hematological Disease,Infectious Diseases,Organismal Injury and Abnormalities	Ebola hemorrhagic fever	0.0236	CCL2	1
Cellular Movement	Mobilization of progenitor cells	0.0237	CCL2	1
Cellular Development,Hematological System Development and Function,Hematopoiesis	Differentiation of leukocyte cell lines	0.0237	CCL2	1
Cellular Movement	Chemotaxis of lymphoma cell lines	0.0238	CCL2	1
Digestive System Development and Function,Gastrointestinal Disease,Hepatic System Development and Function,Hepatic System Disease,Inflammatory Disease,Inflammatory Response,Liver Inflammation/Hepatitis,Organ Development,Organismal Injury and Abnormalities,Psychological Disorders	Alcoholic hepatitis	0.0246	CCL2	1
Cardiovascular System Development and Function,Cell Morphology,Cellular Development,Organismal Development,Tissue Development	Sprouting of vascular endothelial cells	0.0247	CCL2	1
Cancer,Dermatological Diseases and Conditions,Organismal Injury and Abnormalities	Actinic keratosis	0.0249	HLA-DQA1	1
Cellular Movement	Migration of lymphoma cell lines	0.025	CCL2	1
Cellular Development,Cellular Growth and Proliferation,Hematological System Development and Function,Inflammatory Response,Lymphoid Tissue Structure and Development	Proliferation of dendritic cells	0.0252	IFNA6	1
Glomerular Injury,Inflammatory Disease,Inflammatory Response,Organismal Injury and Abnormalities,Renal and Urological Disease,Renal Inflammation,Renal Nephritis	Focal glomerulonephritis	0.026	CCL2	1
Embryonic Development,Organ Development,Organ Morphology,Organismal Development,Respiratory System Development and Function,Tissue Development	Morphogenesis of lung	0.0262	CCL2	1
Cellular Movement,Hematological System Development and Function,Immune Cell Trafficking,Inflammatory Response	Cellular infiltration by monocytes	0.0262	CCL2	1
Hereditary Disorder,Ophthalmic Disease,Organismal Injury and Abnormalities	Primary open-angle glaucoma	0.0262	HLA-DQA1	1
Immunological Disease,Inflammatory Disease,Inflammatory Response,Neurological Disease,Organismal Injury and Abnormalities	Experimental autoimmune encephalomyelitis	0.0264	CCL2,HLA-DQA1	2
Developmental Disorder,Neurological Disease,Organismal Injury and Abnormalities	Demyelination of spinal cord	0.0265	CCL2	1
Cell-mediated Immune Response,Cellular Development,Cellular Function and Maintenance,Cellular Growth and Proliferation,Embryonic Development,Hematological System Development and Function,Hematopoiesis,Lymphoid Tissue Structure and Development,Organ Development,Organismal Development,Tissue Development	Differentiation of natural killer cells	0.0276	IFNA6	1
Cancer,Organismal Injury and Abnormalities	Metastasis of adenocarcinoma cell lines	0.0279	CCL2	1
Endocrine System Disorders,Gastrointestinal Disease,Immunological Disease,Metabolic Disease,Organismal Injury and Abnormalities	Insulin-dependent diabetes mellitus	0.0286	CCL2,HLA-DQA1	2
Cancer,Dermatological Diseases and Conditions,Hematological Disease,Immunological Disease,Organismal Injury and Abnormalities	Cutaneous B-cell lymphoma	0.0286	HLA-DQA1	1
Cancer,Hematological Disease,Immunological Disease,Organismal Injury and Abnormalities	Smoldering myeloma	0.0288	HLA-DQA1	1
Cellular Development,Cellular Growth and Proliferation,Hematological System Development and Function,Hematopoiesis,Lymphoid Tissue Structure and Development,Tissue Development	Differentiation of bone marrow-derived macrophages	0.0288	CCL2	1
Dermatological Diseases and Conditions,Inflammatory Disease,Inflammatory Response,Organismal Injury and Abnormalities	Eczema	0.0291	HLA-DQA1	1
Organismal Development	Production of mucus	0.0291	CCL2	1
Digestive System Development and Function,Gastrointestinal Disease,Hepatic System Development and Function,Hepatic System Disease,Inflammatory Disease,Inflammatory Response,Liver Inflammation/Hepatitis,Organ Development,Organismal Injury and Abnormalities	Inflammation of liver	0.0304	CCL2,HLA-DQA1	2
Digestive System Development and Function,Gastrointestinal Disease,Hepatic System Development and Function,Hepatic System Disease,Infectious Diseases,Inflammatory Disease,Inflammatory Response,Liver Inflammation/Hepatitis,Organ Development,Organismal Injury and Abnormalities	Infection by hepatitis B virus	0.0449	CCL2	1
Digestive System Development and Function,Gastrointestinal Disease,Hepatic System Development and Function,Hepatic System Disease,Inflammatory Disease,Inflammatory Response,Liver Inflammation/Hepatitis,Liver Steatosis,Metabolic Disease,Organ Development,Organismal Injury and Abnormalities	Nonalcoholic steatohepatitis	0.0452	HLA-DQA1	1
Digestive System Development and Function,Gastrointestinal Disease,Hepatic System Development and Function,Hepatic System Disease,Infectious Diseases,Inflammatory Disease,Inflammatory Response,Liver Inflammation/Hepatitis,Organ Development,Organismal Injury and Abnormalities	Chronic hepatitis C	0.0454	CCL2	1
Organismal Injury and Abnormalities,Renal and Urological Disease,Renal Hydronephrosis	Hydronephrosis	0.0456	CCL2	1
Gastrointestinal Disease,Hepatic System Disease,Inflammatory Disease,Liver Cirrhosis,Liver Fibrosis,Organismal Injury and Abnormalities	Primary biliary cirrhosis	0.059	CCL2	1
Glomerular Injury,Organismal Injury and Abnormalities,Renal and Urological Disease,Renal Fibrosis	Fibrosis of kidney	0.0841	CCL2	1
Cardiac Dilation,Cardiac Enlargement,Cardiovascular Disease,Neurological Disease,Organismal Injury and Abnormalities,Skeletal and Muscular Disorders	Dilated cardiomyopathy	0.199	HLA-DQA1	1
Cardiovascular Disease,Heart Failure,Organismal Injury and Abnormalities	Failure of heart	0.2	CCL2	1
Cancer,Gastrointestinal Disease,Hepatic System Disease,Liver Hyperplasia/Hyperproliferation,Organismal Injury and Abnormalities	Liver tumor	1	CCL2,HLA-DQA1,IFNA6	3
Cancer,Gastrointestinal Disease,Hepatic System Disease,Hepatocellular carcinoma,Liver Hyperplasia/Hyperproliferation,Organismal Injury and Abnormalities	Hepatocellular carcinoma	1	HLA-DQA1	1
Cancer,Gastrointestinal Disease,Hepatic System Disease,Liver Hyperplasia/Hyperproliferation,Organismal Injury and Abnormalities	Liver cancer	1	CCL2,HLA-DQA1	2

[truncated: 1 more sheets: MECFS Network 2]
