# Supplementary material for: Immune exhaustion in ME/CFS and long COVID
Source: JCI Insight. 2024 Oct 22;9(20):e183810. doi: 10.1172/jci.insight.183810 (PMC11529985; doi:10.1172/jci.insight.183810)
Supplement: Supporting data values [file jciinsight-9-183810-s017.xlsx]

## Sheet: Figure 4
	Exhausted CD8 HC	Exhausted CD8 LC	Exhausted CD8 ME	TREG HC	TREG LC	TREG ME
Number of values	18	15	14	18	15	14
Minimum	7.601	7.215	6.835	4.866	5.104	4.35
25% Percentile	7.789	7.61	7.488	5.434	5.636	4.881
Median	7.958	8.007	7.64	5.793	5.872	5.494
75% Percentile	8.082	8.195	7.774	6.036	6.032	5.906
Maximum	8.88	8.459	8.324	6.482	6.263	6.107
Range	1.279	1.244	1.489	1.616	1.159	1.757
Mean	7.978	7.915	7.637	5.734	5.812	5.368
Std. Deviation	0.2938	0.3702	0.3386	0.4387	0.2992	0.6034
Std. Error of Mean	0.06926	0.09559	0.09049	0.1034	0.07725	0.1613
Abbreviations
HC	Healthy Control
LC	Long COVID
ME	Myalgic Encephalomyelitis/Chronic Fatigue Syndrome
